# Supplementary material for: CD38 deficiency leads to a defective short-lived transcriptomic response to chronic graft-versus-host disease induction, involving purinergic signaling-related genes and distinct transcriptomic signatures associated with lupus
Source: Front Immunol. 2025 Feb 10;16:1441981. doi: 10.3389/fimmu.2025.1441981 (PMC11847871; doi:10.3389/fimmu.2025.1441981)
Supplement: Supplementary file 2 [file DataSheet2.zip]

Archive with 25 entries (25 files):
- DEGs_KEGGs_Tables_171124_1441981/Table S1 ___Antibodies Flow Cytometry 290524 noridd.pdf
- DEGs_KEGGs_Tables_171124_1441981/Table S10_171124.xlsx
- DEGs_KEGGs_Tables_171124_1441981/Table S11_171124.xlsx
- DEGs_KEGGs_Tables_171124_1441981/Table S12_171124.xlsx
- DEGs_KEGGs_Tables_171124_1441981/Table S13_new.xlsx
- DEGs_KEGGs_Tables_171124_1441981/Table S14_new.xlsx
- DEGs_KEGGs_Tables_171124_1441981/Table S15_new.xlsx
- DEGs_KEGGs_Tables_171124_1441981/Table S16_new.xlsx
- DEGs_KEGGs_Tables_171124_1441981/Table S17_new.xlsx
- DEGs_KEGGs_Tables_171124_1441981/Table S18_new.xlsx
- DEGs_KEGGs_Tables_171124_1441981/Table S19_new.xlsx
- DEGs_KEGGs_Tables_171124_1441981/Table S2_pdf.pdf
- DEGs_KEGGs_Tables_171124_1441981/Table S20_171124.xlsx
- DEGs_KEGGs_Tables_171124_1441981/Table S21_171124.xlsx
- DEGs_KEGGs_Tables_171124_1441981/Table S22_171124.xlsx
- DEGs_KEGGs_Tables_171124_1441981/Table S23_171124.xlsx
- DEGs_KEGGs_Tables_171124_1441981/Table S24_171124.xlsx
- DEGs_KEGGs_Tables_171124_1441981/Table S25_171124.xlsx
- DEGs_KEGGs_Tables_171124_1441981/Table S3_new.xlsx
- DEGs_KEGGs_Tables_171124_1441981/Table S4_new.xlsx
- DEGs_KEGGs_Tables_171124_1441981/Table S5_171124.xlsx
- DEGs_KEGGs_Tables_171124_1441981/Table S6_171124.xlsx
- DEGs_KEGGs_Tables_171124_1441981/Table S7_new.xlsx
- DEGs_KEGGs_Tables_171124_1441981/Table S8_new.xlsx
- DEGs_KEGGs_Tables_171124_1441981/Table S9_171124.xlsx
