# Supplementary material for: CD38 deficiency leads to a defective short-lived transcriptomic response to chronic graft-versus-host disease induction, involving purinergic signaling-related genes and distinct transcriptomic signatures associated with lupus
Source: Front Immunol. 2025 Feb 10;16:1441981. doi: 10.3389/fimmu.2025.1441981 (PMC11847871; doi:10.3389/fimmu.2025.1441981)
Supplement: Supplementary file 2 [file DataSheet2.zip › DEGs_KEGGs_Tables_171124_1441981/Table S10_171124.xlsx]

## Sheet: DE Genes
Table S10. Comparative cGVHD_WT_PECs_4W vs WT_PECs_Control
Gene	Description	Length	logFC	logCPM	PValue	FDR
Gm10819	phosphatidylethanolamine-binding protein pseudogene	561	13.2188	5.3287	3.69106e-202	7.50578e-198
Tubb4b-ps1	tubulin, beta 4B class IVB, pseudogene 1	1336	12.8727	4.98114	5.18324e-201	5.27006e-197
Ttc21a	tetratricopeptide repeat domain 21A	5388	13.6307	5.3706	6.95195e-200	4.71227e-196
Mir6971	microRNA 6971	63	13.1674	4.90806	2.97896e-177	1.51443e-173
Izumo1	izumo sperm-egg fusion 1	2992	12.777	4.0422	4.11823e-163	1.67488e-159
Zfp960	zinc finger protein 960	2667	11.545	5.26479	3.60185e-147	1.22073e-143
Ak1	adenylate kinase 1	2593	10.4435	4.59061	2.7558e-121	8.0056e-118
Zfp612	zinc finger protein 612	6083	-12.791	5.87837	6.54318e-118	1.66319e-114
Nhsl1	NHS-like 1	11348	13.9564	6.07178	1.91578e-117	4.32859e-114
Mir3074-1	microRNA 3074-1	85	-11.608	4.7559	5.23335e-109	1.0642e-105
Gm7868	thioredoxin domain containing 9 pseudogene	680	11.9798	3.72208	4.2829e-106	7.91752e-103
Trav9-1	T cell receptor alpha variable 9-1	398	16.0067	7.74001	3.25412e-105	5.51438e-102
Zfp781	zinc finger protein 781	4067	10.2966	3.31553	3.61732e-103	5.65833e-100
Nrxn2	neurexin II	13812	15.1854	9.80076	1.71481e-100	2.49076e-97
Gm34215	predicted gene, 34215	689	-11.5177	4.12093	3.66327e-97	4.96617e-94
Tmprss6	transmembrane serine protease 6	3359	12.2757	3.54184	7.77522e-97	9.88181e-94
Sspnos	sarcospan, opposite strand	826	-11.4392	4.90031	2.85575e-95	3.41598e-92
Gm5124	nucleolar and coiled-body phosphoprotein 1 pseudogene	2742	-11.304	3.93588	7.18456e-95	8.11656e-92
Trdv1	T cell receptor delta variable 1	337	16.8306	8.05413	3.03542e-93	3.2487e-90
4930579C12Rik	RIKEN cDNA 4930579C12 gene	3676	15.8055	7.04362	9.47226e-91	9.63092e-88
Tcerg1l	transcription elongation regulator 1-like	3856	-11.8648	5.14079	3.83852e-86	3.71697e-83
Gm10790	predicted gene 10790	1958	-10.2854	4.10263	2.06628e-85	1.9099e-82
Gm37200		2172	10.6902	3.37252	1.011e-83	8.93854e-81
Gm48254		469	10.5013	3.78596	5.5275e-83	4.6834e-80
Serpine1	serine (or cysteine) peptidase inhibitor, clade E, member 1	3876	7.90765	4.61145	3.58486e-79	2.91593e-76
Zfp46	zinc finger protein 46	5212	-12.7191	7.27888	5.5967e-79	4.37727e-76
Timp1	tissue inhibitor of metalloproteinase 1	888	10.3562	4.83283	1.93962e-75	1.46082e-72
Hsd3b1	hydroxy-delta-5-steroid dehydrogenase, 3 beta- and steroid delta-isomerase 1	1855	-10.6138	3.76536	1.36141e-73	9.88727e-71
E330032C10Rik	RIKEN cDNA E330032C10 gene	4664	-11.3087	4.85783	4.51608e-71	3.1667e-68
ENSMUSG00002076060		110	10.4157	3.13408	4.92198e-71	3.33628e-68
Snrpn	small nuclear ribonucleoprotein N	2159	-20.8587	10.1046	6.50914e-71	4.26979e-68
Gm10654	predicted gene 10654	1633	-13.2657	6.78434	3.69137e-70	2.34575e-67
Gpm6a	glycoprotein m6a	3215	12.0582	4.74709	1.28115e-69	7.89459e-67
Gm14411	predicted gene 14411	914	-14.6484	6.37629	2.26024e-69	1.35182e-66
Mir1931	microRNA 1931	119	-11.2871	3.89902	8.75592e-69	5.08719e-66
Ak4	adenylate kinase 4	4646	9.6475	4.51268	3.24488e-68	1.83291e-65
Gm15008	predicted gene 15008	460	12.0448	5.24814	1.88217e-64	1.03443e-61
Gal3st1	galactose-3-O-sulfotransferase 1	2041	-16.116	8.69999	4.15631e-63	2.22418e-60
Gm16288	predicted gene 16288	367	10.2412	3.09664	2.03989e-62	1.06362e-59
Ldhb	lactate dehydrogenase B	1570	4.53127	3.71581	2.94612e-61	1.49773e-58
Trbv15	T cell receptor beta, variable 15	370	7.90939	3.91917	3.28127e-61	1.62743e-58
Gm48027		3436	11.54	3.29701	2.79345e-60	1.3525e-57
Gm38319		1266	-15.0286	7.62253	1.6985e-59	8.03235e-57
Mir147	microRNA 147	79	11.075	5.14308	6.39704e-59	2.95645e-56
Gm16476	ArfGAP with SH3 domain, ankyrin repeat and PH domain 2 pseudogene	139	-14.3444	6.9345	7.89948e-58	3.56969e-55
Gm18329	high mobility group box 3 pseudogene	589	-9.3936	3.43695	9.53263e-57	4.21404e-54
Wdr95	WD40 repeat domain 95	3477	8.68379	4.03482	2.00395e-56	8.6703e-54
Gm1123	predicted gene 1123	1537	10.7293	3.2763	2.18734e-54	9.26659e-52
Glt28d2	glycosyltransferase 28 domain containing 2	2732	-10.227	3.55293	8.02149e-54	3.32892e-51
Gm20412		633	5.42423	5.64013	9.31684e-54	3.78916e-51
Slc40a1	solute carrier family 40 (iron-regulated transporter), member 1	9000	7.70649	4.87865	2.0007e-53	7.97729e-51
Gm12537	glyceraldehyde-3-phosphate dehydrogenase pseudogene	1002	-10.5773	3.19162	2.53853e-53	9.92713e-51
Gm44734		237	-11.2827	3.60261	9.15871e-52	3.51401e-49
Btnl9	butyrophilin-like 9	6054	10.4649	3.66431	5.55278e-50	2.09103e-47
B020031M17Rik	RIKEN cDNA B020031M17 gene	925	-17.4906	9.2113	1.18439e-49	4.37901e-47
Gm36026	predicted gene, 36026	1649	-12.9036	3.30636	1.24498e-49	4.52082e-47
Itgb5	integrin beta 5	3553	5.58284	5.1956	1.82298e-49	6.50356e-47
Gm26814		4149	10.3288	2.81081	2.38357e-47	8.35689e-45
Cyb5r2	cytochrome b5 reductase 2	2772	-10.0207	2.82398	2.57265e-47	8.86691e-45
Klhl41	kelch-like 41	2529	-10.1616	3.42834	4.20665e-47	1.4257e-44
Gm26592	predicted gene, 26592	1730	-11.9227	3.68074	9.19192e-47	3.06423e-44
Fmr1nb	Fmr1 neighbor	937	-10.7276	3.33693	1.45803e-46	4.7821e-44
Gm35019	predicted gene, 35019	2265	-12.5711	5.86908	2.73674e-46	8.83358e-44
Ly6a2	lymphocyte antigen 6 complex, locus A2	798	11.9937	7.93699	2.85825e-46	9.08165e-44
Pmepa1	prostate transmembrane protein, androgen induced 1	4913	3.08887	4.20736	5.15493e-46	1.6127e-43
1700096J18Rik	RIKEN cDNA 1700096J18 gene	482	9.31327	2.39697	8.78265e-46	2.70599e-43
Akr1cl	aldo-keto reductase family 1, member C-like	4209	-9.79069	3.50433	2.39853e-45	7.27972e-43
Spp1	secreted phosphoprotein 1	1648	6.66332	3.88743	3.43327e-45	1.0267e-42
Olr1	oxidized low density lipoprotein (lectin-like) receptor 1	3572	6.53446	5.20585	2.06829e-44	6.09545e-42
Klf12	Kruppel-like factor 12	6985	-9.88536	3.98019	6.78955e-44	1.97237e-41
Gm9027	protein FAM60A-like	661	-9.22991	2.76886	5.5441e-43	1.58788e-40
Vcam1	vascular cell adhesion molecule 1	8870	6.99058	5.01003	3.58219e-42	1.01172e-39
Noct	nocturnin	10658	3.30133	4.03125	1.14841e-41	3.19904e-39
Usp18	ubiquitin specific peptidase 18	2790	4.04634	4.23186	8.74598e-41	2.40337e-38
Prkcz	protein kinase C, zeta	6318	-4.23315	3.28154	1.16134e-40	3.14877e-38
Faah	fatty acid amide hydrolase	7834	-3.57605	5.48721	1.27631e-40	3.41498e-38
1600014C10Rik	RIKEN cDNA 1600014C10 gene	3948	2.22372	5.43187	7.02641e-40	1.85561e-37
Tppp	tubulin polymerization promoting protein	5102	-6.59645	5.22763	1.93887e-39	5.05475e-37
Stra6	stimulated by retinoic acid gene 6	5829	-13.4896	2.80212	5.24696e-39	1.35059e-36
5730471H19Rik		1066	-7.79226	2.37969	9.43749e-39	2.39889e-36
Tgm2	transglutaminase 2, C polypeptide	4608	5.36396	7.46297	9.59744e-39	2.40943e-36
Vxn	vexin	3256	18.8845	10.6192	1.0262e-38	2.54485e-36
Cobll1	Cobl-like 1	8342	-3.42233	4.93936	1.79079e-38	4.38744e-36
Cd300c2	CD300C molecule 2	1275	2.82016	4.74662	2.21106e-38	5.3526e-36
Tmem86a	transmembrane protein 86A	1887	3.9005	5.00922	1.10823e-37	2.65129e-35
Ighd3-2	immunoglobulin heavy diversity 3-2	16	-9.77121	2.96484	4.60322e-37	1.08845e-34
Grb14	growth factor receptor bound protein 14	7185	8.3915	2.4345	1.05619e-36	2.4687e-34
Arhgap19	Rho GTPase activating protein 19	5103	3.26701	4.12336	1.09339e-36	2.52659e-34
Gatm	glycine amidinotransferase (L-arginine:glycine amidinotransferase)	3001	7.25672	4.83675	1.79272e-36	4.09606e-34
Igkv4-71	immunoglobulin kappa chain variable 4-71	354	-13.0985	3.25344	2.23038e-36	5.03942e-34
Gna15	guanine nucleotide binding protein, alpha 15	2135	2.0655	5.21882	5.06487e-36	1.1318e-33
Gm13651	phosphoribosyl pyrophosphate synthetase-associated protein 2 pseudogene	1110	-9.24587	3.25633	5.15457e-36	1.13933e-33
Cdcp1	CUB domain containing protein 1	6765	-12.1558	1.75147	1.5998e-35	3.49806e-33
A930002I21Rik	RIKEN cDNA A930002I21 gene	1512	10.1949	3.01046	1.73281e-35	3.74858e-33
Lair1	leukocyte-associated Ig-like receptor 1	7475	3.51812	5.29483	1.8827e-35	4.02997e-33
Gm42686		4108	7.35298	2.13564	2.70766e-35	5.73544e-33
Il23a	interleukin 23, alpha subunit p19	2247	13.9912	8.38589	4.85451e-35	1.0177e-32
Slc15a3	solute carrier family 15, member 3	5491	2.50039	5.51626	2.05417e-33	4.26239e-31
Gm48693		725	-10.3257	2.95157	2.68705e-33	5.51932e-31
Nid1	nidogen 1	6943	-4.39551	5.15676	3.04777e-33	6.19764e-31
Cpq	carboxypeptidase Q	5026	2.41238	5.41911	6.08139e-33	1.22441e-30
Ighv9-4	immunoglobulin heavy variable 9-4	351	-9.58031	4.27301	6.60453e-33	1.3167e-30
Il18bp	interleukin 18 binding protein	3026	3.24529	4.93244	1.4446e-32	2.85204e-30
Zfp831	zinc finger protein 831	9807	-3.90448	5.74906	1.94318e-32	3.79948e-30
Birc5	baculoviral IAP repeat-containing 5	3402	4.29455	4.36478	2.275e-32	4.40591e-30
Rtp4	receptor transporter protein 4	2131	3.51581	5.56009	3.26948e-32	6.27215e-30
Ehd3	EH-domain containing 3	6558	-2.69256	4.79794	3.35911e-32	6.38388e-30
Mirt1	myocardial infarction associated transcript 1	8569	-3.45485	5.46701	3.53097e-32	6.64836e-30
Gm10616	predicted gene 10616	2127	-11.2927	3.05521	4.77335e-32	8.90514e-30
Mmp14	matrix metallopeptidase 14 (membrane-inserted)	5960	4.53747	3.17106	5.80922e-32	1.07391e-29
Oasl1	2'-5' oligoadenylate synthetase-like 1	2608	3.57793	4.28027	6.06799e-32	1.11164e-29
Hfe	homeostatic iron regulator	3572	3.03627	5.57248	1.01163e-31	1.83673e-29
Cxcl9	chemokine (C-X-C motif) ligand 9	3016	7.13739	3.58111	1.19941e-31	2.1584e-29
Ms4a6d	membrane-spanning 4-domains, subfamily A, member 6D	1735	2.99674	4.93476	1.21484e-31	2.16699e-29
Pald1	phosphatase domain containing, paladin 1	4535	5.91736	3.19019	1.31709e-31	2.32895e-29
Iqgap3	IQ motif containing GTPase activating protein 3	11384	4.79668	3.23998	1.58586e-31	2.78004e-29
Ighv8-5	immunoglobulin heavy variable V8-5	358	-10.2075	4.16943	2.01627e-31	3.50434e-29
Cdk1	cyclin-dependent kinase 1	4934	4.25061	4.3401	4.60291e-31	7.93221e-29
Axl	AXL receptor tyrosine kinase	5033	4.65542	7.25277	5.07627e-31	8.67445e-29
Gla	galactosidase, alpha	3265	2.8538	4.56935	5.45582e-31	9.24534e-29
Dmd	dystrophin, muscular dystrophy	23801	-8.65722	2.39611	5.91115e-31	9.93416e-29
Cyp8b1	cytochrome P450, family 8, subfamily b, polypeptide 1	1950	-9.86132	2.36479	1.04693e-30	1.74503e-28
Fblim1	filamin binding LIM protein 1	4457	2.72324	4.65317	2.13172e-30	3.52427e-28
Setbp1	SET binding protein 1	9953	-3.91279	4.3713	2.99828e-30	4.91693e-28
Atp6v0d2	ATPase, H+ transporting, lysosomal V0 subunit D2	2716	9.90742	4.13795	6.23032e-30	1.01355e-27
4930439D14Rik	RIKEN cDNA 4930439D14 gene	359	-8.25962	1.77488	1.03841e-29	1.67587e-27
Gm15601	predicted gene 15601	4323	2.19431	4.34033	1.1264e-29	1.80357e-27
B130021K23Rik	RIKEN cDNA B130021K23 gene	2593	-8.36376	2.27905	1.23593e-29	1.96349e-27
Kcnh6	potassium voltage-gated channel, subfamily H (eag-related), member 6	3549	-8.69403	2.54881	1.30554e-29	2.05799e-27
Sema3g	sema domain, immunoglobulin domain (Ig), short basic domain, secreted, (semaphorin) 3G	4540	-8.86609	2.47331	1.401e-29	2.19149e-27
Oasl2	2'-5' oligoadenylate synthetase-like 2	6374	3.60577	6.41938	1.52616e-29	2.36905e-27
Slco4c1	solute carrier organic anion transporter family, member 4C1	4908	8.31255	1.9412	1.95758e-29	3.01571e-27
Gm45210		1577	-8.65275	4.04164	1.98864e-29	3.04052e-27
Treml1	triggering receptor expressed on myeloid cells-like 1	1402	8.48659	1.24453	2.08997e-29	3.17161e-27
Clec12a	C-type lectin domain family 12, member a	5528	3.58139	5.70666	2.47041e-29	3.72116e-27
Basp1	brain abundant, membrane attached signal protein 1	2009	3.17813	4.71748	3.0208e-29	4.51677e-27
Tfec	transcription factor EC	5594	3.54054	3.01001	3.54639e-29	5.26394e-27
Klra2	killer cell lectin-like receptor, subfamily A, member 2	1898	2.61939	5.71833	5.28255e-29	7.7841e-27
D430019H16Rik	RIKEN cDNA D430019H16 gene	5786	-11.699	5.01993	5.62204e-29	8.22477e-27
Ifi44	interferon-induced protein 44	6129	6.74004	2.52414	9.27401e-29	1.34705e-26
Dck	deoxycytidine kinase	3781	2.09833	5.5945	9.92968e-29	1.43206e-26
Sarm1	sterile alpha and HEAT/Armadillo motif containing 1	5629	-9.02449	2.8322	1.47003e-28	2.10514e-26
Ighv1-63	immunoglobulin heavy variable V1-63	351	-8.5331	3.29596	1.79881e-28	2.54902e-26
Gm35551	predicted gene, 35551	1067	6.8694	1.79389	1.80506e-28	2.54902e-26
Oas1a	2'-5' oligoadenylate synthetase 1A	1885	2.67094	5.33904	6.29813e-28	8.83259e-26
Il5ra	interleukin 5 receptor, alpha	3575	-3.91098	4.65562	2.19511e-27	3.05737e-25
Rab3il1	RAB3A interacting protein (rabin3)-like 1	7161	4.8811	4.25496	2.23571e-27	3.09273e-25
Cacna1e	calcium channel, voltage-dependent, R type, alpha 1E subunit	25228	-4.55015	6.28803	2.85024e-27	3.91619e-25
Gm7097	predicted gene 7097	491	8.48237	0.951891	3.36524e-27	4.59276e-25
Pcdh9	protocadherin 9	6783	-8.83727	2.70935	4.12228e-27	5.58844e-25
Ucp1	uncoupling protein 1 (mitochondrial, proton carrier)	1636	5.94454	2.5423	4.83062e-27	6.50534e-25
Gm38357		2464	7.94384	1.41702	5.17934e-27	6.92907e-25
Pear1	platelet endothelial aggregation receptor 1	6781	-2.46986	5.19295	5.67586e-27	7.5437e-25
Rnf144a	ring finger protein 144A	7340	-3.04598	5.23038	5.88715e-27	7.77371e-25
Gm11212	orosomucoid 1 pseudogene	618	6.96927	1.3061	6.21952e-27	8.15961e-25
Cecr2	CECR2, histone acetyl-lysine reader	17082	-4.63789	3.62772	6.38217e-27	8.31932e-25
Whrn	whirlin	7337	-4.04408	4.03849	6.92485e-27	8.96922e-25
Oas1g	2'-5' oligoadenylate synthetase 1G	2340	3.10337	3.69502	7.48384e-27	9.63189e-25
Zfp365	zinc finger protein 365	5205	6.46673	1.68128	8.49598e-27	1.08658e-24
Gm49342		750	2.06091	5.24791	1.0589e-26	1.34579e-24
Gm47918	predicted gene, 47918	607	-18.134	10.7224	1.38161e-26	1.74503e-24
Gm12250	predicted gene 12250	1274	3.02173	4.47774	1.39324e-26	1.74886e-24
Cyp26a1	cytochrome P450, family 26, subfamily a, polypeptide 1	1983	6.01244	3.02627	1.59026e-26	1.98246e-24
Ighd2-7	immunoglobulin heavy diversity 2-7	17	-9.28991	1.86892	1.59884e-26	1.98246e-24
Kcnk5	potassium channel, subfamily K, member 5	3404	-3.18271	4.44055	1.76478e-26	2.17496e-24
Agbl1	ATP/GTP binding protein-like 1	5015	-10.3201	6.23479	2.25958e-26	2.76799e-24
Sycp2	synaptonemal complex protein 2	5967	7.51009	1.41706	3.18138e-26	3.87386e-24
Enpp5	ectonucleotide pyrophosphatase/phosphodiesterase 5	4858	3.09956	4.5855	3.40791e-26	4.12499e-24
Lap3	leucine aminopeptidase 3	3098	2.46216	5.19983	3.52052e-26	4.23608e-24
Fam83f	family with sequence similarity 83, member F	2993	7.45464	1.34009	3.89849e-26	4.66328e-24
Anpep	alanyl (membrane) aminopeptidase	4135	2.97829	5.81086	6.42396e-26	7.63925e-24
Ly6i	lymphocyte antigen 6 complex, locus I	1156	4.73322	2.54276	9.68597e-26	1.14514e-23
Trp53inp2	transformation related protein 53 inducible nuclear protein 2	5257	2.44065	4.63093	1.36209e-25	1.60105e-23
Aff3	AF4/FMR2 family, member 3	6654	-3.69235	5.88502	1.88144e-25	2.1988e-23
Neil3	nei like 3 (E. coli)	5555	4.25176	2.44057	1.94599e-25	2.26124e-23
Zbtb20	zinc finger and BTB domain containing 20	30730	-2.00374	4.99125	2.01082e-25	2.32329e-23
Gm49673		2610	2.14447	4.79529	2.26829e-25	2.60596e-23
Gm44530		3559	10.362	1.6258	2.47844e-25	2.83141e-23
Cenpf	centromere protein F	15433	3.73909	3.52989	3.98968e-25	4.53241e-23
Mir421	microRNA 421	76	-8.63828	2.32324	6.40378e-25	7.2345e-23
Arg1	arginase, liver	2228	7.58054	9.4676	8.20781e-25	9.22132e-23
Gm15880	predicted gene 15880	2884	7.44397	1.58837	9.27658e-25	1.03648e-22
Rhoc	ras homolog family member C	1618	2.71664	5.79065	1.45672e-24	1.61871e-22
Xrcc5	X-ray repair complementing defective repair in Chinese hamster cells 5	2549	-2.40691	4.11272	1.49062e-24	1.64738e-22
Nipal3	NIPA-like domain containing 3	7588	-2.08541	5.50946	1.50888e-24	1.65854e-22
Tspan3	tetraspanin 3	4274	2.08266	4.58275	1.54593e-24	1.69014e-22
Phf11d	PHD finger protein 11D	4498	2.65236	4.20222	1.58079e-24	1.719e-22
Akr1b8	aldo-keto reductase family 1, member B8	1499	8.37704	2.73553	1.95418e-24	2.09951e-22
Inpp4b	inositol polyphosphate-4-phosphatase, type II	13066	-3.28622	5.19927	1.95434e-24	2.09951e-22
Oas3	2'-5' oligoadenylate synthetase 3	7069	2.78294	5.67778	1.96168e-24	2.09951e-22
Rnaset2a	ribonuclease T2A	3343	2.10668	4.82152	2.00065e-24	2.13001e-22
Mcoln2	mucolipin 2	3288	-2.9042	4.76039	2.02507e-24	2.14479e-22
Gbp6	guanylate binding protein 6	5954	3.18044	5.11808	3.10013e-24	3.26638e-22
Ifit1	interferon-induced protein with tetratricopeptide repeats 1	2656	4.31018	3.48257	3.14433e-24	3.29588e-22
Zmynd15	zinc finger, MYND-type containing 15	4409	2.80477	3.57551	3.19753e-24	3.33445e-22
Zfp467	zinc finger protein 467	4255	1.96067	4.07357	3.31769e-24	3.4421e-22
Fads1	fatty acid desaturase 1	4812	3.05783	3.28066	4.52234e-24	4.6561e-22
Stmn1	stathmin 1	1922	3.32649	5.20039	4.53775e-24	4.6561e-22
Ube2c	ubiquitin-conjugating enzyme E2C	2600	3.90595	4.41565	4.5565e-24	4.6561e-22
Hebp1	heme binding protein 1	3711	3.94715	2.98421	4.61867e-24	4.69603e-22
Pak1	p21 (RAC1) activated kinase 1	3943	1.9529	4.43906	5.29445e-24	5.35635e-22
Il1rn	interleukin 1 receptor antagonist	5535	3.47748	3.61244	8.25431e-24	8.30948e-22
Glrx	glutaredoxin	5494	2.36127	4.57258	9.24594e-24	9.26188e-22
P2ry6	pyrimidinergic receptor P2Y, G-protein coupled, 6	2887	3.11894	4.12876	1.03634e-23	1.03303e-21
Slain1	SLAIN motif family, member 1	3284	-2.49138	4.64653	1.39295e-23	1.38174e-21
Gm23442	predicted gene, 23442	134	-17.0998	9.6885	1.4579e-23	1.43915e-21
Bub1	BUB1, mitotic checkpoint serine/threonine kinase	4360	4.08505	3.13663	1.62696e-23	1.59827e-21
Arvcf	armadillo repeat gene deleted in velocardiofacial syndrome	6715	2.14568	3.75456	1.79918e-23	1.75896e-21
Isg15	ISG15 ubiquitin-like modifier	703	4.7436	4.19078	2.46627e-23	2.39959e-21
Gm16034		480	-3.07146	3.33492	2.64006e-23	2.55646e-21
Cxcl16	chemokine (C-X-C motif) ligand 16	3021	2.87274	5.18477	3.2053e-23	3.08909e-21
Lpcat4	lysophosphatidylcholine acyltransferase 4	2823	-2.48465	4.79841	3.241e-23	3.10876e-21
Ncaph	non-SMC condensin I complex, subunit H	4307	3.30359	3.94903	3.80006e-23	3.6279e-21
AW112010	expressed sequence AW112010	804	3.14808	6.56512	3.8849e-23	3.69156e-21
Xaf1	XIAP associated factor 1	4689	2.2046	4.79003	4.08261e-23	3.86139e-21
C1ra	complement component 1, r subcomponent A	2981	2.70001	5.12244	4.20371e-23	3.95752e-21
Olfml3	olfactomedin-like 3	6161	4.45435	2.056	4.2503e-23	3.98294e-21
Ap1s3	adaptor-related protein complex AP-1, sigma 3	2878	-2.40172	3.97855	4.56939e-23	4.26231e-21
Dhx58	DEXH (Asp-Glu-X-His) box polypeptide 58	3272	2.02594	5.53543	5.11898e-23	4.75317e-21
Gm29094		664	2.7416	5.91635	5.58388e-23	5.16128e-21
Spc24	SPC24, NDC80 kinetochore complex component, homolog (S. cerevisiae)	2573	4.0574	3.16872	5.95835e-23	5.48249e-21
4930592A05Rik	RIKEN cDNA 4930592A05 gene	1006	2.60542	3.52681	6.46946e-23	5.92597e-21
Ptpn14	protein tyrosine phosphatase, non-receptor type 14	13413	-3.60223	3.4216	7.25482e-23	6.61555e-21
Lrrc23	leucine rich repeat containing 23	1734	-6.05317	5.84538	7.74805e-23	7.02823e-21
Pclaf	PCNA clamp associated factor	4813	3.60425	4.38361	7.7765e-23	7.02823e-21
Calhm6	calcium homeostasis modulator family member 6	1094	2.60782	3.56467	7.94315e-23	7.14707e-21
Ak7	adenylate kinase 7	4209	-8.15074	1.88461	9.44367e-23	8.45978e-21
Il36g	interleukin 36G	1648	7.49685	2.50111	1.01664e-22	9.06725e-21
Mcm10	minichromosome maintenance 10 replication initiation factor	7692	3.27592	3.33724	1.02506e-22	9.10248e-21
Cdca3	cell division cycle associated 3	2866	3.41661	4.23143	1.07087e-22	9.46786e-21
Gbp8	guanylate-binding protein 8	3443	3.3776	5.26239	1.1649e-22	1.02547e-20
Bcl2a1b	B cell leukemia/lymphoma 2 related protein A1b	817	2.93521	6.0113	1.18664e-22	1.0401e-20
Rasa4	RAS p21 protein activator 4	7485	2.43611	5.31268	1.25116e-22	1.09195e-20
Clec4n	C-type lectin domain family 4, member n	1420	3.95352	3.18691	1.2874e-22	1.11877e-20
Prps2	phosphoribosyl pyrophosphate synthetase 2	3873	-2.034	5.4359	1.42625e-22	1.23416e-20
A830082N09Rik	RIKEN cDNA A830082N09 gene	7840	-7.41489	1.21321	1.57763e-22	1.35937e-20
Fam169b	family with sequence similarity 169, member B	7027	-2.76939	5.63322	1.85672e-22	1.5931e-20
Bcl2a1a	B cell leukemia/lymphoma 2 related protein A1a	819	3.58218	2.29364	1.90138e-22	1.62456e-20
Gm44148	predicted gene, 44148	316	4.07066	1.64799	2.26698e-22	1.92883e-20
Plin1	perilipin 1	4649	5.50195	1.83065	2.29793e-22	1.94702e-20
Tcea3	transcription elongation factor A (SII), 3	1400	-5.76896	4.92008	2.79596e-22	2.35916e-20
Ftx	Ftx transcript, Xist regulator (non-protein coding)	10205	-2.43719	3.94659	3.16364e-22	2.65838e-20
Gm38316	predicted gene, 38316	469	2.13897	4.25726	3.36094e-22	2.81254e-20
1810046K07Rik	RIKEN cDNA 1810046K07 gene	1497	-5.84415	2.18355	3.59769e-22	2.99832e-20
Chrne	cholinergic receptor, nicotinic, epsilon polypeptide	1690	5.94288	1.40937	4.18946e-22	3.47725e-20
Bcl2l1	BCL2-like 1	4586	2.02596	4.35958	4.26917e-22	3.52901e-20
Ube2l6	ubiquitin-conjugating enzyme E2L 6	1996	2.47779	4.7549	5.69168e-22	4.68584e-20
Pou2f1	POU domain, class 2, transcription factor 1	16597	-1.66998	5.25664	6.43677e-22	5.27789e-20
Gm33843	predicted gene, 33843	1637	-11.6745	2.36157	6.60883e-22	5.39721e-20
Alas1	aminolevulinic acid synthase 1	6174	1.77414	5.04977	7.18608e-22	5.84516e-20
Esm1	endothelial cell-specific molecule 1	2097	8.79981	2.4995	7.46584e-22	6.04852e-20
Gimap5	GTPase, IMAP family member 5	4149	-2.38716	5.5078	7.54087e-22	6.08506e-20
Gsto1	glutathione S-transferase omega 1	2023	1.76893	5.34553	9.33236e-22	7.50093e-20
Bcl2	B cell leukemia/lymphoma 2	9157	-2.53049	6.0586	1.0185e-21	8.15403e-20
Tyms	thymidylate synthase	6089	2.75775	3.88187	1.12761e-21	8.9921e-20
Nusap1	nucleolar and spindle associated protein 1	4059	3.41122	4.11355	1.46699e-21	1.16528e-19
Ggh	gamma-glutamyl hydrolase	1965	1.93545	5.03143	1.61986e-21	1.28171e-19
Arhgap27os3	Rho GTPase activating protein 27, opposite strand 3	2729	-2.90763	4.35601	1.71342e-21	1.35048e-19
4930562F07Rik	RIKEN cDNA 4930562F07 gene	897	-2.34374	4.96088	1.87424e-21	1.47153e-19
Tspan2	tetraspanin 2	4755	-2.96126	3.27789	1.99035e-21	1.55668e-19
Nuf2	NUF2, NDC80 kinetochore complex component	6341	3.47435	3.18534	2.18862e-21	1.70519e-19
Gzma	granzyme A	1006	3.63789	5.44068	2.24822e-21	1.74494e-19
Parp12	poly (ADP-ribose) polymerase family, member 12	3995	2.30373	5.01233	2.5023e-21	1.93476e-19
Slco2b1	solute carrier organic anion transporter family, member 2b1	5958	6.15022	1.76384	2.63027e-21	2.02601e-19
Pitpnm2	phosphatidylinositol transfer protein, membrane-associated 2	12843	-2.0299	5.66994	2.68249e-21	2.05843e-19
Klrg1	killer cell lectin-like receptor subfamily G, member 1	1414	3.79122	2.9195	2.71225e-21	2.07345e-19
Kifc1	kinesin family member C1	3414	3.34713	3.68364	3.01715e-21	2.2979e-19
Gm16042	F-box protein 5	1247	-2.45204	4.75755	3.07596e-21	2.33394e-19
D630008O14Rik	RIKEN cDNA D630008O14 gene	2056	-3.15509	3.16318	3.18099e-21	2.40467e-19
Tmem132a	transmembrane protein 132A	4548	2.44497	3.92809	3.20183e-21	2.41145e-19
Tpx2	TPX2, microtubule-associated	4677	3.29242	4.58319	3.37384e-21	2.53162e-19
Gm43302		4310	3.00681	4.60277	3.52883e-21	2.63819e-19
Pdzd2	PDZ domain containing 2	18419	-4.12644	3.03057	3.57207e-21	2.65343e-19
Spag5	sperm associated antigen 5	5624	3.53647	3.85949	3.57532e-21	2.65343e-19
Rrm2	ribonucleotide reductase M2	2771	2.95023	5.14353	4.23116e-21	3.12875e-19
Slfn9	schlafen 9	5965	2.50716	3.6503	4.5407e-21	3.34548e-19
Cstb	cystatin B	603	2.2441	5.3127	4.57814e-21	3.36088e-19
Lnx2	ligand of numb-protein X 2	4557	-2.11325	5.07331	4.63819e-21	3.39272e-19
Ltbp3	latent transforming growth factor beta binding protein 3	9069	2.28993	4.79924	4.91105e-21	3.57943e-19
Ctla2b	cytotoxic T lymphocyte-associated protein 2 beta	1723	2.37786	3.94455	5.81503e-21	4.22317e-19
Rps6-ps1	ribosomal protein S6, pseudogene 1	747	7.07682	0.987625	6.77259e-21	4.90109e-19
Gpr18	G protein-coupled receptor 18	1498	-2.41056	5.10843	7.25741e-21	5.22748e-19
Serpinb1b	serine (or cysteine) peptidase inhibitor, clade B, member 1b	1926	6.80545	1.90634	7.27503e-21	5.22748e-19
S100a5	S100 calcium binding protein A5	432	-7.83396	1.9696	7.40616e-21	5.30297e-19
Slc25a53	solute carrier family 25, member 53	7963	-2.722	4.0868	7.78007e-21	5.55115e-19
Mvb12b	multivesicular body subunit 12B	8741	2.04774	4.39344	1.09729e-20	7.80189e-19
Lca5	Leber congenital amaurosis 5 (human)	6306	-3.83596	2.29387	1.15801e-20	8.20495e-19
Lhfpl2	lipoma HMGIC fusion partner-like 2	8415	5.13919	1.97591	1.18217e-20	8.34704e-19
Il15ra	interleukin 15 receptor, alpha chain	4446	1.84235	4.00764	1.1871e-20	8.35285e-19
Cenpe	centromere protein E	8620	3.12041	4.06984	1.21269e-20	8.5035e-19
Dnase1l3	deoxyribonuclease 1-like 3	5151	-2.72566	4.87777	1.3586e-20	9.46699e-19
Alpk2	alpha-kinase 2	7960	-5.36432	2.09903	1.35941e-20	9.46699e-19
Aif1	allograft inflammatory factor 1	1532	4.05674	5.18739	1.41446e-20	9.81673e-19
Fcgr4	Fc receptor, IgG, low affinity IV	1256	3.64711	7.15808	1.48819e-20	1.02933e-18
Zfp296	zinc finger protein 296	2037	-2.99814	3.72751	1.50259e-20	1.03577e-18
Smox	spermine oxidase	3894	2.14023	4.19234	1.83736e-20	1.26225e-18
Rad51ap1	RAD51 associated protein 1	4813	3.7945	2.64975	1.95898e-20	1.34127e-18
Clspn	claspin	7186	3.0802	3.57265	2.06459e-20	1.40884e-18
Gm45700	predicted gene 45700	347	3.20906	2.57657	2.11091e-20	1.43563e-18
Gpnmb	glycoprotein (transmembrane) nmb	6514	3.52146	3.8381	2.33005e-20	1.57938e-18
Bst2	bone marrow stromal cell antigen 2	903	2.67264	6.13525	2.4109e-20	1.62876e-18
Adrb1	adrenergic receptor, beta 1	3382	4.64963	0.982555	2.71504e-20	1.82815e-18
Fam167a	family with sequence similarity 167, member A	4274	-3.32676	3.64174	2.77816e-20	1.86448e-18
Gimap1os	GTPase, IMAP family member 1, opposite strand	3099	-2.05093	4.86292	2.81593e-20	1.88362e-18
Slc4a5	solute carrier family 4, sodium bicarbonate cotransporter, member 5	5804	7.12476	0.724481	2.94704e-20	1.96486e-18
Rhof	ras homolog family member F (in filopodia)	4602	-2.34307	5.84779	3.07745e-20	2.04509e-18
Ankle1	ankyrin repeat and LEM domain containing 1	2558	3.47036	2.3067	3.12133e-20	2.0675e-18
Tnfrsf8	tumor necrosis factor receptor superfamily, member 8	3459	-4.05559	3.48759	3.26258e-20	2.15404e-18
Usp2	ubiquitin specific peptidase 2	4818	4.79142	1.41895	3.60903e-20	2.37507e-18
Dram1	DNA-damage regulated autophagy modulator 1	3045	2.6142	5.24279	3.73285e-20	2.44355e-18
Cks1b	CDC28 protein kinase 1b	1126	3.34478	4.03374	3.73713e-20	2.44355e-18
Tbxa2r	thromboxane A2 receptor	1919	-2.83766	3.40744	3.87567e-20	2.52602e-18
Fcgr1	Fc receptor, IgG, high affinity I	2589	3.54083	5.0294	4.66411e-20	3.03018e-18
Syngr1	synaptogyrin 1	4808	3.85162	1.54477	4.72687e-20	3.06117e-18
Arhgap26	Rho GTPase activating protein 26	9983	-2.08969	5.59599	4.96874e-20	3.2076e-18
Bub1b	BUB1B, mitotic checkpoint serine/threonine kinase	4275	2.73843	4.40391	5.0142e-20	3.2267e-18
Gm19582	predicted gene, 19582	841	-3.64011	2.73287	5.08783e-20	3.26375e-18
4833407H14Rik	RIKEN cDNA 4833407H14 gene	1494	-3.46741	2.70128	5.60252e-20	3.58262e-18
Fzd6	frizzled class receptor 6	4818	-5.95716	2.09946	6.14416e-20	3.91666e-18
Col6a3	collagen, type VI, alpha 3	11963	8.46306	1.26882	6.34344e-20	4.02839e-18
Lpcat2	lysophosphatidylcholine acyltransferase 2	3388	2.29135	5.70598	6.35904e-20	4.02839e-18
Cyfip2	cytoplasmic FMR1 interacting protein 2	7103	-2.6379	7.66339	6.56493e-20	4.14589e-18
Gm49391		1378	2.01391	4.7922	7.37731e-20	4.64451e-18
Kctd14	potassium channel tetramerisation domain containing 14	2568	-4.0793	2.52705	8.0005e-20	5.0213e-18
Ifi204	interferon activated gene 204	3561	2.64168	5.95984	9.54808e-20	5.97416e-18
Tmem205	transmembrane protein 205	2589	2.87594	2.48234	1.03365e-19	6.44764e-18
Wsb2-ps	WD repeat and SOCS box-containing 2, pseudogene	1217	5.87742	0.520441	1.03929e-19	6.46297e-18
Irf7	interferon regulatory factor 7	3776	3.57546	6.80137	1.25413e-19	7.77523e-18
Slc31a1	solute carrier family 31, member 1	4280	1.8086	5.07034	1.30376e-19	8.05837e-18
Chrnb1	cholinergic receptor, nicotinic, beta polypeptide 1 (muscle)	2531	-3.53486	3.03908	1.34535e-19	8.29022e-18
Gm42870		3470	-4.17119	3.06408	1.41039e-19	8.66472e-18
1700020N18Rik	RIKEN cDNA 1700020N18 gene	547	-7.52202	1.56499	1.53394e-19	9.39539e-18
Arap2	ArfGAP with RhoGAP domain, ankyrin repeat and PH domain 2	12451	-2.2368	5.6679	1.57615e-19	9.62492e-18
Ikzf3	IKAROS family zinc finger 3	8754	-3.10792	7.44643	1.624e-19	9.88744e-18
Gmnn	geminin	1465	2.13881	4.05073	1.64267e-19	9.97126e-18
Mx2	MX dynamin-like GTPase 2	3614	2.93234	2.94449	1.7748e-19	1.07412e-17
Cxcl14	chemokine (C-X-C motif) ligand 14	1827	4.1076	2.97718	1.85291e-19	1.11807e-17
Kif11	kinesin family member 11	7461	3.31622	4.85448	1.92296e-19	1.15691e-17
Prr5	proline rich 5 (renal)	1917	-2.74125	4.97818	2.04233e-19	1.2251e-17
Extl1	exostosin-like glycosyltransferase 1	4333	-4.32786	1.82464	2.11005e-19	1.262e-17
Kif14	kinesin family member 14	10358	4.01739	2.57267	2.21682e-19	1.31911e-17
Dennd5b	DENN/MADD domain containing 5B	18081	-2.80608	4.86003	2.21852e-19	1.31911e-17
Gm29417	predicted gene 29417	571	-7.11714	1.23982	2.73212e-19	1.61976e-17
Echs1	enoyl Coenzyme A hydratase, short chain, 1, mitochondrial	8286	1.61869	5.3213	2.78302e-19	1.64514e-17
N4bp2	NEDD4 binding protein 2	14946	-2.23493	5.47449	2.92732e-19	1.72542e-17
Cers4	ceramide synthase 4	12264	-1.94598	4.61256	3.03791e-19	1.78543e-17
Mx1	MX dynamin-like GTPase 1	3785	2.30834	4.63043	3.50583e-19	2.0545e-17
Ppp1r16b	protein phosphatase 1, regulatory subunit 16B	8844	-2.87524	6.75174	3.68201e-19	2.15154e-17
Zwilch	zwilch kinetochore protein	4283	3.06478	2.67636	3.77597e-19	2.20013e-17
Gm45925	NLR family, pyrin domain containing 5 pseudogene	1313	10.3189	2.46049	3.86998e-19	2.24846e-17
Ifit2	interferon-induced protein with tetratricopeptide repeats 2	3927	2.54413	4.40392	3.91964e-19	2.27083e-17
Zbp1	Z-DNA binding protein 1	3529	3.01211	6.80388	4.36995e-19	2.52451e-17
Nek6	NIMA (never in mitosis gene a)-related expressed kinase 6	10714	1.5282	5.32478	4.58679e-19	2.64228e-17
Ccnb2	cyclin B2	1531	3.85021	4.30544	4.90751e-19	2.81905e-17
3425401B19Rik	RIKEN cDNA 3425401B19 gene	5572	-10.639	3.36683	5.0379e-19	2.88579e-17
Card6	caspase recruitment domain family, member 6	6101	-2.71025	5.562	5.20929e-19	2.97559e-17
Pnp	purine-nucleoside phosphorylase	3979	2.35257	6.22361	5.31252e-19	3.02605e-17
Atp8b2	ATPase, class I, type 8B, member 2	8561	-2.50188	6.44099	5.58517e-19	3.17247e-17
Pimreg	PICALM interacting mitotic regulator	2529	4.1333	2.09116	5.68888e-19	3.22238e-17
Lst1	leukocyte specific transcript 1	415	2.52618	4.27892	6.10617e-19	3.44914e-17
Nes	nestin	6416	8.87778	2.23966	6.39965e-19	3.6049e-17
Gm26642		2782	1.58301	5.3116	6.56231e-19	3.68631e-17
Anapc15	anaphase promoting complex C subunit 15	5161	1.65329	4.60168	7.17852e-19	4.01829e-17
Diras2	DIRAS family, GTP-binding RAS-like 2	4786	-4.51893	5.45541	7.19282e-19	4.01829e-17
Dennd11	DENN domain containing 11	7811	-1.71644	4.20161	7.28839e-19	4.06053e-17
Ifit3	interferon-induced protein with tetratricopeptide repeats 3	1745	3.37709	4.02085	7.50618e-19	4.17044e-17
Sox5	SRY (sex determining region Y)-box 5	14376	-4.82697	3.17857	7.6922e-19	4.26215e-17
Gzmb	granzyme B	1436	3.89933	4.44612	8.31136e-19	4.5927e-17
Cxcr5	chemokine (C-X-C motif) receptor 5	3332	-3.68037	7.45531	8.51916e-19	4.69478e-17
Il13ra1	interleukin 13 receptor, alpha 1	3712	2.39496	4.26171	8.6985e-19	4.78065e-17
Aurkb	aurora kinase B	2946	2.09734	4.17314	8.95963e-19	4.91089e-17
Hk2	hexokinase 2	5969	2.52453	5.23814	1.01251e-18	5.5348e-17
Ppt2	palmitoyl-protein thioesterase 2	2614	1.53073	5.01552	1.05464e-18	5.74962e-17
Gm37909		2159	5.81335	1.12076	1.20221e-18	6.53662e-17
Il27	interleukin 27	1021	2.74904	2.94532	1.34852e-18	7.31259e-17
Gm28053		989	-2.0498	5.10741	1.38021e-18	7.46453e-17
Paqr7	progestin and adipoQ receptor family member VII	4259	1.84397	4.4368	1.42224e-18	7.6714e-17
Psrc1	proline/serine-rich coiled-coil 1	3364	3.20733	1.98351	1.46771e-18	7.89572e-17
Egln3	egl-9 family hypoxia-inducible factor 3	2662	2.23211	4.53836	1.58907e-18	8.52604e-17
Hepacam2	HEPACAM family member 2	5874	-4.18639	5.22063	1.7102e-18	9.15181e-17
Nagk	N-acetylglucosamine kinase	4676	1.44082	4.98102	1.73162e-18	9.24214e-17
Mical3	microtubule associated monooxygenase, calponin and LIM domain containing 3	23038	-2.12066	4.14301	1.7616e-18	9.37753e-17
Pik3c2b	phosphatidylinositol-4-phosphate 3-kinase catalytic subunit type 2 beta	9592	-3.09888	6.0744	1.87615e-18	9.96122e-17
Zeb1	zinc finger E-box binding homeobox 1	10266	-2.20076	4.75029	1.97655e-18	1.0467e-16
P2ry10b	purinergic receptor P2Y, G-protein coupled 10B	3465	-2.20448	3.72828	2.1441e-18	1.13248e-16
Kynu	kynureninase	6149	-2.32065	3.75003	2.23309e-18	1.17642e-16
Rabgap1l	RAB GTPase activating protein 1-like	23232	-2.77145	6.69388	2.55017e-18	1.33999e-16
Scart1	scavenger receptor family member expressed on T cells 1	3851	-5.43362	2.14687	3.0227e-18	1.58132e-16
AU022793	expressed sequence AU022793	1377	7.60617	1.781	3.025e-18	1.58132e-16
Sap30	sin3 associated polypeptide	1178	2.10971	4.31648	3.03709e-18	1.58357e-16
Ckap2l	cytoskeleton associated protein 2-like	3137	2.9578	3.49099	3.08951e-18	1.60678e-16
Pdgfb	platelet derived growth factor, B polypeptide	4161	2.97914	3.87292	3.65239e-18	1.89468e-16
Fsbp	fibrinogen silencer binding protein	4358	4.75999	0.438885	3.80038e-18	1.96643e-16
Akap17b	A kinase (PRKA) anchor protein 17B	6003	-3.42803	2.97432	4.12156e-18	2.12721e-16
Herc3	hect domain and RLD 3	9127	-1.96293	5.33413	4.7518e-18	2.44627e-16
Ccl7	chemokine (C-C motif) ligand 7	801	4.94101	2.0947	4.84782e-18	2.48941e-16
Gm30211	predicted gene, 30211	3078	-2.75803	4.66529	5.06553e-18	2.59465e-16
Clec7a	C-type lectin domain family 7, member a	2638	3.34322	6.7554	5.19612e-18	2.65485e-16
Ms4a7	membrane-spanning 4-domains, subfamily A, member 7	4453	3.63775	1.98959	5.40691e-18	2.75563e-16
Pou6f1	POU domain, class 6, transcription factor 1	6949	-1.60877	5.50371	5.88723e-18	2.99292e-16
Gm5900	MAPK scaffold protein 1 pseudogene	375	6.52767	1.02114	5.93985e-18	3.01214e-16
Gm15987	predicted gene 15987	2231	-2.42064	4.73558	5.98242e-18	3.02618e-16
Bcl2a1d	B cell leukemia/lymphoma 2 related protein A1d	863	1.95307	3.68143	6.00458e-18	3.02986e-16
Rnaset2b	ribonuclease T2B	4455	1.58853	3.94918	6.11994e-18	3.08042e-16
Cks2	CDC28 protein kinase regulatory subunit 2	692	2.17309	3.6747	6.55755e-18	3.29254e-16
Hsh2d	hematopoietic SH2 domain containing	1824	-2.46008	4.34355	6.85827e-18	3.43505e-16
Hrh4	histamine receptor H4	1626	-10.6019	1.21212	6.91861e-18	3.45676e-16
Cdc42ep4	CDC42 effector protein (Rho GTPase binding) 4	3643	1.69443	5.02004	7.26501e-18	3.62093e-16
Rdh12	retinol dehydrogenase 12	2967	-2.56687	4.20623	7.99823e-18	3.97663e-16
Vmn2r97	vomeronasal 2, receptor 97	14819	-2.80066	3.61035	8.07833e-18	4.00666e-16
Ralb	v-ral simian leukemia viral oncogene B	4930	1.62732	5.59593	8.20129e-18	4.05774e-16
Thbs3	thrombospondin 3	4823	-3.90241	2.96243	8.43808e-18	4.16477e-16
Slc7a8	solute carrier family 7 (cationic amino acid transporter, y+ system), member 8	5005	2.02517	5.36585	8.72555e-18	4.29623e-16
Psat1	phosphoserine aminotransferase 1	4254	1.9943	4.79397	9.06525e-18	4.4527e-16
Cp	ceruloplasmin	9566	2.69236	6.02669	9.36712e-18	4.58989e-16
Pbk	PDZ binding kinase	1791	4.2112	2.56303	9.89244e-18	4.83564e-16
Slc9a7	solute carrier family 9 (sodium/hydrogen exchanger), member 7	3820	-2.8833	3.83587	1.04287e-17	5.08556e-16
Spc25	SPC25, NDC80 kinetochore complex component, homolog (S. cerevisiae)	3188	3.21643	2.56126	1.11631e-17	5.43067e-16
Kntc1	kinetochore associated 1	7983	3.02663	2.98498	1.18292e-17	5.74096e-16
Vnn3	vanin 3	1811	2.6799	3.46841	1.21059e-17	5.86127e-16
Top2a	topoisomerase (DNA) II alpha	9013	3.30209	6.57635	1.24841e-17	6.03001e-16
Gm15608	predicted gene 15608	1057	-7.48029	0.661094	1.40576e-17	6.77396e-16
Slc43a3	solute carrier family 43, member 3	4464	2.22635	3.56877	1.41646e-17	6.80937e-16
Dhx58os	DEAH (Asp-Glu-Ala-His) box polypeptide 58, opposite strand	1594	2.52954	2.84137	1.49828e-17	7.18572e-16
Kif23	kinesin family member 23	7901	2.4567	4.46219	1.50517e-17	7.20182e-16
Dtnb	dystrobrevin, beta	9603	-1.81457	4.21448	1.67299e-17	7.98597e-16
Hexb	hexosaminidase B	1906	2.18531	7.46782	1.85344e-17	8.82663e-16
Dpp4	dipeptidylpeptidase 4	6319	-2.1315	5.80197	1.8733e-17	8.90037e-16
Usp11	ubiquitin specific peptidase 11	4732	-2.03853	5.06013	1.87966e-17	8.90131e-16
Ctsd	cathepsin D	2351	2.32731	10.9821	1.88225e-17	8.90131e-16
Acod1	aconitate decarboxylase 1	2623	5.28543	4.81741	1.88743e-17	8.90232e-16
Ifi207	interferon activated gene 207	3422	2.29982	5.48458	1.89122e-17	8.90232e-16
Kcnq5	potassium voltage-gated channel, subfamily Q, member 5	7689	-3.51664	2.49163	1.89772e-17	8.91228e-16
Gm14024	predicted gene 14024	560	4.39506	1.09189	1.90552e-17	8.92829e-16
E2f1	E2F transcription factor 1	3154	1.74135	4.05365	1.9546e-17	9.1372e-16
Ighv8-4	immunoglobulin heavy variable V8-4	351	-8.29615	0.676775	2.02698e-17	9.45381e-16
Gm1043	predicted gene 1043	13507	-2.09707	5.49329	2.15503e-17	1.0028e-15
Arrdc4	arrestin domain containing 4	4039	2.10259	3.81961	2.19142e-17	1.01741e-15
Rab3b	RAB3B, member RAS oncogene family	3524	-9.68371	2.33671	2.21984e-17	1.02825e-15
Filip1l	filamin A interacting protein 1-like	5335	-2.52674	6.79153	2.22779e-17	1.02959e-15
Ltbr	lymphotoxin B receptor	2354	1.77291	5.08054	2.28968e-17	1.05579e-15
Hal	histidine ammonia lyase	5549	-3.05524	5.35022	2.72589e-17	1.25409e-15
Il7r	interleukin 7 receptor	4663	-2.58972	5.34423	2.85888e-17	1.31231e-15
Cd2	CD2 antigen	1741	-3.43711	7.63721	3.04263e-17	1.39351e-15
Slc7a1	solute carrier family 7 (cationic amino acid transporter, y+ system), member 1	11530	-2.02127	5.62308	3.08424e-17	1.40766e-15
Ppfia4	protein tyrosine phosphatase, receptor type, f polypeptide (PTPRF), interacting protein (liprin), alpha 4	6572	1.95711	4.38398	3.10024e-17	1.40766e-15
Iglv3	immunoglobulin lambda variable 3	381	-2.81288	5.35566	3.10084e-17	1.40766e-15
Fras1	Fraser extracellular matrix complex subunit 1	17709	-5.21879	4.71461	3.10121e-17	1.40766e-15
Patj	PATJ, crumbs cell polarity complex component	13162	-2.53339	3.88904	3.15535e-17	1.42904e-15
Plekha5	pleckstrin homology domain containing, family A member 5	9356	-2.29749	3.83875	3.23623e-17	1.46242e-15
Lysmd2	LysM, putative peptidoglycan-binding, domain containing 2	1543	-2.8378	2.26813	3.47863e-17	1.56847e-15
Tcf24	transcription factor 24	4193	12.2126	4.31524	3.86251e-17	1.7377e-15
Ctss	cathepsin S	1358	2.30405	10.261	3.93759e-17	1.76757e-15
Rasgrp1	RAS guanyl releasing protein 1	5600	-2.57411	6.8796	3.95344e-17	1.77078e-15
Tcf7l2	transcription factor 7 like 2, T cell specific, HMG box	8894	1.95255	3.45331	4.00729e-17	1.79095e-15
Ccl4	chemokine (C-C motif) ligand 4	660	4.77056	3.88842	4.29818e-17	1.91674e-15
Dock9	dedicator of cytokinesis 9	13398	-2.0394	4.16132	4.36064e-17	1.94034e-15
Troap	trophinin associated protein	3520	4.32963	2.18805	4.5219e-17	2.0077e-15
Gm16170	predicted gene 16170	3754	-3.15098	4.25377	4.56095e-17	2.02063e-15
Plaat3	phospholipase A and acyltransferase 3	6396	1.59368	5.39251	4.58402e-17	2.02643e-15
Prc1	protein regulator of cytokinesis 1	8225	2.83386	4.36156	4.66531e-17	2.0579e-15
Epcam	epithelial cell adhesion molecule	2195	-3.32952	2.9537	4.967e-17	2.18623e-15
Mapk11	mitogen-activated protein kinase 11	2887	-2.89539	5.17808	5.66062e-17	2.48615e-15
Cdca2	cell division cycle associated 2	5715	2.95381	3.35977	6.17448e-17	2.70424e-15
Rnf149	ring finger protein 149	2838	1.48484	5.36632	6.18378e-17	2.70424e-15
Gm45205		3330	2.03285	5.90521	6.4737e-17	2.82495e-15
Kif18b	kinesin family member 18B	3572	3.49425	3.04567	6.57027e-17	2.86095e-15
Padi1	peptidyl arginine deiminase, type I	3754	-4.30662	2.38074	6.69444e-17	2.90494e-15
Mast4	microtubule associated serine/threonine kinase family member 4	32401	-2.24169	4.52479	6.69986e-17	2.90494e-15
Cryzl2	crystallin zeta like 2	2534	1.86602	3.81194	6.85618e-17	2.96639e-15
Gm49721		2610	1.5989	3.85918	6.8745e-17	2.96801e-15
Gm44646		645	-7.81169	1.50253	7.15369e-17	3.082e-15
Tomt	transmembrane O-methyltransferase	2857	1.80996	4.1741	7.61994e-17	3.27593e-15
Gm24411	predicted gene, 24411	131	-3.92544	2.55314	7.66011e-17	3.28625e-15
Dgke	diacylglycerol kinase, epsilon	8387	-2.72696	4.66431	8.01479e-17	3.43117e-15
Mmp8	matrix metallopeptidase 8	2425	6.79907	4.09587	8.43985e-17	3.60555e-15
Asf1b	anti-silencing function 1B histone chaperone	2338	2.60558	3.71018	8.86887e-17	3.78089e-15
Adam19	a disintegrin and metallopeptidase domain 19 (meltrin beta)	7115	-2.65468	6.51722	8.99347e-17	3.82599e-15
Gm16557		191	-8.36656	2.03027	1.05298e-16	4.47021e-15
Sh2d1a	SH2 domain containing 1A	5505	2.60297	3.52989	1.08368e-16	4.59097e-15
Aurka	aurora kinase A	2531	2.5295	3.36274	1.09919e-16	4.64699e-15
Gm44616		1732	1.6619	3.82281	1.10626e-16	4.66718e-15
Traf3ip2	TRAF3 interacting protein 2	3687	-1.61534	4.98146	1.17755e-16	4.95766e-15
Gm21188	predicted gene, 21188	4572	1.78939	4.60804	1.21901e-16	5.1216e-15
Gpr137b	G protein-coupled receptor 137B	5026	-2.24717	4.79882	1.36841e-16	5.73747e-15
Rgs1	regulator of G-protein signaling 1	6947	6.66197	6.00941	1.43317e-16	5.99659e-15
Gm50467		700	6.36354	1.91151	1.47799e-16	6.17144e-15
Adgrl1	adhesion G protein-coupled receptor L1	8587	-1.93172	4.38993	1.49743e-16	6.23978e-15
Renbp	renin binding protein	2494	1.50247	4.66397	1.5129e-16	6.29136e-15
Shcbp1	Shc SH2-domain binding protein 1	6295	3.62692	2.57817	1.58252e-16	6.56745e-15
Gm13919	predicted gene 13919	1954	-4.20556	1.22745	1.59625e-16	6.61095e-15
Gimap8	GTPase, IMAP family member 8	3700	-2.42204	7.00223	1.61315e-16	6.66734e-15
Gm44036		336	2.53655	2.70266	1.62682e-16	6.71022e-15
Glcci1	glucocorticoid induced transcript 1	7756	-2.41329	6.04256	1.65616e-16	6.81742e-15
Syce2	synaptonemal complex central element protein 2	1968	2.61166	2.39049	1.74261e-16	7.15878e-15
Dpysl2	dihydropyrimidinase-like 2	4520	1.83495	4.90727	1.83066e-16	7.50535e-15
Slc16a3	solute carrier family 16 (monocarboxylic acid transporters), member 3	5318	2.1452	5.85789	2.10997e-16	8.63305e-15
Rad51b	RAD51 paralog B	3757	2.97158	2.97792	2.20691e-16	9.01156e-15
Tk1	thymidine kinase 1	5198	1.59689	4.67026	2.38096e-16	9.70277e-15
Nxpe3	neurexophilin and PC-esterase domain family, member 3	6436	-2.36099	5.37652	2.466e-16	1.00292e-14
Batf2	basic leucine zipper transcription factor, ATF-like 2	2522	2.22382	3.48823	2.47359e-16	1.004e-14
Mybpc2	myosin binding protein C, fast-type	3611	-4.95472	1.95087	2.54732e-16	1.03187e-14
Kif2c	kinesin family member 2C	4363	3.30219	2.87924	2.64927e-16	1.07103e-14
Tnfsf8	tumor necrosis factor (ligand) superfamily, member 8	3807	-2.90968	4.12247	2.6547e-16	1.0711e-14
Snca	synuclein, alpha	2703	21.0572	9.71943	3.09152e-16	1.24487e-14
Uhrf1	ubiquitin-like, containing PHD and RING finger domains, 1	4259	2.17227	5.09394	3.31953e-16	1.33404e-14
Sapcd2	suppressor APC domain containing 2	3499	4.81332	1.80139	3.32955e-16	1.33543e-14
Hook1	hook microtubule tethering protein 1	8318	-2.32482	3.63703	3.43924e-16	1.37671e-14
Ffar2	free fatty acid receptor 2	2790	3.32812	3.28452	3.45709e-16	1.38114e-14
Rhbdf1	rhomboid 5 homolog 1	5433	-2.32163	3.81652	3.95092e-16	1.57533e-14
Ska3	spindle and kinetochore associated complex subunit 3	2705	3.47125	2.1966	4.03786e-16	1.60685e-14
Snora69	small nucleolar RNA, H/ACA box 69	131	10.9142	3.21208	4.17161e-16	1.65683e-14
D7Ertd128e	DNA segment, Chr 7, ERATO Doi 128, expressed	928	7.75054	1.22724	4.23356e-16	1.67816e-14
Ppm1l	protein phosphatase 1 (formerly 2C)-like	10496	-2.56979	3.28665	4.24592e-16	1.67978e-14
St7	suppression of tumorigenicity 7	9042	2.00102	3.8639	4.42639e-16	1.74778e-14
Ntpcr	nucleoside-triphosphatase, cancer-related	2673	1.75853	3.782	4.5925e-16	1.80985e-14
Lypd6b	LY6/PLAUR domain containing 6B	2604	-7.11059	1.63796	4.77992e-16	1.88007e-14
Gzmk	granzyme K	1389	3.87334	3.35782	4.78954e-16	1.88022e-14
Scn4a	sodium channel, voltage-gated, type IV, alpha	7041	-2.91902	4.50829	4.83e-16	1.89245e-14
Clec4a3	C-type lectin domain family 4, member a3	1327	2.52998	5.11159	5.08716e-16	1.98937e-14
Cdc20	cell division cycle 20	1868	3.33388	4.19063	5.10553e-16	1.99272e-14
Trav3-3	T cell receptor alpha variable 3-3	419	5.46739	0.911988	5.21411e-16	2.0312e-14
C130050O18Rik	RIKEN cDNA C130050O18 gene	3180	1.92646	4.03432	5.22936e-16	2.03325e-14
Cyp39a1	cytochrome P450, family 39, subfamily a, polypeptide 1	3053	-3.80659	2.26674	5.37111e-16	2.08438e-14
Ndufc1	NADH:ubiquinone oxidoreductase subunit C1	1495	1.82442	4.05007	5.40926e-16	2.09519e-14
Ifi211	interferon activated gene 211	1785	2.63499	3.54576	5.43078e-16	2.09645e-14
Stat1	signal transducer and activator of transcription 1	7105	2.711	8.60758	5.43314e-16	2.09645e-14
Bhlhe40	basic helix-loop-helix family, member e40	4705	2.42939	7.48947	5.48767e-16	2.11348e-14
Adam33	a disintegrin and metallopeptidase domain 33	5394	4.61823	0.292564	5.72232e-16	2.19969e-14
Prune2	prune homolog 2	20297	6.77747	1.32864	5.89967e-16	2.26358e-14
Pdgfa	platelet derived growth factor, alpha	3119	3.19374	2.45418	6.20262e-16	2.37534e-14
Gfm2	G elongation factor, mitochondrial 2	10685	2.03332	6.98388	6.25203e-16	2.38976e-14
Cdca8	cell division cycle associated 8	5177	2.33575	4.28339	6.86819e-16	2.62035e-14
Gm8189	solute carrier family 22 (organic anion transporter), member 19 pseudogene	2926	5.49821	0.776031	7.17953e-16	2.734e-14
Ctsl	cathepsin L	6489	2.58776	7.18412	7.46194e-16	2.83329e-14
Chil3	chitinase-like 3	1632	11.1702	8.62381	7.47005e-16	2.83329e-14
Mapk12	mitogen-activated protein kinase 12	3805	-3.51964	3.32088	7.48205e-16	2.83329e-14
Enc1	ectodermal-neural cortex 1	4737	2.02523	3.49172	7.98344e-16	3.0175e-14
Pifo	primary cilia formation	1127	-8.5775	2.71585	7.99818e-16	3.0175e-14
Ap1s1	adaptor protein complex AP-1, sigma 1	2198	1.60512	5.35738	8.41847e-16	3.17018e-14
Nexmif	neurite extension and migration factor	11532	5.14418	1.70772	8.45494e-16	3.17802e-14
Armcx2	armadillo repeat containing, X-linked 2	4532	-2.28474	3.55921	8.75932e-16	3.28636e-14
Trex1	three prime repair exonuclease 1	1147	1.65642	5.6776	8.82147e-16	3.29862e-14
Aldh1l1	aldehyde dehydrogenase 1 family, member L1	4516	2.68668	3.04991	8.82444e-16	3.29862e-14
Flt1	FMS-like tyrosine kinase 1	13504	4.08838	2.97581	9.14143e-16	3.41084e-14
Gpr183	G protein-coupled receptor 183	2887	-2.15693	5.60444	9.17056e-16	3.41545e-14
Ear2	eosinophil-associated, ribonuclease A family, member 2	719	3.21552	4.65973	9.78529e-16	3.63773e-14
ENSMUSG00002075520		91	4.02582	1.48996	1.0132e-15	3.75974e-14
Ifi27l2a	interferon, alpha-inducible protein 27 like 2A	463	3.11032	6.93887	1.06263e-15	3.93599e-14
Paox	polyamine oxidase (exo-N4-amino)	4907	2.1851	2.95892	1.10432e-15	4.08297e-14
Cdc45	cell division cycle 45	3506	2.5115	3.44504	1.15322e-15	4.25601e-14
Ckap2	cytoskeleton associated protein 2	3215	3.38206	2.76807	1.16046e-15	4.27498e-14
Marchf9	membrane associated ring-CH-type finger 9	3037	-3.12946	2.4687	1.16634e-15	4.28888e-14
Dhfr	dihydrofolate reductase	5347	2.2279	3.46157	1.17933e-15	4.32883e-14
Cdca5	cell division cycle associated 5	2129	3.22046	3.12275	1.20654e-15	4.42073e-14
Stfa3	stefin A3	412	5.721	0.886648	1.26899e-15	4.64118e-14
Cd9	CD9 antigen	2044	2.23251	7.37871	1.28267e-15	4.6828e-14
Naglu	alpha-N-acetylglucosaminidase (Sanfilippo disease IIIB)	2658	1.53512	5.72809	1.28912e-15	4.69789e-14
Slco2a1	solute carrier organic anion transporter family, member 2a1	13545	3.37462	1.65085	1.33098e-15	4.84178e-14
Tnfrsf18	tumor necrosis factor receptor superfamily, member 18	1524	-1.7528	4.15161	1.35653e-15	4.9259e-14
Apol9b	apolipoprotein L 9b	1821	5.65512	0.149573	1.41147e-15	5.10786e-14
Snx10	sorting nexin 10	9300	1.79247	5.57055	1.41166e-15	5.10786e-14
Cacna1i	calcium channel, voltage-dependent, alpha 1I subunit	9862	-3.34152	6.14821	1.41465e-15	5.10957e-14
Rsad2	radical S-adenosyl methionine domain containing 2	4335	3.52322	3.94371	1.51963e-15	5.47903e-14
Gm15396	predicted gene 15396	1089	-2.59106	5.98707	1.66925e-15	6.00782e-14
Iigp1	interferon inducible GTPase 1	5823	4.72602	6.02835	1.71572e-15	6.16418e-14
Ndufc2	NADH:ubiquinone oxidoreductase subunit C2	754	1.54357	4.78804	1.76643e-15	6.33516e-14
Melk	maternal embryonic leucine zipper kinase	2972	3.61087	2.55766	1.78392e-15	6.38662e-14
Alas2	aminolevulinic acid synthase 2, erythroid	2403	8.75216	3.32224	1.87182e-15	6.68952e-14
Gm50230		3709	-2.49052	7.15427	1.87876e-15	6.70254e-14
Hlcs	holocarboxylase synthetase (biotin- [propriony-Coenzyme A-carboxylase (ATP-hydrolysing)] ligase)	8923	-1.46135	4.81166	1.98876e-15	7.08256e-14
Slc39a8	solute carrier family 39 (metal ion transporter), member 8	7664	3.14593	1.55172	2.00481e-15	7.11963e-14
Gm49369		1023	2.1659	10.0698	2.00617e-15	7.11963e-14
Cfap410	cilia and flagella associated protein 410	6627	1.61809	3.85157	2.03083e-15	7.1946e-14
Mctp2	multiple C2 domains, transmembrane 2	12351	-2.20624	3.70716	2.04054e-15	7.2164e-14
Kif15	kinesin family member 15	11020	3.03842	3.66326	2.07468e-15	7.32443e-14
Pde7b	phosphodiesterase 7B	12444	2.71769	2.18792	2.1681e-15	7.64094e-14
Ptpn22	protein tyrosine phosphatase, non-receptor type 22 (lymphoid)	6775	-2.28779	6.8263	2.1888e-15	7.70056e-14
Kif22	kinesin family member 22	4903	2.15498	4.31704	2.26011e-15	7.93772e-14
Carmil1	capping protein regulator and myosin 1 linker 1	8977	-1.79235	4.37552	2.33252e-15	8.1779e-14
Mir7649	microRNA 7649	56	-2.71648	2.90963	2.36825e-15	8.28888e-14
Sostdc1	sclerostin domain containing 1	1781	14.5257	6.31898	2.41652e-15	8.44328e-14
P2ry13	purinergic receptor P2Y, G-protein coupled 13	2528	3.89737	1.84671	2.5386e-15	8.85462e-14
Acer3	alkaline ceramidase 3	15324	1.59061	4.90144	2.57962e-15	8.98227e-14
Cmpk2	cytidine monophosphate (UMP-CMP) kinase 2, mitochondrial	4163	1.90365	4.4966	2.63685e-15	9.16588e-14
Stap1	signal transducing adaptor family member 1	6215	-1.74298	5.11656	2.67857e-15	9.29501e-14
Gm8848	ornithine decarboxylase, structural 1 pseudogene	1343	-5.67163	0.642957	2.72866e-15	9.45268e-14
Pigr	polymeric immunoglobulin receptor	4025	-5.03667	1.17534	2.83873e-15	9.81728e-14
Cenpm	centromere protein M	1617	3.83933	1.81536	2.86637e-15	9.89604e-14
Gm42047	predicted gene, 42047	5647	2.44278	5.53637	2.91437e-15	1.00447e-13
Efna1	ephrin A1	1830	-5.35409	3.19802	2.92165e-15	1.00527e-13
Rufy3	RUN and FYVE domain containing 3	10214	1.34241	4.63388	2.94081e-15	1.01016e-13
Sacs	sacsin	20414	-2.30267	4.2361	3.09986e-15	1.06299e-13
Hk3	hexokinase 3	3682	2.23485	6.02915	3.13064e-15	1.07174e-13
Ctse	cathepsin E	3170	-2.60546	4.46072	3.23049e-15	1.10407e-13
Prr11	proline rich 11	3824	3.74103	2.90613	3.3394e-15	1.13937e-13
Prkar1b	protein kinase, cAMP dependent regulatory, type I beta	3810	4.17131	0.612127	3.52716e-15	1.20142e-13
Kctd3	potassium channel tetramerisation domain containing 3	8129	-1.61019	5.12088	3.60766e-15	1.22679e-13
Tmem245	transmembrane protein 245	17090	-1.38523	5.30453	3.66208e-15	1.24321e-13
D16Ertd472e	DNA segment, Chr 16, ERATO Doi 472, expressed	6548	-1.45498	4.73398	3.96441e-15	1.34361e-13
Scarb1	scavenger receptor class B, member 1	8500	1.55044	5.50303	4.05405e-15	1.3717e-13
Vegfa	vascular endothelial growth factor A	4285	2.96807	3.15322	4.34196e-15	1.46667e-13
Rnase4	ribonuclease, RNase A family 4	1637	2.44212	3.26758	4.40913e-15	1.48479e-13
Rad54b	RAD54 homolog B (S. cerevisiae)	5782	3.3324	1.88221	4.41019e-15	1.48479e-13
Pycard	PYD and CARD domain containing	3800	2.06557	6.98462	4.49247e-15	1.50999e-13
Prdx5	peroxiredoxin 5	2139	2.44645	8.29289	4.51452e-15	1.5149e-13
Plod1	procollagen-lysine, 2-oxoglutarate 5-dioxygenase 1	6765	1.76684	5.62916	4.67887e-15	1.56746e-13
Ankub1	ankyrin repeat and ubiquitin domain containing 1	4231	-8.51327	2.07913	4.68963e-15	1.56848e-13
Qrfp	pyroglutamylated RFamide peptide	2927	4.32425	1.25942	4.81444e-15	1.60758e-13
E130215H24Rik	RIKEN cDNA E130215H24 gene	939	-2.95976	2.67487	4.8236e-15	1.608e-13
Npl	N-acetylneuraminate pyruvate lyase	2961	3.16638	1.38189	4.9353e-15	1.64254e-13
Gclc	glutamate-cysteine ligase, catalytic subunit	3766	-1.41948	5.01366	5.18519e-15	1.72289e-13
Zfp882	zinc finger protein 882	3569	-3.43401	2.06173	5.47966e-15	1.81776e-13
Ropn1l	ropporin 1-like	957	3.68461	0.990185	5.56069e-15	1.84164e-13
4930523C07Rik	RIKEN cDNA 4930523C07 gene	10195	-2.26382	6.54826	6.03204e-15	1.9945e-13
Cxcl10	chemokine (C-X-C motif) ligand 10	2252	6.57134	3.71707	6.43544e-15	2.12442e-13
Ccnf	cyclin F	7800	2.44186	3.38345	6.47131e-15	2.13281e-13
Tdrp	testis development related protein	4695	-4.32739	3.27986	6.50785e-15	2.14138e-13
Tuba1c	tubulin, alpha 1C	2287	1.61862	5.63521	6.61536e-15	2.17324e-13
Gm2810	corepressor interacting with RBPJ, 1 pseudogene	990	6.24112	0.16877	6.86015e-15	2.25002e-13
Cry1	cryptochrome 1 (photolyase-like)	3340	-2.13094	3.70024	7.07343e-15	2.31624e-13
Arid3b	AT rich interactive domain 3B (BRIGHT-like)	7976	-2.00158	5.69906	7.1359e-15	2.33294e-13
Creg1	cellular repressor of E1A-stimulated genes 1	2362	2.04939	6.77383	7.40921e-15	2.4184e-13
Ccna2	cyclin A2	4083	2.23087	5.16937	7.51146e-15	2.44784e-13
Angptl2	angiopoietin-like 2	6286	4.75845	2.82274	7.74707e-15	2.52059e-13
Gm20511	predicted gene 20511	456	-1.92254	4.6714	7.77398e-15	2.5253e-13
Fuca2	fucosidase, alpha-L- 2, plasma	6161	1.22458	5.39813	7.86135e-15	2.54961e-13
Tespa1	thymocyte expressed, positive selection associated 1	6294	-2.09202	4.43455	7.9193e-15	2.56432e-13
Slc20a2	solute carrier family 20, member 2	6216	-1.64872	4.31025	8.03949e-15	2.59909e-13
Cep55	centrosomal protein 55	2905	3.12978	2.9677	8.84098e-15	2.85367e-13
Serpinb10	serine (or cysteine) peptidase inhibitor, clade B (ovalbumin), member 10	3466	-2.29442	5.48548	9.27608e-15	2.98937e-13
Agap2	ArfGAP with GTPase domain, ankyrin repeat and PH domain 2	5941	-1.54929	5.5975	9.49701e-15	3.05572e-13
Gm11832	predicted gene 11832	432	9.05849	1.69712	9.75292e-15	3.13311e-13
Gpr55	G protein-coupled receptor 55	3722	-2.37464	4.2225	9.7862e-15	3.13884e-13
Sspn	sarcospan	4996	-2.73916	3.77978	9.80678e-15	3.14049e-13
Ccl2	chemokine (C-C motif) ligand 2	1138	3.32001	2.95308	9.84512e-15	3.14781e-13
Vamp5	vesicle-associated membrane protein 5	2707	1.83697	3.82429	1.02121e-14	3.26e-13
Rab3d	RAB3D, member RAS oncogene family	4196	1.55066	4.98173	1.04391e-14	3.32724e-13
Tmem221	transmembrane protein 221	1604	2.82348	2.22097	1.06792e-14	3.39846e-13
Grap2	GRB2-related adaptor protein 2	6243	-2.13461	6.80696	1.09171e-14	3.46873e-13
Cenph	centromere protein H	1784	3.11419	2.11018	1.14389e-14	3.62636e-13
Apol7c	apolipoprotein L 7c	2060	6.89919	3.76033	1.14488e-14	3.62636e-13
Hmmr	hyaluronan mediated motility receptor (RHAMM)	5431	3.49365	3.12352	1.14855e-14	3.6323e-13
Slamf8	SLAM family member 8	3079	2.21074	4.25588	1.17779e-14	3.71901e-13
P2ry14	purinergic receptor P2Y, G-protein coupled, 14	11059	1.86192	3.20252	1.19338e-14	3.76239e-13
Cdkn1a	cyclin-dependent kinase inhibitor 1A (P21)	3553	2.96216	6.03994	1.24496e-14	3.91577e-13
Ifi205	interferon activated gene 205	4177	3.78696	3.29828	1.24588e-14	3.91577e-13
Chaf1b	chromatin assembly factor 1, subunit B (p60)	4681	2.02321	3.62862	1.26318e-14	3.96402e-13
Ttbk1	tau tubulin kinase 1	14097	-3.84985	2.36084	1.27041e-14	3.98056e-13
Fscn1	fascin actin-bundling protein 1	3012	-2.89758	4.28978	1.31177e-14	4.10383e-13
Sorbs2	sorbin and SH3 domain containing 2	28634	-7.46381	1.61624	1.34649e-14	4.20596e-13
Il10	interleukin 10	1310	7.03571	2.87848	1.34941e-14	4.20863e-13
Adora2a	adenosine A2a receptor	3062	-1.82317	4.94218	1.39385e-14	4.34056e-13
Gm37270		330	-2.92085	2.17075	1.46179e-14	4.54517e-13
Traf3ip3	TRAF3 interacting protein 3	5756	-2.2377	6.82981	1.47059e-14	4.56558e-13
E2f8	E2F transcription factor 8	5443	2.5557	3.53012	1.50462e-14	4.66408e-13
Ets1	E26 avian leukemia oncogene 1, 5' domain	8476	-2.7382	9.11074	1.50898e-14	4.67049e-13
Gm17455	predicted gene, 17455	960	8.91082	0.366557	1.63613e-14	5.05633e-13
Ighv11-2	immunoglobulin heavy variable V11-2	461	-5.5199	5.15126	1.71494e-14	5.29185e-13
Acbd4	acyl-Coenzyme A binding domain containing 4	2937	-1.7091	3.9498	1.74951e-14	5.39034e-13
Akap7	A kinase (PRKA) anchor protein 7	4375	1.95541	4.17201	1.76152e-14	5.41913e-13
Scml4	Scm polycomb group protein like 4	7725	-1.94379	5.12317	1.85806e-14	5.7075e-13
Tlr9	toll-like receptor 9	3478	-2.05671	5.06859	1.90299e-14	5.8367e-13
Zc3h12d	zinc finger CCCH type containing 12D	4092	-1.81309	5.82251	1.98296e-14	6.07282e-13
Plp2	proteolipid protein 2	1334	-1.59756	5.55934	2.02881e-14	6.2039e-13
S1pr1	sphingosine-1-phosphate receptor 1	3046	-2.50239	7.17825	2.11642e-14	6.46208e-13
Hivep3	human immunodeficiency virus type I enhancer binding protein 3	17627	1.75664	4.16219	2.1353e-14	6.50996e-13
Ddhd1	DDHD domain containing 1	14076	1.71484	5.79521	2.19024e-14	6.66746e-13
Plk1	polo like kinase 1	2199	2.52114	3.93053	2.20676e-14	6.70771e-13
Nebl	nebulette	15235	-4.64337	2.54564	2.21728e-14	6.72797e-13
Gm45062		5842	-2.14804	6.04192	2.22005e-14	6.72797e-13
Cxxc5	CXXC finger 5	3008	-2.7889	4.82335	2.24146e-14	6.78274e-13
Dnajb2	DnaJ heat shock protein family (Hsp40) member B2	4249	-1.86431	3.99915	2.25693e-14	6.81943e-13
Prob1	proline rich basic protein 1	4888	-3.73568	1.31424	2.26426e-14	6.83141e-13
Sox4	SRY (sex determining region Y)-box 4	4795	3.59362	2.43274	2.28896e-14	6.8957e-13
Septin6	septin 6	9882	-2.16434	6.88028	2.39029e-14	7.19031e-13
Ctla4	cytotoxic T-lymphocyte-associated protein 4	2330	-2.42011	4.81065	2.50194e-14	7.51505e-13
Gm49392		1659	2.1645	2.9996	2.5668e-14	7.6985e-13
Gm10224	predicted pseudogene 10224	615	10.9993	3.31307	2.72645e-14	8.1653e-13
Kcnk13	potassium channel, subfamily K, member 13	3112	1.97879	4.12042	2.73454e-14	8.17749e-13
Pcolce2	procollagen C-endopeptidase enhancer 2	4625	7.15537	1.47172	2.75415e-14	8.22402e-13
Trp53i11	transformation related protein 53 inducible protein 11	3690	-2.59303	6.70752	2.76596e-14	8.24719e-13
Prkra	protein kinase, interferon inducible double stranded RNA dependent activator	2028	1.99807	3.37948	2.81858e-14	8.39179e-13
Gm43292		2449	-2.52211	3.40404	2.84628e-14	8.46187e-13
Rragb	Ras-related GTP binding B	2258	-3.05871	1.56639	2.89272e-14	8.58737e-13
Arhgef39	Rho guanine nucleotide exchange factor (GEF) 39	2675	2.80656	2.23445	2.95197e-14	8.75047e-13
Chid1	chitinase domain containing 1	10855	1.42603	4.60778	3.06066e-14	9.05946e-13
Herc6	hect domain and RLD 6	9292	1.4866	4.99183	3.09005e-14	9.13317e-13
Ddx19b	DEAD box helicase 19b	6742	-1.70172	5.00089	3.15949e-14	9.32486e-13
1700016F12Rik	RIKEN cDNA 1700016F12 gene	655	5.28942	0.668798	3.20524e-14	9.44616e-13
Slc30a9	solute carrier family 30 (zinc transporter), member 9	12374	1.38567	5.85354	3.25001e-14	9.56426e-13
Hnrnpll	heterogeneous nuclear ribonucleoprotein L-like	11677	1.65526	4.7834	3.44295e-14	1.01174e-12
Cdk18	cyclin-dependent kinase 18	4764	3.27044	2.10574	3.48187e-14	1.0217e-12
Tspo	translocator protein	1051	2.1441	6.87623	3.60908e-14	1.0575e-12
Sgk1	serum/glucocorticoid regulated kinase 1	4903	2.58457	6.12539	3.74192e-14	1.09485e-12
Epb41l3	erythrocyte membrane protein band 4.1 like 3	13031	3.96394	1.83801	4.03459e-14	1.17878e-12
Gm48682		1209	-5.57381	0.986592	4.2507e-14	1.24014e-12
Prkar2b	protein kinase, cAMP dependent regulatory, type II beta	3652	-3.9163	5.13106	4.62657e-14	1.34787e-12
Lgals3bp	lectin, galactoside-binding, soluble, 3 binding protein	2847	2.59991	8.56148	4.67182e-14	1.3591e-12
Tmem151b	transmembrane protein 151B	4839	-4.93165	1.35735	4.80338e-14	1.39538e-12
Itpr3	inositol 1,4,5-triphosphate receptor 3	9019	-2.15637	7.23374	4.86802e-14	1.41214e-12
Gm17552	predicted gene, 17552	3877	-2.80941	3.77356	4.92156e-14	1.42564e-12
Pkib	protein kinase inhibitor beta, cAMP dependent, testis specific	11800	1.49358	4.29935	4.9642e-14	1.43595e-12
Gm16033		596	-1.94857	4.08727	5.15239e-14	1.48723e-12
Asb1	ankyrin repeat and SOCS box-containing 1	6432	-1.60486	4.01216	5.15611e-14	1.48723e-12
Pglyrp1	peptidoglycan recognition protein 1	1837	2.0505	5.54125	5.24448e-14	1.51057e-12
Tnfrsf19	tumor necrosis factor receptor superfamily, member 19	4738	-6.15248	0.579982	5.38205e-14	1.548e-12
Aqp9	aquaporin 9	4143	1.61248	5.12148	5.67261e-14	1.62927e-12
Irgm1	immunity-related GTPase family M member 1	5810	2.34007	6.78231	5.68329e-14	1.63004e-12
Lacc1	laccase domain containing 1	3644	1.34086	5.06469	5.80279e-14	1.66197e-12
Fignl1	fidgetin-like 1	4839	2.24709	3.08616	5.91697e-14	1.69229e-12
Gprasp1	G protein-coupled receptor associated sorting protein 1	8119	-1.48599	4.83662	5.95313e-14	1.70024e-12
Slain1os	SLAIN motif family, member 1, opposite strand	3101	-3.42652	2.06947	6.09579e-14	1.73854e-12
Cenpi	centromere protein I	5681	2.739	1.91249	6.67861e-14	1.90209e-12
Mmp2	matrix metallopeptidase 2	3371	4.12841	0.571607	7.18427e-14	2.04325e-12
D930048N14Rik	RIKEN cDNA D930048N14 gene	3429	-3.38105	1.75167	7.44787e-14	2.11526e-12
Ifi47	interferon gamma inducible protein 47	2473	2.3064	6.72238	7.84728e-14	2.22559e-12
Clec5a	C-type lectin domain family 5, member a	3840	3.62034	3.73618	7.95256e-14	2.2523e-12
Pkp3	plakophilin 3	3616	-1.84368	4.97883	8.40166e-14	2.37619e-12
Nampt	nicotinamide phosphoribosyltransferase	5054	1.89737	6.43925	8.93992e-14	2.52491e-12
Rap2a	RAS related protein 2a	4191	1.6204	4.13471	8.97161e-14	2.53034e-12
Fam167b	family with sequence similarity 167, member B	959	4.69692	-0.330377	9.0416e-14	2.54655e-12
Clcn1	chloride channel, voltage-sensitive 1	5428	10.047	3.08403	9.1536e-14	2.57453e-12
Septin1	septin 1	2763	-2.30613	7.69699	9.38012e-14	2.6346e-12
Klra7	killer cell lectin-like receptor, subfamily A, member 7	1265	3.17153	2.64172	9.50158e-14	2.66503e-12
Apoc1	apolipoprotein C-I	744	4.38078	5.28289	9.55542e-14	2.67547e-12
Aldh1b1	aldehyde dehydrogenase 1 family, member B1	2298	2.41826	2.97956	9.56512e-14	2.67547e-12
Gm50383		382	8.6337	1.33988	9.84472e-14	2.74989e-12
Gm29439		509	-2.32832	5.96861	1.01121e-13	2.82071e-12
Clasp1	CLIP associating protein 1	21844	-1.52659	5.57831	1.02366e-13	2.85152e-12
Fsip1	fibrous sheath-interacting protein 1	2911	-7.9511	1.93113	1.02989e-13	2.86495e-12
Ncapg	non-SMC condensin I complex, subunit G	7066	3.08416	3.63728	1.03198e-13	2.86685e-12
Mfsd4a	major facilitator superfamily domain containing 4A	7187	-2.19515	5.02823	1.05282e-13	2.92074e-12
Gm26728	predicted gene, 26728	2982	1.71675	4.94031	1.05751e-13	2.92976e-12
Gm33370	predicted gene, 33370	489	2.80161	4.54759	1.06936e-13	2.95855e-12
Pex11a	peroxisomal biogenesis factor 11 alpha	3182	2.26626	2.63881	1.10759e-13	3.06017e-12
Anln	anillin, actin binding protein	9063	2.68862	3.10136	1.13766e-13	3.139e-12
Iglv2	immunoglobulin lambda variable 2	366	-3.01997	6.19426	1.15601e-13	3.18528e-12
Gm4841	predicted gene 4841	2839	3.55305	3.38392	1.20219e-13	3.30806e-12
Ppl	periplakin	6893	-3.41918	4.0287	1.2081e-13	3.31982e-12
Lif	leukemia inhibitory factor	4350	5.63535	1.21935	1.28e-13	3.51265e-12
Fabp5	fatty acid binding protein 5, epidermal	3567	2.19272	5.15065	1.33086e-13	3.6473e-12
Zcwpw1	zinc finger, CW type with PWWP domain 1	5697	-2.58523	5.18473	1.35091e-13	3.69728e-12
Scarf1	scavenger receptor class F, member 1	2887	1.99814	4.71264	1.36123e-13	3.72051e-12
Gm50462		2678	10.9697	0.907871	1.3744e-13	3.75148e-12
Cd200r2	Cd200 receptor 2	1750	18.1649	8.56566	1.38918e-13	3.78673e-12
Adra2a	adrenergic receptor, alpha 2a	4832	12.2066	5.42753	1.43638e-13	3.91015e-12
Spsb1	splA/ryanodine receptor domain and SOCS box containing 1	4396	3.87769	1.38634	1.46094e-13	3.97168e-12
Rad51	RAD51 recombinase	6649	1.7225	4.03141	1.5063e-13	4.08953e-12
Aknaos	AT-hook transcription factor, opposite strand	1104	-3.35319	2.65971	1.54496e-13	4.18398e-12
Ighv4-1	immunoglobulin heavy variable 4-1	414	-5.33223	5.21793	1.5452e-13	4.18398e-12
Ints4	integrator complex subunit 4	7038	-1.36392	5.57714	1.55089e-13	4.1938e-12
Nln	neurolysin (metallopeptidase M3 family)	8484	1.4318	4.67254	1.55878e-13	4.20953e-12
Wipf3	WAS/WASL interacting protein family, member 3	7114	-5.54542	0.728799	1.57381e-13	4.2445e-12
Sipa1l1	signal-induced proliferation-associated 1 like 1	12806	-2.16097	6.20059	1.5818e-13	4.26038e-12
D030051J21Rik	RIKEN cDNA D030051J21 gene	3095	11.6307	3.91042	1.60416e-13	4.3149e-12
Plekha6	pleckstrin homology domain containing, family A member 6	12530	-1.69219	4.8239	1.64746e-13	4.4255e-12
Lgmn	legumain	2323	2.20002	8.34452	1.66173e-13	4.45795e-12
Traf1	TNF receptor-associated factor 1	8819	-1.90761	6.27858	1.68065e-13	4.50276e-12
Mmp23	matrix metallopeptidase 23	2340	6.72039	1.2995	1.72522e-13	4.61611e-12
Txn1	thioredoxin 1	1051	2.22751	7.47456	1.74465e-13	4.66196e-12
Fez2	fasciculation and elongation protein zeta 2 (zygin II)	7762	1.39516	4.78042	1.78819e-13	4.77203e-12
P2ry10	purinergic receptor P2Y, G-protein coupled 10	2982	-2.71151	5.99822	1.86427e-13	4.96854e-12
Mad2l1	MAD2 mitotic arrest deficient-like 1	8390	1.76613	4.18882	1.87472e-13	4.98453e-12
Gm20460		1572	1.39437	4.25484	1.87517e-13	4.98453e-12
Gtse1	G two S phase expressed protein 1	2742	2.7355	2.98519	1.8879e-13	5.01181e-12
Tub	tubby bipartite transcription factor	8391	-6.91218	2.71002	1.91249e-13	5.07048e-12
Dtl	denticleless E3 ubiquitin protein ligase	13709	2.74902	3.241	1.91846e-13	5.07966e-12
Rnf128	ring finger protein 128	3464	2.98808	2.79831	1.93626e-13	5.12014e-12
Cdk5rap2	CDK5 regulatory subunit associated protein 2	13012	-1.37337	4.95723	1.95053e-13	5.15116e-12
Xylt1	xylosyltransferase 1	9651	-1.83396	5.12411	1.95596e-13	5.15882e-12
Cyren	cell cycle regulator of NHEJ	4269	1.24071	4.67339	2.01178e-13	5.29917e-12
Pim2	proviral integration site 2	2795	-2.25083	5.57234	2.0528e-13	5.40022e-12
Rgs10	regulator of G-protein signalling 10	1711	2.00674	6.13993	2.06002e-13	5.41221e-12
Gm45515		2141	-1.69559	5.7639	2.06414e-13	5.41604e-12
Ska1	spindle and kinetochore associated complex subunit 1	2669	4.06944	1.72303	2.07352e-13	5.43363e-12
Osm	oncostatin M	2272	3.30003	5.03991	2.15271e-13	5.6339e-12
Twsg1	twisted gastrulation BMP signaling modulator 1	5153	-1.74757	5.09956	2.1781e-13	5.69301e-12
Prkcg	protein kinase C, gamma	3611	-2.26262	4.08291	2.18524e-13	5.70434e-12
Jakmip1	janus kinase and microtubule interacting protein 1	8586	-1.91771	5.56743	2.19682e-13	5.72005e-12
Rorc	RAR-related orphan receptor gamma	3559	-6.09586	0.415774	2.19688e-13	5.72005e-12
Gimap4	GTPase, IMAP family member 4	1837	-2.13754	7.92344	2.2435e-13	5.83397e-12
Ms4a1	membrane-spanning 4-domains, subfamily A, member 1	6187	-2.98281	8.46235	2.25506e-13	5.85653e-12
Tubb2b	tubulin, beta 2B class IIB	2294	-3.03266	3.83529	2.34841e-13	6.0912e-12
Slc7a6	solute carrier family 7 (cationic amino acid transporter, y+ system), member 6	4570	-1.58156	4.62097	2.38085e-13	6.16747e-12
Galnt3	polypeptide N-acetylgalactosaminyltransferase 3	4374	4.71369	1.72552	2.39362e-13	6.19265e-12
Gm10548	ribosomal protein L29 pseudogene	2629	-4.07851	0.4825	2.41865e-13	6.24946e-12
Zbtb32	zinc finger and BTB domain containing 32	2357	-3.13391	5.76262	2.43208e-13	6.27618e-12
Gm38118		2222	9.10998	1.96861	2.45506e-13	6.32745e-12
Blk	B lymphoid kinase	2698	-3.43085	7.75405	2.47187e-13	6.36273e-12
Ugp2	UDP-glucose pyrophosphorylase 2	3069	1.50301	5.67042	2.53031e-13	6.5049e-12
Gstk1	glutathione S-transferase kappa 1	1469	2.15865	2.35608	2.56842e-13	6.59456e-12
Pwwp2b	PWWP domain containing 2B	5963	2.48288	2.49339	2.67975e-13	6.87171e-12
Gm28177		3532	2.41938	8.34938	2.72837e-13	6.98759e-12
Tbc1d10c	TBC1 domain family, member 10c	3623	-2.37957	7.53635	2.7432e-13	7.01671e-12
Sh2d6	SH2 domain containing 6	1690	-4.76267	2.4805	2.81017e-13	7.17185e-12
Tmem219	transmembrane protein 219	2292	1.35964	4.90252	2.8109e-13	7.17185e-12
Zbtb4	zinc finger and BTB domain containing 4	8117	-1.55375	5.76235	2.83658e-13	7.2283e-12
Scamp5	secretory carrier membrane protein 5	3707	2.12366	3.5803	2.85726e-13	7.2719e-12
Nudt19	nudix (nucleoside diphosphate linked moiety X)-type motif 19	2680	1.18171	4.65953	2.90042e-13	7.37249e-12
Ms4a6c	membrane-spanning 4-domains, subfamily A, member 6C	2050	2.05638	6.04543	3.00344e-13	7.62484e-12
Zrsr1	zinc finger (CCCH type), RNA binding motif and serine/arginine rich 1	4492	-1.49757	4.56063	3.04092e-13	7.71037e-12
Samd4	sterile alpha motif domain containing 4	8658	7.27789	1.15918	3.07967e-13	7.79497e-12
Luzp1	leucine zipper protein 1	8112	2.03833	4.44548	3.08196e-13	7.79497e-12
Slc35f5	solute carrier family 35, member F5	2956	1.84157	3.71088	3.18502e-13	8.04563e-12
Slc29a4	solute carrier family 29 (nucleoside transporters), member 4	2862	-3.89482	1.37289	3.19403e-13	8.05839e-12
BC106179	cDNA sequence BC106179	4145	-2.82173	3.2607	3.22006e-13	8.11398e-12
Mif	macrophage migration inhibitory factor (glycosylation-inhibiting factor)	745	1.90185	6.02485	3.30413e-13	8.31554e-12
Gm10143	predicted gene 10143	3333	1.83358	5.01736	3.32357e-13	8.35412e-12
D530033B14Rik	RIKEN cDNA D530033B14 gene	742	2.52447	2.47718	3.33589e-13	8.36731e-12
Pdia5	protein disulfide isomerase associated 5	2771	2.25144	3.27227	3.33766e-13	8.36731e-12
Tmem163	transmembrane protein 163	4292	-2.02639	3.69199	3.34117e-13	8.36731e-12
Mturn	maturin, neural progenitor differentiation regulator homolog (Xenopus)	5695	-1.72169	3.83905	3.63431e-13	9.09025e-12
Spint1	serine protease inhibitor, Kunitz type 1	2767	3.44748	1.56052	3.65543e-13	9.13183e-12
Gm43388		1225	-3.14065	2.6299	3.72089e-13	9.28396e-12
Slc25a10	solute carrier family 25 (mitochondrial carrier, dicarboxylate transporter), member 10	3455	1.73005	3.86754	3.95403e-13	9.85357e-12
Vipr1	vasoactive intestinal peptide receptor 1	5800	-2.97064	3.84219	4.02192e-13	1.00105e-11
Tkfc	triokinase, FMN cyclase	4617	-1.76081	5.72508	4.04023e-13	1.00438e-11
Nuak1	NUAK family, SNF1-like kinase, 1	5625	2.92189	3.24344	4.24312e-13	1.05353e-11
Hspe1-rs1	heat shock protein 1 (chaperonin 10), related sequence 1	515	3.79673	-0.0287734	4.29245e-13	1.06447e-11
Gramd4	GRAM domain containing 4	5567	-2.12435	6.87304	4.31669e-13	1.06918e-11
Gm2546	glyceraldehyde-3-phosphate dehydrogenase pseudogene	991	4.48034	-0.681718	4.4428e-13	1.09908e-11
Abhd17b	abhydrolase domain containing 17B	2833	-1.75258	5.72976	4.48104e-13	1.10719e-11
Lrmda	leucine rich melanocyte differentiation associated	2714	2.41814	2.30523	4.8139e-13	1.18799e-11
Tmem154	transmembrane protein 154	4738	-1.96387	5.72504	4.94036e-13	1.21772e-11
Nyx	nyctalopin	5183	-3.20555	2.25877	4.96363e-13	1.22198e-11
Slc35f2	solute carrier family 35, member F2	2716	-3.35588	1.92015	5.11512e-13	1.25775e-11
Mlkl	mixed lineage kinase domain-like	2303	2.30517	3.57958	5.19042e-13	1.27382e-11
Pif1	PIF1 5'-to-3' DNA helicase	4388	3.75247	2.20152	5.19302e-13	1.27382e-11
Ankrd28	ankyrin repeat domain 28	12233	-1.55856	4.69082	5.33166e-13	1.30626e-11
Cacna2d4	calcium channel, voltage-dependent, alpha 2/delta subunit 4	9478	-3.03279	2.59061	5.40671e-13	1.32305e-11
Il1a	interleukin 1 alpha	1974	3.08153	2.43326	5.45605e-13	1.33352e-11
Simc1	SUMO-interacting motifs containing 1	5675	-1.94957	3.65658	5.70107e-13	1.39173e-11
Gm15832		1832	1.71382	3.63179	5.79597e-13	1.41262e-11
Malt1	MALT1 paracaspase	18040	-2.2489	7.17652	5.80053e-13	1.41262e-11
Phf11a	PHD finger protein 11A	1354	1.85061	3.84523	5.96087e-13	1.44993e-11
Mrgpre	MAS-related GPR, member E	3761	-2.51515	2.72657	6.08143e-13	1.47749e-11
Xlr4e-ps	X-linked lymphocyte-regulated 4E, pseudogene	648	-10.173	3.14801	6.17237e-13	1.49779e-11
Mrgprb11-ps	MAS-related GPR, member B11, pseudogene	994	-8.19389	0.849175	6.20739e-13	1.5045e-11
Uhrf1bp1	UHRF1 (ICBP90) binding protein 1	8758	1.77661	4.22376	6.34252e-13	1.53542e-11
Tspyl3	TSPY-like 3	3072	-1.53874	3.74361	6.41767e-13	1.55176e-11
Rab11fip4	RAB11 family interacting protein 4 (class II)	7451	-1.55477	4.77624	6.52349e-13	1.57415e-11
Rrm2b	ribonucleotide reductase M2 B (TP53 inducible)	9134	-1.61672	4.08001	6.52574e-13	1.57415e-11
Sorcs2	sortilin-related VPS10 domain containing receptor 2	8802	-2.08153	4.13186	6.88766e-13	1.65848e-11
Phldb1	pleckstrin homology like domain, family B, member 1	7179	2.34973	3.37466	6.89163e-13	1.65848e-11
Cd68	CD68 antigen	1257	1.86442	7.64356	6.97139e-13	1.67569e-11
Rtl6	retrotransposon Gag like 6	4426	-1.76497	3.868	7.1259e-13	1.71081e-11
Foxp1	forkhead box P1	13751	-2.33115	7.60944	7.17604e-13	1.72081e-11
N4bp3	NEDD4 binding protein 3	2728	-2.49564	3.79089	7.23761e-13	1.73353e-11
Prr15	proline rich 15	3157	4.15856	0.529376	7.32721e-13	1.75293e-11
Lrba	LPS-responsive beige-like anchor	19324	-1.32905	5.23834	7.34128e-13	1.75423e-11
Scn1b	sodium channel, voltage-gated, type I, beta	1859	1.69336	5.73367	7.4091e-13	1.76836e-11
Card11	caspase recruitment domain family, member 11	4866	-2.38924	7.05666	7.56312e-13	1.803e-11
Plxna4os1	plexin A4, opposite strand 1	1977	2.30553	3.55363	7.5725e-13	1.80312e-11
Neurod4	neurogenic differentiation 4	3345	-6.01472	1.15044	7.65468e-13	1.82056e-11
P4ha1	procollagen-proline, 2-oxoglutarate 4-dioxygenase (proline 4-hydroxylase), alpha 1 polypeptide	4114	1.73279	5.95019	7.92306e-13	1.88219e-11
Cd244a	CD244 molecule A	4876	1.40115	5.12774	8.15031e-13	1.93391e-11
Atpif1	ATPase inhibitory factor 1	1441	1.76085	5.74463	8.1854e-13	1.93998e-11
Spon1	spondin 1, (f-spondin) extracellular matrix protein	10382	4.40254	2.43855	8.27448e-13	1.95881e-11
Card9	caspase recruitment domain family, member 9	2293	1.6635	5.72237	8.37191e-13	1.97957e-11
Gas2l3	growth arrest-specific 2 like 3	7032	2.58641	2.29734	8.38893e-13	1.98129e-11
5830428M24Rik	RIKEN cDNA 5830428M24 gene	2790	-2.47992	3.32607	8.59633e-13	2.02792e-11
Eif4e3	eukaryotic translation initiation factor 4E member 3	2515	1.24396	4.73397	8.87327e-13	2.09082e-11
Gm13032	predicted gene 13032	2001	-3.53335	2.04135	8.95096e-13	2.10669e-11
Igtp	interferon gamma induced GTPase	2022	2.4977	6.63634	9.15287e-13	2.15172e-11
Otud7b	OTU domain containing 7B	9181	-1.26761	5.57845	9.23552e-13	2.16864e-11
Eme1	essential meiotic structure-specific endonuclease 1	2762	1.50842	3.78204	9.54739e-13	2.23929e-11
Foxm1	forkhead box M1	5754	2.08532	4.30957	9.73738e-13	2.28122e-11
Dnah8	dynein, axonemal, heavy chain 8	26820	-1.70767	4.23132	9.8096e-13	2.29549e-11
Carmil2	capping protein regulator and myosin 1 linker 2	5487	-2.52264	7.11186	1.04463e-12	2.44167e-11
Gpr157	G protein-coupled receptor 157	4900	2.19196	2.12913	1.04584e-12	2.4417e-11
Fcer1g	Fc receptor, IgE, high affinity I, gamma polypeptide	874	2.21992	7.76923	1.05069e-12	2.4502e-11
Sesn3	sestrin 3	15269	-2.09951	6.65087	1.05513e-12	2.45774e-11
Aloxe3	arachidonate lipoxygenase 3	6397	4.18688	4.9001	1.06695e-12	2.48243e-11
Cdc6	cell division cycle 6	5229	2.36604	3.31774	1.09272e-12	2.53948e-11
Gm5398	cathepsin H pseudogene	984	11.8603	3.57079	1.094e-12	2.53956e-11
Apobec2	apolipoprotein B mRNA editing enzyme, catalytic polypeptide 2	1597	-3.11092	1.42802	1.09533e-12	2.53975e-11
Trim29	tripartite motif-containing 29	3473	7.44999	0.769646	1.10459e-12	2.5583e-11
Gyg	glycogenin	2344	1.60474	5.90746	1.11381e-12	2.57671e-11
Ighv6-3	immunoglobulin heavy variable 6-3	356	-3.30681	5.59859	1.1494e-12	2.65602e-11
Tmem256	transmembrane protein 256	1105	1.62684	4.19325	1.18866e-12	2.74362e-11
Nectin2	nectin cell adhesion molecule 2	3494	3.04887	1.51359	1.1928e-12	2.75006e-11
Itpr1	inositol 1,4,5-trisphosphate receptor 1	18319	-1.91207	6.56642	1.20229e-12	2.7688e-11
St8sia1	ST8 alpha-N-acetyl-neuraminide alpha-2,8-sialyltransferase 1	9341	-3.05152	2.99609	1.22769e-12	2.8239e-11
Nopchap1	NOP protein chaperone 1	123179	-1.39241	5.87385	1.22899e-12	2.8239e-11
Cst7	cystatin F (leukocystatin)	986	2.18498	4.01747	1.23511e-12	2.83476e-11
Gm44123		577	-3.12301	3.56261	1.26552e-12	2.90082e-11
Ticrr	TOPBP1-interacting checkpoint and replication regulator	10007	2.81241	2.73999	1.26675e-12	2.90082e-11
Rufy4	RUN and FYVE domain containing 4	2329	-5.41885	1.68285	1.27326e-12	2.91246e-11
Fbxw13	F-box and WD-40 domain protein 13	1513	-4.83697	3.7953	1.29299e-12	2.95426e-11
Wdfy4	WD repeat and FYVE domain containing 4	10552	-2.03711	8.2889	1.30277e-12	2.97328e-11
Mars2	methionine-tRNA synthetase 2 (mitochondrial)	11294	-1.95557	3.77643	1.32845e-12	3.02848e-11
Tmem140	transmembrane protein 140	5853	1.23931	4.77063	1.42248e-12	3.23921e-11
Prkce	protein kinase C, epsilon	7261	-1.78303	4.98196	1.46451e-12	3.33119e-11
Dleu2	deleted in lymphocytic leukemia, 2	11334	1.53694	3.84333	1.50552e-12	3.42065e-11
Mki67	antigen identified by monoclonal antibody Ki 67	10061	2.64136	6.73121	1.67322e-12	3.79743e-11
Gm20538		225	1.32595	4.74202	1.76536e-12	4.00207e-11
Ttc3	tetratricopeptide repeat domain 3	16220	-1.43689	5.46042	1.82854e-12	4.14068e-11
Trem2	triggering receptor expressed on myeloid cells 2	4946	3.28057	5.01432	1.84794e-12	4.17995e-11
Tgtp2	T cell specific GTPase 2	2938	2.83093	5.16857	1.89725e-12	4.28673e-11
C1rl	complement component 1, r subcomponent-like	3010	2.2625	3.25706	1.90532e-12	4.30019e-11
Aldh1l2	aldehyde dehydrogenase 1 family, member L2	7503	-4.30169	1.16483	1.94311e-12	4.38061e-11
Lratd2	LRAT domain containing 1	5926	-1.5709	3.93747	1.95102e-12	4.39358e-11
Lmo7	LIM domain only 7	11951	-3.01464	4.58414	2.00149e-12	4.50225e-11
Ttk	Ttk protein kinase	4919	3.10111	2.06761	2.01446e-12	4.52642e-11
Gm40645	predicted gene, 40645	874	1.59921	4.51058	2.06342e-12	4.6313e-11
Tcf20	transcription factor 20	8245	-1.82268	6.23395	2.07226e-12	4.64603e-11
Irgq	immunity-related GTPase family, Q	6083	-1.30801	4.8081	2.07768e-12	4.65304e-11
Gadd45g	growth arrest and DNA-damage-inducible 45 gamma	1173	1.58296	4.26345	2.10478e-12	4.70854e-11
Stac2	SH3 and cysteine rich domain 2	3139	-2.30054	4.7871	2.11994e-12	4.73726e-11
F730311O21Rik	RIKEN cDNA F730311O21 gene	5447	-2.68817	4.01684	2.14683e-12	4.79207e-11
Uck2	uridine-cytidine kinase 2	5464	-1.94601	5.12406	2.20353e-12	4.91325e-11
Egr2	early growth response 2	3398	2.63379	3.81076	2.21078e-12	4.92401e-11
Oas2	2'-5' oligoadenylate synthetase 2	4451	1.93964	6.4019	2.24377e-12	4.98993e-11
Pcp4l1	Purkinje cell protein 4-like 1	1577	11.5914	5.85546	2.24529e-12	4.98993e-11
Fbxl12	F-box and leucine-rich repeat protein 12	5090	-1.921	5.50702	2.37916e-12	5.28169e-11
B3gnt5	UDP-GlcNAc:betaGal beta-1,3-N-acetylglucosaminyltransferase 5	5197	-2.6563	5.9633	2.43798e-12	5.40636e-11
Zfp532	zinc finger protein 532	8970	3.52379	1.56562	2.45262e-12	5.43291e-11
Tnrc6b	trinucleotide repeat containing 6b	23677	-1.8285	6.30924	2.49274e-12	5.51576e-11
Islr2	immunoglobulin superfamily containing leucine-rich repeat 2	5921	-5.61096	1.22166	2.50182e-12	5.52984e-11
Fam120c	family with sequence similarity 120, member C	5823	-2.6111	2.52574	2.53161e-12	5.58961e-11
Trpm2	transient receptor potential cation channel, subfamily M, member 2	12459	1.83415	5.4812	2.53922e-12	5.60033e-11
Bcl11a	B cell CLL/lymphoma 11A (zinc finger protein)	13175	-2.80111	6.20814	2.63019e-12	5.79468e-11
Ttpal	tocopherol (alpha) transfer protein-like	5951	-1.65608	6.06016	2.67774e-12	5.89026e-11
Cbx7	chromobox 7	6487	-2.46624	7.1284	2.67936e-12	5.89026e-11
Pax5	paired box 5	8853	-2.92191	8.08262	2.83931e-12	6.23514e-11
Grn	granulin	3474	1.95836	9.93507	2.85161e-12	6.25539e-11
Nfix	nuclear factor I/X	7351	1.25922	5.44254	2.8622e-12	6.27186e-11
Gm22357	predicted gene, 22357	83	-2.41751	3.39425	2.92453e-12	6.40155e-11
Fen1	flap structure specific endonuclease 1	2422	1.74443	5.04416	2.96942e-12	6.49281e-11
Plekha7	pleckstrin homology domain containing, family A member 7	12933	-3.3363	1.94883	2.97379e-12	6.49538e-11
Slc38a6	solute carrier family 38, member 6	7783	1.46683	4.23024	2.99532e-12	6.5354e-11
Slc39a4	solute carrier family 39 (zinc transporter), member 4	3106	-2.63296	2.82276	3.03305e-12	6.61062e-11
Il11ra1	interleukin 11 receptor, alpha chain 1	4471	1.57393	4.07068	3.07806e-12	6.70153e-11
Gm43868	predicted gene, 43868	2114	9.70764	2.03176	3.11914e-12	6.78371e-11
Comt	catechol-O-methyltransferase	2532	1.83361	7.19777	3.14438e-12	6.8313e-11
Atox1	antioxidant 1 copper chaperone	541	1.42707	5.4346	3.15602e-12	6.84927e-11
Lig1	ligase I, DNA, ATP-dependent	4227	1.66679	5.42794	3.17275e-12	6.87823e-11
Tcf19	transcription factor 19	1782	2.06548	3.63672	3.19623e-12	6.92177e-11
Prg2	proteoglycan 2, bone marrow	838	6.65744	4.65118	3.20727e-12	6.93828e-11
Epha2	Eph receptor A2	4674	1.84309	5.61734	3.23713e-12	6.99544e-11
Tcf7	transcription factor 7, T cell specific	3019	-2.41538	7.29504	3.28078e-12	7.08224e-11
Lctl	lactase-like	2604	3.68692	0.77474	3.41167e-12	7.35697e-11
Eif4ebp1	eukaryotic translation initiation factor 4E binding protein 1	2196	1.30357	4.91466	3.46404e-12	7.46199e-11
Cttn	cortactin	4192	2.07946	3.06147	3.48264e-12	7.49413e-11
9530020I12Rik	RIKEN cDNA 9530020I12 gene	2284	-8.80662	-0.876391	3.51316e-12	7.55181e-11
Plekhg4	pleckstrin homology domain containing, family G (with RhoGef domain) member 4	5478	6.41323	0.670796	3.5568e-12	7.63754e-11
Gm25436	predicted gene, 25436	145	-4.3147	1.46731	3.70301e-12	7.94311e-11
Slc35f6	solute carrier family 35, member F6	8495	1.34802	5.37335	3.71527e-12	7.96102e-11
Mov10	Mov10 RISC complex RNA helicase	5607	1.46232	5.12464	3.72102e-12	7.96494e-11
Mis18bp1	MIS18 binding protein 1	7990	2.67306	2.3683	3.73596e-12	7.98851e-11
Gab2	growth factor receptor bound protein 2-associated protein 2	6168	1.45314	5.06362	3.84364e-12	8.21013e-11
Mgst1	microsomal glutathione S-transferase 1	2013	2.10719	5.77057	3.85288e-12	8.22122e-11
Tmem273	transmembrane protein 273	1604	2.19464	3.33258	3.94294e-12	8.40458e-11
Rab32	RAB32, member RAS oncogene family	2339	1.69198	6.00258	3.9851e-12	8.48555e-11
Eppk1	epiplakin 1	12332	-6.58285	-0.0890464	4.02646e-12	8.56465e-11
Chst10	carbohydrate sulfotransferase 10	11964	-1.89211	4.15314	4.03805e-12	8.58032e-11
Stk39	serine/threonine kinase 39	4955	2.3645	3.81615	4.06669e-12	8.62919e-11
Gm42882		506	6.62743	3.60598	4.06953e-12	8.62919e-11
Knstrn	kinetochore-localized astrin/SPAG5 binding	5158	2.15304	3.93646	4.08143e-12	8.6454e-11
Copz2	coatomer protein complex, subunit zeta 2	2208	2.59309	2.02581	4.09701e-12	8.66939e-11
Chd1	chromodomain helicase DNA binding protein 1	8721	-2.0297	6.9056	4.15614e-12	8.78535e-11
Cables2	CDK5 and Abl enzyme substrate 2	4597	-1.58958	5.80497	4.16637e-12	8.79783e-11
Gng5	guanine nucleotide binding protein (G protein), gamma 5	2765	1.26569	5.4809	4.19168e-12	8.8421e-11
Abhd6	abhydrolase domain containing 6	2226	-2.02727	2.56805	4.33126e-12	9.12707e-11
Rubcnl	RUN and cysteine rich domain containing beclin 1 interacting protein like	4799	-1.92043	5.1122	4.44371e-12	9.35432e-11
Lrr1	leucine rich repeat protein 1	1500	3.89774	0.306139	4.45231e-12	9.36274e-11
Zfp646	zinc finger protein 646	9723	-1.9127	6.26896	4.62403e-12	9.7088e-11
Brip1	BRCA1 interacting protein C-terminal helicase 1	7454	2.40532	2.41215	4.62642e-12	9.7088e-11
Atg16l2	autophagy related 16-like 2 (S. cerevisiae)	8469	-1.70082	5.71106	4.94829e-12	1.03736e-10
Trafd1	TRAF type zinc finger domain containing 1	4486	1.74105	7.18874	5.03662e-12	1.05479e-10
Mterf2	mitochondrial transcription termination factor 2	1752	-2.67116	2.54374	5.04854e-12	1.05619e-10
Zfp7	zinc finger protein 7	5816	-1.59811	3.67061	5.09998e-12	1.06586e-10
Dctpp1	dCTP pyrophosphatase 1	676	1.99246	3.25671	5.12047e-12	1.06904e-10
Slc25a31	solute carrier family 25 (mitochondrial carrier; adenine nucleotide translocator), member 31	2128	5.27682	1.16895	5.15557e-12	1.07527e-10
Slc45a4	solute carrier family 45, member 4	8471	1.48795	5.10226	5.21778e-12	1.08713e-10
Zhx2	zinc fingers and homeoboxes 2	4434	-1.56186	5.0784	5.33868e-12	1.11118e-10
Cpd	carboxypeptidase D	8332	1.58293	5.27565	5.40891e-12	1.12464e-10
Gm13140	SWI/SNF related, matrix associated, actin dependent regulator of chromatin, subfamily a, member 5 pseudogene	3151	9.26416	1.76729	5.44834e-12	1.13169e-10
Ccnb1	cyclin B1	4217	3.2717	3.40759	5.66434e-12	1.17535e-10
Anxa3	annexin A3	3643	2.3447	6.49661	5.76628e-12	1.19528e-10
Ccr9	chemokine (C-C motif) receptor 9	10260	-3.3481	3.03724	5.78614e-12	1.19818e-10
Gm35065	predicted gene, 35065	428	-8.15379	1.50753	5.84245e-12	1.20861e-10
C1qc	complement component 1, q subcomponent, C chain	1931	2.33543	10.2594	5.87047e-12	1.21317e-10
Siva1	SIVA1, apoptosis-inducing factor	2420	1.6036	3.79579	5.90729e-12	1.21954e-10
Cdh17	cadherin 17	4474	-2.75471	3.4365	5.94475e-12	1.22603e-10
Ptgs2	prostaglandin-endoperoxide synthase 2	4580	6.97756	3.10987	6.03069e-12	1.24249e-10
Sidt1	SID1 transmembrane family, member 1	5623	-1.81085	5.41108	6.07976e-12	1.25134e-10
Zbtb39	zinc finger and BTB domain containing 39	5960	-1.36146	4.01401	6.21813e-12	1.27852e-10
Slc25a39	solute carrier family 25, member 39	2756	1.41079	5.83071	6.25846e-12	1.28551e-10
Mcm5	minichromosome maintenance complex component 5	3993	1.83252	6.01201	6.27886e-12	1.2884e-10
Mrpl13	mitochondrial ribosomal protein L13	7936	1.38871	4.77426	6.3051e-12	1.29248e-10
Tlr2	toll-like receptor 2	3014	2.72985	5.81201	6.36682e-12	1.30382e-10
Egr1	early growth response 1	4484	4.82856	7.63349	6.45266e-12	1.32007e-10
Gm15411	predicted gene 15411	5131	-3.87699	3.04544	6.47089e-12	1.32247e-10
Pdlim7	PDZ and LIM domain 7	4849	1.2503	5.16412	6.5301e-12	1.33323e-10
Pgk1	phosphoglycerate kinase 1	2244	1.78641	6.15785	6.98598e-12	1.42365e-10
Pgap2	post-GPI attachment to proteins 2	4529	1.14746	4.80964	6.987e-12	1.42365e-10
Hes1	hes family bHLH transcription factor 1	2037	2.93119	4.78877	7.00615e-12	1.42613e-10
Tuba4a	tubulin, alpha 4A	3701	-1.89768	6.3482	7.01349e-12	1.42619e-10
Colq	collagen-like tail subunit (single strand of homotrimer) of asymmetric acetylcholinesterase	3803	-3.28639	2.03682	7.07515e-12	1.4373e-10
Pdgfc	platelet-derived growth factor, C polypeptide	5089	5.86907	1.50801	7.21212e-12	1.46366e-10
Krt222	keratin 222	3292	-3.57848	3.52182	7.30721e-12	1.48148e-10
Cdon	cell adhesion molecule-related/down-regulated by oncogenes	7715	-1.85706	3.42962	7.36561e-12	1.49183e-10
Ighv6-6	immunoglobulin heavy variable 6-6	357	-3.37202	4.77172	7.56355e-12	1.5304e-10
Pla2g15	phospholipase A2, group XV	3013	1.8004	6.35942	7.60798e-12	1.53786e-10
Plcd3	phospholipase C, delta 3	3393	-2.91476	2.32398	7.84366e-12	1.58392e-10
Gm48653		2263	2.90334	1.37446	7.89143e-12	1.59199e-10
C1qa	complement component 1, q subcomponent, alpha polypeptide	1040	2.39126	10.3144	7.94183e-12	1.60057e-10
Slc31a2	solute carrier family 31, member 2	2033	1.33042	4.75788	8.04574e-12	1.6199e-10
Pdlim4	PDZ and LIM domain 4	2560	1.74653	4.1096	8.08328e-12	1.62585e-10
Bnip3	BCL2/adenovirus E1B interacting protein 3	2265	1.98656	2.87891	8.123e-12	1.63223e-10
Ngp	neutrophilic granule protein	1222	10.0206	8.6072	8.21129e-12	1.64834e-10
Ap1m2	adaptor protein complex AP-1, mu 2 subunit	3140	-3.16984	1.81276	8.23057e-12	1.64919e-10
2700099C18Rik	NDC80 homolog, kinetochore complex component pseudogene	2190	2.47722	2.08445	8.23173e-12	1.64919e-10
Pi16	peptidase inhibitor 16	6364	1.59865	5.05436	8.32084e-12	1.6654e-10
Pyroxd2	pyridine nucleotide-disulphide oxidoreductase domain 2	4815	1.95841	3.04988	8.39849e-12	1.67929e-10
Acap1	ArfGAP with coiled-coil, ankyrin repeat and PH domains 1	4878	-2.23474	7.80242	8.52775e-12	1.70346e-10
Rps27l	ribosomal protein S27-like	816	1.5768	5.11273	8.55502e-12	1.70723e-10
Gne	glucosamine (UDP-N-acetyl)-2-epimerase/N-acetylmannosamine kinase	6358	-1.37919	4.93289	8.79854e-12	1.75254e-10
3110082I17Rik	RIKEN cDNA 3110082I17 gene	2885	1.46923	4.0321	8.79931e-12	1.75254e-10
Igkv6-13	immunoglobulin kappa variable 6-13	359	-3.81129	3.94903	8.91285e-12	1.77341e-10
Gadd45a	growth arrest and DNA-damage-inducible 45 alpha	1764	2.16557	4.82448	9.45027e-12	1.87851e-10
Scai	suppressor of cancer cell invasion	12341	-2.17244	3.58992	9.9877e-12	1.9834e-10
Apol9a	apolipoprotein L 9a	5953	8.3156	-1.10349	1.00699e-11	1.99776e-10
Zfhx2	zinc finger homeobox 2	18166	-1.74631	4.09712	1.01702e-11	2.0157e-10
Rnase2a	ribonuclease, RNase A family, 2A (liver, eosinophil-derived neurotoxin)	690	14.4462	5.16943	1.0196e-11	2.01885e-10
1700037H04Rik	RIKEN cDNA 1700037H04 gene	2286	1.31522	4.62104	1.03815e-11	2.05358e-10
Ocstamp	osteoclast stimulatory transmembrane protein	3657	6.28035	0.304019	1.046e-11	2.06672e-10
Rtn4rl1	reticulon 4 receptor-like 1	3525	-1.91039	2.98241	1.04683e-11	2.06672e-10
Gm12999		485	1.51762	4.86989	1.04889e-11	2.06879e-10
S100a9	S100 calcium binding protein A9 (calgranulin B)	522	5.03473	8.94234	1.05513e-11	2.07908e-10
Bicral	BRD4 interacting chromatin remodeling complex associated protein like	6851	-1.48992	5.59554	1.07448e-11	2.11516e-10
Lmtk2	lemur tyrosine kinase 2	8114	-1.42507	5.59271	1.09698e-11	2.15737e-10
Gm15701		573	2.58473	2.21535	1.10119e-11	2.16354e-10
Frrs1	ferric-chelate reductase 1	7260	1.31527	5.22778	1.13211e-11	2.22214e-10
Fzd7	frizzled class receptor 7	4532	1.93049	3.08031	1.13549e-11	2.22663e-10
Gins1	GINS complex subunit 1 (Psf1 homolog)	1516	2.36522	2.39649	1.14999e-11	2.25289e-10
Ptch1	patched 1	14185	-1.51699	4.51084	1.17079e-11	2.29144e-10
Palm	paralemmin	5655	1.25336	5.40531	1.18668e-11	2.3203e-10
Osbpl5	oxysterol binding protein-like 5	4915	-1.6377	4.55035	1.20304e-11	2.35003e-10
Samd10	sterile alpha motif domain containing 10	2448	-1.6959	3.45976	1.20491e-11	2.35142e-10
Ifitm3	interferon induced transmembrane protein 3	678	2.23216	8.60708	1.23052e-11	2.39911e-10
Dnah11	dynein, axonemal, heavy chain 11	14458	2.02682	2.89093	1.28698e-11	2.50677e-10
Ifih1	interferon induced with helicase C domain 1	8165	1.77764	4.89097	1.29044e-11	2.51111e-10
Coq7	demethyl-Q 7	6434	1.84491	2.87909	1.29504e-11	2.51765e-10
Adarb1	adenosine deaminase, RNA-specific, B1	11272	1.57737	4.04871	1.35436e-11	2.63045e-10
Sh3pxd2a	SH3 and PX domains 2A	11593	-1.77623	5.14104	1.35639e-11	2.63188e-10
Nup160	nucleoporin 160	8761	-1.51057	5.10226	1.38603e-11	2.68684e-10
Gm37274		1682	-6.94306	0.962376	1.40384e-11	2.71877e-10
Ighv2-9-1	immunoglobulin heavy variable 2-9-1	369	-3.66553	4.28609	1.42244e-11	2.75218e-10
Mir6409	microRNA 6409	92	-10.1449	3.28512	1.43816e-11	2.77994e-10
Gna12	guanine nucleotide binding protein, alpha 12	3416	1.52571	5.51452	1.4417e-11	2.78413e-10
Polr1a	polymerase (RNA) I polypeptide A	11871	-1.28293	5.82478	1.47607e-11	2.8478e-10
Gcsh	glycine cleavage system protein H (aminomethyl carrier)	1579	1.47281	3.86731	1.47932e-11	2.85137e-10
Slc28a2b	solute carrier family 28 member 2b	4996	-3.16001	3.95643	1.48546e-11	2.86049e-10
Fbxo6	F-box protein 6	2207	1.21211	4.13304	1.55441e-11	2.99044e-10
Flt3	FMS-like tyrosine kinase 3	6176	-1.92417	3.97965	1.6023e-11	3.07966e-10
Tmem106a	transmembrane protein 106A	3138	1.80733	6.53587	1.61245e-11	3.09418e-10
Ccr5	chemokine (C-C motif) receptor 5	8434	2.9556	6.31873	1.6129e-11	3.09418e-10
Siglec1	sialic acid binding Ig-like lectin 1, sialoadhesin	7143	3.82307	5.95928	1.61446e-11	3.09426e-10
Zfp827	zinc finger protein 827	11762	-2.7027	2.39813	1.62652e-11	3.11443e-10
Nmral1	NmrA-like family domain containing 1	3891	1.52749	3.69411	1.65527e-11	3.16649e-10
Ablim1	actin-binding LIM protein 1	11949	-1.99882	8.28825	1.67261e-11	3.19666e-10
Acads	acyl-Coenzyme A dehydrogenase, short chain	2269	1.07803	4.64303	1.68369e-11	3.21482e-10
Cdca7l	cell division cycle associated 7 like	3258	1.36778	4.46125	1.68695e-11	3.21801e-10
Gm31887	predicted gene, 31887	501	-18.6767	7.92664	1.72975e-11	3.29658e-10
Aifm2	apoptosis-inducing factor, mitochondrion-associated 2	4121	1.65898	4.88397	1.73679e-11	3.3069e-10
Dagla	diacylglycerol lipase, alpha	5747	1.96404	3.5975	1.75547e-11	3.33934e-10
Ndufb1	NADH:ubiquinone oxidoreductase subunit B1	1153	1.34197	5.4982	1.77611e-11	3.37544e-10
Gm24134	predicted gene, 24134	71	-2.8359	1.98584	1.83288e-11	3.48007e-10
P2rx1	purinergic receptor P2X, ligand-gated ion channel, 1	2625	1.6081	4.63481	1.83642e-11	3.48354e-10
Stx12	syntaxin 12	3188	1.09354	5.08042	1.86457e-11	3.53365e-10
Rnpep	arginyl aminopeptidase (aminopeptidase B)	6977	1.64376	6.9019	1.879e-11	3.55767e-10
Olfr164	olfactory receptor 164	2883	-10.874	2.81979	1.89102e-11	3.5771e-10
Traj22	T cell receptor alpha joining 22	60	-11.8635	3.67838	1.90403e-11	3.59837e-10
Siglecg	sialic acid binding Ig-like lectin G	4806	-3.01109	8.07012	1.94027e-11	3.66345e-10
Ctla2a	cytotoxic T lymphocyte-associated protein 2 alpha	2108	1.7714	4.48504	1.94726e-11	3.67323e-10
Gm26631	predicted gene, 26631	2505	1.59083	5.52119	1.98287e-11	3.73695e-10
Cela1	chymotrypsin-like elastase family, member 1	2306	3.41869	1.32757	1.99133e-11	3.74942e-10
Dnaaf3	dynein, axonemal assembly factor 3	2224	1.94626	3.02679	2.01754e-11	3.79525e-10
Rapgef3os2	Rap guanine nucleotide exchange factor (GEF) 3, opposite strand 2	920	-10.1469	2.35059	2.03628e-11	3.82697e-10
Dhcr24	24-dehydrocholesterol reductase	4028	-1.95083	4.09355	2.04947e-11	3.84819e-10
Col18a1	collagen, type XVIII, alpha 1	7021	3.08447	3.1169	2.05928e-11	3.86306e-10
Oas1f	2'-5' oligoadenylate synthetase 1F	1480	12.9057	2.13751	2.07433e-11	3.8877e-10
Bdp1	B double prime 1, subunit of RNA polymerase III transcription initiation factor IIIB	11005	-1.49614	5.31676	2.08442e-11	3.90302e-10
Bank1	B cell scaffold protein with ankyrin repeats 1	7486	-2.26068	7.49906	2.10596e-11	3.93971e-10
Entpd5	ectonucleoside triphosphate diphosphohydrolase 5	6039	-1.31642	5.06186	2.1131e-11	3.94945e-10
Igkv12-89	immunoglobulin kappa chain variable 12-89	338	-4.02874	3.78238	2.14455e-11	4.00454e-10
Chn2	chimerin 2	5812	1.70351	3.60962	2.24511e-11	4.18847e-10
Gm27232		597	-1.93763	3.55579	2.29302e-11	4.27392e-10
Pira12	paired-Ig-like receptor A12	2128	-2.45162	2.39763	2.29878e-11	4.28073e-10
Bsg	basigin	1814	1.86316	7.89456	2.31507e-11	4.30713e-10
AA467197	expressed sequence AA467197	1203	4.47329	2.38667	2.35779e-11	4.38261e-10
Lpgat1	lysophosphatidylglycerol acyltransferase 1	7610	-1.65788	6.17866	2.44774e-11	4.54564e-10
Stk26	serine/threonine kinase 26	5271	-1.6462	4.40867	2.45987e-11	4.564e-10
Slc17a9	solute carrier family 17, member 9	3200	-1.8479	5.1548	2.46726e-11	4.57354e-10
Stxbp1	syntaxin binding protein 1	4997	1.67283	3.2353	2.5268e-11	4.67964e-10
Gramd2	GRAM domain containing 2	6138	-3.50202	3.75099	2.53538e-11	4.69125e-10
Xkrx	X-linked Kx blood group related, X-linked	3024	-3.07573	3.66298	2.56079e-11	4.73397e-10
Iglj3	immunoglobulin lambda joining 3	38	-2.39826	4.643	2.57396e-11	4.754e-10
Vps45	vacuolar protein sorting 45	3991	1.36131	3.75371	2.58164e-11	4.76386e-10
A630023P12Rik	RIKEN cDNA A630023P12 gene	1888	-2.18388	3.18185	2.60479e-11	4.80222e-10
Arl5c	ADP-ribosylation factor-like 5C	2073	-1.90092	5.89798	2.62379e-11	4.83286e-10
Aicda	activation-induced cytidine deaminase	2653	-4.97081	2.28411	2.65485e-11	4.88564e-10
Gm6352	cyclin I pseudogene	1134	14.7967	5.24639	2.68326e-11	4.93346e-10
Gnl3l	guanine nucleotide binding protein-like 3 (nucleolar)-like	5570	-1.45134	4.86231	2.68901e-11	4.93956e-10
Gabbr1	gamma-aminobutyric acid (GABA) B receptor, 1	7764	-1.99439	5.26465	2.71679e-11	4.98609e-10
Ctsc	cathepsin C	5808	1.86686	8.5513	2.71974e-11	4.987e-10
Zbtb37	zinc finger and BTB domain containing 37	18814	-1.42079	4.7089	2.82757e-11	5.18005e-10
Ppp3cc	protein phosphatase 3, catalytic subunit, gamma isoform	2985	-1.34457	5.81787	2.83312e-11	5.18555e-10
Slc8a1	solute carrier family 8 (sodium/calcium exchanger), member 1	18807	2.07744	3.63862	2.84489e-11	5.20242e-10
Dbi	diazepam binding inhibitor	1422	1.79741	6.09229	2.85917e-11	5.22383e-10
Arhgef18	rho/rac guanine nucleotide exchange factor (GEF) 18	13889	-2.40076	7.55777	2.87603e-11	5.24991e-10
Pam	peptidylglycine alpha-amidating monooxygenase	11892	1.64972	4.16067	2.93233e-11	5.34789e-10
Traf4	TNF receptor associated factor 4	3292	-1.81905	4.72718	3.16825e-11	5.77297e-10
Ly86	lymphocyte antigen 86	3632	1.74849	7.54377	3.29995e-11	6.00756e-10
Sulf2	sulfatase 2	5871	1.89775	4.69445	3.32545e-11	6.04858e-10
Anxa4	annexin A4	4645	1.64487	5.71451	3.36007e-11	6.10608e-10
Abhd12b	abhydrolase domain containing 12B	3941	11.5101	2.63379	3.40005e-11	6.17322e-10
Rgs2	regulator of G-protein signaling 2	3627	3.16248	7.3744	3.41395e-11	6.19293e-10
Gm14137	predicted gene 14137	3067	-2.79639	1.62667	3.429e-11	6.21468e-10
Adssl1	adenylosuccinate synthetase like 1	2090	1.28168	5.65113	3.45474e-11	6.25576e-10
Serpinb7	serine (or cysteine) peptidase inhibitor, clade B, member 7	1957	2.78546	1.33218	3.50156e-11	6.33187e-10
Prss12	protease, serine 12 neurotrypsin (motopsin)	2602	-5.29445	1.60535	3.503e-11	6.33187e-10
2610017A05Rik	RIKEN cDNA 2610017A05 gene	1661	-7.207	-0.192315	3.56647e-11	6.44086e-10
Cndp2	CNDP dipeptidase 2 (metallopeptidase M20 family)	4249	1.74104	7.22955	3.60726e-11	6.50875e-10
Rab20	RAB20, member RAS oncogene family	1392	2.12975	3.94085	3.66324e-11	6.5997e-10
Tmod2	tropomodulin 2	11683	-7.79917	1.58214	3.66415e-11	6.5997e-10
Gm29668		315	5.13694	-0.355493	3.67636e-11	6.61582e-10
Traj26	T cell receptor alpha joining 26	60	8.39075	0.211283	3.67982e-11	6.61619e-10
Arl4d	ADP-ribosylation factor-like 4D	1382	2.07314	2.81437	3.71146e-11	6.66719e-10
Ebf1	early B cell factor 1	9756	-3.10152	6.28108	3.75495e-11	6.73891e-10
Pigo	phosphatidylinositol glycan anchor biosynthesis, class O	4283	-1.33039	4.76642	3.75801e-11	6.73891e-10
Gm21958		648	-2.42632	2.43902	3.76927e-11	6.75314e-10
Mcfd2	multiple coagulation factor deficiency 2	2827	1.24982	5.46254	3.8112e-11	6.82226e-10
Gm50238		496	-7.37343	0.851585	3.82983e-11	6.84957e-10
A630072L19Rik	RIKEN cDNA A630072L19 gene	4663	-3.11824	3.59314	3.83528e-11	6.85329e-10
Glmp	glycosylated lysosomal membrane protein	6291	1.53351	6.91246	3.84214e-11	6.85952e-10
Phlda3	pleckstrin homology like domain, family A, member 3	1559	2.44831	2.32945	3.90014e-11	6.95696e-10
Fam110a	family with sequence similarity 110, member A	2207	1.48304	3.54677	3.9265e-11	6.99784e-10
Scn11a	sodium channel, voltage-gated, type XI, alpha	5931	-10.7389	3.10056	3.96702e-11	7.06386e-10
Lepr	leptin receptor	7049	5.93718	0.275397	3.97428e-11	7.0706e-10
0610012G03Rik	RIKEN cDNA 0610012G03 gene	1445	1.39983	4.28307	4.0352e-11	7.17271e-10
Ighv4-2	immunoglobulin heavy variable V4-2	362	-6.53563	0.475697	4.09933e-11	7.28034e-10
S1pr2	sphingosine-1-phosphate receptor 2	7971	1.80714	3.75209	4.1109e-11	7.29167e-10
Gk	glycerol kinase	7743	1.72362	3.43496	4.11288e-11	7.29167e-10
Uqcrb	ubiquinol-cytochrome c reductase binding protein	876	1.4635	5.67014	4.12695e-11	7.30752e-10
Niban3	niban apoptosis regulator 3	3560	-3.18906	5.97907	4.12901e-11	7.30752e-10
Dhrs9	dehydrogenase/reductase (SDR family) member 9	4281	4.55423	1.45552	4.2004e-11	7.4274e-10
Ighv1-52	immunoglobulin heavy variable 1-52	351	-3.66106	4.26577	4.27007e-11	7.54405e-10
Eepd1	endonuclease/exonuclease/phosphatase family domain containing 1	2935	1.70983	3.6718	4.4467e-11	7.84489e-10
Dcxr	dicarbonyl L-xylulose reductase	1144	1.64601	3.61978	4.44808e-11	7.84489e-10
Gm2253	ribosomal protein L28 pseudogene	414	-18.5256	11.1154	4.48659e-11	7.90596e-10
Zfp142	zinc finger protein 142	11355	-1.13117	4.78334	4.58608e-11	8.07428e-10
Ddr1	discoidin domain receptor family, member 1	4774	-2.48295	2.68286	4.63197e-11	8.14803e-10
Acss1	acyl-CoA synthetase short-chain family member 1	4128	-2.09102	6.48025	4.7026e-11	8.26512e-10
Aunip	aurora kinase A and ninein interacting protein	1275	3.86789	0.600515	4.72242e-11	8.29279e-10
Lamtor5	late endosomal/lysosomal adaptor, MAPK and MTOR activator 5	884	1.06516	4.98057	4.82138e-11	8.45925e-10
Fam149b	family with sequence similarity 149, member B	9400	-1.49266	5.16955	4.84556e-11	8.49434e-10
Mrpl17	mitochondrial ribosomal protein L17	7605	1.1579	4.68471	4.90766e-11	8.5958e-10
Anks1b	ankyrin repeat and sterile alpha motif domain containing 1B	14501	-8.35608	2.04044	4.93743e-11	8.64051e-10
Dcaf1	DDB1 and CUL4 associated factor 1	7786	-1.36575	5.17818	4.95282e-11	8.65998e-10
Stard3nl	STARD3 N-terminal like	5600	1.24063	4.52079	5.00488e-11	8.74348e-10
Mdn1	midasin AAA ATPase 1	21836	-1.7526	6.21953	5.1832e-11	9.04725e-10
Mir99a	microRNA 99a	65	8.82821	0.72481	5.23003e-11	9.12116e-10
Senp7	SUMO1/sentrin specific peptidase 7	13966	-1.39649	4.93229	5.29245e-11	9.22211e-10
Il15	interleukin 15	2261	1.90946	2.81537	5.37718e-11	9.36173e-10
Nfatc1	nuclear factor of activated T cells, cytoplasmic, calcineurin dependent 1	7469	-1.71326	7.24882	5.38496e-11	9.36725e-10
Msrb1	methionine sulfoxide reductase B1	1258	1.71617	6.53718	5.48368e-11	9.53083e-10
Kmt2a	lysine (K)-specific methyltransferase 2A	16670	-2.09138	7.28102	5.51827e-11	9.58276e-10
Gpr137b-ps	G protein-coupled receptor 137B, pseudogene	4716	-1.51755	4.96611	5.53159e-11	9.59769e-10
Ceacam16	carcinoembryonic antigen-related cell adhesion molecule 16	1635	-2.56588	2.80894	5.55367e-11	9.62778e-10
Tspan4	tetraspanin 4	2601	2.12123	4.19672	5.58107e-11	9.66705e-10
Gm7457	predicted gene 7457	3950	-11.5835	3.44591	5.59562e-11	9.684e-10
Chchd10	coiled-coil-helix-coiled-coil-helix domain containing 10	1575	1.53487	4.21362	5.6007e-11	9.68454e-10
Igkj3	immunoglobulin kappa joining 3	38	-3.65108	2.23951	5.82445e-11	1.00629e-09
Adcy4	adenylate cyclase 4	4672	2.01786	4.4415	5.84292e-11	1.00862e-09
Snord7	small nucleolar RNA, C/D box 7	97	-7.36507	0.787425	5.848e-11	1.00864e-09
Robo1	roundabout guidance receptor 1	16511	-4.22218	0.949095	5.85571e-11	1.00912e-09
Rapgef4os3	Rap guanine nucleotide exchange factor (GEF) 4, opposite strand 3	3485	-6.9575	0.254065	5.8976e-11	1.01548e-09
Slc12a8	solute carrier family 12 (potassium/chloride transporters), member 8	4444	-6.434	0.687591	5.92059e-11	1.01857e-09
Cd200r4	CD200 receptor 4	2045	2.2309	3.13564	6.02097e-11	1.03497e-09
Akr1e1	aldo-keto reductase family 1, member E1	3640	1.38179	3.40569	6.09672e-11	1.0471e-09
Tmem97	transmembrane protein 97	1375	1.87123	3.27576	6.31709e-11	1.08403e-09
Irgm2	immunity-related GTPase family M member 2	3690	1.90672	6.18661	6.39789e-11	1.09697e-09
Wars	tryptophanyl-tRNA synthetase	3447	1.97471	6.94148	6.44457e-11	1.10405e-09
Npc2	NPC intracellular cholesterol transporter 2	5438	1.80945	8.89108	6.50232e-11	1.113e-09
Blvra	biliverdin reductase A	2446	1.38013	4.72532	6.56823e-11	1.12334e-09
Tmed3	transmembrane p24 trafficking protein 3	2847	1.51962	5.90131	6.60892e-11	1.12935e-09
Ighd2-4	immunoglobulin heavy diversity 2-4	17	-7.32246	1.58619	6.76592e-11	1.15521e-09
1700109G14Rik	RIKEN cDNA 1700109G14 gene	1508	11.407	3.37425	6.84459e-11	1.16766e-09
Zc3h7b	zinc finger CCCH type containing 7B	10045	-1.12307	5.56791	7.16699e-11	1.22163e-09
Gm41555	predicted gene, 41555	1130	-1.93828	3.13533	7.1899e-11	1.22451e-09
Ralgps2	Ral GEF with PH domain and SH3 binding motif 2	12085	-2.25973	7.28914	7.24023e-11	1.23205e-09
Atp5mpl	ATP synthase membrane subunit 6.8PL	1217	1.54011	5.37491	7.29714e-11	1.23968e-09
Cdkn3	cyclin-dependent kinase inhibitor 3	2371	3.32171	1.81736	7.29726e-11	1.23968e-09
1700087I21Rik	RIKEN cDNA 1700087I21 gene	4145	-7.17576	1.10246	7.36474e-11	1.2501e-09
Tacc3	transforming, acidic coiled-coil containing protein 3	3552	1.62961	4.79895	7.60648e-11	1.29006e-09
Gm43747		1330	9.21328	1.80129	7.67732e-11	1.30099e-09
Lag3	lymphocyte-activation gene 3	2109	2.34802	4.33281	7.71505e-11	1.30629e-09
Gpr174	G protein-coupled receptor 174	5402	-2.10132	4.55801	7.74804e-11	1.31079e-09
Ccnh	cyclin H	3105	1.15488	4.44037	7.8453e-11	1.32614e-09
Pls3	plastin 3 (T-isoform)	4238	2.21999	2.98946	8.04903e-11	1.35944e-09
Psd4	pleckstrin and Sec7 domain containing 4	11786	-1.75641	7.22801	8.08256e-11	1.36397e-09
L1cam	L1 cell adhesion molecule	7347	-1.44233	5.41374	8.15771e-11	1.37551e-09
Pik3ip1	phosphoinositide-3-kinase interacting protein 1	4272	-2.34596	5.50562	8.17575e-11	1.37741e-09
Nfil3	nuclear factor, interleukin 3, regulated	2026	2.47231	5.12413	8.21833e-11	1.38344e-09
Mgst2	microsomal glutathione S-transferase 2	3703	-2.33776	4.38789	8.2881e-11	1.39403e-09
Igkv8-28	immunoglobulin kappa variable 8-28	370	-3.09001	4.31811	8.31092e-11	1.39672e-09
Gm22107	predicted gene, 22107	100	6.27934	1.27267	8.41737e-11	1.41344e-09
Cyb561d1	cytochrome b-561 domain containing 1	5086	-1.26675	5.04685	8.6603e-11	1.45303e-09
Gm9823		327	-1.67021	3.98529	8.70182e-11	1.45879e-09
Vamp1	vesicle-associated membrane protein 1	10167	-1.74125	5.35773	8.72194e-11	1.46096e-09
Rrp12	ribosomal RNA processing 12 homolog	4340	-1.30046	4.74546	8.85447e-11	1.48194e-09
Gm20661		2160	1.63692	4.54558	8.87394e-11	1.48398e-09
Mafa	v-maf musculoaponeurotic fibrosarcoma oncogene family, protein A (avian)	2739	-4.01496	2.85841	9.03448e-11	1.50958e-09
Dysf	dysferlin	8328	-6.06373	0.0558285	9.13592e-11	1.52528e-09
Rtn4rl2	reticulon 4 receptor-like 2	1506	14.4958	7.24999	9.34491e-11	1.55889e-09
Gm15991	predicted gene 15991	4148	-3.61624	0.472279	9.51924e-11	1.58667e-09
Gde1	glycerophosphodiester phosphodiesterase 1	1692	1.01385	4.83313	9.67156e-11	1.61074e-09
B3galnt1	UDP-GalNAc:betaGlcNAc beta 1,3-galactosaminyltransferase, polypeptide 1	2028	2.69248	1.79283	9.72846e-11	1.61889e-09
Gm5425	predicted gene 5425	459	4.19091	-0.95492	9.78798e-11	1.62746e-09
Myh10	myosin, heavy polypeptide 10, non-muscle	10458	3.06844	2.31921	9.95041e-11	1.65312e-09
Emc2	ER membrane protein complex subunit 2	3766	1.06113	4.97586	1.01186e-10	1.67969e-09
Slc41a1	solute carrier family 41, member 1	4912	-1.54372	4.93787	1.01329e-10	1.6806e-09
Chek1	checkpoint kinase 1	4635	2.41684	2.11637	1.01406e-10	1.6806e-09
Gm43065		2092	-7.96674	0.831126	1.03163e-10	1.70833e-09
Dedd2	death effector domain-containing DNA binding protein 2	5981	-1.69259	5.92022	1.04461e-10	1.72841e-09
Gm6061	peptidylprolyl isomerase A pseudogene 3_1245.1	492	6.99822	0.588411	1.04952e-10	1.73513e-09
Snn	stannin	2967	-2.45346	7.39223	1.07309e-10	1.77265e-09
Rps4l	ribosomal protein S4-like	943	2.53346	2.4215	1.11085e-10	1.83285e-09
Snord35b	small nucleolar RNA, C/D box 35B	87	-2.28819	2.55921	1.11134e-10	1.83285e-09
Gm23849	predicted gene, 23849	191	10.8351	2.75875	1.11288e-10	1.8339e-09
Dgkd	diacylglycerol kinase, delta	6850	-2.03989	8.1759	1.11546e-10	1.83667e-09
Limk1	LIM-domain containing, protein kinase	7162	1.26548	5.3559	1.1381e-10	1.87243e-09
Gbp11	guanylate binding protein 11	2692	2.71518	1.87788	1.17729e-10	1.93535e-09
A630014C17Rik	RIKEN cDNA A630014C17 gene	2984	-6.05886	0.826846	1.2152e-10	1.99605e-09
Tex15	testis expressed gene 15	9622	-11.3444	3.16746	1.25138e-10	2.05382e-09
Mrpl27	mitochondrial ribosomal protein L27	985	1.42111	3.68211	1.25257e-10	2.05411e-09
Gm5611	nucleophosmin 1 pseudogene	852	6.63263	0.474043	1.27061e-10	2.08072e-09
Igkv4-62	immunoglobulin kappa variable 4-62	354	-6.59008	1.11879	1.27084e-10	2.08072e-09
Abca6	ATP-binding cassette, sub-family A (ABC1), member 6	5398	-3.73967	1.61384	1.29274e-10	2.11487e-09
Vps33b	vacuolar protein sorting 33B	3471	-1.30891	4.5389	1.32078e-10	2.15902e-09
Gm371	germ cell-less homolog 1 pseudogene	1245	-6.14317	2.17709	1.33125e-10	2.17437e-09
Adap1	ArfGAP with dual PH domains 1	3292	1.43564	6.12891	1.34829e-10	2.20044e-09
Trem1	triggering receptor expressed on myeloid cells 1	2996	2.53611	4.1413	1.35297e-10	2.2063e-09
Fibcd1	fibrinogen C domain containing 1	4751	-6.22452	0.500026	1.36256e-10	2.22016e-09
Ttc39c	tetratricopeptide repeat domain 39C	7234	1.85083	3.36924	1.36983e-10	2.23022e-09
Mlst8	MTOR associated protein, LST8 homolog (S. cerevisiae)	4435	-1.22024	4.64265	1.39175e-10	2.26409e-09
Snx7	sorting nexin 7	6147	2.32731	1.67908	1.39436e-10	2.26654e-09
Il1rl2	interleukin 1 receptor-like 2	6812	3.03054	1.56863	1.40436e-10	2.28096e-09
Gm2447	predicted gene 2447	2058	-4.10896	0.402886	1.40566e-10	2.28126e-09
Atm	ataxia telangiectasia mutated	10338	-1.66142	5.14959	1.42106e-10	2.3044e-09
Snx6	sorting nexin 6	2998	1.2147	5.55317	1.42947e-10	2.3162e-09
Cd5	CD5 antigen	4928	-1.35605	5.70913	1.43184e-10	2.31819e-09
Gm43915	predicted gene, 43915	5037	-6.99585	1.26258	1.49489e-10	2.41752e-09
Gata3	GATA binding protein 3	3978	-1.64838	3.75146	1.49557e-10	2.41752e-09
Gm16214	predicted gene 16214	1388	-2.46227	2.98584	1.52152e-10	2.45751e-09
Ccdc86	coiled-coil domain containing 86	5774	1.30128	4.26729	1.55168e-10	2.50424e-09
Pgm1	phosphoglucomutase 1	2921	1.04734	4.86603	1.56017e-10	2.51594e-09
Papolg	poly(A) polymerase gamma	5491	-1.42536	4.40109	1.56658e-10	2.52428e-09
Haao	3-hydroxyanthranilate 3,4-dioxygenase	4681	-2.19634	5.75128	1.56916e-10	2.52643e-09
Gm42793		1252	3.93695	0.31855	1.57475e-10	2.53343e-09
Nefh	neurofilament, heavy polypeptide	3994	-3.20886	2.11702	1.58312e-10	2.54488e-09
Uqcr11	ubiquinol-cytochrome c reductase, complex III subunit XI	641	1.37659	5.19022	1.58548e-10	2.54666e-09
Gsap	gamma-secretase activating protein	10425	1.1479	5.22328	1.68143e-10	2.69866e-09
Slc25a1	solute carrier family 25 (mitochondrial carrier, citrate transporter), member 1	2164	1.20067	5.16057	1.68395e-10	2.70056e-09
Gm5431	predicted gene 5431	3862	2.10261	4.01109	1.72811e-10	2.7692e-09
Maged1	MAGE family member D1	4351	2.12822	3.46201	1.77132e-10	2.83621e-09
C3	complement component 3	5143	2.7898	9.28872	1.78476e-10	2.85547e-09
9930014A18Rik	RIKEN cDNA 9930014A18 gene	7043	-2.33448	2.75904	1.79106e-10	2.8633e-09
Mir6951	microRNA 6951	75	10.7297	2.68919	1.84266e-10	2.94348e-09
Hnf1b	HNF1 homeobox B	3198	-16.7128	8.45069	1.85456e-10	2.96017e-09
Pecam1	platelet/endothelial cell adhesion molecule 1	6228	-2.12057	6.58896	1.86331e-10	2.97179e-09
Esco2	establishment of sister chromatid cohesion N-acetyltransferase 2	6648	3.12497	2.19077	1.87829e-10	2.99119e-09
Pcmtd1	protein-L-isoaspartate (D-aspartate) O-methyltransferase domain containing 1	6654	-1.35504	5.81889	1.87841e-10	2.99119e-09
Syne1	spectrin repeat containing, nuclear envelope 1	40491	-2.18673	5.28868	1.94663e-10	3.09739e-09
Atf3	activating transcription factor 3	2154	4.21246	5.93694	1.95426e-10	3.10704e-09
Limd1	LIM domains containing 1	6018	-1.6924	6.90085	1.95575e-10	3.10704e-09
Clec1b	C-type lectin domain family 1, member b	5103	3.24225	1.18523	1.96365e-10	3.11716e-09
Gm49361		3287	-1.6985	4.91542	1.96833e-10	3.12215e-09
Car9	carbonic anhydrase 9	2304	2.64503	1.17085	1.96991e-10	3.12223e-09
Map4k2	mitogen-activated protein kinase kinase kinase kinase 2	6654	-2.05918	8.18617	1.97919e-10	3.13448e-09
Atp5g1	ATP synthase, H+ transporting, mitochondrial F0 complex, subunit C1 (subunit 9)	4912	1.38962	5.48088	1.98103e-10	3.13497e-09
Uqcr10	ubiquinol-cytochrome c reductase, complex III subunit X	584	1.52944	5.29658	2.01008e-10	3.17847e-09
Cytip	cytohesin 1 interacting protein	6744	-1.95945	7.83031	2.04413e-10	3.22979e-09
4930423D22Rik	RIKEN cDNA 4930423D22 gene	1674	-7.26799	0.221908	2.05667e-10	3.24707e-09
Sfn	stratifin	1613	-2.10798	5.29629	2.08089e-10	3.28277e-09
Slc46a1	solute carrier family 46, member 1	3080	2.39013	1.6062	2.12018e-10	3.34216e-09
Haus8	4HAUS augmin-like complex, subunit 8	5278	1.24592	4.78021	2.15858e-10	3.40006e-09
Wnt11	wingless-type MMTV integration site family, member 11	4137	-3.89073	1.0127	2.17228e-10	3.41899e-09
Gm38393		5216	-20.1396	9.38575	2.21682e-10	3.48638e-09
Cep68	centrosomal protein 68	5865	-1.22264	4.8587	2.26101e-10	3.55314e-09
Gm23458	predicted gene, 23458	169	-6.60377	1.04328	2.26333e-10	3.55404e-09
Nfia	nuclear factor I/A	10891	1.67625	3.41248	2.28146e-10	3.57751e-09
St3gal1	ST3 beta-galactoside alpha-2,3-sialyltransferase 1	6851	-1.79831	7.30642	2.2818e-10	3.57751e-09
Mafb	v-maf musculoaponeurotic fibrosarcoma oncogene family, protein B (avian)	3363	1.94105	7.58789	2.28709e-10	3.58152e-09
Sphk1	sphingosine kinase 1	4775	7.70267	2.11952	2.28808e-10	3.58152e-09
Gimap6	GTPase, IMAP family member 6	3496	-2.15112	8.57951	2.28964e-10	3.58152e-09
Ighv3-5	immunoglobulin heavy variable 3-5	353	-10.0277	1.68678	2.30202e-10	3.59812e-09
Kcnj5	potassium inwardly-rectifying channel, subfamily J, member 5	4685	-8.24548	-1.15857	2.31144e-10	3.61007e-09
Csrp2	cysteine and glycine-rich protein 2	2171	2.30661	2.02187	2.32442e-10	3.62491e-09
Gm42722	predicted gene 42722	940	-4.2451	0.280374	2.3245e-10	3.62491e-09
Csrp1	cysteine and glycine-rich protein 1	1956	1.30986	5.75172	2.33521e-10	3.63881e-09
Ighv10-1	immunoglobulin heavy variable 10-1	359	-3.11478	4.35779	2.33893e-10	3.64182e-09
Gm6548	eukaryotic translation elongation factor 1 alpha 1 pseudogene	1165	1.40348	4.18441	2.35258e-10	3.65762e-09
Rph3al	rabphilin 3A-like (without C2 domains)	3814	-2.85818	1.83303	2.35268e-10	3.65762e-09
Galnt4	polypeptide N-acetylgalactosaminyltransferase 4	5089	-1.34657	3.98393	2.39048e-10	3.71356e-09
Spatc1	spermatogenesis and centriole associated 1	1700	-10.5781	3.28774	2.41679e-10	3.75156e-09
Slc2a3	solute carrier family 2 (facilitated glucose transporter), member 3	7245	-1.50795	5.35658	2.45008e-10	3.80033e-09
Mroh7	maestro heat-like repeat family member 7	4800	-6.61238	0.386879	2.46703e-10	3.82089e-09
Cd247	CD247 antigen	5329	-1.70504	6.07705	2.46709e-10	3.82089e-09
Tm2d2	TM2 domain containing 2	1802	1.0493	4.67676	2.47231e-10	3.82606e-09
Nlrp1b	NLR family, pyrin domain containing 1B	6305	2.37734	3.56666	2.48539e-10	3.84337e-09
Cep170	centrosomal protein 170	18049	-1.68781	5.52749	2.5105e-10	3.87925e-09
Pygm	muscle glycogen phosphorylase	3218	-2.71145	2.08354	2.52227e-10	3.89448e-09
Ccdc88c	coiled-coil domain containing 88C	11386	-1.94311	7.53699	2.52946e-10	3.90263e-09
Qprt	quinolinate phosphoribosyltransferase	2645	-2.74248	1.91854	2.53427e-10	3.90708e-09
Ahnak2	AHNAK nucleoprotein 2	11349	-2.9074	3.54339	2.56024e-10	3.94412e-09
Glt1d1	glycosyltransferase 1 domain containing 1	4378	-9.77516	2.25517	2.61612e-10	4.02716e-09
Mir702	microRNA 702	109	1.47879	4.10064	2.65109e-10	4.07791e-09
Thsd7a	thrombospondin, type I, domain containing 7A	13737	15.5241	5.99447	2.68525e-10	4.12732e-09
Slfn5	schlafen 5	6326	1.77208	6.62724	2.70006e-10	4.14695e-09
Tshz1	teashirt zinc finger family member 1	5848	-1.51926	4.51897	2.70223e-10	4.14716e-09
Ercc6	excision repair cross-complementing rodent repair deficiency, complementation group 6	12851	-1.48035	5.01832	2.72303e-10	4.17592e-09
Vmn2r96	vomeronasal 2, receptor 96	6894	-3.57587	0.33856	2.78293e-10	4.26457e-09
Gm37248		3174	7.95495	2.98284	2.78838e-10	4.2697e-09
Igkv9-124	immunoglobulin kappa chain variable 9-124	353	-3.73568	4.2071	2.82032e-10	4.31537e-09
Gm20402		687	-2.31413	3.69098	2.82538e-10	4.31985e-09
Psma5	proteasome subunit alpha 5	1321	1.26779	5.64839	2.86001e-10	4.36952e-09
Mir132	microRNA 132	66	15.0238	5.4261	2.96546e-10	4.52722e-09
Pou2af1	POU domain, class 2, associating factor 1	2549	-2.31007	7.8399	3.02189e-10	4.60992e-09
Tnfaip8l1	tumor necrosis factor, alpha-induced protein 8-like 1	6256	2.55631	1.94522	3.05132e-10	4.65132e-09
Src	Rous sarcoma oncogene	4371	2.17577	1.38565	3.06375e-10	4.66676e-09
Map3k1	mitogen-activated protein kinase kinase kinase 1	7447	-1.86321	6.94126	3.10224e-10	4.72187e-09
Igkv2-116	immunoglobulin kappa variable 2-116	362	-7.39978	1.27009	3.1157e-10	4.7388e-09
Gm4987	ribosomal protein L32 pseudogene	408	8.18672	2.09453	3.17152e-10	4.82009e-09
Tmc3	transmembrane channel-like gene family 3	9027	-2.18346	2.38208	3.17453e-10	4.82107e-09
4930455G09Rik	RIKEN cDNA 4930455G09 gene	630	1.84231	4.03319	3.20911e-10	4.86994e-09
Cnrip1	cannabinoid receptor interacting protein 1	4003	-2.53987	1.95734	3.22735e-10	4.89397e-09
Ccdc15	coiled-coil domain containing 15	5773	-2.82812	1.27735	3.25844e-10	4.93744e-09
Ifnar2	interferon (alpha and beta) receptor 2	3329	1.53199	6.67966	3.29668e-10	4.99166e-09
Adgrf2	adhesion G protein-coupled receptor F2	3668	-11.0932	0.55473	3.39689e-10	5.13956e-09
Zfp703	zinc finger protein 703	3392	1.33458	5.49618	3.41086e-10	5.15686e-09
Phgdh	3-phosphoglycerate dehydrogenase	2486	-2.22054	5.60698	3.42334e-10	5.17189e-09
Zfand2a	zinc finger, AN1-type domain 2A	3407	1.59606	4.44769	3.54923e-10	5.35811e-09
Hcar2	hydroxycarboxylic acid receptor 2	1930	2.04875	4.2501	3.57848e-10	5.39824e-09
Gpt2	glutamic pyruvate transaminase (alanine aminotransferase) 2	5643	2.76957	1.88553	3.59426e-10	5.41803e-09
Phactr3	phosphatase and actin regulator 3	6407	6.16095	1.82337	3.60102e-10	5.4242e-09
E330020D12Rik	Riken cDNA E330020D12 gene	2287	-2.2844	3.48444	3.697e-10	5.56466e-09
Ctsf	cathepsin F	5041	1.73623	3.59672	3.81321e-10	5.73533e-09
Gm45477		5498	7.06173	-0.167855	3.82066e-10	5.74229e-09
Adgrl2	adhesion G protein-coupled receptor L2	14198	-2.57463	2.50553	3.83913e-10	5.76579e-09
Sult1a1	sulfotransferase family 1A, phenol-preferring, member 1	1507	1.25165	5.02538	3.86268e-10	5.79687e-09
Poc1a	POC1 centriolar protein A	3336	2.046	2.47519	3.86595e-10	5.79749e-09
St3gal2	ST3 beta-galactoside alpha-2,3-sialyltransferase 2	5041	-1.24791	4.45695	3.88676e-10	5.82117e-09
Nupr1	nuclear protein transcription regulator 1	2514	1.49486	5.40693	3.88746e-10	5.82117e-09
Tmem37	transmembrane protein 37	1311	2.14639	4.10789	3.95333e-10	5.91545e-09
Amdhd2	amidohydrolase domain containing 2	3659	1.31511	4.32647	3.97728e-10	5.94692e-09
Aldoa	aldolase A, fructose-bisphosphate	3710	1.63	8.96566	3.99859e-10	5.97438e-09
Syk	spleen tyrosine kinase	9362	-1.90534	9.49934	4.12128e-10	6.15318e-09
Oaf	out at first homolog	2629	2.40692	1.50959	4.18786e-10	6.24799e-09
Mtln	mitoregulin	800	1.73358	3.02513	4.23816e-10	6.31841e-09
Syt17	synaptotagmin XVII	5205	6.92587	0.557933	4.30314e-10	6.41057e-09
Gdf3	growth differentiation factor 3	2423	3.90218	1.53411	4.32059e-10	6.43186e-09
Itk	IL2 inducible T cell kinase	5354	-1.95592	5.99467	4.36681e-10	6.4959e-09
Gm42893		1502	2.26282	1.45003	4.45024e-10	6.61518e-09
Ell3	elongation factor RNA polymerase II-like 3	2190	-2.16224	4.44975	4.4886e-10	6.66733e-09
Ccdc152	coiled-coil domain containing 152	1358	1.85351	6.06345	4.54956e-10	6.75295e-09
Cebpzos	CCAAT/enhancer binding protein (C/EBP), zeta, opposite strand	1131	1.36737	4.1366	4.5529e-10	6.75297e-09
Sugp2	SURP and G patch domain containing 2	14428	-1.40124	5.51738	4.58776e-10	6.79972e-09
Itgb3	integrin beta 3	5901	-1.34153	4.80721	4.60072e-10	6.81396e-09
Gm49654		2223	-2.42205	1.87038	4.69874e-10	6.95406e-09
Tmem51	transmembrane protein 51	1875	1.36589	5.16288	4.85984e-10	7.18727e-09
Cep97	centrosomal protein 97	9163	-1.78165	4.11814	4.89653e-10	7.23626e-09
Ugt1a5	UDP glucuronosyltransferase 1 family, polypeptide A5	2203	1.18607	4.90709	4.96498e-10	7.3321e-09
Kcna3	potassium voltage-gated channel, shaker-related subfamily, member 3	1902	-3.5502	3.01289	5.00743e-10	7.38942e-09
6330409D20Rik	RIKEN cDNA 6330409D20 gene	1431	-2.76885	1.97347	5.03213e-10	7.42048e-09
Crip2	cysteine rich protein 2	2099	-2.99398	2.69582	5.10193e-10	7.51795e-09
1300002E11Rik	RIKEN cDNA 1300002E11 gene	4213	-1.58266	3.62869	5.11271e-10	7.52838e-09
Frmd4a	FERM domain containing 4A	23468	1.56585	4.81132	5.13107e-10	7.54994e-09
Prickle3	prickle planar cell polarity protein 3	4902	-1.24027	4.77312	5.18218e-10	7.61964e-09
Tnfrsf21	tumor necrosis factor receptor superfamily, member 21	4109	1.4787	5.37006	5.20068e-10	7.64132e-09
Hrob	homologous recombination factor with OB-fold	3032	2.8583	1.80764	5.26664e-10	7.73264e-09
Ift140	intraflagellar transport 140	8333	-1.20849	5.67199	5.2873e-10	7.75738e-09
Vdr	vitamin D (1,25-dihydroxyvitamin D3) receptor	5650	3.35043	1.61055	5.29721e-10	7.76602e-09
1700023B13Rik	RIKEN cDNA 1700023B13 gene	1046	2.61943	2.34682	5.30083e-10	7.76602e-09
Sdhb	succinate dehydrogenase complex, subunit B, iron sulfur (Ip)	2239	1.40421	6.16872	5.31278e-10	7.77792e-09
Dkc1	dyskeratosis congenita 1, dyskerin	4121	-1.22581	5.3855	5.32933e-10	7.79654e-09
Syne3	spectrin repeat containing, nuclear envelope family member 3	5548	-2.05939	4.72279	5.33935e-10	7.80558e-09
Tmprss13	transmembrane protease, serine 13	3245	-2.76075	1.94542	5.35305e-10	7.81999e-09
Xpnpep1	X-prolyl aminopeptidase (aminopeptidase P) 1, soluble	9234	0.998336	5.20598	5.38793e-10	7.8653e-09
Zdhhc8	zinc finger, DHHC domain containing 8	4868	-1.10936	5.09594	5.406e-10	7.88602e-09
Tnfrsf13b	tumor necrosis factor receptor superfamily, member 13b	2836	-1.76777	6.36754	5.47524e-10	7.98129e-09
Ugt1a6a	UDP glucuronosyltransferase 1 family, polypeptide A6A	4312	1.1643	4.92704	5.52433e-10	8.04709e-09
Sumf1	sulfatase modifying factor 1	3405	0.986508	4.95839	5.58671e-10	8.13185e-09
Ugt1a10	UDP glycosyltransferase 1 family, polypeptide A10	2267	1.18009	4.90596	5.59052e-10	8.13185e-09
Prrt2	proline-rich transmembrane protein 2	3159	-3.57597	2.61637	5.62378e-10	8.17438e-09
Ugt1a2	UDP glucuronosyltransferase 1 family, polypeptide A2	2211	1.18222	4.90573	5.65313e-10	8.20713e-09
Cdc42ep3	CDC42 effector protein (Rho GTPase binding) 3	2309	1.33982	4.71442	5.65745e-10	8.20713e-09
Gm8203	H2A histone family, member Z pseudogene	387	2.85747	0.737231	5.65842e-10	8.20713e-09
Eng	endoglin	4048	1.56817	5.73392	5.73189e-10	8.30777e-09
Ugt1a9	UDP glucuronosyltransferase 1 family, polypeptide A9	2190	1.18222	4.90573	5.77161e-10	8.35938e-09
Map1lc3a	microtubule-associated protein 1 light chain 3 alpha	1181	1.67034	3.9373	5.7862e-10	8.37455e-09
Plau	plasminogen activator, urokinase	2367	1.67037	3.74661	5.845e-10	8.45364e-09
Slc7a2	solute carrier family 7 (cationic amino acid transporter, y+ system), member 2	9135	3.84434	7.1909	5.85555e-10	8.4598e-09
Ndufb6	NADH:ubiquinone oxidoreductase subunit B6	659	1.23797	4.09485	5.85758e-10	8.4598e-09
Gm18030	ribosomal protein S2 pseudogene	731	-7.19355	1.71487	5.87722e-10	8.48213e-09
Ugt1a1	UDP glucuronosyltransferase 1 family, polypeptide A1	2224	1.18351	4.90706	5.89807e-10	8.50618e-09
Zfp747	zinc finger protein 747	2824	-1.85424	2.92642	5.91667e-10	8.52697e-09
Ugt1a8	UDP glucuronosyltransferase 1 family, polypeptide A8	2227	1.1822	4.9061	5.92308e-10	8.53016e-09
Ckb	creatine kinase, brain	2895	1.60302	6.19283	5.95912e-10	8.57598e-09
Nenf	neuron derived neurotrophic factor	742	1.61463	3.98031	5.96977e-10	8.58523e-09
Cebpa	CCAAT/enhancer binding protein (C/EBP), alpha	2636	1.7266	6.76554	5.97914e-10	8.59264e-09
Szt2	SZT2 subunit of KICSTOR complex	11947	-1.45079	5.81231	6.04505e-10	8.68122e-09
Crtap	cartilage associated protein	1772	1.40688	5.49237	6.09099e-10	8.74102e-09
Ccl12	chemokine (C-C motif) ligand 12	537	8.98259	-0.0873631	6.12814e-10	8.78814e-09
Uqcrq	ubiquinol-cytochrome c reductase, complex III subunit VII	1831	1.36916	5.471	6.2786e-10	8.99756e-09
Snrpd1	small nuclear ribonucleoprotein D1	2052	1.3773	5.27012	6.37923e-10	9.13302e-09
H2-T24	histocompatibility 2, T region locus 24	2182	1.50968	5.87527	6.38211e-10	9.13302e-09
Dse	dermatan sulfate epimerase	4980	1.70488	5.29969	6.39648e-10	9.14715e-09
Vamp3	vesicle-associated membrane protein 3	2889	1.42575	6.17827	6.41305e-10	9.1644e-09
Rapgef6	Rap guanine nucleotide exchange factor (GEF) 6	13295	-1.81272	6.70663	6.43231e-10	9.18547e-09
Gcnt2	glucosaminyl (N-acetyl) transferase 2, I-branching enzyme	7051	2.22364	3.51464	6.55003e-10	9.34363e-09
Nemp2	nuclear envelope integral membrane protein 2	7078	-1.31459	4.99452	6.55226e-10	9.34363e-09
Gm8722	ATP synthase, H+ transporting, mitochondrial F1 complex, gamma polypeptide 1 pseudogene	769	8.40227	-0.050874	6.60022e-10	9.40543e-09
Bcl9l	B cell CLL/lymphoma 9-like	7998	-1.53239	6.27694	6.7044e-10	9.5472e-09
Gm22489	predicted gene, 22489	62	-3.06314	1.54291	6.98278e-10	9.93302e-09
Cep104	centrosomal protein 104	5279	-1.03792	4.54645	6.98584e-10	9.93302e-09
Mbnl3	muscleblind like splicing factor 3	8743	-2.28551	2.48315	6.99e-10	9.93302e-09
Ugt1a6b	UDP glucuronosyltransferase 1 family, polypeptide A6B	2382	1.18076	4.90689	7.05741e-10	1.00218e-08
Gm37755		2179	-10.5999	2.69522	7.06947e-10	1.00319e-08
Mrpl28	mitochondrial ribosomal protein L28	1380	1.20693	4.91628	7.10781e-10	1.00793e-08
Scart2	scavenger receptor family member expressed on T cells 2	5532	-4.01194	1.7338	7.20698e-10	1.02128e-08
Psmb10	proteasome (prosome, macropain) subunit, beta type 10	1705	1.64751	6.92114	7.24648e-10	1.02616e-08
Obscn	obscurin, cytoskeletal calmodulin and titin-interacting RhoGEF	29422	-2.75257	2.24124	7.29957e-10	1.03296e-08
Slc34a1	solute carrier family 34 (sodium phosphate), member 1	4676	-3.42206	2.71468	7.34411e-10	1.03819e-08
Tmed8	transmembrane p24 trafficking protein 8	7409	-1.24429	5.10719	7.34671e-10	1.03819e-08
4933424M12Rik	RIKEN cDNA 4933424M12 gene	2141	7.49116	1.29469	7.39217e-10	1.04389e-08
Mecp2	methyl CpG binding protein 2	15067	-1.16994	5.5327	7.41299e-10	1.0461e-08
Atp6v0c	ATPase, H+ transporting, lysosomal V0 subunit C	3384	1.42936	6.42799	7.47383e-10	1.05395e-08
Fbxw4	F-box and WD-40 domain protein 4	3158	1.23332	4.75434	7.49622e-10	1.05638e-08
Izumo1r	IZUMO1 receptor, JUNO	2320	2.0238	4.47923	7.50459e-10	1.05683e-08
Penk	preproenkephalin	1634	6.38204	2.53383	7.67168e-10	1.07961e-08
Ms4a4a	membrane-spanning 4-domains, subfamily A, member 4A	836	2.59073	2.52225	7.69304e-10	1.08187e-08
Hpcal1	hippocalcin-like 1	1695	1.42776	6.36644	7.73846e-10	1.0875e-08
Pard6b	par-6 family cell polarity regulator beta	3399	-2.70257	1.19327	7.75967e-10	1.08973e-08
Ero1b	endoplasmic reticulum oxidoreductase 1 beta	6653	-1.65934	6.6349	7.79537e-10	1.09399e-08
Cttnbp2nl	CTTNBP2 N-terminal like	8138	1.79092	3.76429	7.9271e-10	1.11171e-08
Trim39	tripartite motif-containing 39	7223	-1.47895	5.73637	7.98209e-10	1.11865e-08
Dynll2	dynein light chain LC8-type 2	2736	1.21809	5.67005	8.02749e-10	1.12424e-08
Havcr2	hepatitis A virus cellular receptor 2	2721	2.18443	3.11813	8.07526e-10	1.13015e-08
Wnk3	WNK lysine deficient protein kinase 3	10589	-7.94576	0.66586	8.09913e-10	1.13271e-08
Phyh	phytanoyl-CoA hydroxylase	1893	1.10942	5.27199	8.16524e-10	1.14117e-08
Lrrc25	leucine rich repeat containing 25	2039	1.51938	6.02819	8.197e-10	1.14482e-08
Chil4	chitinase-like 4	2817	11.6027	2.50373	8.24161e-10	1.15026e-08
Igkv6-20	immunoglobulin kappa variable 6-20	375	-3.32437	4.12099	8.27939e-10	1.15474e-08
Ank3	ankyrin 3, epithelial	34838	-7.76781	0.42809	8.29999e-10	1.15682e-08
Dkkl1	dickkopf-like 1	1576	-3.04259	1.97154	8.34248e-10	1.16195e-08
Eef1akmt1	EEF1A alpha lysine methyltransferase 1	947	1.48002	3.28486	8.44653e-10	1.17563e-08
Washc3	WASH complex subunit 3	4536	1.17368	4.49002	8.46386e-10	1.17724e-08
Myo1d	myosin ID	6465	-2.23229	2.75449	8.48395e-10	1.17923e-08
Gm43621		2022	1.54502	4.37272	8.50845e-10	1.18183e-08
Crb2	crumbs family member 2	6698	3.88444	0.0882629	8.52594e-10	1.18345e-08
Btnl7-ps	butyrophilin-like 7, pseudogene	1763	-4.40568	0.0982664	8.6724e-10	1.20295e-08
H3c11	H3 clustered histone 11	411	-16.0487	8.63835	8.69416e-10	1.20515e-08
Mir7578	microRNA 7578	82	-3.21755	0.78	8.83735e-10	1.22417e-08
Ing5	inhibitor of growth family, member 5	4729	-1.1138	5.13968	8.84736e-10	1.22472e-08
Gm36172	predicted gene, 36172	723	4.45968	0.463138	8.87246e-10	1.22736e-08
Incenp	inner centromere protein	4329	1.39295	5.85953	8.89958e-10	1.22996e-08
Nr3c2	nuclear receptor subfamily 3, group C, member 2	6474	-2.25464	2.50188	8.90338e-10	1.22996e-08
Mir8119	microRNA 8119	129	-2.17741	3.43484	8.92094e-10	1.23155e-08
Adamts6	a disintegrin-like and metallopeptidase (reprolysin type) with thrombospondin type 1 motif, 6	7798	-3.57683	4.19289	9.0634e-10	1.25037e-08
Dnmt3c		2223	9.95763	1.22291	9.0894e-10	1.2531e-08
Inka1	inka box actin regulator 1	1156	1.44398	3.49111	9.1315e-10	1.25806e-08
Pnp2	purine-nucleoside phosphorylase 2	1587	2.97512	0.596638	9.16794e-10	1.26222e-08
Pdzd9	PDZ domain containing 9	2180	1.19923	4.1129	9.56074e-10	1.31541e-08
Sp4	trans-acting transcription factor 4	5770	-1.87193	4.15309	9.57412e-10	1.31636e-08
Mydgf	myeloid derived growth factor	2222	1.1968	5.2057	9.74984e-10	1.33962e-08
Aspm	abnormal spindle microtubule assembly	11590	2.3549	3.10224	9.77834e-10	1.34262e-08
Atp2a3	ATPase, Ca++ transporting, ubiquitous	5281	-1.74544	8.8984	9.82173e-10	1.34767e-08
Chn1	chimerin 1	6365	7.3208	0.752747	1.01667e-09	1.39407e-08
Asb2	ankyrin repeat and SOCS box-containing 2	3542	1.69046	4.13664	1.02852e-09	1.40937e-08
Tsc1	TSC complex subunit 1	11833	-1.19446	5.21473	1.03006e-09	1.41053e-08
Gm37370		1410	5.50572	-0.850418	1.0311e-09	1.411e-08
Gm45745		1180	-2.91399	1.50852	1.03468e-09	1.41495e-08
Rfx7	regulatory factor X, 7	15302	-1.54272	5.95649	1.04469e-09	1.42767e-08
Trip13	thyroid hormone receptor interactor 13	3472	2.2583	2.42496	1.04591e-09	1.42839e-08
Gm22059	predicted gene, 22059	104	6.62088	0.224228	1.05462e-09	1.43838e-08
Dnph1	2'-deoxynucleoside 5'-phosphate N-hydrolase 1	1190	2.46052	1.37851	1.05464e-09	1.43838e-08
Trim7	tripartite motif-containing 7	7597	-2.54102	6.0004	1.06605e-09	1.45269e-08
Slc27a3	solute carrier family 27 (fatty acid transporter), member 3	2569	-2.55632	3.07707	1.06714e-09	1.45269e-08
Commd10	COMM domain containing 10	7367	1.40664	4.06387	1.06729e-09	1.45269e-08
Lrp5	low density lipoprotein receptor-related protein 5	9738	1.42954	5.28076	1.0813e-09	1.47079e-08
Gm26852		5751	-1.60741	3.4666	1.10854e-09	1.50683e-08
Oxct1	3-oxoacid CoA transferase 1	3701	1.44334	5.90108	1.11791e-09	1.51855e-08
Maml3	mastermind like transcriptional coactivator 3	10486	-2.18766	2.48319	1.12624e-09	1.52885e-08
Akr1b10	aldo-keto reductase family 1, member B10 (aldose reductase)	3535	1.04275	4.35525	1.1283e-09	1.53062e-08
Igkv5-45	immunoglobulin kappa chain variable 5-45	385	-4.60939	2.56342	1.13452e-09	1.53803e-08
ENSMUSG00002075914		78	-5.26072	1.58005	1.14496e-09	1.55034e-08
Fdft1	farnesyl diphosphate farnesyl transferase 1	4116	1.24387	5.01026	1.14513e-09	1.55034e-08
Prss23	protease, serine 23	3767	-8.1546	1.11219	1.14925e-09	1.55488e-08
Ang	angiogenin, ribonuclease, RNase A family, 5	1202	2.73005	1.54147	1.16397e-09	1.57376e-08
H3c13	H3 clustered histone 13	488	-6.96951	0.512776	1.18535e-09	1.6016e-08
Rnd1	Rho family GTPase 1	2967	3.26758	0.869192	1.20449e-09	1.62638e-08
Pla2g4c	phospholipase A2, group IVC (cytosolic, calcium-independent)	3747	3.89851	-0.227866	1.2059e-09	1.62668e-08
Tmprss4	transmembrane protease, serine 4	2589	4.83353	-0.456632	1.20631e-09	1.62668e-08
Gm23187	predicted gene, 23187	86	-2.85688	2.02277	1.20893e-09	1.62913e-08
Prxl2b	peroxiredoxin like 2B	1027	1.97602	3.62061	1.23902e-09	1.66857e-08
Txndc17	thioredoxin domain containing 17	1324	1.16718	5.58599	1.2446e-09	1.67497e-08
Ranbp6	RAN binding protein 6	4575	-1.54252	4.19642	1.25022e-09	1.68143e-08
Prkdc	protein kinase, DNA activated, catalytic polypeptide	13187	-1.16122	4.90185	1.25487e-09	1.68657e-08
S1pr4	sphingosine-1-phosphate receptor 4	2386	-1.78117	6.19772	1.28113e-09	1.72073e-08
Gm44663		3150	-17.5063	10.095	1.30379e-09	1.75e-08
Lad1	ladinin	3400	4.80592	1.80725	1.31291e-09	1.76108e-08
Gm15408	predicted gene 15408	1379	-3.45584	2.07198	1.32863e-09	1.781e-08
Qtrt2	queuine tRNA-ribosyltransferase accessory subunit 2	4629	-1.40626	4.09581	1.33526e-09	1.7887e-08
Ndufs6	NADH:ubiquinone oxidoreductase core subunit S6	898	1.2638	4.76553	1.34161e-09	1.79603e-08
Aff1	AF4/FMR2 family, member 1	9458	-1.60464	6.82641	1.35797e-09	1.81673e-08
Olfr56	olfactory receptor 56	4724	1.95488	3.1746	1.36321e-09	1.82255e-08
Scaper	S phase cyclin A-associated protein in the ER	5428	-1.2901	4.16905	1.36426e-09	1.82275e-08
Gm10156	predicted gene 10156	462	-6.6669	0.860312	1.36997e-09	1.82917e-08
Ccdc80	coiled-coil domain containing 80	4293	3.74126	0.431435	1.38545e-09	1.84863e-08
Hbb-y	hemoglobin Y, beta-like embryonic chain	633	13.0918	2.4783	1.39554e-09	1.86088e-08
Fcamr	Fc receptor, IgA, IgM, high affinity	1911	-3.3179	2.13201	1.40237e-09	1.86876e-08
Baiap2	brain-specific angiogenesis inhibitor 1-associated protein 2	4992	1.50284	6.15925	1.40611e-09	1.87251e-08
Klhl42	kelch-like 42	6449	-1.42045	3.95411	1.44053e-09	1.91609e-08
Akna	AT-hook transcription factor	5765	-1.84806	8.34832	1.44152e-09	1.91609e-08
Nek8	NIMA (never in mitosis gene a)-related expressed kinase 8	5222	-1.58595	3.6088	1.44166e-09	1.91609e-08
ENSMUSG00000118636		239	7.9297	2.25544	1.44942e-09	1.92515e-08
Ndufa1	NADH:ubiquinone oxidoreductase subunit A1	419	1.33513	5.04119	1.45804e-09	1.93533e-08
Phlpp1	PH domain and leucine rich repeat protein phosphatase 1	6752	-1.75537	4.60696	1.46464e-09	1.94283e-08
Cnih4	cornichon family AMPA receptor auxiliary protein 4	3783	1.01493	4.71203	1.47586e-09	1.95642e-08
Trim24	tripartite motif-containing 24	8521	-1.10165	5.18317	1.4935e-09	1.97852e-08
Enho	energy homeostasis associated	1269	5.76752	0.546053	1.49848e-09	1.98383e-08
Igkv14-126	immunoglobulin kappa variable 14-126	358	-4.49576	6.2492	1.50619e-09	1.99274e-08
Unc5cl	unc-5 family C-terminal like	3224	-2.05714	2.98393	1.51232e-09	1.99955e-08
Chtf18	CTF18, chromosome transmission fidelity factor 18	5299	1.82216	3.15076	1.51441e-09	2.001e-08
Ripor2	RHO family interacting cell polarization regulator 2	11825	-1.86153	7.69097	1.53925e-09	2.03251e-08
St6gal1	beta galactoside alpha 2,6 sialyltransferase 1	4916	-1.73238	7.70617	1.54446e-09	2.03806e-08
Pou2f2	POU domain, class 2, transcription factor 2	8243	-1.95462	7.27342	1.56239e-09	2.06039e-08
Ndufb8	NADH:ubiquinone oxidoreductase subunit B8	3146	1.40343	5.96531	1.56922e-09	2.06806e-08
Tifa	TRAF-interacting protein with forkhead-associated domain	3199	1.41093	5.03808	1.58205e-09	2.08362e-08
Cx3cr1	chemokine (C-X3-C motif) receptor 1	4505	2.1811	4.40417	1.58745e-09	2.08937e-08
Pld3	phospholipase D family, member 3	2924	1.48483	6.82636	1.60788e-09	2.11489e-08
Trim30b	tripartite motif-containing 30B	7527	-1.53263	5.35985	1.61993e-09	2.12883e-08
Hivep1	human immunodeficiency virus type I enhancer binding protein 1	9294	-1.39459	5.8051	1.62057e-09	2.12883e-08
Sec61g	SEC61, gamma subunit	2464	1.40867	4.12315	1.62902e-09	2.13854e-08
Tigit	T cell immunoreceptor with Ig and ITIM domains	919	2.65399	3.66281	1.64564e-09	2.15897e-08
Arl11	ADP-ribosylation factor-like 11	2184	1.5137	3.63796	1.65706e-09	2.17256e-08
Zbtb11	zinc finger and BTB domain containing 11	7440	-1.18068	5.28248	1.66799e-09	2.18548e-08
Atp5md	ATP synthase membrane subunit DAPIT	2755	1.28667	4.5993	1.67549e-09	2.19389e-08
H2ax	H2A.X variant histone	1384	1.52232	5.52506	1.69704e-09	2.22068e-08
Kif20a	kinesin family member 20A	4338	1.48699	4.55687	1.72511e-09	2.25595e-08
Bag3	BCL2-associated athanogene 3	2562	1.10346	4.6616	1.72633e-09	2.2561e-08
Smarca2	SWI/SNF related, matrix associated, actin dependent regulator of chromatin, subfamily a, member 2	14269	-1.47267	6.2907	1.73727e-09	2.26894e-08
Rsbn1	rosbin, round spermatid basic protein 1	6861	-1.29138	4.98688	1.75281e-09	2.28777e-08
2010309G21Rik		458	-2.44978	6.29646	1.75527e-09	2.2895e-08
Scarf2	scavenger receptor class F, member 2	3839	1.7149	3.31494	1.76083e-09	2.29529e-08
Dnase2a	deoxyribonuclease II alpha	5389	1.32254	5.86921	1.78522e-09	2.32559e-08
Gm33699	predicted gene, 33699	3468	2.94255	5.38999	1.79452e-09	2.3362e-08
Gm13594	predicted gene 13594	476	-3.54249	2.18168	1.79606e-09	2.33671e-08
D730005E14Rik	RIKEN cDNA D730005E14 gene	3589	-1.31391	4.31754	1.7973e-09	2.33684e-08
Cpm	carboxypeptidase M	5964	-2.33486	5.27455	1.81255e-09	2.35515e-08
Sdcbp	syndecan binding protein	6904	1.57132	7.7991	1.83293e-09	2.38012e-08
Gm21974		2037	1.34323	4.26362	1.84159e-09	2.38882e-08
Zfp507	zinc finger protein 507	8231	-1.18318	4.70128	1.84198e-09	2.38882e-08
Hipk1	homeodomain interacting protein kinase 1	10914	-1.67722	7.38114	1.84397e-09	2.38988e-08
Khk	ketohexokinase	1797	1.64643	5.51307	1.8602e-09	2.40893e-08
Atrip	ATR interacting protein	7152	1.31545	6.05204	1.86104e-09	2.40893e-08
Rps12l1	ribosomal protein S12-like 1	399	19.7392	11.0377	1.87869e-09	2.43022e-08
Hdac10	histone deacetylase 10	3379	-1.40452	5.82797	1.93065e-09	2.49585e-08
Clec4a2	C-type lectin domain family 4, member a2	2926	2.04493	3.73639	1.96973e-09	2.54475e-08
Ndufa12	NADH:ubiquinone oxidoreductase subunit A12	1569	1.11794	4.35309	1.98617e-09	2.56436e-08
Trgv6	T cell receptor gamma, variable 6	424	-13.0028	3.06104	1.99238e-09	2.57076e-08
Slc23a1	solute carrier family 23 (nucleobase transporters), member 1	3238	-3.83965	0.405139	1.99711e-09	2.57522e-08
Gm15228	predicted gene 15228	3440	-4.34058	2.71126	2.03677e-09	2.6247e-08
Gm4951	predicted gene 4951	2645	2.08487	4.38606	2.05094e-09	2.63965e-08
Ndor1	NADPH dependent diflavin oxidoreductase 1	5837	-1.31869	5.867	2.05097e-09	2.63965e-08
4930444A19Rik	RIKEN cDNA 4930444A19 gene	2666	-2.73065	2.85336	2.05402e-09	2.64191e-08
Clmn	calmin	12409	1.95996	4.25921	2.06045e-09	2.64849e-08
Sbk1	SH3-binding kinase 1	4478	-2.06729	7.25574	2.07931e-09	2.66998e-08
Sqor	sulfide quinone oxidoreductase	4084	1.47709	5.29294	2.07978e-09	2.66998e-08
Tnfrsf11a	tumor necrosis factor receptor superfamily, member 11a, NFKB activator	5987	2.10289	3.14156	2.10624e-09	2.70223e-08
Cdc25c	cell division cycle 25C	4919	3.26522	1.52727	2.12749e-09	2.72778e-08
Ccrl2	chemokine (C-C motif) receptor-like 2	2598	4.52625	5.01446	2.13218e-09	2.73207e-08
Glb1	galactosidase, beta 1	3008	1.60283	7.05355	2.16282e-09	2.76959e-08
Il18r1	interleukin 18 receptor 1	4817	-1.79702	4.20436	2.18173e-09	2.79204e-08
Etv4	ets variant 4	3104	7.43778	-0.00795818	2.18576e-09	2.79391e-08
Ndufv3	NADH:ubiquinone oxidoreductase core subunit V3	3189	1.10276	5.46443	2.18594e-09	2.79391e-08
Iftap	intraflagellar transport associated protein	4289	2.33151	1.56121	2.19682e-09	2.80605e-08
Fam72a	family with sequence similarity 72, member A	2191	2.62044	1.07925	2.20118e-09	2.80986e-08
Clybl	citrate lyase beta like	1444	1.74281	2.91066	2.20395e-09	2.81162e-08
Prdx4	peroxiredoxin 4	2106	1.85473	5.18609	2.2167e-09	2.82612e-08
Leprot	leptin receptor overlapping transcript	1898	1.29411	6.12424	2.22711e-09	2.83761e-08
Ciao2a	cytosolic iron-sulfur assembly component 2A	1240	1.22696	5.69174	2.25887e-09	2.87627e-08
Tor3a	torsin family 3, member A	3892	1.12117	5.66715	2.27574e-09	2.89594e-08
Gm11346	X-linked lymphocyte-regulated 5 pseudogene	4098	-2.23802	3.79036	2.32816e-09	2.9608e-08
Mpc2	mitochondrial pyruvate carrier 2	7344	1.16357	4.70595	2.3803e-09	3.02522e-08
Igkv9-120	immunoglobulin kappa chain variable 9-120	353	-2.53734	5.33774	2.39491e-09	3.04188e-08
Ctsz	cathepsin Z	1441	1.53528	8.55149	2.41886e-09	3.07038e-08
Pla2g2d	phospholipase A2, group IID	2243	5.89758	1.86099	2.4226e-09	3.07321e-08
Nr1h3	nuclear receptor subfamily 1, group H, member 3	2515	2.21456	3.30927	2.45277e-09	3.10954e-08
C1qb	complement component 1, q subcomponent, beta polypeptide	1088	2.1392	10.1722	2.46191e-09	3.11918e-08
Pfkl	phosphofructokinase, liver, B-type	6675	1.45643	6.90307	2.49919e-09	3.16445e-08
Dlgap5	DLG associated protein 5	6805	2.00536	3.56112	2.56898e-09	3.25079e-08
Gimap9	GTPase, IMAP family member 9	1642	-1.49963	5.2061	2.57193e-09	3.2525e-08
Arid4b	AT rich interactive domain 4B (RBP1-like)	16965	-1.40962	5.95195	2.59744e-09	3.28272e-08
Jade1	jade family PHD finger 1	8492	-1.24696	4.41825	2.67555e-09	3.37934e-08
Plk3	polo like kinase 3	2531	1.65965	5.00262	2.67941e-09	3.38211e-08
Uap1	UDP-N-acetylglucosamine pyrophosphorylase 1	4011	1.29329	6.12687	2.68426e-09	3.38613e-08
Tsku	tsukushi, small leucine rich proteoglycan	3050	2.07352	2.87945	2.69836e-09	3.40181e-08
Ccdc88b	coiled-coil domain containing 88B	5032	1.41287	6.83814	2.70216e-09	3.40449e-08
Togaram2	TOG array regulator of axonemal microtubules 2	5624	-11.797	1.65515	2.73284e-09	3.44101e-08
Eci2	enoyl-Coenzyme A delta isomerase 2	5540	0.993963	4.88683	2.77025e-09	3.48596e-08
Sos1	SOS Ras/Rac guanine nucleotide exchange factor 1	10594	-1.31908	5.0118	2.77289e-09	3.48712e-08
Pgam1	phosphoglycerate mutase 1	1982	1.36314	4.93861	2.793e-09	3.51024e-08
Gm21985	predicted gene 21985	4532	-2.14733	6.32697	2.82197e-09	3.54446e-08
A230072E10Rik	RIKEN cDNA A230072E10 gene	6252	-3.11769	1.11557	2.85615e-09	3.58517e-08
Gm36161	predicted gene, 36161	1509	1.53446	4.72648	2.902e-09	3.64048e-08
Gm20008	zinc finger protein 945 pseudogene	2370	-2.99264	1.62539	2.9162e-09	3.65604e-08
Sigirr	single immunoglobulin and toll-interleukin 1 receptor (TIR) domain	3043	-1.46829	5.04181	2.95411e-09	3.70129e-08
H2-T23	histocompatibility 2, T region locus 23	2889	1.69241	8.934	2.95849e-09	3.70449e-08
Cpne2	copine II	3200	1.47855	4.30651	2.97103e-09	3.7179e-08
Knl1	kinetochore scaffold 1	8542	2.55478	2.73154	2.98455e-09	3.73253e-08
Pkdcc	protein kinase domain containing, cytoplasmic	2712	1.62697	3.55649	2.98971e-09	3.73668e-08
Carns1	carnosine synthase 1	4525	-2.20946	5.19524	2.99233e-09	3.73766e-08
Mtfr2	mitochondrial fission regulator 2	2140	2.78725	1.7153	3.00392e-09	3.74983e-08
Rab6b	RAB6B, member RAS oncogene family	5031	-1.48911	3.55933	3.01467e-09	3.76093e-08
Rapgef1	Rap guanine nucleotide exchange factor (GEF) 1	7485	-1.53353	7.4437	3.03793e-09	3.78763e-08
Gsg1	germ cell associated 1	1586	4.79744	-0.739515	3.08433e-09	3.84313e-08
Zmym4	zinc finger, MYM-type 4	8139	-1.04057	4.75448	3.09851e-09	3.85843e-08
Ncapd2	non-SMC condensin I complex, subunit D2	6267	1.71869	6.07159	3.10168e-09	3.86002e-08
Sass6	SAS-6 centriolar assembly protein	6121	1.56139	3.14423	3.15409e-09	3.92284e-08
Ighm	immunoglobulin heavy constant mu	1886	-2.68517	12.7319	3.15666e-09	3.92364e-08
Snord50a	small nucleolar RNA, C/D box 50A	72	-7.54345	0.764985	3.22763e-09	4.00784e-08
Cd19	CD19 antigen	3075	-2.56784	9.39131	3.23007e-09	4.00784e-08
Peg13	paternally expressed 13	4725	-1.55607	6.08869	3.23032e-09	4.00784e-08
Rasa3	RAS p21 protein activator 3	5095	-1.66523	8.33813	3.23855e-09	4.0156e-08
Gpx4	glutathione peroxidase 4	1724	1.49381	6.69324	3.27287e-09	4.05568e-08
Spib	Spi-B transcription factor (Spi-1/PU.1 related)	2868	-2.43802	7.87755	3.2802e-09	4.0623e-08
Kif7	kinesin family member 7	4581	2.1163	2.68522	3.3131e-09	4.10054e-08
Dkk3	dickkopf WNT signaling pathway inhibitor 3	3359	3.65059	0.0618714	3.32623e-09	4.11429e-08
Rasgrf2	RAS protein-specific guanine nucleotide-releasing factor 2	8327	-2.18568	2.23353	3.39248e-09	4.19368e-08
Lrrc32	leucine rich repeat containing 32	4688	2.46531	2.26765	3.41401e-09	4.21773e-08
Abcd2	ATP-binding cassette, sub-family D (ALD), member 2	5946	1.79926	4.84075	3.4168e-09	4.21862e-08
Gm11690	predicted gene 11690	1856	-3.06173	1.89154	3.43388e-09	4.23714e-08
Cltb	clathrin, light polypeptide (Lcb)	4868	1.13786	4.7916	3.49988e-09	4.31595e-08
Cryba4	crystallin, beta A4	838	3.11786	0.911536	3.5083e-09	4.32371e-08
Cacnb1	calcium channel, voltage-dependent, beta 1 subunit	4529	-2.15954	2.79503	3.52053e-09	4.33616e-08
Htra3	HtrA serine peptidase 3	4439	1.75416	4.76364	3.5422e-09	4.36021e-08
Gm49927		238	-5.10046	0.322993	3.5594e-09	4.37873e-08
Hlx	H2.0-like homeobox	2278	1.94688	3.71375	3.59812e-09	4.42369e-08
Chdh	choline dehydrogenase	6217	2.59124	1.91092	3.66463e-09	4.50274e-08
Fmnl3	formin-like 3	5021	1.2831	5.76001	3.72901e-09	4.57907e-08
Epm2aip1	EPM2A (laforin) interacting protein 1	7165	-1.50407	4.13838	3.78236e-09	4.64178e-08
Fam189b	family with sequence similarity 189, member B	3649	-1.25987	5.18099	3.79503e-09	4.65452e-08
Ms4a8a	membrane-spanning 4-domains, subfamily A, member 8A	1795	1.62894	6.33223	3.79968e-09	4.65496e-08
Gm26877		633	19.7305	10.1998	3.79996e-09	4.65496e-08
Akr1c13	aldo-keto reductase family 1, member C13	1434	1.64972	3.59018	3.80619e-09	4.65977e-08
F10	coagulation factor X	2731	1.77822	7.6786	3.81591e-09	4.66886e-08
Tmem141	transmembrane protein 141	1122	1.51572	3.87954	3.83785e-09	4.69288e-08
Gm2629	aldehyde dehydrogenase 9, subfamily A1 pseudogene	1595	3.564	0.444789	3.84574e-09	4.69786e-08
Ube2e3	ubiquitin-conjugating enzyme E2E 3	4390	1.17718	4.60757	3.84654e-09	4.69786e-08
Gm3227	predicted gene 3227	2167	-3.87796	2.75237	3.86609e-09	4.71745e-08
Ptgr1	prostaglandin reductase 1	2296	1.78216	3.90497	3.86722e-09	4.71745e-08
Ifi208	interferon activated gene 208	5258	-1.49285	4.06041	3.88819e-09	4.74018e-08
Gm45224		414	10.0283	1.62176	3.89558e-09	4.74635e-08
Igkv12-47	immunoglobulin kappa variable 12-47	356	-8.73281	2.02962	3.92592e-09	4.78045e-08
Tbxas1	thromboxane A synthase 1, platelet	9094	1.87913	6.66938	3.94853e-09	4.80511e-08
B230217O12Rik	RIKEN cDNA B230217O12 gene	1834	-3.68953	-0.0044309	3.95506e-09	4.81018e-08
Phtf2	putative homeodomain transcription factor 2	6929	-1.06951	4.90936	3.98392e-09	4.84238e-08
Nudt9	nudix (nucleoside diphosphate linked moiety X)-type motif 9	2392	0.968589	5.16036	3.99048e-09	4.84745e-08
Ackr3	atypical chemokine receptor 3	3348	2.53362	4.34165	4.03518e-09	4.89883e-08
Npr2	natriuretic peptide receptor 2	4667	-3.49522	0.538455	4.04979e-09	4.91363e-08
Bri3bp	Bri3 binding protein	6571	-1.39625	5.1108	4.05602e-09	4.91826e-08
Il6	interleukin 6	2428	6.07237	2.45388	4.10092e-09	4.96974e-08
Slc2a6	solute carrier family 2 (facilitated glucose transporter), member 6	3211	1.49559	5.8966	4.10867e-09	4.97616e-08
Stx3	syntaxin 3	5711	1.03804	4.35845	4.22897e-09	5.11882e-08
Rab30	RAB30, member RAS oncogene family	9642	-2.2633	4.28845	4.26171e-09	5.15537e-08
Bfsp1	beaded filament structural protein 1, in lens-CP94	2390	2.29971	1.29828	4.27994e-09	5.17435e-08
Ino80d	INO80 complex subunit D	17713	-1.31782	5.82838	4.30444e-09	5.20087e-08
Ehd2	EH-domain containing 2	5119	-1.76977	2.83711	4.32593e-09	5.22092e-08
Zfp526	zinc finger protein 526	3380	-1.9159	3.10556	4.32616e-09	5.22092e-08
Gm17231		1106	-2.68645	1.84929	4.35856e-09	5.25402e-08
L3mbtl3	L3MBTL3 histone methyl-lysine binding protein	9713	-1.23026	4.4773	4.35876e-09	5.25402e-08
Anapc13	anaphase promoting complex subunit 13	2377	1.05878	4.60491	4.42043e-09	5.3252e-08
Dhrs7	dehydrogenase/reductase (SDR family) member 7	3541	1.27759	5.89427	4.42356e-09	5.32582e-08
Ap2s1	adaptor-related protein complex 2, sigma 1 subunit	1472	1.66736	6.55587	4.44651e-09	5.35028e-08
Fam3b	FAM3 metabolism regulating signaling molecule B	1813	3.02717	0.650434	4.4751e-09	5.3815e-08
Svbp	small vasohibin binding protein	1065	1.4744	3.86275	4.49678e-09	5.40438e-08
Lamp1	lysosomal-associated membrane protein 1	2675	1.56392	9.21447	4.52745e-09	5.43802e-08
Cox7a2	cytochrome c oxidase subunit 7A2	944	1.29289	5.62299	4.56307e-09	5.47757e-08
Zbtb38	zinc finger and BTB domain containing 38	11733	-1.27535	5.21871	4.56616e-09	5.47804e-08
Igf1	insulin-like growth factor 1	9904	3.01079	4.31559	4.59561e-09	5.51013e-08
Pde7a	phosphodiesterase 7A	7748	-1.53255	6.2441	4.63715e-09	5.55435e-08
Enpp4	ectonucleotide pyrophosphatase/phosphodiesterase 4	4560	1.59909	4.01553	4.63796e-09	5.55435e-08
Efhd2	EF hand domain containing 2	2381	1.44314	7.35054	4.65855e-09	5.57572e-08
Ighv1-71	immunoglobulin heavy variable 1-71	359	9.21862	2.67976	4.67991e-09	5.598e-08
Oosp2	oocyte secreted protein 2	678	8.35498	5.67882	4.70307e-09	5.6224e-08
Gm17084		511	1.74049	3.02577	4.71449e-09	5.63273e-08
Gm10425	predicted gene 10425	3364	-10.0491	3.22054	4.81146e-09	5.74521e-08
Trim46	tripartite motif-containing 46	3792	-2.55467	2.43294	4.8361e-09	5.77125e-08
Gm49172		935	1.33685	4.92282	4.85711e-09	5.79292e-08
Fcho1	FCH domain only 1	4467	-1.6826	6.77258	4.86221e-09	5.79498e-08
Dhx37	DEAH (Asp-Glu-Ala-His) box polypeptide 37	5024	-0.98426	4.79242	4.86454e-09	5.79498e-08
Napsa	napsin A aspartic peptidase	2660	-2.25953	7.65472	4.87989e-09	5.80987e-08
Cnn2	calponin 2	2460	-1.52505	7.91687	4.90034e-09	5.8308e-08
Gm22504	predicted gene, 22504	139	-9.06549	3.06444	4.92858e-09	5.86097e-08
Masp2	mannan-binding lectin serine peptidase 2	3307	-2.07045	3.82599	4.97872e-09	5.91399e-08
Fam83d	family with sequence similarity 83, member D	3991	3.06404	1.5554	4.97898e-09	5.91399e-08
Pde4c	phosphodiesterase 4C, cAMP specific	5596	-3.31973	1.80047	4.99581e-09	5.93052e-08
Slc9a4	solute carrier family 9 (sodium/hydrogen exchanger), member 4	4562	3.45479	-0.43168	5.06962e-09	6.01462e-08
Urb2	URB2 ribosome biogenesis 2 homolog (S. cerevisiae)	6153	-1.31633	4.14399	5.08098e-09	6.0246e-08
Gm10134	predicted gene 10134	1679	1.84563	4.04538	5.08583e-09	6.02683e-08
Cotl1	coactosin-like 1 (Dictyostelium)	1596	1.56318	9.48108	5.10866e-09	6.04701e-08
Vars	valyl-tRNA synthetase	5608	-1.65245	8.23781	5.10881e-09	6.04701e-08
Gimap3	GTPase, IMAP family member 3	2577	-2.04527	8.38328	5.1671e-09	6.11245e-08
Gm7860	ribosomal protein S2 pseudogene	879	6.20403	2.48476	5.21901e-09	6.17026e-08
Rbbp8	retinoblastoma binding protein 8, endonuclease	12521	0.992119	4.78885	5.26485e-09	6.22084e-08
Tex38	testis expressed 38	802	-15.8911	5.14731	5.28121e-09	6.23655e-08
Plekhg2	pleckstrin homology domain containing, family G (with RhoGef domain) member 2	6797	-1.37506	5.98385	5.31447e-09	6.27219e-08
Cd4	CD4 antigen	4032	-1.78492	6.01475	5.31971e-09	6.27473e-08
Ccser2	coiled-coil serine rich 2	8715	-1.12657	5.22543	5.40197e-09	6.36806e-08
Mir6992	microRNA 6992	109	-6.33112	1.08507	5.43211e-09	6.39988e-08
2510009E07Rik	RIKEN cDNA 2510009E07 gene	6564	1.74113	3.51465	5.46946e-09	6.439e-08
Zfp397	zinc finger protein 397	8262	-1.42662	4.1967	5.47164e-09	6.439e-08
Slc6a8	solute carrier family 6 (neurotransmitter transporter, creatine), member 8	5210	2.7784	0.824245	5.50757e-09	6.47753e-08
Zcchc18	zinc finger, CCHC domain containing 18	4876	-1.74822	4.01476	5.52149e-09	6.49015e-08
Gm24453	predicted gene, 24453	76	-3.4723	0.732239	5.53522e-09	6.50252e-08
Trappc1	trafficking protein particle complex 1	1112	1.08554	4.9798	5.56414e-09	6.53273e-08
Eif2ak3	eukaryotic translation initiation factor 2 alpha kinase 3	6026	-1.42827	6.35378	5.60472e-09	6.57658e-08
Ripk2	receptor (TNFRSF)-interacting serine-threonine kinase 2	2816	0.980169	4.71022	5.61525e-09	6.58512e-08
Ptger4	prostaglandin E receptor 4 (subtype EP4)	6648	1.71793	5.47569	5.68332e-09	6.66111e-08
Auts2	autism susceptibility candidate 2	22884	-5.53624	-0.0289048	5.73157e-09	6.71379e-08
Tmem104	transmembrane protein 104	4610	1.14216	5.18247	5.78426e-09	6.77161e-08
Gm5751	predicted gene 5751	444	8.79429	2.27514	5.84491e-09	6.83868e-08
Sash1	SAM and SH3 domain containing 1	8568	1.69276	5.18434	5.87085e-09	6.86508e-08
Kmt2e	lysine (K)-specific methyltransferase 2E	10444	-1.93673	7.29254	5.94457e-09	6.94729e-08
Gm16008	predicted gene 16008	1324	-1.50447	3.28113	6.04168e-09	7.05672e-08
Gm8113	predicted gene 8113	2721	3.8474	0.820342	6.07379e-09	7.09015e-08
E230016M11Rik	RIKEN cDNA E230016M11 gene	3841	1.95269	3.55224	6.13305e-09	7.15522e-08
Ighv2-9	immunoglobulin heavy variable 2-9	362	-3.45457	3.87282	6.1771e-09	7.20248e-08
Cgas	cyclic GMP-AMP synthase	4126	1.62902	3.04831	6.18466e-09	7.20717e-08
Gm42372		5067	-3.3499	0.942757	6.2392e-09	7.26656e-08
Tmem144	transmembrane protein 144	3487	2.58288	0.409109	6.32732e-09	7.36497e-08
Morrbid	myeloid RNA regulator of BCL2L11 induced cell death	19982	1.91789	2.41266	6.35941e-09	7.39809e-08
Kif21b	kinesin family member 21B	12184	-1.68911	8.03788	6.39188e-09	7.42862e-08
C3ar1	complement component 3a receptor 1	4305	1.85503	6.57395	6.39296e-09	7.42862e-08
Zfp866	zinc finger protein 866	5601	-1.47167	4.22153	6.40803e-09	7.44187e-08
Rhpn1	rhophilin, Rho GTPase binding protein 1	4302	-10.7276	2.56226	6.49135e-09	7.53434e-08
Gm32401	predicted gene, 32401	2707	-1.72584	3.05834	6.53127e-09	7.57543e-08
Dscc1	DNA replication and sister chromatid cohesion 1	4429	2.46364	1.30522	6.53421e-09	7.57543e-08
Lgals9	lectin, galactose binding, soluble 9	2137	1.55806	7.02674	6.59317e-09	7.63943e-08
Gga2	golgi associated, gamma adaptin ear containing, ARF binding protein 2	9769	-1.85254	6.48203	6.63625e-09	7.68498e-08
Ifit1bl1	interferon induced protein with tetratricpeptide repeats 1B like 1	2260	-1.68936	3.91772	6.68132e-09	7.73276e-08
Mphosph9	M-phase phosphoprotein 9	8544	-1.23087	4.15948	6.69958e-09	7.74948e-08
Pcbd2	pterin 4 alpha carbinolamine dehydratase/dimerization cofactor of hepatocyte nuclear factor 1 alpha (TCF1) 2	546	1.411	3.52631	6.73443e-09	7.78536e-08
Snurf	SNRPN upstream reading frame	216	-19.1881	8.43438	6.76462e-09	7.81484e-08
Pla2g4a	phospholipase A2, group IVA (cytosolic, calcium-dependent)	6391	1.77207	4.05734	6.76761e-09	7.81484e-08
Gm44226		1195	-1.89297	2.85121	6.9735e-09	8.04802e-08
Ptgs1	prostaglandin-endoperoxide synthase 1	3884	1.65134	7.17267	7.00818e-09	8.08346e-08
Diaph3	diaphanous related formin 3	5569	2.21619	2.90756	7.09524e-09	8.17924e-08
4921515L22Rik	RIKEN cDNA 4921515L22 gene	1537	19.0214	10.2125	7.18122e-09	8.27367e-08
Enpp2	ectonucleotide pyrophosphatase/phosphodiesterase 2	5779	4.5884	-0.455122	7.23564e-09	8.33164e-08
Isoc2a	isochorismatase domain containing 2a	2244	1.16437	4.36715	7.24035e-09	8.33234e-08
Cd86	CD86 antigen	3661	1.21587	5.6793	7.25541e-09	8.34437e-08
Cmah	cytidine monophospho-N-acetylneuraminic acid hydroxylase	10660	-1.55501	7.15223	7.25901e-09	8.34437e-08
Gm47230		5045	-4.07986	0.922121	7.28182e-09	8.36586e-08
Chst3	carbohydrate sulfotransferase 3	6497	-2.47527	6.8292	7.45896e-09	8.56454e-08
Mir1231	microRNA 1231	81	19.3137	10.4981	7.49758e-09	8.60233e-08
Exo1	exonuclease 1	8422	2.11792	2.1324	7.50033e-09	8.60233e-08
Klhl11	kelch-like 11	2393	-2.80805	2.25222	7.56121e-09	8.6618e-08
Cops9	COP9 signalosome subunit 9	1499	1.22807	4.96585	7.56282e-09	8.6618e-08
Sgo2a	shugoshin 2A	7007	2.16265	2.28112	7.56497e-09	8.6618e-08
Ccl3	chemokine (C-C motif) ligand 3	766	2.88466	4.99998	7.70212e-09	8.81388e-08
Serping1	serine (or cysteine) peptidase inhibitor, clade G, member 1	2325	4.52671	1.22946	7.71285e-09	8.8212e-08
Gm48081		652	-3.80668	0.0283258	7.73554e-09	8.84217e-08
Sdhd	succinate dehydrogenase complex, subunit D, integral membrane protein	1231	1.31776	6.09064	7.919e-09	9.0468e-08
Kif4	kinesin family member 4	5514	1.86094	3.55338	7.96764e-09	9.09724e-08
Ighj1	immunoglobulin heavy joining 1	53	-3.35473	7.36253	8.06016e-09	9.19772e-08
D7Bwg0826e	DNA segment, Chr 7, Brigham & Women's Genetics 0826 expressed	3795	-1.44003	3.24635	8.08298e-09	9.21859e-08
Gm9028	predicted gene 9028	214	-15.7101	8.33472	8.19271e-09	9.33849e-08
4930481B07Rik	RIKEN cDNA 4930481B07 gene	1490	-6.25507	0.701644	8.19943e-09	9.34092e-08
Phf11b	PHD finger protein 11B	1184	1.2284	5.73707	8.2173e-09	9.35603e-08
Maff	v-maf musculoaponeurotic fibrosarcoma oncogene family, protein F (avian)	2594	3.41062	3.05611	8.26345e-09	9.40332e-08
Gm11629		384	-6.78753	0.69874	8.3213e-09	9.46385e-08
Irag1	inositol 1,4,5-triphosphate receptor associated 1	6827	-2.26238	3.00683	8.33024e-09	9.46872e-08
Hdc	histidine decarboxylase	6389	1.86211	5.66453	8.4634e-09	9.6147e-08
Gm50013		456	13.7305	3.06515	8.49681e-09	9.64727e-08
Gm23966	predicted gene, 23966	107	-13.5189	6.11455	8.59577e-09	9.75418e-08
Micall1	microtubule associated monooxygenase, calponin and LIM domain containing -like 1	8341	-1.22874	5.48682	8.63679e-09	9.79527e-08
Gm26920		2374	-1.84261	2.78182	8.72787e-09	9.89305e-08
BE692007	expressed sequence BE692007	5236	1.38763	5.9172	8.76395e-09	9.9284e-08
E230013L22Rik	RIKEN cDNA E230013L22 gene	1856	2.81832	2.27532	8.7722e-09	9.92941e-08
Gpx4-ps2	glutathione peroxidase 4, pseudogene 2	796	1.77854	3.01187	8.7746e-09	9.92941e-08
Edrf1	erythroid differentiation regulatory factor 1	6276	-1.03814	5.02893	8.78128e-09	9.93144e-08
Bard1	BRCA1 associated RING domain 1	5659	1.82762	2.64421	8.84499e-09	9.99794e-08
Mocs2	molybdenum cofactor synthesis 2	9054	1.11822	4.20987	8.87146e-09	1.00223e-07
Snrpb2	U2 small nuclear ribonucleoprotein B	2857	1.20023	5.37818	9.08127e-09	1.02536e-07
Mettl9	methyltransferase like 9	4357	1.04275	4.66444	9.10593e-09	1.02758e-07
Hcn3	hyperpolarization-activated, cyclic nucleotide-gated K+ 3	4154	-2.99334	1.62198	9.17971e-09	1.03533e-07
Usf3	upstream transcription factor family member 3	13050	-1.22211	5.83075	9.18601e-09	1.03546e-07
Rpl21-ps4	ribosomal protein L21, pseudogene 4	438	-9.02178	2.29448	9.28177e-09	1.04568e-07
Gm5150	predicted gene 5150	1213	2.54848	2.03971	9.38226e-09	1.05641e-07
Foxred2	FAD-dependent oxidoreductase domain containing 2	5939	-1.51788	3.58977	9.4602e-09	1.0646e-07
Iqsec2	IQ motif and Sec7 domain 2	6980	1.29208	4.3482	9.53898e-09	1.07287e-07
Ptpn4	protein tyrosine phosphatase, non-receptor type 4	11321	-1.50053	3.81294	9.54644e-09	1.07312e-07
Tomm6os	translocase of outer mitochondrial membrane 6, opposite strand	2944	1.23378	5.14971	9.55365e-09	1.07333e-07
Ezh2	enhancer of zeste 2 polycomb repressive complex 2 subunit	6678	1.17749	5.1148	9.56709e-09	1.07425e-07
Kif3c	kinesin family member 3C	7406	-1.10627	4.02129	9.61752e-09	1.07932e-07
Abcg1	ATP binding cassette subfamily G member 1	7298	1.64286	6.57913	9.77945e-09	1.09688e-07
Metrnl	meteorin, glial cell differentiation regulator-like	1586	1.71107	6.33646	9.88431e-09	1.10803e-07
Cacna1d	calcium channel, voltage-dependent, L type, alpha 1D subunit	15183	2.10011	3.86837	9.92063e-09	1.11149e-07
Fam174b	family with sequence similarity 174, member B	3262	-2.72067	1.82501	9.94722e-09	1.11386e-07
Ndufs4	NADH:ubiquinone oxidoreductase core subunit S4	2708	1.10015	4.93713	9.99031e-09	1.11807e-07
Adap2	ArfGAP with dual PH domains 2	1785	2.59142	3.32966	1.00729e-08	1.12669e-07
Tppp3	tubulin polymerization-promoting protein family member 3	1848	-2.46672	5.94231	1.01776e-08	1.13777e-07
Snx30	sorting nexin family member 30	7795	-1.43605	6.17048	1.04055e-08	1.16262e-07
Gm45222		4307	2.87725	2.03256	1.04165e-08	1.16305e-07
Aspa	aspartoacylase	5954	1.98205	4.58486	1.04208e-08	1.16305e-07
Gm52969		4881	-5.65176	0.32508	1.04397e-08	1.16452e-07
Gm19243	ribosomal protein S27 pseudogene	269	3.19607	2.01948	1.04879e-08	1.16925e-07
Sdhc	succinate dehydrogenase complex, subunit C, integral membrane protein	3250	1.1699	5.83778	1.05612e-08	1.17677e-07
Tmem268	transmembrane protein 268	3974	0.970026	4.78656	1.06059e-08	1.18112e-07
Rif1	replication timing regulatory factor 1	10504	-1.36172	5.01528	1.07215e-08	1.19274e-07
6330537M06Rik	RIKEN cDNA 6330537M06 gene	1642	1.06286	5.71759	1.0722e-08	1.19274e-07
Gm9465	predicted gene 9465	570	6.26443	1.42026	1.07868e-08	1.19929e-07
Emilin1	elastin microfibril interfacer 1	4937	1.67779	6.92548	1.07957e-08	1.19962e-07
Scrn2	secernin 2	2050	-1.99748	2.39987	1.0811e-08	1.20066e-07
H2-T22	histocompatibility 2, T region locus 22	3414	1.53104	7.31998	1.08785e-08	1.2075e-07
Gm47484		3223	1.08015	4.07977	1.08991e-08	1.20913e-07
Gm13565		700	-10.0754	2.26489	1.10799e-08	1.22851e-07
2610037D02Rik	RIKEN cDNA 2610037D02 gene	5020	-3.19619	0.548162	1.12459e-08	1.24625e-07
Lgals3	lectin, galactose binding, soluble 3	1858	1.61676	7.09837	1.13456e-08	1.25623e-07
Tnf	tumor necrosis factor	1639	3.07634	3.7489	1.13484e-08	1.25623e-07
Lpcat3	lysophosphatidylcholine acyltransferase 3	3268	1.00018	5.15841	1.137e-08	1.25794e-07
Srpk3	serine/arginine-rich protein specific kinase 3	2784	-2.67969	5.77125	1.14397e-08	1.26496e-07
Gm6736	predicted gene 6736	948	-15.62	8.20988	1.15126e-08	1.27232e-07
Mir6395	microRNA 6395	91	-15.079	7.67052	1.15784e-08	1.27891e-07
A430027C01Rik	RIKEN cDNA A430027C01 gene	1644	-13.3862	2.72415	1.17475e-08	1.29689e-07
ENSMUSG00002074884		60	-4.94968	1.76898	1.18049e-08	1.30252e-07
Prr33	proline rich 33	2514	-1.6621	4.14015	1.19183e-08	1.31431e-07
A530030E21Rik	RIKEN cDNA A530030E21 gene	1310	-2.69692	2.60992	1.20564e-08	1.32882e-07
Vdac3	voltage-dependent anion channel 3	5420	0.995305	5.5195	1.20685e-08	1.32943e-07
Chd6	chromodomain helicase DNA binding protein 6	19093	-1.1768	5.74423	1.21006e-08	1.33225e-07
Gm12403	predicted gene 12403	959	7.12985	0.287771	1.235e-08	1.35897e-07
Ptpdc1	protein tyrosine phosphatase domain containing 1	5151	-2.04061	2.45514	1.23907e-08	1.36271e-07
Eri3	exoribonuclease 3	3007	0.982473	4.67954	1.24717e-08	1.37087e-07
Nckap5l	NCK-associated protein 5-like	5002	1.17156	4.11954	1.24911e-08	1.37206e-07
Sh2d3c	SH2 domain containing 3C	5233	-1.51634	6.10524	1.24959e-08	1.37206e-07
Muc20	mucin 20	4027	4.13374	-0.548048	1.25856e-08	1.38116e-07
P4htm	prolyl 4-hydroxylase, transmembrane (endoplasmic reticulum)	3890	-2.74968	1.26783	1.26048e-08	1.38252e-07
Larp4	La ribonucleoprotein domain family, member 4	10843	-1.1423	5.58804	1.26872e-08	1.39081e-07
Sod2	superoxide dismutase 2, mitochondrial	10008	1.25101	5.90068	1.27369e-08	1.3955e-07
4930518I15Rik	RIKEN cDNA 4930518I15 gene	1597	-3.95199	0.304119	1.27438e-08	1.39551e-07
Cdk12	cyclin-dependent kinase 12	11730	-1.25765	5.78849	1.2779e-08	1.39861e-07
Cyb561a3	cytochrome b561 family, member A3	3910	-1.954	7.25253	1.28894e-08	1.409e-07
Vezf1	vascular endothelial zinc finger 1	4601	-1.17704	5.92186	1.28919e-08	1.409e-07
Gm43215		252	10.2183	2.69153	1.28947e-08	1.409e-07
Id2	inhibitor of DNA binding 2	2438	1.49018	6.83225	1.3013e-08	1.42115e-07
Fam107b	family with sequence similarity 107, member B	4329	-1.78857	7.88466	1.30391e-08	1.42325e-07
Gm1943	WD repeat domain 70 pseudogene	174	18.9729	10.2062	1.30743e-08	1.42632e-07
Tyrobp	TYRO protein tyrosine kinase binding protein	667	1.679	8.55791	1.31134e-08	1.42982e-07
Arhgef10l	Rho guanine nucleotide exchange factor (GEF) 10-like	5693	1.28936	4.63598	1.31418e-08	1.43215e-07
Dtx1	deltex 1, E3 ubiquitin ligase	5270	-2.21001	6.88364	1.3217e-08	1.43957e-07
S1pr3	sphingosine-1-phosphate receptor 3	4463	-3.58539	3.34921	1.33016e-08	1.448e-07
Nt5dc2	5'-nucleotidase domain containing 2	2378	2.09164	3.19452	1.33211e-08	1.44936e-07
Tmbim4	transmembrane BAX inhibitor motif containing 4	2581	0.976714	5.21315	1.34647e-08	1.4642e-07
Gm42983		815	-13.7274	5.44403	1.34732e-08	1.46433e-07
Ndufa8	NADH:ubiquinone oxidoreductase subunit A8	861	1.23928	5.43034	1.349e-08	1.46538e-07
Oosp1	oocyte secreted protein 1	972	-3.31851	1.71402	1.35383e-08	1.46985e-07
Dennd6b	DENN/MADD domain containing 6B	5896	-1.27725	4.58546	1.35546e-08	1.47082e-07
Msantd3	Myb/SANT-like DNA-binding domain containing 3	1973	3.74096	0.333311	1.36785e-08	1.48348e-07
Sirt1	sirtuin 1	5331	-1.25468	4.68689	1.39007e-08	1.50677e-07
Gpc1	glypican 1	5159	2.1003	3.03114	1.39132e-08	1.50733e-07
Tmed1	transmembrane p24 trafficking protein 1	1519	1.13342	3.80151	1.3946e-08	1.51007e-07
Papss1	3'-phosphoadenosine 5'-phosphosulfate synthase 1	3053	0.983728	4.61469	1.40343e-08	1.51882e-07
Gm15912	predicted gene 15912	1297	-4.71913	1.48982	1.40658e-08	1.52142e-07
Gm37666		866	14.5187	3.79619	1.41219e-08	1.52668e-07
Gm11510	predicted gene 11510	347	6.18826	5.21127	1.4147e-08	1.52858e-07
Tlcd3b	TLC domain containing 3B	3935	1.15117	5.70735	1.4269e-08	1.54042e-07
Coro2b	coronin, actin binding protein, 2B	5919	-3.04845	2.31881	1.42717e-08	1.54042e-07
Prelid2	PRELI domain containing 2	1175	2.37799	1.50329	1.45291e-08	1.56737e-07
Lrpap1	low density lipoprotein receptor-related protein associated protein 1	4116	1.36413	6.32542	1.45612e-08	1.57e-07
Abcg2	ATP binding cassette subfamily G member 2 (Junior blood group)	8153	2.09381	2.23017	1.46917e-08	1.58323e-07
Kmt2c	lysine (K)-specific methyltransferase 2C	20291	-1.51222	6.55754	1.4734e-08	1.58615e-07
Gm44805		765	2.57765	6.42129	1.47344e-08	1.58615e-07
C2cd3	C2 calcium-dependent domain containing 3	11994	-1.13765	5.79354	1.48521e-08	1.59797e-07
Gm43584		605	5.02306	0.00249386	1.48622e-08	1.59822e-07
Gm10644	predicted gene 10644	2936	-2.2218	2.16748	1.49063e-08	1.60211e-07
Chil5	chitinase-like 5	1509	-2.87949	1.14078	1.49343e-08	1.60428e-07
Gcnt1	glucosaminyl (N-acetyl) transferase 1, core 2	5760	1.18095	4.09119	1.49642e-08	1.60663e-07
Fcrla	Fc receptor-like A	1745	-2.51705	6.85806	1.5178e-08	1.62874e-07
Stard10	START domain containing 10	2419	-1.59871	4.24601	1.52634e-08	1.63703e-07
ENSMUSG00002075660		70	-4.87259	1.79475	1.52788e-08	1.63719e-07
Gm15848	predicted gene 15848	1066	-3.17199	1.80448	1.5281e-08	1.63719e-07
Hectd2os	Hectd2, opposite strand	3977	2.5011	0.615895	1.5465e-08	1.65603e-07
Psmb2	proteasome (prosome, macropain) subunit, beta type 2	1204	1.33831	6.10828	1.54969e-08	1.65858e-07
5830417I10Rik	gon-4-like pseudogene	6190	-1.41572	3.89258	1.56219e-08	1.67107e-07
Fpr2	formyl peptide receptor 2	1296	2.02576	4.04496	1.56799e-08	1.6764e-07
9530056K15Rik	RIKEN cDNA 9530056K15 gene	2631	12.564	6.18394	1.56891e-08	1.6765e-07
S100a14	S100 calcium binding protein A14	1727	6.11565	0.531605	1.57315e-08	1.68015e-07
Gm28496		2991	-1.82321	3.64611	1.57505e-08	1.68129e-07
1700126G02Rik	RIKEN cDNA 1700126G02 gene	725	-1.89109	3.42327	1.58979e-08	1.69614e-07
Gm16638	predicted gene, 16638	9296	-1.84064	2.51836	1.59105e-08	1.69659e-07
ENSMUSG00002075808		141	1.81535	3.07704	1.59979e-08	1.70502e-07
Gm25878	predicted gene, 25878	93	-3.63445	0.143048	1.62666e-08	1.73275e-07
Tmem216	transmembrane protein 216	3281	-1.26631	3.76854	1.62822e-08	1.73334e-07
Mertk	MER proto-oncogene tyrosine kinase	4336	1.7096	6.12592	1.62892e-08	1.73334e-07
Grtp1	GH regulated TBC protein 1	4093	1.39297	7.05236	1.64405e-08	1.74814e-07
Peli2	pellino 2	9089	1.58206	3.15393	1.64455e-08	1.74814e-07
Zfp599	zinc finger protein 599	3574	-3.10018	0.452756	1.64937e-08	1.75235e-07
Thyn1	thymocyte nuclear protein 1	2813	1.06338	4.1507	1.66569e-08	1.76876e-07
Gm45507		519	2.09884	2.07085	1.66784e-08	1.77012e-07
E2f7	E2F transcription factor 7	9009	2.41143	1.666	1.67538e-08	1.7772e-07
Gucy2c	guanylate cyclase 2c	3959	-6.29928	0.353448	1.67758e-08	1.7786e-07
Gm10552	predicted gene 10552	1056	-1.59924	3.56736	1.68474e-08	1.78526e-07
Pln	phospholamban	2759	10.927	2.47883	1.69887e-08	1.7993e-07
Pola1	polymerase (DNA directed), alpha 1	8813	1.3569	3.96495	1.70397e-08	1.80376e-07
Gm49616		2433	-3.56404	0.34039	1.71214e-08	1.81147e-07
Zg16	zymogen granule protein 16	1257	-5.33883	-0.139262	1.71309e-08	1.81153e-07
Ccdc34	coiled-coil domain containing 34	6558	1.68523	2.62096	1.75286e-08	1.85262e-07
Brca1	breast cancer 1, early onset	8533	1.91629	3.24534	1.75671e-08	1.85572e-07
Rab12	RAB12, member RAS oncogene family	3033	0.949861	4.65048	1.77317e-08	1.87214e-07
9130019P16Rik	RIKEN cDNA 9130019P16 gene	5566	2.12779	1.14154	1.79196e-08	1.891e-07
Galm	galactose mutarotase	2476	1.65729	2.73884	1.80046e-08	1.89898e-07
Dynlt3	dynein light chain Tctex-type 3	2576	0.948712	4.86669	1.81395e-08	1.91222e-07
2810025M15Rik	RIKEN cDNA 2810025M15 gene	1410	1.8792	2.68355	1.8162e-08	1.9136e-07
Col8a2	collagen, type VIII, alpha 2	4489	4.89125	-0.147777	1.83805e-08	1.93561e-07
Ctsb	cathepsin B	6051	1.67888	10.5363	1.86966e-08	1.96788e-07
Gm47079		3485	1.33245	4.4077	1.87959e-08	1.97732e-07
Unc45a	unc-45 myosin chaperone A	9263	-1.19209	5.84674	1.89695e-08	1.99454e-07
Sema5a	sema domain, seven thrombospondin repeats (type 1 and type 1-like), transmembrane domain (TM) and short cytoplasmic domain, (semaphorin) 5A	18686	-3.70058	1.11899	1.91989e-08	2.01762e-07
Gm49759		3887	1.37635	6.39169	1.9271e-08	2.02416e-07
Gm31544	predicted gene, 31544	441	1.64744	3.26626	1.95009e-08	2.04724e-07
Tcirg1	T cell, immune regulator 1, ATPase, H+ transporting, lysosomal V0 protein A3	4603	1.48382	7.58198	1.96829e-08	2.06529e-07
Gm46565	predicted gene, 46565	2960	-15.5336	8.1332	1.97928e-08	2.07537e-07
Ly75	lymphocyte antigen 75	6905	-1.31106	4.41634	1.97995e-08	2.07537e-07
Cst3	cystatin C	1266	1.71999	9.17042	1.98552e-08	2.08014e-07
Ifi214	interferon activated gene 214	8107	-1.6515	3.77929	1.99158e-08	2.08542e-07
Rev3l	REV3 like, DNA directed polymerase zeta catalytic subunit	13293	-1.38256	4.95923	2.01426e-08	2.10808e-07
Gm47819		220	5.60331	1.93109	2.03625e-08	2.12999e-07
Hibadh	3-hydroxyisobutyrate dehydrogenase	10179	0.942144	5.40937	2.06936e-08	2.16352e-07
Slc38a9	solute carrier family 38, member 9	16704	-1.10504	5.26276	2.09735e-08	2.19165e-07
A830052D11Rik	RIKEN cDNA A830052D11 gene	1678	2.18131	1.9442	2.1585e-08	2.25439e-07
Gm40723	predicted gene, 40723	603	5.85443	0.863585	2.17197e-08	2.26626e-07
Gm20662		1853	-1.42109	4.97242	2.17209e-08	2.26626e-07
Plk2	polo like kinase 2	4491	2.8412	5.38626	2.18518e-08	2.27875e-07
Msrb3	methionine sulfoxide reductase B3	4048	5.57606	0.953854	2.19007e-08	2.28237e-07
Tnfsf12	tumor necrosis factor (ligand) superfamily, member 12	1515	1.08624	4.84295	2.1909e-08	2.28237e-07
Naa30	N(alpha)-acetyltransferase 30, NatC catalytic subunit	6970	-1.16398	4.32298	2.20063e-08	2.29134e-07
Trf	transferrin	3320	1.78228	10.4934	2.20179e-08	2.29138e-07
Stat4	signal transducer and activator of transcription 4	3872	-1.24457	5.67925	2.20335e-08	2.29182e-07
Ccl24	chemokine (C-C motif) ligand 24	1295	3.02148	5.91895	2.20585e-08	2.29325e-07
Nfkbiz	nuclear factor of kappa light polypeptide gene enhancer in B cells inhibitor, zeta	5018	3.26619	6.43274	2.24392e-08	2.3313e-07
Rps6ka5	ribosomal protein S6 kinase, polypeptide 5	11932	-1.35062	3.991	2.24474e-08	2.3313e-07
Abca5	ATP-binding cassette, sub-family A (ABC1), member 5	11437	-2.96297	0.66852	2.25851e-08	2.3444e-07
Gmcl1	germ cell-less, spermatogenesis associated 1	6493	-1.07367	4.30999	2.2834e-08	2.36902e-07
Apoc2	apolipoprotein C2	813	2.54881	6.39901	2.295e-08	2.37985e-07
Tedc1	tubulin epsilon and delta complex 1	4299	1.45549	3.47316	2.29707e-08	2.38078e-07
Fbxo39	F-box protein 39	1708	8.29038	4.91785	2.30213e-08	2.38481e-07
Flt3l	FMS-like tyrosine kinase 3 ligand	3878	-1.3505	5.48114	2.30845e-08	2.39014e-07
Cd79b	CD79B antigen	1431	-2.52078	8.97273	2.32241e-08	2.40337e-07
Arhgef5	Rho guanine nucleotide exchange factor (GEF) 5	9977	1.47351	3.35853	2.34188e-08	2.42229e-07
Snord72	small nucleolar RNA, C/D box 72	81	-2.56834	1.8831	2.34399e-08	2.42324e-07
Spata13	spermatogenesis associated 13	9102	-1.77873	6.46208	2.34784e-08	2.42598e-07
Thada	thyroid adenoma associated	11486	-1.23856	4.58803	2.36024e-08	2.43755e-07
Hyls1	HYLS1, centriolar and ciliogenesis associated	5970	-1.06778	4.6346	2.36183e-08	2.43796e-07
Zfp956	zinc finger protein 956	2968	-1.41251	4.09363	2.36662e-08	2.44166e-07
Camsap1	calmodulin regulated spectrin-associated protein 1	8368	-1.13997	4.64645	2.37006e-08	2.44397e-07
Dennd3	DENN/MADD domain containing 3	5709	-1.25949	5.50111	2.37198e-08	2.44471e-07
Gm50218		1285	5.23745	0.342862	2.37829e-08	2.44998e-07
Usp53	ubiquitin specific peptidase 53	12572	-1.74997	3.2015	2.387e-08	2.4577e-07
Ccdc13	coiled-coil domain containing 13	3418	19.2658	9.64222	2.39699e-08	2.46561e-07
Ndufb9	NADH:ubiquinone oxidoreductase subunit B9	1031	1.30471	5.51367	2.3971e-08	2.46561e-07
Acacb	acetyl-Coenzyme A carboxylase beta	9632	-2.70354	0.788844	2.41134e-08	2.47838e-07
Igsf8	immunoglobulin superfamily, member 8	5217	1.33988	6.11565	2.41196e-08	2.47838e-07
Depdc1a	DEP domain containing 1a	3323	3.40393	0.773351	2.42432e-08	2.48983e-07
Cd302	CD302 antigen	1354	1.5184	5.27005	2.43096e-08	2.49539e-07
4833403J16Rik	RIKEN cDNA 4833403J16 gene	1031	-2.00208	2.77346	2.45454e-08	2.51832e-07
Atp1b1	ATPase, Na+/K+ transporting, beta 1 polypeptide	3081	-1.9052	3.95019	2.45649e-08	2.51905e-07
Gm15428	PCNA-associated factor pseudogene	333	11.0193	2.50239	2.46087e-08	2.52227e-07
Ncapg2	non-SMC condensin II complex, subunit G2	9939	1.94667	3.64299	2.48659e-08	2.54735e-07
Wdr62	WD repeat domain 62	5743	1.43166	3.67759	2.51417e-08	2.5743e-07
2010007H06Rik		4934	-1.91731	2.73883	2.57575e-08	2.63603e-07
Rufy2	RUN and FYVE domain-containing 2	8108	-1.06727	4.72412	2.59333e-08	2.65269e-07
Ctsh	cathepsin H	4499	1.42645	8.33008	2.61514e-08	2.67365e-07
Gng12	guanine nucleotide binding protein (G protein), gamma 12	4727	1.17145	5.09023	2.64227e-08	2.70002e-07
Uap1l1	UDP-N-acteylglucosamine pyrophosphorylase 1-like 1	4071	0.956539	4.89514	2.65336e-08	2.71e-07
Arhgap8	Rho GTPase activating protein 8	3546	8.21294	1.9037	2.66009e-08	2.71551e-07
Mxi1	MAX interactor 1, dimerization protein	6823	0.96352	4.90289	2.66376e-08	2.7179e-07
Rfc4	replication factor C (activator 1) 4	1533	1.49638	3.35053	2.6662e-08	2.71901e-07
Ncoa7	nuclear receptor coactivator 7	10565	-1.20385	4.50633	2.70507e-08	2.75727e-07
BC065397	cDNA sequence BC065397	3515	-2.81094	1.66236	2.73692e-08	2.78834e-07
Gm4459	NADH dehydrogenase (ubiquinone) 1, alpha/beta subcomplex, 1 pseudogene	468	8.93333	0.921503	2.73975e-08	2.78982e-07
Tapbp	TAP binding protein	3628	1.44875	8.78319	2.75808e-08	2.80709e-07
[truncated: 18,337 more rows]
