# Supplementary material for: CD38 deficiency leads to a defective short-lived transcriptomic response to chronic graft-versus-host disease induction, involving purinergic signaling-related genes and distinct transcriptomic signatures associated with lupus
Source: Front Immunol. 2025 Feb 10;16:1441981. doi: 10.3389/fimmu.2025.1441981 (PMC11847871; doi:10.3389/fimmu.2025.1441981)
Supplement: Supplementary file 2 [file DataSheet2.zip › DEGs_KEGGs_Tables_171124_1441981/Table S11_171124.xlsx]

## Sheet: Hoja1
Table S11. Enriched KEGG pathways from DEGs comparative cGVHD Cd38-/- PECs 2W vs Cd38-/- PECs Control
ID	Description	GeneRatio	BgRatio	pvalue	p.adjust	qvalue	geneID	Total	GenesID_up	GenesID_dn	Total_up	Total_dn	%_up	%_dn
mmu04142	Lysosome	88/2820	135/8997	4.13274e-16	1.35967e-13	8.09147e-14	242341/11605/66848/13033/13041/252903/54397/13040/58911/13039/12512/15212/19141/13034/11432/13032/13030/19156/16541/108664/192654/14420/11769/11768/108012/64138/74105/18174/11984/27060/235504/16783/13423/11777/17939/211329/13036/56464/67963/12091/14667/56722/12751/12757/12514/11886/27419/71665/11593/13038/11972/19025/15211/16889/18145/110173/56325/12492/27426/11767/16784/75612/17775/14387/11433/1…	88	Atp6v0d2/Gla/Fuca2/Ctsd/Ctsw/Ppt2/Ctss/Sumf1/Ctsl/Cd63/Hexb/Lgmn/Acp2/Ctsc/Ctsb/Psap/Atp6v1h/Pla2g15/Galc/Ap1s1/Ap1s2/Ctsz/Slc11a2/Atp6v0c/Tcirg1/Slc17a5/Lamp1/Dnase2a/Ap3s1/Naga/Ctsh/Ctsf/Npc2/Glb1/Gm2a/Litaf/Tpp1/Clta/Cd68/Asah1/Naglu/Fuca1/Aga/Ctsk/Atp6v0d1/Ctsa/Hexa/Lipa/Npc1/Manba/Abcb9/Scarb2/Nagpa/Lamp2/Gns/Laptm4a/Gaa/Atp6v0b/Cln3/Sort1/Ap4s1/Neu1/Arsb/Cln5/Slc11a1/M6pr/Gba/Cltb/Idua/Ctns…	Ap1s3/Ctse/Napsa/Ap1m2/Gga2/Ncoa7/Ap1m1/Acp5/Lamp3/Ap4e1/Dmxl1/Ctsg/Abca2/Ap1g2	74	14	84.0909	15.9091
mmu00190	Oxidative phosphorylation	79/2820	135/8997	4.87848e-11	5.35007e-09	3.18385e-09	242341/66335/12862/108664/66377/11984/73834/27060/66152/68197/17993/67680/407785/12858/11966/78330/67264/66290/22272/12866/67530/66594/66218/11973/66925/11974/11972/27425/11958/12867/13063/17991/11964/67126/54405/66694/66052/67184/12868/66046/76252/11944/12864/66108/68375/11957/68194/12857/68198/230075/66576/57423/66495/114143/66142/110323/228033/66144/68202/68775/75406/12859/70316/72900/74776/11…	79	Atp6v0d2/Atp6v1c1/Cox6a2/Atp6v1h/Ndufc1/Atp6v0c/Atp6v1d/Tcirg1/Uqcr10/Ndufc2/Ndufs4/Sdhb/Ndufs6/Cox5a/Atp6v1b2/Ndufv3/Ndufb8/Atp6v1g1/Uqcrq/Cox7a2/Uqcrb/Uqcr11/Ndufb9/Atp6v1e1/Sdhd/Atp6v0e/Atp6v0d1/Atp5l/Atp5k/Cox7c/Cycs/Ndufa2/Atp6v1a/Atp5e/Ndufa1/Uqcrfs1/Sdhc/Ndufa13/Cox8a/Ndufb5/Atp6v0e2/Cox6c/Ndufa9/Ndufa8/Atp5j/Ndufb4/Cox4i1/Ndufb2/Ndufb6/Uqcrh/Atp5j2/Ndufb3/Atp6v0b/Cox7b/Cox6b1/Atp5g3/Atp6v…	Atp4a/Atp6v1c2	77	2	97.4684	2.53165
mmu04640	Hematopoietic cell lineage	57/2820	94/8997	3.88195e-09	1.82451e-07	1.08578e-07	16192/12481/16790/12482/14129/16178/12478/16402/15000/16199/14961/12516/12525/12500/12483/16175/16188/12981/14999/12526/15002/14960/16416/12509/14969/16197/16157/14998/12978/12902/17311/381091/16400/12527/13136/14256/12493/16158/16590/16401/12502/109700/12501/13857/16176/15001/12489/14255/14128/233274/16189/12982/16190/12504/21926/12480/12475	57	Anpep/Fcgr1/Il1r2/Itga5/H2-Ab1/Cd7/Cd8a/Cd3d/Il1a/Il3ra/Csf2/H2-DMb1/Cd8b1/H2-Aa/Cd59a/H2-Eb1/Il11ra1/H2-DMa/Csf1r/Kitl/Cd9/Il11ra2/Cd3g/Itga1/Cd3e/Epor/Il1b/Cd33/Siglech/Il4/Csf2ra/Il4ra/Tnf/Cd1d2/Cd14	Il5ra/Cd2/Ms4a1/Cd19/H2-DMb2/Il9r/Cd22/H2-Ob/Itgb3/Il7r/Cr2/H2-Eb2/Itga3/Cd55/Flt3l/Cd37/Kit/Itga4/H2-Oa/Flt3/Fcer2a/Cd4	35	22	61.4035	38.5965
mmu04145	Phagosome	91/2820	182/8997	9.30915e-08	2.35593e-06	1.40203e-06	16419/108078/242341/73710/56644/50909/21827/13040/13039/14129/100226/246256/66335/108664/16402/15000/24088/22146/14961/20778/22145/11984/73834/27060/20335/16783/16410/22144/17533/14999/22152/12266/22319/15007/15002/14960/16416/14990/14969/11966/14998/14131/15039/66290/381091/226421/17167/11973/16415/21899/12845/11974/11972/17523/14972/11964/21898/69165/76252/14964/11461/16784/15040/17969/20333/11…	91	Itgb5/Olr1/Atp6v0d2/Clec7a/C1ra/Ctss/Ctsl/Fcgr1/Stx12/Fcgr4/Atp6v1c1/Atp6v1h/Itga5/Tlr2/Tuba1c/H2-Ab1/Scarb1/Atp6v0c/Atp6v1d/Tcirg1/Sec61g/Lamp1/Itgav/Mrc1/H2-DMb1/C3/Vamp3/H2-Q10/H2-Aa/H2-M2/H2-Eb1/Atp6v1b2/H2-DMa/Fcgr3/H2-T22/Atp6v1g1/Rab7b/Marco/Atp6v1e1/Itgb2l/Tlr6/Comp/Atp6v0e/Atp6v0d1/Mpo/H2-K1/Atp6v1a/Tlr4/Atp6v0e2/H2-D1/Actb/Lamp2/H2-T23/Ncf1/Sec22b/Atp6v0b/H2-Q4/Tap1/Atp6v1f/Fcgr2b/Cyba/…	Tubb2b/Thbs3/H2-DMb2/Tuba4a/Tuba3a/Tubb3/H2-Ob/Itgb3/H2-Eb2/Cd209b/Dync2h1/H2-Oa/Atp6v1c2/Coro1a/Thbs1	76	15	83.5165	16.4835
mmu04380	Osteoclast differentiation	68/2820	128/8997	2.17096e-07	4.46404e-06	2.65657e-06	83433/29857/14129/100038947/668101/19094/246256/21934/19057/19261/20963/26417/19016/15980/18018/16175/15978/20846/21812/16416/14200/14389/17342/26415/12978/14131/320832/100038909/20375/13038/232801/16822/22177/74769/14728/26399/15976/21943/16150/17969/21937/11433/14360/751864/16176/19698/21803/14130/13057/12703/18722/19353/18710/53859/17060/18708/16151/18726/16818/21926/15979/12912/19056/26419/17…	68	Trem2/Fcgr1/Sirpb1c/Sirpb1b/Fcgr4/Tnfrsf11a/Sirpa/Mapk3/Pparg/Ifngr2/Il1a/Ifng/Stat1/Tgfbr1/Fhl2/Gab2/Mitf/Mapk13/Csf1r/Fcgr3/Sirpb1a/Spi1/Ctsk/Lilra5/Lcp2/Tyrobp/Pik3cb/Lilrb4a/Ifnar2/Ncf1/Tnfrsf1a/Fyn/Gm9733/Il1b/Relb/Tgfb1/Fcgr2b/Cyba/Socs1/Rac1/Pik3r3/Lck/Tnf/Ifngr1/Ncf2/Stat2/Nfatc2	Mapk12/Mapk11/Ppp3cc/Syk/Nfatc1/Itgb3/Pira12/Map2k6/Tnfsf11/Ikbkb/Acp5/Pira1/Map3k14/Blnk/Pik3r1/Ikbkg/Lilra6/Creb1/Ppp3cb/Mapk8/Jund	47	21	69.1176	30.8824
mmu04210	Apoptosis	71/2820	136/8997	2.89542e-07	5.40946e-06	3.2192e-06	14939/12044/12047/12043/13033/13041/12048/12045/13040/13039/18646/16440/11920/13032/13030/16438/22146/64138/22145/11799/12984/26417/13666/23882/22144/14103/16188/13036/56464/170770/12369/12125/12364/12367/12015/13038/13063/14102/74769/13347/11545/26408/18607/11461/69601/16150/328417/21937/22029/22059/13804/19249/18710/53859/12018/16439/12028/11796/18708/12366/16151/18952/16907/13197/21926/11798/1…	71	Gzmb/Bcl2a1a/Bcl2a1d/Ctsd/Ctsw/Bcl2l1/Bcl2a1b/Ctss/Ctsl/Prf1/Ctsc/Ctsb/Tuba1c/Ctsz/Birc5/Csf2rb2/Mapk3/Gadd45g/Fasl/Il3ra/Ctsh/Ctsf/Bbc3/Casp7/Bcl2l11/Casp12/Casp3/Bad/Ctsk/Cycs/Fas/Pik3cb/Actb/Tnfrsf1a/Endog/Pik3r3/Bak1/Bax/Septin4/Gadd45a/Tnf/Eif2s1/Cflar/Nras/Tuba1b	Bcl2/Itpr3/Atm/Itpr1/Tuba4a/Eif2ak3/Tuba3a/Dffa/Parp1/Map3k5/Pdpk1/Dab2ip/Ikbkb/Parp4/Traf1/Trp53/Ptpn13/Map3k14/Itpr2/Birc3/Pik3r1/Casp2/Ikbkg/Lmnb2/Xiap/Mapk8	45	26	63.3803	36.6197
mmu04659	Th17 cell differentiation	58/2820	105/8997	2.95958e-07	5.40946e-06	3.2192e-06	57765/29857/19094/60504/19057/15000/14961/16161/16364/26417/12500/246779/15980/18018/20371/15978/20846/21812/22637/14999/15002/14960/16195/14969/26415/19401/14998/381091/18021/19885/16797/16452/12502/16150/20181/12501/12503/16176/11622/15001/21803/50498/16180/18761/56717/16189/16190/16151/12504/16818/14462/15979/19056/16185/26419/15251/18019/20851	58	Tbx21/Il21r/H2-Ab1/Il12rb1/Mapk3/Cd3d/Il27/Ifngr2/Foxp3/Ifng/Stat1/Tgfbr1/Zap70/H2-DMb1/H2-Aa/H2-Eb1/Mapk13/H2-DMa/Lat/Cd3g/Rxra/Cd3e/Il1b/Tgfb1/Ebi3/Prkcq/Il4/Il4ra/Lck/Ifngr1/Il2rb/Hif1a/Nfatc2	Mapk12/Mapk11/Ppp3cc/H2-DMb2/Irf4/Nfatc1/H2-Ob/Il6st/Rara/H2-Eb2/Nfatc3/Rorc/Jak2/Ikbkb/Cd247/Ahr/H2-Oa/Il1rap/Mtor/Ikbkg/Cd4/Gata3/Ppp3cb/Mapk8/Stat5b	33	25	56.8966	43.1034
mmu04714	Thermogenesis	108/2820	231/8997	5.03807e-07	8.28763e-06	4.93201e-06	22227/29857/19094/12862/66377/20662/19016/66152/103968/68197/17993/208677/224129/14081/67680/407785/12858/52469/26415/64930/78330/67264/22272/12866/67155/104110/67530/66594/66218/66925/50790/93760/68185/27425/23945/11958/12867/17991/67126/54405/66694/66052/67184/12868/26408/66046/12864/12913/66108/68375/11957/68194/11461/12857/68198/230075/66576/57423/66495/56716/327826/66142/110323/228033/66993/…	108	Ucp1/Cox6a2/Ndufc1/Pparg/Uqcr10/Plin1/Ndufc2/Ndufs4/Creb3l3/Acsl1/Sdhb/Ndufs6/Cox5a/Coa3/Mapk13/Ndufv3/Ndufb8/Uqcrq/Cox7a2/Adcy4/Uqcrb/Uqcr11/Ndufb9/Sdhd/Acsl4/Coa4/Atp5l/Mgll/Atp5k/Cox7c/Ndufa2/Atp5e/Ndufa1/Uqcrfs1/Sdhc/Ndufa13/Cox8a/Ndufb5/Cox6c/Creb3/Ndufa9/Ndufa8/Atp5j/Ndufb4/Actb/Cox4i1/Ndufb2/Ndufb6/Uqcrh/Atp5j2/Ndufb3/Cox7b/Cox6b1/Atp5g3/Smarcd3/Ndufa5/Ndufs7/Cox5b/Ndufab1/Cpt2/Ndufv2/Lipe…	Mapk12/Mapk11/Sos1/Adcy5/Tsc1/Smarca2/Arid1a/Map3k5/Mlst8/Frs2/Kdm3b/Arid1b/Smarcd1/Mtor/Prkab2/Ppargc1a/Smarca4/Creb1/Rps6kb2	89	19	82.4074	17.5926
mmu04064	NF-kappa B signaling pathway	57/2820	105/8997	8.10263e-07	1.26941e-05	7.55433e-06	22329/12044/12047/12043/12048/12045/108723/240354/11920/18792/21934/17000/20303/20963/23882/18751/50930/15894/171211/22637/72049/16797/21939/11545/21898/22031/20315/16994/21943/16150/21937/22029/225471/16176/19698/17874/19225/16992/17087/18761/106759/53859/17060/13607/13001/16803/11796/66724/16151/13197/16818/21926/11798/16179/12633/12475/22196	57	Vcam1/Bcl2a1a/Bcl2a1d/Bcl2l1/Bcl2a1b/Plau/Tnfrsf11a/Ltbr/Ccl4/Gadd45g/Tnfsf14/Icam1/Zap70/Lat/Cd40/Tlr4/Tnfrsf1a/Ticam2/Il1b/Relb/Myd88/Ptgs2/Ly96/Prkcq/Csnk2b/Lbp/Gadd45a/Lck/Tnf/Cflar/Cd14	Bcl2/Card11/Malt1/Atm/Syk/Prkcb/Edaradd/Tnfrsf13c/Parp1/Traf3/Cxcl12/Ltb/Tnfsf11/Ikbkb/Traf1/Lta/Ticam1/Map3k14/Blnk/Eda/Birc3/Tab3/Ikbkg/Xiap/Irak1/Ube2i	31	26	54.386	45.614
mmu04658	Th1 and Th2 cell differentiation	49/2820	88/8997	1.78134e-06	2.66391e-05	1.5853e-05	57765/29857/19094/19057/15000/14961/16161/26417/433586/12500/15980/18018/15978/20846/22637/14999/15002/14960/17132/14969/26415/14998/381091/18021/16797/16163/16452/12502/16150/18131/12501/12503/15001/20849/18761/16189/12399/16190/16151/12504/16818/14462/15979/16159/19056/16185/26419/18019/20851	49	Tbx21/H2-Ab1/Il12rb1/Mapk3/Cd3d/Ifngr2/Ifng/Stat1/Zap70/H2-DMb1/H2-Aa/Maf/H2-Eb1/Mapk13/H2-DMa/Lat/Il13/Cd3g/Notch3/Cd3e/Prkcq/Il4/Il4ra/Lck/Ifngr1/Il2rb/Nfatc2	Mapk12/Mapk11/Ppp3cc/H2-DMb2/Maml3/Nfatc1/H2-Ob/H2-Eb2/Nfatc3/Jak2/Ikbkb/Cd247/H2-Oa/Stat4/Runx3/Ikbkg/Cd4/Gata3/Il12a/Ppp3cb/Mapk8/Stat5b	27	22	55.102	44.898
mmu04140	Autophagy - animal	71/2820	142/8997	2.36905e-06	3.38878e-05	2.01668e-05	68728/12043/13033/12048/13039/12176/73205/13030/245670/16438/13143/57436/100502698/26417/13666/75909/16783/73683/66734/218460/74747/11793/22320/64930/56790/27103/20130/12015/226421/76559/16001/74769/56486/170749/18607/16784/56716/54170/52639/67841/54673/16369/66795/19324/18761/18710/237782/56717/18747/641340/78610/74244/18708/74781/17532/13665/18753/68118/18518/12633/26419/19744/18176/93739/15251…	71	Trp53inp2/Ctsd/Bcl2l1/Ctsl/Bnip3/C9orf72/Ctsb/Dapk2/Gabarapl1/Mapk3/Vmp1/Lamp1/Map1lc3a/Wdr41/Atg5/Vamp8/Rras/Bad/Rab7b/Pik3cb/Gabarap/Lamp2/Rragc/Wipi1/Atg3/Sh3glb1/Irs3/Atg10/Rab1a/Prkcq/Pik3r3/Prkaca/Nrbf2/Atg7/Mras/Eif2s1/Prkcd/Atg101/Igbp1/Cflar/Rheb/Nras/Gabarapl2/Hif1a/Atg4c/Rab7/Atg4a	Bcl2/Rragb/Itpr1/Rubcn/Eif2ak3/Atg16l2/Ddit4/Tsc1/Supt20/Eif2ak4/Atg2b/Igf1r/Mtmr4/Pdpk1/Mlst8/Smcr8/Mtor/Uvrag/Pik3r1/Wipi2/Mapk8/Mtmr14/Rps6kb2/Pik3r4	47	24	66.1972	33.8028
mmu04650	Natural killer cell mediated cytotoxicity	61/2820	121/8997	8.5746e-06	0.000108502	6.45698e-05	14939/16638/20400/18752/18479/18646/16643/16635/17059/246256/27007/16641/19057/14127/16634/17086/20963/26417/20662/15980/16639/18751/18018/15894/15978/14103/22637/12981/12367/18106/16640/16627/16415/24055/16797/16822/16642/14102/22177/14972/74769/18750/14964/15976/26904/15040/12503/14360/170758/56554/19353/18710/18708/16818/21926/15979/19056/15170/18176/22324/18019	61	Gzmb/Klra7/Sh2d1a/Pak1/Prf1/Klrd1/Klra4/Klrb1c/Fcgr4/Klrk1/Klrc1/Fcer1g/Klra3/Ncr1/Mapk3/Ifngr2/Klra8/Icam1/Ifng/Fasl/Zap70/Csf2/Casp3/Cd244a/Klra9/Klra1/Itgb2l/Sh3bp2/Lat/Lcp2/Klrc2/Fas/Tyrobp/H2-K1/Pik3cb/H2-D1/Ifnar2/Sh2d1b1/H2-T23/Fyn/Rac3/Raet1d/Rac1/Pik3r3/Lck/Tnf/Ifngr1/Ptpn6/Nras/Vav1/Nfatc2	Prkcg/Ppp3cc/Syk/Sos1/Prkcb/Nfatc1/Prkca/Cd247/Pik3r1/Ppp3cb	51	10	83.6066	16.3934
mmu04066	HIF-1 signaling pathway	58/2820	114/8997	9.90256e-06	0.000120664	7.1808e-05	21857/18787/16832/12043/18752/22339/15277/22346/14254/17000/18655/112407/26417/12323/11674/15980/18751/15368/212032/15978/13685/12575/228026/16828/108058/22041/12914/16000/16001/106557/18641/74769/67673/18750/21898/353204/328572/18126/79459/11676/112405/67923/56438/12576/18710/56717/56421/13645/18708/14433/15979/170768/13806/13684/15251/26987/58988/17347	58	Timp1/Serpine1/Ldhb/Vegfa/Hk2/Vhl/Flt1/Ltbr/Pgk1/Egln3/Mapk3/Camk2b/Aldoa/Ifngr2/Hmox1/Hk3/Ifng/Eif4ebp1/Cdkn1a/Pdk1/Ldha/Trf/Igf1/Ldhal6b/Pfkl/Pik3cb/Elob/Tlr4/Aldoart1/Nos2/Aldoart2/Aldoc/Egln1/Eloc/Rbx1/Pik3r3/Pfkp/Gapdh/Ifngr1/Pfkfb3/Eno1/Eif4e/Hif1a/Eif4e2	Bcl2/Prkcg/Prkcb/Camk2d/Crebbp/Igf1r/Prkca/Ep300/Cdkn1b/Mtor/Egf/Pik3r1/Rps6kb2/Mknk2	44	14	75.8621	24.1379
mmu03050	Proteasome	29/2820	47/8997	1.66049e-05	0.000190827	0.000113562	15978/26442/20422/26441/26443/19171/19188/66537/16913/26445/66997/26440/67089/19173/19167/19177/621823/19175/26444/16912/19186/19172/66413/19179/23997/19166/57296/26446/19170	29	Ifng/Psma5/Sem1/Psma4/Psma6/Psmb10/Psme2/Pomp/Psmb8/Psmb2/Psmd12/Psma1/Psmc6/Psmb5/Psma3/Psmb7/Psmb6/Psma7/Psmb9/Psme1/Psmb4/Psmd6/Psmc1/Psmd13/Psma2/Psmd8/Psmb3/Psmb1	Psme2b	28	1	96.5517	3.44828
mmu04115	p53 signaling pathway	40/2820	72/8997	1.68206e-05	0.000190827	0.000113562	18787/12043/12048/230784/11920/75747/12444/382985/55948/23882/12534/170770/12575/30954/12367/71361/16000/20135/107986/13063/64058/14102/17248/68428/12571/12442/22059/268697/12452/29870/12450/140742/12028/245000/13197/22062/21825/26374/12443/12447	40	Serpine1/Bcl2l1/Sesn2/Gadd45g/Cdk1/Bbc3/Cdkn1a/Siva1/Casp3/Aifm2/Igf1/Rrm2/Ddb2/Cycs/Perp/Fas/Steap3/Cdk6/Ccnb2/Ccnb1/Ccng2/Gtse1/Ccng1/Sesn1/Bax/Gadd45a/Trp73/Cop1	Bcl2/Atm/Sesn3/Ccnd2/Rrm2b/Sfn/Mdm4/Trp53/Atr/Thbs1/Ccnd1/Ccne1	28	12	70	30
mmu04672	Intestinal immune network for IgA production	27/2820	43/8997	2.05647e-05	0.000225526	0.000134212	11628/18703/17000/15000/14961/57916/12524/14999/15002/14960/14969/12769/14998/72049/16168/16153/381091/16169/21939/54167/16401/20315/69583/15001/21803/53859/16189	27	Ltbr/H2-Ab1/Cd86/H2-DMb1/H2-Aa/H2-Eb1/H2-DMa/Il15/Il10/Il15ra/Cd40/Icos/Tnfsf13/Tgfb1/Il4	Aicda/Pigr/H2-DMb2/Tnfrsf13b/H2-Ob/Ccr9/Tnfrsf13c/H2-Eb2/Itga4/Cxcl12/H2-Oa/Map3k14	15	12	55.5556	44.4444
mmu04660	T cell receptor signaling pathway	52/2820	103/8997	3.6918e-05	0.000391807	0.000233166	19419/12477/18479/29857/108723/19094/240354/19057/18566/26417/20662/17444/12525/12500/18018/15978/22637/12981/12526/26415/208650/16153/18021/16797/16822/74769/54167/18607/12502/16150/12501/12503/17973/14360/13383/17974/18761/18710/53859/16189/12540/18708/16151/12504/16818/21926/19056/15170/26419/18176/22324/18019	52	Pak1/Pdcd1/Mapk3/Cd8a/Cd3d/Ifng/Zap70/Csf2/Cd8b1/Mapk13/Il10/Lat/Lcp2/Pik3cb/Icos/Cd3g/Cd3e/Nck1/Fyn/Nck2/Prkcq/Pik3r3/Il4/Cdc42/Lck/Tnf/Ptpn6/Nras/Vav1/Nfatc2	Rasgrp1/Ctla4/Mapk12/Card11/Mapk11/Malt1/Ppp3cc/Sos1/Grap2/Nfatc1/Cblb/Nfatc3/Pdpk1/Ikbkb/Cd247/Dlg1/Map3k14/Pik3r1/Ikbkg/Cd4/Ppp3cb/Mapk8	30	22	57.6923	42.3077
mmu04060	Cytokine-cytokine receptor interaction	123/2820	292/8997	5.14259e-05	0.000497621	0.000296137	16192/17329/16181/12145/215257/21941/12765/13051/66102/21942/18053/20306/16164/11482/21949/16178/12772/16963/57266/60504/12774/107527/21934/20290/17000/12766/16847/29820/20303/14562/12775/16199/20304/16161/12984/20305/20293/20296/57916/246779/15980/50930/80901/16175/15978/14103/21812/16188/16174/12981/20307/94185/16195/23832/320100/21938/16197/56708/12769/16157/16880/12978/12771/72049/12458/16168…	123	Cxcl9/Il1rn/Il36g/Cxcr2/Cx3cr1/Cxcl16/Tnfrsf9/Ccl7/Il13ra1/Acvrl1/Il1r2/Ccr2/Xcl1/Cxcl14/Il21r/Ccr5/Il1rl2/Tnfrsf11a/Ccl1/Ltbr/Cxcr3/Lepr/Ccl4/Gdf3/Ccl5/Il12rb1/Csf2rb2/Ccl6/Ccl12/Ccl2/Il27/Ifngr2/Tnfsf14/Cxcr6/Il1a/Ifng/Fasl/Tgfbr1/Il3ra/Il18rap/Csf2/Ccl8/Tnfrsf21/Xcr1/Tnfrsf1b/Il11ra1/Csf1r/Ccr3/Il15/Il10/Il15ra/Cd40/Ccl9/Il13/Tnfsf12/Fas/Ccr1/Cxcl10/Ccl3/Il11ra2/Ifnar2/Ccl24/Il20rb/Tnfsf13/Tnf…	Il5ra/Cxcr5/Tnfrsf8/Ngfr/Tnfsf8/Tnfrsf19/Ccr7/Il9r/Tnfrsf13b/Il6st/Relt/Il7r/Clcf1/Ccr9/Lifr/Tnfrsf13c/Ccr6/Pf4/Il16/Tnfrsf18/Gh/Cxcl12/Ltb/Tnfsf11/Il17rb/Lta/Il1rap/Prlr/Eda/Cd4/Il1rl1/Il12a/Ifnlr1	90	33	73.1707	26.8293
mmu04625	C-type lectin receptor signaling pathway	55/2820	112/8997	6.0167e-05	0.00056557	0.000336573	56620/56644/18479/29857/19094/16440/240354/16438/19057/14127/20963/56489/26417/18018/13654/20846/20779/17164/26415/332579/208650/16153/20130/18021/69632/56760/66824/74769/69165/16150/12362/16362/16985/16176/69810/19698/19225/69142/12795/18710/53859/170780/16439/18708/16151/21926/20299/17532/16159/19056/18753/26419/18176/20847/18019	55	Clec4n/Clec7a/Pak1/Fcer1g/Ikbke/Mapk3/Egr2/Stat1/Src/Mapkapk2/Mapk13/Card9/Il10/Rras/Clec1b/Pycard/Pik3cb/Casp1/Irf1/Il1b/Clec4b1/Relb/Ptgs2/Cd209f/Plk3/Pik3r3/Cd209e/Tnf/Ccl22/Mras/Prkcd/Nras/Stat2/Nfatc2	Mapk12/Mapk11/Itpr3/Malt1/Itpr1/Ppp3cc/Syk/Nfatc1/Cblb/Nfatc3/Arhgef12/Cd209b/Ikbkb/Lsp1/Map3k14/Itpr2/Pik3r1/Ikbkg/Il12a/Ppp3cb/Mapk8	34	21	61.8182	38.1818
mmu04979	Cholesterol metabolism	29/2820	50/8997	8.46875e-05	0.000733216	0.00043634	11813/57875/12257/11812/20778/79196/320024/20652/11816/67963/22334/100102/16976/22335/16889/11303/18145/22333/15450/104086/20661/16816/20845/59045/12684/16956/56491/16891/11807	29	Apoc2/Angptl4/Tspo/Apoc1/Scarb1/Nceh1/Soat1/Apoe/Npc2/Vdac2/Lrpap1/Vdac3/Lipa/Abca1/Npc1/Vdac1/Cyp27a1/Sort1/Lcat/Stard3/Cideb/Lpl/Vapb/Apoa2	Osbpl5/Pcsk9/Lipc/Star/Lipg	24	5	82.7586	17.2414
mmu04216	Ferroptosis	24/2820	40/8997	0.000166771	0.00133823	0.00079639	53945/12870/14629/18174/67547/15368/66734/14081/14325/14319/14792/11793/625249/22334/20229/22041/50790/22335/17254/68428/22059/213053/74244/69215	24	Slc40a1/Cp/Slc11a2/Slc39a8/Hmox1/Map1lc3a/Acsl1/Ftl1/Fth1/Lpcat3/Atg5/Gpx4/Vdac2/Sat1/Trf/Acsl4/Vdac3/Slc3a2/Steap3/Slc39a14/Atg7/Sat2	Gclc/Trp53	22	2	91.6667	8.33333
mmu01232	Nucleotide metabolism	42/2820	84/8997	0.000263885	0.0017718	0.00105441	11636/11639/78801/66566/210808/18950/22271/382985/80914/11821/12499/15452/13178/320685/20135/68106/75686/667034/11565/103850/22169/22171/66422/11486/22245/11564/66588/23917/76654/16434/66355/22436/51797/23918/229363/11637/107569/68870/105446/56520/12497/12495	42	Ak1/Ak4/Ntpcr/Lacc1/Pnp/Upp1/Aprt/Hprt/Dck/Rrm2/Nudt16/Pnp2/Adssl1/Nt5m/Cmpk2/Tyms/Dctpp1/Ada/Cmpk1/Impdh1/Upp2/Itpa/Gmpr/Xdh/Gmps/Ak2/Nt5c3/Ak8/Gmpr2/Nme4/Entpd1	Ak7/Rrm2b/Uck2/Entpd5/Dctd/Nt5c3b/Uck1/Adsl/Ctps/Impdh2/Entpd6	31	11	73.8095	26.1905
mmu04919	Thyroid hormone signaling pathway	56/2820	120/8997	0.000289689	0.00190615	0.00113436	18752/72469/17869/53313/11932/26417/327987/18751/16410/20846/54720/18798/16416/72472/20779/140781/56458/18821/11936/12015/18799/76199/12914/18132/18641/74769/18750/59024/18607/17978/210789/11461/20181/18131/328572/20185/19014/11937/18797/11933/22059/232975/23989/18710/56717/56421/18747/69790/11931/18708/20466/14534/12443/19744/18176/15251	56	Mapk3/Itgav/Stat1/Rcan1/Slc16a10/Src/Pln/Fxyd2/Bad/Plcd1/Notch4/Pfkl/Pik3cb/Tbc1d4/Actb/Rxra/Notch3/Plcb3/Atp1b3/Atp1a3/Pik3r3/Pfkp/Prkaca/Med30/Rheb/Nras/Hif1a	Prkcg/Plcd3/Myc/Atp2a3/Atp1b2/Med13/Prkcb/Plcb4/Itgb3/Myh7/Foxo1/Med13l/Crebbp/Prkca/Med12/Pdpk1/Ncoa2/Ep300/Ncor1/Med1/Atp2a1/Trp53/Med24/Mtor/Atp1b1/Pik3r1/Sin3a/Kat2a/Ccnd1	27	29	48.2143	51.7857
mmu04666	Fc gamma R-mediated phagocytosis	45/2820	92/8997	0.000306326	0.0019761	0.00117599	17118/227753/18752/18479/14129/246256/18754/18806/20963/26417/20698/18751/14389/271844/68089/16797/242894/16886/50784/74769/18750/16332/17357/17969/56443/14130/18783/17909/19353/18710/218038/12540/67916/30948/18708/56378/18719/22323/18753/16331/22324/74192/58988/16885/67771	45	Marcks/Gsn/Pak1/Fcgr1/Fcgr4/Pld2/Mapk3/Sphk1/Gab2/Pla2g4f/Arpc4/Lat/Plpp2/Pik3cb/Inppl1/Marcksl1/Ncf1/Arpc1a/Fcgr2b/Pla2g4a/Myo10/Rac1/Pik3r3/Cdc42/Bin1/Arpc3/Vasp/Prkcd/Inpp5d/Vav1/Limk1/Arpc5	Prkcg/Prkce/Syk/Prkcb/Actr3b/Limk2/Prkca/Amph/Plpp3/Pik3r1/Pip5k1b/Arpc5l/Rps6kb2	32	13	71.1111	28.8889
mmu01240	Biosynthesis of cofactors	68/2820	152/8997	0.000324671	0.00205417	0.00122244	11636/11639/78801/70789/77974/11655/14590/11656/72535/14629/216558/107766/29858/54391/107272/12850/69719/17434/14287/94284/394430/394436/394433/22236/394434/613123/394435/56720/110119/20148/58810/108156/12036/394432/11565/15288/14528/22169/108037/12035/67164/71562/13361/270685/66812/11564/66588/216134/67375/67417/74080/98256/51797/18104/79464/17252/20751/75735/11637/110006/11669/22276/192185/2177…	68	Ak1/Ak4/Alas1/Ggh/Alas2/Aldh1b1/Ugp2/Pmm1/Psat1/Coq7/Mocs2/Ugt1a6a/Ugt1a10/Ugt1a1/Ugt1a5/Ugt1a2/Ugt1a9/Ugt1a8/Ugt1a6b/Tdo2/Mpi/Dhrs3/Akr1a1/Bcat2/Ugt1a7c/Adssl1/Hmbs/Gch1/Cmpk2/Bcat1/Lipt2/Dhfr/Cmpk1/Pdxk/Nmnat3/Nqo1/Lias/Spr/Ak2/Gusb/Nadk/Coq3/Ak8/Nme4	Ak7/Kynu/Rdh12/Gclc/Haao/Rfk/Cad/Fpgs/Mthfd1/Shmt2/Afmid/Mthfd1l/Ppcdc/Adsl/Qprt/Ears2/Kmo/Ctps/Rdh11/Pank1/Aldh2/Uros/Coq6/Mat2a	44	24	64.7059	35.2941
mmu00230	Purine metabolism	61/2820	134/8997	0.000367327	0.00223797	0.00133183	11636/11639/78801/110639/72157/66566/210808/18950/110385/14917/74167/382985/11821/328099/224129/230103/29863/12499/23972/14198/18583/15452/104110/18584/13178/66681/54195/20135/18577/75686/667034/11565/23971/18574/224794/103850/11486/218461/237823/11564/23917/18588/16434/53893/66355/14450/22436/19139/60596/23918/231327/229363/11637/239134/18582/68870/105446/18160/56520/12497/12495	61	Ak1/Ak4/Pgm1/Ntpcr/Lacc1/Pnp/Nudt9/Aprt/Pde7b/Papss2/Hprt/Adcy4/Dck/Pgm2/Rrm2/Nudt16/Pnp2/Adssl1/Papss1/Pde1b/Enpp4/Nt5m/Ada/Pde8b/Impdh1/Itpa/Nudt5/Gmpr/Xdh/Gmps/Ak2/Gucy1b2/Pde6d/Ak8/Gmpr2/Npr1/Nme4/Entpd1	Ak7/Prps2/Pde4c/Gucy2c/Rrm2b/Prps1l3/Adcy5/Npr2/Entpd5/Fhit/Pde7a/Pde8a/Gucy1b1/Pde4a/Pfas/Adsl/Pde6g/Gart/Prps1/Gucy1a1/Impdh2/Ppat/Entpd6	38	23	62.2951	37.7049
mmu00520	Amino sugar and nucleotide sugar metabolism	28/2820	51/8997	0.000398136	0.0023704	0.00141064	320635/81600/19703/227620/15212/15277/245847/72157/56174/12763/50798/74091/216558/212032/29858/26384/69976/110119/66681/15211/12764/14635/234730/266690/71884/107652/94181/14583	28	Renbp/Uap1l1/Hexb/Hk2/Amdhd2/Pgm1/Nagk/Npl/Ugp2/Hk3/Pmm1/Gnpda1/Galk2/Mpi/Pgm2/Hexa/Cmas/Galk1/Cyb5r4/Uap1/Nans	Cyb5r2/Chia1/Cmah/Gne/Fcsk/Chit1/Gfpt1	21	7	75	25
mmu00564	Glycerophospholipid metabolism	47/2820	98/8997	0.000403473	0.0023704	0.00141064	56077/18782/18807/270084/226856/192654/18806/225845/380921/227333/99010/75320/12660/52123/14792/333433/271844/64898/14555/74451/50784/74182/231510/99712/74596/237928/110911/14245/241274/104759/16816/18783/13139/50767/212862/110197/236899/67916/64899/27388/68671/110524/665270/237625/77582/28169/66586	47	Pla2g2d/Pld3/Lpcat2/Pla2g15/Pld2/Plaat3/Chka/Agpat5/Lpcat3/Pla2g4f/Lpin2/Gpd1/Pgs1/Plpp2/Gpat3/Cept1/Cds1/Phospho1/Lpin1/Pnpla7/Pld4/Lcat/Pla2g4a/Chpt1/Pcyt1b/Ptdss2/Pla2g3/Mboat7/Crls1	Dgke/Lpgat1/Dgkh/Dgkd/Lpcat4/Etnk1/Gpd1l/Gpcpd1/Cds2/Dgka/Pnpla6/Dgkg/Plpp3/Lpin3/Pcyt2/Dgkq/Plb1/Agpat3	29	18	61.7021	38.2979
mmu04662	B cell receptor signaling pathway	40/2820	81/8997	0.000507333	0.00288785	0.00171857	108723/240354/12478/19057/15985/12518/20963/26417/20662/12483/18751/18018/68713/12902/83490/100038909/18021/232801/12517/74769/16332/14728/16150/170758/14130/18722/19353/18710/17060/26377/18708/16151/18726/19056/15170/18176/16331/22324/240168/18019	40	Mapk3/Ifitm1/Pik3ap1/Lilra5/Cd72/Pik3cb/Inppl1/Lilrb4a/Rac3/Fcgr2b/Rac1/Pik3r3/Ptpn6/Nras/Inpp5d/Vav1/Nfatc2	Card11/Malt1/Cd19/Ppp3cc/Cd79b/Cd79a/Syk/Sos1/Cd22/Prkcb/Nfatc1/Cr2/Pira12/Nfatc3/Ikbkb/Pira1/Blnk/Dapp1/Pik3r1/Ikbkg/Lilra6/Ppp3cb/Rasgrp3	17	23	42.5	57.5
mmu04068	FoxO signaling pathway	59/2820	131/8997	0.000636997	0.00349287	0.00207862	12176/29857/13609/19094/11920/12444/57436/26417/20662/23882/216439/14103/21812/20656/12575/12125/56458/16197/18817/26415/20393/16153/13611/26558/12914/16000/16001/74769/56486/74551/68401/18607/16150/93759/328572/12581/12442/21803/16369/268697/12452/12795/12576/58231/18710/108097/54601/12359/13645/18708/12053/13197/73251/12443/170755/26419/67731/18176/93739	59	Bnip3/Gabarapl1/Mapk3/Gadd45g/Fasl/Tgfbr1/Sod2/Cdkn1a/Bcl2l11/Plk1/Mapk13/Sgk1/Il10/Homer3/Igf1/Pik3cb/Gabarap/Cdkn2d/Ccnb2/Tgfb1/Irs3/Ccnb1/Ccng2/Plk3/Pik3r3/Bcl6/Gadd45a/Sgk3/Fbxo32/Nras/Gabarapl2	Mapk12/S1pr1/Mapk11/Atm/Ccnd2/Sos1/Agap2/Foxo1/Il7r/S1pr4/Crebbp/Igf1r/Pck2/G6pc3/Pdpk1/Ikbkb/Sirt1/Ep300/Cdkn1b/Stk4/Prkab2/Foxo4/Cat/Egf/Pik3r1/Setd7/Ccnd1/Mapk8	31	28	52.5424	47.4576
mmu04966	Collecting duct acid secretion	17/2820	27/8997	0.000692407	0.00373446	0.00222239	242341/66335/11984/73834/27060/11966/66290/20499/11973/11974/11972/11964/76252/11944/66144/68775/12349	17	Atp6v0d2/Atp6v1c1/Atp6v0c/Atp6v1d/Tcirg1/Atp6v1b2/Atp6v1g1/Slc12a7/Atp6v1e1/Atp6v0e/Atp6v0d1/Atp6v1a/Atp6v0e2/Atp6v1f/Car2	Atp4a/Atp6v1c2	15	2	88.2353	11.7647
mmu04668	TNF signaling pathway	52/2820	113/8997	0.000708428	0.00375924	0.00223714	22329/17387/29857/19094/20304/26417/20293/20296/73086/15894/208677/12981/20339/17395/12369/432555/21938/15953/26415/74568/12367/16168/14102/74769/15945/26408/22031/12913/26399/69601/16150/56613/21937/22029/16362/16176/19225/16992/18710/53859/11796/16878/18708/66724/16151/21926/20312/26397/12912/56532/12633/26419	52	Vcam1/Mmp14/Ccl5/Mapk3/Ccl12/Ccl2/Icam1/Creb3l3/Csf2/Mmp9/Casp7/Gm5431/Tnfrsf1b/Ifi47/Mapk13/Mlkl/Casp3/Il15/Fas/Pik3cb/Cxcl10/Creb3/Rps6ka4/Tnfrsf1a/Irf1/Il1b/Ptgs2/Pik3r3/Lif/Tnf/Cx3cl1/Map2k3/Ripk3/Cflar	Mapk12/Mapk11/Rps6ka5/Sele/Map3k5/Traf3/Map2k6/Dab2ip/Ikbkb/Traf1/Lta/Map3k14/Birc3/Pik3r1/Tab3/Ikbkg/Creb1/Mapk8	34	18	65.3846	34.6154
mmu04723	Retrograde endocannabinoid signaling	65/2820	148/8997	0.000798187	0.00404005	0.00240425	14073/18752/29857/19094/16440/66082/12292/16438/66377/16521/14707/26417/18751/68197/17993/12289/224129/18798/231871/14695/14701/407785/26415/78330/66066/67264/104110/66218/14710/23945/269060/17991/18750/54405/67184/66046/66108/68375/68194/68198/230075/66495/14677/68202/18797/14702/75406/70316/72900/19225/14400/68342/66416/18747/69875/16439/68349/66916/12286/14706/14697/66091/595136/26419/14696	65	Ndufc1/Gng5/Mapk3/Ndufc2/Ndufs4/Cacna1d/Daglb/Gng12/Ndufs6/Mapk13/Ndufv3/Gng11/Ndufb8/Adcy4/Ndufb9/Gngt2/Mgll/Dagla/Ndufa2/Ndufa1/Ndufa13/Ndufb5/Ndufa9/Ndufa8/Ndufb4/Ndufb2/Ndufb6/Ndufb3/Ndufa5/Plcb3/Ndufs7/Ndufab1/Ndufv2/Ptgs2/Ndufb10/Ndufa7/Prkaca/Ndufa11/Ndufs3/Ndufb7/Gng4/Gnb5/Ndufa3/Ndufs5/Gnb4	Faah/Prkcg/Mapk12/Mapk11/Itpr3/Abhd6/Cacna1s/Itpr1/Kcnj5/Prkcb/Adcy5/Plcb4/Gnb3/Prkca/Gnai1/Gng2/Gabrb1/Itpr2/Cacna1a/Mapk8	45	20	69.2308	30.7692
mmu04218	Cellular senescence	78/2820	184/8997	0.000924623	0.00460911	0.0027429	18787/23871/73333/29857/19094/16440/11920/12444/103213/16438/17869/19057/15257/26417/23882/18018/215999/16175/12534/13685/21812/12289/15007/14990/12575/56458/17164/26415/64930/15039/13555/22334/20130/12428/18021/22335/14972/74769/26399/14964/15040/22333/93759/27354/12234/15258/103583/15015/12571/12442/21803/22059/268697/14991/18710/242705/56717/13557/15574/16439/245000/18708/13197/15259/17532/263…	78	Serpine1/Slc25a31/Mapk3/Gadd45g/Il1a/Cdk1/Eif4ebp1/Tgfbr1/Cacna1d/H2-Q10/H2-M2/Cdkn1a/Mapkapk2/Mapk13/H2-T22/E2f1/Vdac2/Rras/Ccna2/Vdac3/H2-K1/Pik3cb/H2-D1/H2-T23/Vdac1/Nbn/Fbxw11/H2-Q4/Cdk6/Ccnb2/Tgfb1/Ccnb1/H2-M3/Pik3r3/E2f3/Gadd45a/Mras/Map2k3/Ppp1ccb/Rheb/Nras/Slc25a5/Nfatc2/Trpv4	Ets1/Mapk12/Mapk11/Itpr3/Atm/Ccnd2/Traf3ip2/Itpr1/Myc/Ppp3cc/Hipk1/Nfatc1/Mcu/Foxo1/Tsc1/Nfatc3/Map2k6/Sirt1/Btrc/Hipk2/Trp53/E2f2/Mtor/Hus1/Itpr2/Atr/Pik3r1/Hipk3/Ppp3cb/Ccnd1/Ccne1/Rassf5/Trpm7/Rbl1	44	34	56.4103	43.5897
mmu00052	Galactose metabolism	19/2820	32/8997	0.000956519	0.00466963	0.00277892	11605/14187/15277/72157/67861/319625/216558/212032/76051/12091/14595/66681/18641/16770/68401/14635/14387/56421/11677	19	Gla/Akr1b8/Hk2/Pgm1/Akr1b10/Galm/Ugp2/Hk3/Glb1/B4galt1/Pgm2/Pfkl/Galk1/Gaa/Pfkp/Akr1b3	Ganc/Lalba/G6pc3	16	3	84.2105	15.7895
mmu00561	Glycerolipid metabolism	32/2820	63/8997	0.000976925	0.00466963	0.00277892	56077/11605/14187/225913/72535/67861/380921/227333/67800/14933/52123/64898/116939/23945/50784/231510/58810/14245/15450/69923/13139/110197/67916/64899/16956/235582/11677/110524/11669/56752/16891/28169	32	Gla/Akr1b8/Aldh1b1/Akr1b10/Gk/Agpat5/Lpin2/Pnpla3/Mgll/Plpp2/Gpat3/Akr1a1/Lpin1/Lpl/Akr1b3/Aldh9a1	Dgke/Tkfc/Dgkh/Dgkd/Dgat2/Lipc/Agk/Dgka/Dgkg/Plpp3/Lpin3/Glyctk/Dgkq/Aldh2/Lipg/Agpat3	16	16	50	50
mmu04070	Phosphatidylinositol signaling system	45/2820	96/8997	0.000979344	0.00466963	0.00277892	240752/56077/234515/18752/72469/16440/16438/380921/227333/18751/18798/84095/18799/217837/74596/74769/18750/16332/170749/110911/54384/327655/18797/114663/72519/13139/18710/108083/110197/271424/16439/27399/228550/18708/117150/110524/320634/18719/76500/53332/227399/97287/101490/16331/64436	45	Pi4k2a/Plcd1/Itpk1/Cds1/Pik3cb/Inppl1/Mtmr7/Plcb3/Impa2/Pip4p2/Pik3r3/Ip6k3/Itpka/Ocrl/Inpp5d	Pik3c2b/Dgke/Inpp4b/Prkcg/Plcd3/Itpr3/Itpr1/Dgkh/Dgkd/Prkcb/Plcb4/Prkca/Mtmr4/Cds2/Ppip5k1/Dgka/Pip4k2b/Dgkg/Itpr2/Ip6k1/Pik3r1/Pip4k2c/Dgkq/Pip5k1b/Ip6k2/Mtmr1/Ppip5k2/Mtmr14/Inpp5f/Inpp5e	15	30	33.3333	66.6667
mmu00604	Glycosphingolipid biosynthesis - ganglio series	2820-11-01	15/8997	0.00100778	0.00473656	0.00281875	15212/20442/20444/12091/50935/20448/15211/14421/20454/20447/20449	11	Hexb/Glb1/St6galnac6/St6galnac4/Hexa	St3gal1/St3gal2/B4galnt1/St3gal5/St6galnac3/St8sia1	5	6	45.4545	54.5455
mmu04062	Chemokine signaling pathway	80/2820	192/8997	0.00146243	0.00659095	0.00392231	18762/17329/12145/12765/13051/66102/20306/18479/12772/16963/57266/12774/20290/12766/20303/12775/20304/14707/26417/20662/20305/20293/20296/18751/80901/20846/224129/20307/18798/14695/23832/14701/20779/12769/66066/12771/14191/12458/104110/12015/56744/26385/14710/20308/12768/21844/74769/15945/16452/20302/56221/20315/104709/16150/17969/14677/18797/170758/14702/19353/18710/12770/18747/12540/19395/18708…	80	Cxcl9/Cxcr2/Cx3cr1/Cxcl16/Ccl7/Pak1/Ccr2/Xcl1/Cxcl14/Ccr5/Ccl1/Cxcr3/Ccl4/Ccl5/Gng5/Mapk3/Ccl6/Ccl12/Ccl2/Cxcr6/Stat1/Ccl8/Xcr1/Gng12/Src/Gng11/Ccr3/Fgr/Adcy4/Bad/Gngt2/Ccl9/Ccr1/Pik3cb/Cxcl10/Ccl3/Ccl24/Pik3r6/Ncf1/Plcb3/Rac3/Rac1/Pik3r3/Ccr1l1/Prkaca/Cdc42/Gng4/Cx3cl1/Ccl22/Gnb5/Prkcd/Nras/Vav1/Stat2/Prex1/Pxn/Gnb4	Prkcz/Cxcr5/Ccr7/Sos1/Prkcb/Adcy5/Plcb4/Gnb3/Ccr9/Ccr6/Pf4/Grk6/Tiam1/Jak2/Cxcl12/Ikbkb/Gnai1/Gng2/Rasgrp2/Pik3r1/Ikbkg/Rock2/Stat5b	57	23	71.25	28.75
mmu04721	Synaptic vesicle cycle	37/2820	77/8997	0.00153678	0.00675975	0.00402276	242341/66335/108664/12890/11984/73834/27060/20910/20908/20512/13429/232910/382018/11966/12757/13852/66290/15567/11973/11974/11972/11964/110877/76252/214084/114143/11772/20907/66144/68775/22318/74325/12286/14411/22249/11773/103967	37	Atp6v0d2/Atp6v1c1/Atp6v1h/Atp6v0c/Atp6v1d/Tcirg1/Stxbp1/Stx3/Slc1a3/Ap2s1/Unc13a/Atp6v1b2/Clta/Stx2/Atp6v1g1/Atp6v1e1/Atp6v0e/Atp6v0d1/Atp6v1a/Atp6v0e2/Atp6v0b/Ap2a2/Atp6v1f/Cltb/Unc13b/Ap2m1	Cplx2/Dnm1/Slc6a4/Slc18a1/Slc18a2/Stx1a/Atp6v1c2/Vamp2/Cacna1a/Slc6a12/Dnm3	26	11	70.2703	29.7297
mmu04150	mTOR signaling pathway	67/2820	157/8997	0.00167122	0.00723463	0.00430536	14368/230784/18752/109270/66335/245670/72446/22411/108664/20539/14369/26417/20662/73834/68576/329679/18751/13685/74747/11966/66508/64930/71718/20393/268706/64898/66290/83409/11973/56692/16000/13542/16001/74769/11964/18750/16973/18607/17254/16150/14245/21937/56716/54170/66144/78757/68775/277854/18710/56717/75425/64899/319481/67046/18708/21926/216805/22409/66096/19744/72149/13684/18176/26987/58988/…	67	Sesn2/Atp6v1c1/Prr5l/Atp6v1h/Fzd7/Mapk3/Atp6v1d/Lamtor5/Fnip2/Eif4ebp1/Atp6v1b2/Lamtor1/Sgk1/Lpin2/Atp6v1g1/Lamtor2/Atp6v1e1/Lamtor3/Igf1/Pik3cb/Atp6v1a/Lrp5/Slc3a2/Lpin1/Tnfrsf1a/Rragc/Atp6v1f/Pik3r3/Tbc1d7/Tnf/Flcn/Wnt10a/Lamtor4/Rheb/Eif4e/Nras/Eif4e2	Fzd6/Prkcg/Prr5/Rragb/Wnt11/Slc7a5/Sos1/Prkcb/Ddit4/Tsc1/Telo2/Slc38a9/Dvl1/Igf1r/Prkca/Pdpk1/Ikbkb/Mlst8/Rictor/Atp6v1c2/Depdc5/Mtor/Tti1/Lpin3/Wdr59/Pik3r1/Strada/Rps6kb2/Nprl2/Wnt2	37	30	55.2239	44.7761
mmu04664	Fc epsilon RI signaling pathway	32/2820	66/8997	0.00259929	0.0104288	0.00620625	29857/19094/14127/20963/26417/20662/12981/14389/26415/271844/16797/16822/16163/74769/18750/18607/26399/14360/170758/18783/19353/18710/16189/18708/14126/21926/11690/26397/26419/18176/16331/22324	32	Fcer1g/Mapk3/Csf2/Gab2/Mapk13/Pla2g4f/Lat/Lcp2/Il13/Pik3cb/Fyn/Rac3/Pla2g4a/Rac1/Pik3r3/Il4/Tnf/Alox5ap/Map2k3/Nras/Inpp5d/Vav1	Mapk12/Mapk11/Syk/Sos1/Prkca/Pdpk1/Map2k6/Pik3r1/Ms4a2/Mapk8	22	10	68.75	31.25
mmu04620	Toll-like receptor signaling pathway	45/2820	100/8997	0.00271749	0.0107718	0.00641032	20750/17329/29857/19094/81897/20303/24088/20304/56489/26417/20846/12524/54123/26415/21899/13038/21939/142980/74769/15945/20302/21898/22031/26399/15976/16150/225471/16176/17874/170744/17087/19353/106759/18710/170743/16803/18708/16151/21926/16179/26397/21897/16159/26419/12475	45	Spp1/Cxcl9/Ccl4/Tlr2/Ccl5/Ikbke/Mapk3/Stat1/Cd86/Irf7/Mapk13/Tlr6/Ctsk/Cd40/Tlr3/Pik3cb/Cxcl10/Ccl3/Tlr4/Ifnar2/Ticam2/Il1b/Myd88/Tlr8/Ly96/Rac1/Pik3r3/Tlr7/Lbp/Tnf/Map2k3/Tlr1/Cd14	Mapk12/Mapk11/Tlr9/Traf3/Map2k6/Ikbkb/Ticam1/Pik3r1/Ikbkg/Irak1/Il12a/Mapk8	33	12	73.3333	26.6667
mmu00310	Lysine degradation	31/2820	64/8997	0.00306933	0.0116665	0.00694278	18822/93747/72535/214162/69188/12180/231051/192195/213389/381022/208043/110593/14055/239122/75410/235626/14056/26433/77683/233904/208266/15107/18193/73582/74147/73251/11669/56752/67956/225888/234135	31	Plod1/Echs1/Aldh1b1/Smyd1/Ezh2/Plod3/Hadh/Aldh9a1/Kmt5a	Kmt2a/Kmt2e/Kmt2c/Ash1l/Prdm9/Kmt2d/Setd1b/Prdm2/Ezh1/Setdb2/Kmt2b/Setd2/Ehmt1/Setd1a/Dot1l/Nsd1/Camkmt/Ehhadh/Setd7/Aldh2/Kmt5b/Nsd3	9	22	29.0323	70.9677
mmu04612	Antigen processing and presentation	41/2820	90/8997	0.00312476	0.0116665	0.00694278	13040/13039/16643/19141/13030/16641/15000/14961/65972/12525/15978/14999/12526/15007/15002/14960/14990/14969/14998/15039/381091/12010/19188/14972/21356/14964/16149/15040/15015/21354/15001/621823/19186/53970/14991/12504/21926/12912/21355/18046/14827	41	Ctss/Ctsl/Klrd1/Lgmn/Ctsb/Klrc1/H2-Ab1/Ifi30/Cd8a/Ifng/H2-DMb1/Cd8b1/H2-Q10/H2-Aa/H2-M2/H2-Eb1/H2-DMa/H2-T22/B2m/Psme2/H2-K1/Tapbp/H2-D1/Cd74/H2-T23/H2-Q4/Tap1/Psme1/H2-M3/Tnf/Tap2/Pdia3	H2-DMb2/H2-Ob/H2-Eb2/H2-Oa/Psme2b/Rfx5/Cd4/Creb1/Nfyc	32	9	78.0488	21.9512
mmu04978	Mineral absorption	27/2820	54/8997	0.00317004	0.0116665	0.00694278	53945/20529/20505/22337/11927/20541/11932/18174/15368/52466/381290/22782/14325/14319/11936/22041/15369/72027/110891/67972/11933/232975/17750/11931/171429/74338/58800	27	Slc40a1/Slc31a1/Vdr/Atox1/Slc8a1/Slc11a2/Hmox1/Slc46a1/Atp2b4/Slc30a1/Ftl1/Fth1/Fxyd2/Trf/Hmox2/Slc8a2/Atp1b3/Atp1a3/Mt2/Slc26a6	Slc34a1/Atp1b2/Slc39a4/Atp2b1/Atp1b1/Slc6a19/Trpm7	20	7	74.0741	25.9259
mmu00670	One carbon pool by folate	2820-12-01	19/8997	0.00420487	0.015037	0.00894857	216188/107747/108156/107885/17769/108037/22171/100039707/13361/270685/14450/69606	12	Aldh1l1/Mthfs/Mthfr/Tyms/Mthfsl/Dhfr	Aldh1l2/Mthfd1/Shmt2/Mthfd1l/Gart/Mtfmt	6	6	50	50
mmu04146	Peroxisome	39/2820	86/8997	0.0042875	0.0151676	0.00902631	212503/16922/54683/110959/23986/70503/14081/18631/20656/235674/19299/15356/18477/11430/50790/15926/170789/67420/19305/668173/18126/19302/12908/113868/330450/19298/68603/26874/69123/28200/15488/12359/22436/74147/76263/67993/19300/93734/234384	39	Paox/Phyh/Prdx5/Nudt19/Eci2/Ddo/Acsl1/Pex11a/Sod2/Acaa1b/Abcd3/Hmgcl/Prdx1/Acox1/Acsl4/Idh1/Acot8/Pex5/Nos2/Pex2/Crat/Acaa1a/Far2/Pex19/Pmvk/Abcd2/Eci3/Dhrs4/Hsd17b4/Xdh/Gstk1/Nudt12/Abcd4/Mpv17l/Mpv17l2	Far1/Pex10/Cat/Ehhadh	35	4	89.7436	10.2564
mmu04071	Sphingolipid signaling pathway	53/2820	124/8997	0.00465216	0.0162826	0.00968982	18762/12043/13033/18752/14739/67260/29857/13609/14673/19094/18754/18806/14127/26417/20698/18751/269643/13610/70059/18798/14389/26415/94226/11886/13611/208449/20397/74769/18750/20773/26408/18607/81535/21937/14360/18201/14677/18797/170758/22059/19353/18710/54447/241447/433323/12028/18708/14126/230379/21926/19878/26419/18176	53	Ctsd/S1pr2/Gna12/Pld2/Fcer1g/Mapk3/Sphk1/Ppp2r2c/Degs2/Gab2/Mapk13/Asah1/Sgpl1/Pik3cb/Sptlc2/Sgpp1/Tnfrsf1a/Fyn/Plcb3/Rac3/Rac1/Pik3r3/Asah2/Cers6/Bax/Tnf/Nras	Prkcz/Bcl2/Prkcg/Cers4/Mapk12/S1pr1/Mapk11/Prkce/Prkcb/S1pr3/Plcb4/S1pr5/S1pr4/Sgms1/Prkca/Map3k5/Pdpk1/Nsmaf/Gnai1/Trp53/Sgpp2/Pik3r1/Ms4a2/Acer2/Rock2/Mapk8	27	26	50.9434	49.0566
mmu00790	Folate biosynthesis	15/2820	26/8997	0.00480307	0.0166338	0.00989885	14187/14590/67861/17434/14287/110391/12408/14528/13180/68591/13361/21990/72562/11677/20751	15	Akr1b8/Ggh/Akr1b10/Mocs2/Qdpr/Cbr1/Gch1/Mocos/Dhfr/Pcbd2/Akr1b3/Spr	Fpgs/Pcbd1/Tph1	12	3	80	20
mmu04370	VEGF signaling pathway	28/2820	58/8997	0.00506462	0.0173569	0.0103292	18752/22339/29857/19094/19057/26417/20698/18751/16542/20779/17164/26415/271844/12015/74769/18750/170758/18783/19225/27371/19353/18710/12540/18708/19056/18176/18019/19303	28	Vegfa/Mapk3/Sphk1/Kdr/Src/Mapkapk2/Mapk13/Pla2g4f/Bad/Pik3cb/Rac3/Pla2g4a/Ptgs2/Sh2d2a/Rac1/Pik3r3/Cdc42/Nras/Nfatc2/Pxn	Prkcg/Mapk12/Mapk11/Ppp3cc/Prkcb/Prkca/Pik3r1/Ppp3cb	20	8	71.4286	28.5714
mmu04015	Rap1 signaling pathway	85/2820	214/8997	0.00529707	0.0179664	0.0106919	18762/18591/12550/18752/18053/22339/18590/29857/54635/19094/13636/14254/58220/110351/64143/217692/26417/107746/18751/16542/224129/11540/18798/16416/14062/192786/19730/20779/26415/12978/101540/17295/104110/17311/20130/16415/16797/244668/16822/16000/217944/16001/14293/21844/74769/93737/74206/382562/18750/238130/16590/78473/26399/23880/11461/14026/223864/14173/56508/14677/11541/18797/170758/19353/51…	85	Pdgfb/Cdh1/Vegfa/Pdgfa/Pdgfc/Flt1/Ralb/Mapk3/Kdr/F2r/Src/Mapk13/Csf1r/Met/Adcy4/Kitl/Rras/Itgb2l/Lat/Sipa1l2/Lcp2/Igf1/Fpr1/Pik3cb/Dock4/Skap1/Fyb/Actb/Evl/Fgf2/Adora2b/Plcb3/Rac3/Rac1/Pik3r3/Enah/Cdc42/Mras/Map2k3/Vasp/Nras/Vav1/P2ry1/Fgf9	Prkcz/Prkcg/Ngfr/Mapk12/Mapk11/Efna1/Pard6b/Rap1gap/Sipa1l1/Rapgef1/Prkcb/Adcy5/Adora2a/Plcb4/Itgb3/Rapgef6/Ralgds/Prkd2/Rapgef5/Igf1r/Tiam1/Pard6g/Sipa1l3/Pfn4/Prkca/Kit/Map2k6/Rapgef3/Rapgef4/Gnai1/Rgs14/Prkd3/Rasgrp2/Egf/Pik3r1/Lpar2/Magi1/Thbs1/Krit1/Rassf5/Rasgrp3	44	41	51.7647	48.2353
mmu01521	EGFR tyrosine kinase inhibitor resistance	36/2820	79/8997	0.00538439	0.0180762	0.0107572	12043/18591/26362/12048/18752/22339/18590/54635/14456/26417/20662/18751/13685/16542/20779/12125/17295/211323/12015/16000/16001/74769/16452/18750/14173/14388/18710/100042150/56717/12028/13645/18708/13684/18176/26987/58988	36	Pdgfb/Axl/Bcl2l1/Vegfa/Pdgfa/Pdgfc/Gas6/Mapk3/Eif4ebp1/Kdr/Src/Bcl2l11/Met/Nrg1/Bad/Igf1/Pik3cb/Fgf2/Gab1/Pik3r3/Nrg2/Bax/Eif4e/Nras/Eif4e2	Bcl2/Prkcg/Sos1/Prkcb/Igf1r/Jak2/Prkca/Mtor/Egf/Pik3r1/Rps6kb2	25	11	69.4444	30.5556
mmu04144	Endocytosis	105/2820	272/8997	0.00591127	0.0196445	0.0116906	18762/12765/72543/212285/330319/57440/259300/17999/107568/58220/12774/18806/72183/14276/216439/216859/11841/21812/67282/13429/15007/232910/20779/22365/14990/53869/30930/13855/232227/208650/12757/73711/15039/215632/234353/68089/12389/11844/56433/242894/16574/26385/245666/16001/99371/66251/13132/27965/14972/93737/14275/12343/208092/75608/74998/14964/68524/15040/69780/98878/56443/11772/15015/74002/5…	105	Cxcr2/Mvb12b/Wwp1/Ccr5/Pld2/Snx6/Folr2/Arf2/Tgfbr1/Washc3/H2-Q10/Ap2s1/Src/Vps45/H2-M2/Rab11a/Vps26a/Clta/Mvb12a/H2-T22/Arpc4/Cav1/Arf5/Vps29/Kif5c/Iqsec2/Arfgap3/Dab2/Spg21/H2-K1/Folr1/Capza2/Chmp6/Chmp4b/H2-D1/H2-T23/Ehd4/Arpc1a/Ap2a2/H2-Q4/Snx12/Sh3glb1/Stam/Vps26b/Agap1/Snx5/H2-M3/Rab11fip5/Chmp5/Snf8/Cdc42/Bin1/Cltb/Washc1/Snx1/Snx3/Chmp2a/Arpc3/Igf2r/Vps25/Cyth4/Ap2m1/Rab5c/Il2rb/Vta1/Rab7/…	Prkcz/Arap2/Wipf3/Ehd3/Ehd2/Nedd4/Pard6b/Agap2/Acap1/Dnm1/Epn2/Iqsec1/Cblb/Psd4/Psd3/Actr3b/Grk6/Igf1r/Arfgef2/Pard6g/Rab11fip2/Wipf2/Smap2/Psd2/Rufy2/Amph/Pml/Rab11fip3/Gbf1/Pip5k1b/Zfyve27/Arfgef1/Dnm3/Arpc5l/Rab11fip1	70	35	66.6667	33.3333
mmu00600	Sphingolipid metabolism	26/2820	54/8997	0.00708678	0.0230847	0.0137378	11605/15212/67260/66190/19156/14420/20698/70059/12091/11886/208449/15211/50784/20397/20773/14421/81535/56386/18010/54447/241447/14466/67916/433323/230379/70750	26	Gla/Hexb/Acer3/Psap/Galc/Sphk1/Degs2/Glb1/Asah1/Hexa/Plpp2/Sgpl1/Sptlc2/Sgpp1/B4galt6/Neu1/Asah2/Cers6/Gba	Cers4/Sgms1/B4galnt1/Plpp3/Sgpp2/Acer2/Kdsr	19	7	73.0769	26.9231
mmu00532	Glycosaminoglycan biosynthesis - chondroitin sulfate / dermatan sulfate	2820-12-01	20/8997	0.00753686	0.0240741	0.0143266	60322/72136/53374/233781/217119/218271/212898/71797/77590/74241/269941/338362	12	Chst14/Xylt2/B4galt7/Dse/Chst13/Ust	Chst7/Chst3/Xylt1/Chst15/Chpf/Chsy1	6	6	50	50
mmu04136	Autophagy - other	17/2820	32/8997	0.00841309	0.0261123	0.0155396	57436/11793/76559/56486/56716/52639/67841/66795/56717/74244/74781/68118/18518/93739/242557/666468/75669	17	Gabarapl1/Atg5/Gabarap/Wipi1/Atg3/Atg10/Atg7/Atg101/Igbp1/Gabarapl2/Atg4c/Atg4a	Atg2b/Mlst8/Mtor/Wipi2/Pik3r4	12	5	70.5882	29.4118
mmu04215	Apoptosis - multiple species	17/2820	32/8997	0.00841309	0.0261123	0.0155396	12043/12048/18053/11799/170770/12369/12125/12367/13063/12211/21937/12018/12028/11796/18952/11798/26419	17	Bcl2l1/Birc5/Bbc3/Casp7/Bcl2l11/Casp3/Cycs/Tnfrsf1a/Bak1/Bax/Septin4	Bcl2/Ngfr/Birc6/Birc3/Xiap/Mapk8	11	6	64.7059	35.2941
mmu04360	Axon guidance	72/2820	181/8997	0.00933605	0.0284404	0.016925	13845/18762/218877/19876/12934/18479/13636/58220/19206/19057/226251/223881/171171/20351/18186/26417/12323/20562/20356/20358/20352/20779/65254/20353/17295/20130/18021/108058/20563/16886/69632/57764/16728/74769/93737/18750/140570/18607/20315/117606/192198/18846/17973/18844/18007/14360/50780/14677/268902/170758/17974/243743/19353/18710/13800/14159/13643/14270/12540/140571/18708/269473/19878/214968/1…	72	Ephb3/Dpysl2/Pak1/Rnd1/Sema4a/Nrp1/Mapk3/Camk2b/Slit1/Sema6a/Src/Dpysl5/Sema4c/Met/Rras/Ntn4/Pik3cb/Plxnb2/Lrrc4/Nck1/Plxna1/Fyn/Rgs3/Rac3/Nck2/Plxna4/Rac1/Pik3r3/Enah/Fes/Srgap2/Cdc42/Plxnb3/Nras/Cdk5/Nfatc2/Limk1	Prkcz/Sema3g/Robo1/Efna1/Pard6b/Ptch1/Ppp3cc/Ablim1/Ntng2/Sema5a/Sema4b/Nfatc3/Camk2d/Slit2/Limk2/Arhgef12/L1cam/Pard6g/Prkca/Pdpk1/Cxcl12/Boc/Plxna3/Neo1/Gnai1/Robo2/Efnb3/Pik3r1/Lrig2/Rock2/Sema6d/Ppp3cb/Srgap3/Ssh2/Plxnc1	37	35	51.3889	48.6111
mmu00603	Glycosphingolipid biosynthesis - globo and isoglobo series	2820-10-01	16/8997	0.00994859	0.0300283	0.01787	11605/15212/20442/20444/17939/26879/15211/56546/20449/215493	10	Gla/Hexb/Naga/B3galnt1/Hexa	St3gal1/St3gal2/Sec1/St8sia1/A3galt2	5	5	50	50
mmu00860	Porphyrin metabolism	21/2820	43/8997	0.0121957	0.0361476	0.0215116	12870/11655/109778/11656/15368/94284/394430/394436/394433/22236/394434/613123/394435/15369/394432/15288/14297/233016/67417/110006/22276	21	Cp/Alas1/Blvra/Alas2/Hmox1/Ugt1a6a/Ugt1a10/Ugt1a1/Ugt1a5/Ugt1a2/Ugt1a9/Ugt1a8/Ugt1a6b/Hmox2/Ugt1a7c/Hmbs/Blvrb/Gusb	Fxn/Ears2/Uros	18	3	85.7143	14.2857
mmu04130	SNARE interactions in vesicular transport	17/2820	33/8997	0.012362	0.0363132	0.0216102	53620/22317/20908/22319/22320/13852/56418/58244/55943/53330/20333/20907/22318/20909/12068/53612/71116	17	Vamp5/Stx3/Vamp3/Vamp8/Stx2/Ykt6/Stx6/Stx8/Vamp4/Sec22b/Stx4a/Bet1/Vti1b/Stx18	Vamp1/Stx1a/Vamp2	14	3	82.3529	17.6471
mmu04611	Platelet activation	51/2820	124/8997	0.0129508	0.0373755	0.0222423	18762/19419/29857/19094/16440/21390/16438/14127/20963/26417/21391/12843/224129/12825/18798/16416/14062/20779/22320/26415/271844/104110/109305/12842/18436/16822/69632/22371/54195/74769/70839/11461/104709/14360/14677/18797/107589/18783/18710/18747/16439/232906/19395/18708/60596/19878/108101/434233/22323/239134/18441	51	Fcer1g/Mapk3/Tbxas1/Col1a2/Col3a1/F2r/Src/Vamp8/Mapk13/Pla2g4f/Adcy4/Orai1/Col1a1/P2rx1/Lcp2/Vwf/Pik3cb/P2ry12/Actb/Pik3r6/Fyn/Plcb3/Mylk/Pla2g4a/Pik3r3/Prkaca/Fermt3/Ppp1ccb/Vasp/Gucy1b2/P2ry1	Prkcz/Rasgrp1/Mapk12/Mapk11/Itpr3/Tbxa2r/Itpr1/Syk/Adcy5/Plcb4/Itgb3/Arhgef12/Gucy1b1/Gnai1/Itpr2/Arhgap35/Rasgrp2/Pik3r1/Gucy1a1/Rock2	31	20	60.7843	39.2157
mmu04010	MAPK signaling pathway	110/2820	294/8997	0.0141883	0.0405908	0.0241558	12290/18591/239556/19419/18752/18053/22339/18590/18479/29857/14673/54635/19094/13636/14254/12297/319734/12292/17869/19057/26401/26417/20662/23882/73086/26412/18751/18018/16175/14103/21812/16542/12289/17260/14701/19418/17164/26415/12978/271844/12367/26411/17295/17311/20130/63953/18021/58226/26407/12296/56692/16000/16001/14256/14102/16765/18750/12531/56808/26408/17762/16590/26399/16150/56613/21937/…	110	Pdgfb/Vegfa/Pdgfa/Pak1/Gna12/Pdgfc/Flt1/Cacnb3/Mapk3/Gadd45g/Il1a/Fasl/Tgfbr1/Kdr/Cacna1d/Gng12/Mapkapk2/Mapk13/Csf1r/Pla2g4f/Casp3/Met/Kitl/Rras/Cacnb2/Lamtor3/Igf1/Fas/Stmn1/Rps6ka4/Tnfrsf1a/Fgf2/Il1b/Relb/Myd88/Rac3/Tgfb1/Pla2g4a/Rac1/Dusp5/Prkaca/Areg/Cdc42/Gadd45a/Tnf/Mras/Map2k3/Ptpn7/Nras/Cd14/Fgf9	Cacna1e/Cacna1i/Rasgrp1/Prkcg/Ngfr/Mapk12/Mapk11/Efna1/Cacna2d4/Cacna1s/Myc/Ppp3cc/Map3k1/Sos1/Rps6ka5/Map4k2/Prkcb/Nfatc1/Mef2c/Rasgrf2/Map4k1/Dusp10/Nfatc3/Cacna1h/Map3k4/Igf1r/Flt3l/Prkca/Cdc25b/Cacna2d2/Map3k5/Mapt/Kit/Map2k6/Ikbkb/Elk4/Cacnb1/Rasa2/Trp53/Flt3/Il1rap/Stk4/Ecsit/Map3k14/Map3k13/Flnb/Rasgrp2/Egf/Ikbkg/Cacna1a/Irak1/Ppp3cb/Mapk8/Taok2/Jund/Mapk8ip3/Rasgrp3/Flna/Mknk2	51	59	46.3636	53.6364
mmu00040	Pentose and glucuronate interconversions	18/2820	36/8997	0.0147928	0.0415968	0.0247545	14187/67880/67861/216558/94284/394430/394436/394433/22236/394434/613123/394435/58810/394432/20322/11677/75847/110006	18	Akr1b8/Dcxr/Akr1b10/Ugp2/Ugt1a6a/Ugt1a10/Ugt1a1/Ugt1a5/Ugt1a2/Ugt1a9/Ugt1a8/Ugt1a6b/Akr1a1/Ugt1a7c/Sord/Akr1b3/Crppa/Gusb		18	0	100	0
mmu00051	Fructose and mannose metabolism	18/2820	36/8997	0.0147928	0.0415968	0.0247545	14187/15277/225913/67861/11674/212032/29858/21991/110119/18641/353204/234730/79459/11676/56421/20322/11677/170768	18	Akr1b8/Hk2/Akr1b10/Aldoa/Hk3/Pmm1/Tpi1/Mpi/Pfkl/Aldoart1/Aldoart2/Aldoc/Pfkp/Sord/Akr1b3/Pfkfb3	Tkfc/Fcsk	16	2	88.8889	11.1111
mmu04110	Cell cycle	51/2820	125/8997	0.0153546	0.0428108	0.0254769	75430/11920/22390/12444/17869/19090/55948/23882/12534/66671/12575/18817/27214/13555/56150/12428/12235/12914/107995/12236/69010/12531/66440/68999/328572/12571/12581/12442/21803/22059/268697/56438/20843/22629/12576/242705/13557/12545/26429/105988/245000/13197/22137/52206/12443/12544/12572/12447/17215/19650/56317	51	Anapc15/Gadd45g/Cdk1/Ccnh/Cdkn1a/Plk1/Dbf4/E2f1/Mad2l1/Ccna2/Bub1/Cdc20/Bub1b/Anapc13/Cdc26/Anapc10/Cdk6/Cdkn2d/Ccnb2/Tgfb1/Ccnb1/Rbx1/Ywhah/E2f3/Orc5/Espl1/Gadd45a/Ttk/Anapc4/Cdc45/Cdk7/Mcm3/Anapc7	Atm/Wee1/Ccnd2/Myc/Prkdc/Sfn/Crebbp/Cdc25b/Ep300/Trp53/Stag2/Cdkn1b/E2f2/Cdc7/Atr/Ccnd1/Ccne1/Rbl1	33	18	64.7059	35.2941
mmu04630	JAK-STAT signaling pathway	66/2820	168/8997	0.0167965	0.0464374	0.0276351	16192/12043/18591/12048/18590/16164/60504/12444/16847/17869/16199/16161/12984/20662/15980/15978/20846/16188/12981/16195/12575/16197/16157/16880/16168/16153/16169/12914/16163/67296/74769/16452/16158/14599/15976/213208/328572/13857/20844/20849/12703/18710/19116/56717/192157/18414/16189/12982/16155/13645/16878/18708/229615/16190/15979/19255/54607/16159/242700/16154/12443/15170/16185/57914/20847/20851	66	Pdgfb/Bcl2l1/Pdgfa/Il13ra1/Il21r/Lepr/Il12rb1/Csf2rb2/Ifngr2/Ifng/Stat1/Il3ra/Csf2/Cdkn1a/Il11ra1/Il15/Il10/Il15ra/Il13/Pik3cb/Il11ra2/Ifnar2/Il20rb/Epor/Stam/Socs1/Pik3r3/Osmr/Il4/Csf2ra/Il10rb/Lif/Il4ra/Ifngr1/Ptpn2/Socs6/Il10ra/Ptpn6/Il2rb/Crlf2/Stat2	Il5ra/Bcl2/Ccnd2/Myc/Il9r/Sos1/Il6st/Il7r/Lifr/Crebbp/Socs4/Jak2/Gh/Ep300/Stat4/Prlr/Mtor/Socs7/Egf/Pik3r1/Pias3/Il12a/Ifnlr1/Ccnd1/Stat5b	41	25	62.1212	37.8788
In bold red: pathways with ≥ 55% genes up
In bold blue: pathways with ≥ 55% genes down
In bold black: pathways with both upregulated and downregulated genes ≤ 54%
