# Supplementary material for: CD38 deficiency leads to a defective short-lived transcriptomic response to chronic graft-versus-host disease induction, involving purinergic signaling-related genes and distinct transcriptomic signatures associated with lupus
Source: Front Immunol. 2025 Feb 10;16:1441981. doi: 10.3389/fimmu.2025.1441981 (PMC11847871; doi:10.3389/fimmu.2025.1441981)
Supplement: Supplementary file 2 [file DataSheet2.zip › DEGs_KEGGs_Tables_171124_1441981/Table S12_171124.xlsx]

## Sheet: Hoja1
Table S12. Enriched KEGG pathways from DEGs comparative cGVHD Cd38-/- PECs 4W vs Cd38-/- PECs Control
ID	Description	GeneRatio	BgRatio	pvalue	p.adjust	qvalue	geneID	Total	GenesID_up	GenesID_dn	Total_up	Total_dn	%_up	%_dn
mmu03030	DNA replication	17/1157	35/8997	2.97765e-07	9.6476e-05	7.7419e-05	17218/18973/17216/17220/19076/16881/68240/66979/381760/18971/18972/67153/19075/18969/106344/69724/18538	17	Rnaseh2a	Mcm5/Pole/Mcm2/Mcm7/Prim2/Lig1/Rpa3/Pole4/Ssbp1/Pold1/Pold2/Rnaseh2b/Prim1/Pola2/Rfc4/Pcna	1	16	5.88235	94.1176
mmu04110	Cell cycle	34/1157	125/8997	1.20969e-05	0.0019597	0.0015726	22390/268930/12447/21808/12443/12444/17218/17216/17220/12544/12649/12531/12442/12534/55948/107995/12428/12532/268697/218294/18817/17869/12580/23882/12236/12545/105988/12578/66156/12571/12448/104394/13555/18538	34	Tgfb2/Cdc14b/Gadd45g/Espl1/Cdkn2a/Cdk6	Wee1/Pkmyt1/Ccne1/Ccnd1/Ccnd2/Mcm5/Mcm2/Mcm7/Cdc45/Chek1/Cdc25b/Ccnb2/Cdk1/Sfn/Cdc20/Ccna2/Cdc25c/Ccnb1/Plk1/Myc/Cdkn2c/Bub1b/Cdc7/Anapc11/Ccne2/E2f4/E2f1/Pcna	6	28	17.6471	82.3529
mmu01232	Nucleotide metabolism	25/1157	84/8997	3.31652e-05	0.00358185	0.00287432	78801/11639/11636/80914/68870/20135/68106/22169/21915/21877/23959/22436/22171/20133/51797/320685/22271/11717/110074/215446/54369/11566/23917/14544/18102	25	Ak4/Ak1/Ak8/Cmpk2/Nt5e/Xdh/Upp1/Ampd3/Entpd3/Adss/Impdh1/Gda	Ak7/Uck2/Rrm2/Nt5c3b/Dtymk/Tk1/Tyms/Rrm1/Ctps/Dctd/Dut/Nme6/Nme1	12	13	48	52
mmu03430	Mismatch repair	10/1157	22/8997	0.000177636	0.0143885	0.0115463	16881/68240/381760/18971/18972/217716/18861/106344/26909/18538	10	Mlh3	Lig1/Rpa3/Ssbp1/Pold1/Pold2/Pms2/Rfc4/Exo1/Pcna	1	9	10	90
mmu04015	Rap1 signaling pathway	46/1157	214/8997	0.000256888	0.0143938	0.0115506	65086/13636/18762/58220/16416/104110/19730/18591/54635/14254/223864/70549/14178/57257/22340/16337/110351/11540/15901/18590/12388/240168/382562/14182/74769/14677/12550/23797/18795/75600/109880/17532/29857/18752/14682/16409/18797/20130/18441/16653/16415/14180/12978/381810/18053/107746	46	Lpar3/Adcy4/Pdgfb/Pdgfc/Flt1/Tln2/Fgf7/Vav3/Insr/Pdgfa/Ctnnd1/Rasgrp3/Fgfr1/Pik3cb/Cdh1/Akt3/Plcb1/Calml4/Braf/Mras/Gnaq/Itgam/Plcb3/Rras/P2ry1/Kras/Itgb2l/Fgf9/Csf1r/Lpar5	Efna1/Prkcz/Pard6b/Itgb3/Ralgds/Rapgef3/Vegfb/Rap1gap/Adora2a/Id1/Pfn4/Gnai1/Mapk12/Prkcg/Ngfr/Rapgef1	30	16	65.2174	34.7826
mmu04979	Cholesterol metabolism	16/1157	50/8997	0.000342768	0.0143938	0.0115506	16835/15450/11807/11303/20778/18830/12491/218203/20661/11816/16971/16889/100102/11812/16956/16976	16	Ldlr/Abca1/Scarb1/Pltp/Cd36/Mylip/Sort1/Apoe/Lrp1/Lipa/Apoc1/Lpl/Lrpap1	Lipc/Apoa2/Pcsk9	13	3	81.25	18.75
mmu04540	Gap junction	23/1157	86/8997	0.000393592	0.0143938	0.0115506	60596/104110/22144/18591/54635/21872/73710/22145/22152/19091/12534/22143/18590/14677/18795/227613/18752/22153/14682/18797/16653/545486/67951	23	Adcy4/Pdgfb/Pdgfc/Tjp1/Prkg1/Pdgfa/Plcb1/Gnaq/Plcb3/Kras	Gucy1a1/Tuba3a/Tubb2b/Tuba4a/Tubb3/Cdk1/Tuba1b/Gnai1/Tubb4b/Prkcg/Tubb4a/Tubb1/Tubb6	10	13	43.4783	56.5217
mmu04145	Phagosome	40/1157	182/8997	0.000394875	0.0143938	0.0115506	108078/170776/16419/17523/242341/16416/50909/22144/56644/12266/73710/246256/22145/15042/22152/69142/12845/17533/20778/22143/14131/13040/381091/12491/13039/16410/12475/227613/68775/170780/100226/22153/16409/14964/21898/12721/16415/545486/16784/67951	40	Olr1/Itgb5/Mpo/Atp6v0d2/C1ra/Clec7a/C3/Fcgr4/H2-T24/Cd209f/Comp/Mrc1/Scarb1/Fcgr3/Ctss/H2-Eb2/Cd36/Ctsl/Itgav/Cd14/Cd209e/Stx12/Itgam/H2-D1/Tlr4/Itgb2l/Lamp2	Cd209c/Itgb3/Tuba3a/Tubb2b/Tuba4a/Tubb3/Tuba1b/Tubb4b/Atp6v1c2/Tubb4a/Coro1a/Tubb1/Tubb6	27	13	67.5	32.5
mmu04060	Cytokine-cytokine receptor interaction	58/1157	292/8997	0.000399829	0.0143938	0.0115506	215257/16192/12765/21941/13607/21949/16847/12769/56744/17329/21936/320100/21808/17000/12458/66102/12163/16181/57890/16195/69583/12771/16177/12774/94185/209590/12803/14103/12156/85030/16175/20305/27279/16197/14561/242700/12145/53603/23832/21934/20296/12778/21937/19116/16963/12168/60504/57916/16161/12982/16191/16156/50905/12978/20290/20308/18053/12504	58	Il36g/Cxcr2/Eda/Lepr/Cxcl9/Tgfb2/Ltbr/Ccr6/Cxcl16/Bmp8a/Il1rn/Il17re/Tnfsf13/Ccr3/Ccr5/Tnfrsf21/Fasl/Bmp2/Il1a/Ccl6/Tnfrsf12a/Gdf11/Tslp/Tnfrsf11a/Ackr3/Tnfrsf1a/Xcl1/Bmpr2/Il21r/Csf2ra/Il5/Il11/Csf1r/Ccl1/Ccl9	Il5ra/Tnfrsf8/Tnfsf8/Ccr9/Pf4/Tnfrsf18/Relt/Il6st/Il1r1/Il23r/Cntf/Tnfrsf25/Il7r/Ifnlr1/Cxcr5/Xcr1/Ccl2/Prlr/Tnfrsf13b/Il12rb1/Il17rb/Ngfr/Cd4	35	23	60.3448	39.6552
mmu04510	Focal adhesion	43/1157	201/8997	0.000448545	0.0144395	0.0115873	216148/16419/16416/17898/22371/18591/54635/14254/70549/329278/12443/109711/57257/12444/22340/21923/13866/12829/192897/320910/12845/16404/329251/12841/12043/18590/104099/16400/74769/16410/286940/330662/23797/107589/12834/109880/16421/18752/232906/22330/18479/64099/107746	43	Shc2/Itgb5/Myl7/Vwf/Pdgfb/Pdgfc/Flt1/Tln2/Vav3/Erbb2/Comp/Col9a3/Pdgfa/Itga9/Pik3cb/Itgav/Flnb/Dock1/Akt3/Mylk/Braf/Itgb7/Arhgap35/Vcl/Pak1	Itgb3/Tnn/Ccnd1/Actn1/Ccnd2/Vegfb/Tnc/Col4a4/Itgb4/Itgb8/Itga7/Ppp1r12b/Bcl2/Itga3/Col6a2/Prkcg/Parvg/Rapgef1	25	18	58.1395	41.8605
mmu04713	Circadian entrainment	25/1157	98/8997	0.00049023	0.0144395	0.0115873	60596/104110/20191/16521/14702/16524/19091/14710/64337/11517/14677/18626/20192/18628/18795/75600/14706/18752/14682/18797/12323/12289/14695/58226/14700	25	Adcy4/Ryr2/Prkg1/Gngt2/Adcyap1r1/Plcb1/Calml4/Gng4/Gnaq/Plcb3/Camk2b/Cacna1d	Gucy1a1/Kcnj5/Gng2/Kcnj9/Gng13/Gnai1/Per1/Ryr3/Per3/Prkcg/Gnb3/Cacna1h/Gng10	12	13	48	52
mmu01240	Biosynthesis of cofactors	34/1157	152/8997	0.000753124	0.0187702	0.0150625	78801/11639/11636/11656/68870/14528/14287/74080/70789/67375/22169/72535/17768/216134/56738/77974/51797/270685/14590/67417/110119/108037/17252/14629/54369/11566/71562/14151/22276/66812/20148/98256/18102/331026	34	Ak4/Ak1/Alas2/Ak8/Gch1/Nmnat3/Cmpk2/Aldh1b1/Mocs1/Ggh/Mpi/Adss/Fech/Dhrs3/Kmo	Ak7/Fpgs/Kynu/Qprt/Mthfd2/Pdxk/Rdh12/Ctps/Mthfd1l/Ears2/Shmt2/Rdh11/Gclc/Nme6/Afmid/Uros/Ppcdc/Nme1/Gmppb	15	19	44.1176	55.8824
mmu04613	Neutrophil extracellular trap formation	43/1157	207/8997	0.000852697	0.0197338	0.0158358	73333/64008/17523/16416/319187/15139/319164/22371/56644/319183/319154/12266/319181/319165/14294/246256/319158/105675/319192/107435/79221/319178/74769/74244/14289/23797/319182/18795/319161/12363/29857/18752/16409/320332/18797/15270/232440/21898/18602/16415/20345/69386/232232	43	Slc25a31/Aqp9/Mpo/H2bc15/Hc/H2ac6/Vwf/Clec7a/H2bc11/C3/H2bc8/H2ac7/Fpr3/Fcgr4/H2ac19/Hdac9/Pik3cb/Atg7/Fpr2/Akt3/H2bc9/Plcb1/Casp4/Itgam/H4f16/Plcb3/Tlr4/Padi4/Itgb2l/Selplg/H4c8/Hdac11	Itgb3/H3c13/H4c9/Ppif/Hat1/H2bc3/H4c18/Mapk12/Prkcg/H2ax/H2aj	32	11	74.4186	25.5814
mmu04020	Calcium signaling pathway	48/1157	240/8997	0.0010525	0.0227341	0.0182434	73333/72469/104110/18436/20191/12372/18591/54635/14254/215999/14676/19218/14178/12292/22340/21390/13866/19882/320404/110094/105675/11540/12290/18590/18799/14680/14182/20192/107589/68279/18795/75600/18438/65973/18752/21924/14682/171166/18797/12323/12289/381290/58226/12671/20698/13618/228550/14180	48	Slc25a31/Adcy4/P2rx1/Ryr2/Pdgfb/Pdgfc/Flt1/Gna15/Fgf7/Erbb2/Mst1r/Itpkb/Phka2/Pdgfa/Plcd1/Fgfr1/Mylk/Plcb1/Calml4/P2rx4/Asph/Gnaq/Plcb3/Camk2b/Cacna1d/Atp2b4/Chrm3/Sphk1/Ednrb/Itpka/Fgf9	Plcd3/Casq1/Mcu/Ptger3/Cacna1s/Vegfb/Tbxa2r/Ppif/Adora2a/Cacna1e/Gnal/Ryr3/Mcoln2/Prkcg/Tnnc1/Mcoln3/Cacna1h	31	17	64.5833	35.4167
mmu00240	Pyrimidine metabolism	16/1157	56/8997	0.00137113	0.026883	0.0215728	80914/20135/68106/22169/21915/21877/23959/22171/20133/51797/320685/22271/110074/215446/54369/18102	16	Cmpk2/Nt5e/Upp1/Entpd3	Uck2/Rrm2/Nt5c3b/Dtymk/Tk1/Tyms/Rrm1/Ctps/Dctd/Dut/Nme6/Nme1	4	12	25	75
mmu00230	Purine metabolism	30/1157	134/8997	0.00147908	0.026883	0.0215728	78801/11639/60596/11636/18588/104110/68870/14917/20135/110385/66681/110639/23959/22436/19139/20133/29863/245650/11717/14198/18577/215446/54369/11566/23917/237823/14544/230103/74167/18102	30	Ak4/Ak1/Adcy4/Ak8/Pgm2/Nt5e/Xdh/Pde7b/Gucy2f/Ampd3/Entpd3/Adss/Impdh1/Gda/Nudt9	Ak7/Gucy1a1/Pde6g/Gucy2c/Rrm2/Pde4c/Prps2/Prps1/Rrm1/Fhit/Pde4a/Nme6/Pfas/Npr2/Nme1	15	15	50	50
mmu04640	Hematopoietic cell lineage	23/1157	94/8997	0.0014935	0.026883	0.0215728	14255/16192/16416/16790/12527/12481/12507/16177/381091/12491/16175/16400/16197/12475/13137/14128/12489/16409/12982/16191/16156/12978/12504	23	Anpep/Cd9/H2-Eb2/Cd36/Il1a/Cd14/Fcer2a/Cd33/Itgam/Csf2ra/Il5/Il11/Csf1r	Flt3/Il5ra/Itgb3/Cd2/Cd5/Il1r1/Itga3/Il7r/Cd55b/Cd4	13	10	56.5217	43.4783
mmu04210	Apoptosis	30/1157	136/8997	0.00189012	0.0322315	0.0258648	16907/12047/78943/22144/16905/14939/11799/22145/12044/56464/12045/26926/12043/22143/14103/13040/16906/13039/22029/74769/23797/21937/23882/13030/13036/13033/13041/16653/12122/19766	30	Bcl2a1d/Ern1/Gzmb/Bcl2a1a/Ctsf/Bcl2a1b/Aifm1/Fasl/Ctss/Ctsl/Pik3cb/Akt3/Tnfrsf1a/Gadd45g/Ctsb/Ctsh/Ctsd/Ctsw/Kras/Ripk1	Lmnb2/Tuba3a/Lmna/Birc5/Tuba4a/Bcl2/Tuba1b/Lmnb1/Traf1/Bid	20	10	66.6667	33.3333
mmu04960	Aldosterone-regulated sodium reabsorption	12/1157	38/8997	0.00210793	0.0341485	0.0274031	11932/65962/16337/55948/232975/11931/74769/108017/56379/11936/18752/16653	12	Slc9a3r2/Insr/Atp1a3/Pik3cb/Kcnj1/Fxyd2/Kras	Atp1b2/Sfn/Atp1b1/Fxyd4/Prkcg	7	5	58.3333	41.6667
mmu04010	MAPK signaling pathway	55/1157	294/8997	0.00236575	0.0365001	0.0292902	13636/14255/18591/54635/70686/14254/14178/21808/12292/16765/22340/16337/13866/15482/16177/19419/12531/19418/225028/12290/319734/14103/26410/18590/16175/271844/240168/14182/286940/12475/23797/17869/21937/23882/19252/109880/17532/29857/18752/20130/12289/18018/53608/320139/16653/26403/63953/58226/114713/14180/15481/18479/12978/14673/18053	55	Pdgfb/Pdgfc/Dusp16/Flt1/Fgf7/Tgfb2/Insr/Erbb2/Map4k3/Fasl/Map3k8/Pdgfa/Il1a/Pla2g4f/Rasgrp3/Fgfr1/Flnb/Cd14/Akt3/Tnfrsf1a/Gadd45g/Dusp1/Braf/Mras/Rras/Cacna1d/Ptpn7/Kras/Map3k11/Rasa2/Fgf9/Pak1/Csf1r/Gna12	Efna1/Flt3/Cacna1s/Stmn1/Vegfb/Hspa1l/Il1r1/Rasgrp1/Cdc25b/Rasgrf2/Cacna1e/Cacna2d4/Myc/Mapk12/Prkcg/Nfatc1/Map3k6/Dusp10/Cacna1h/Hspa8/Ngfr	34	21	61.8182	38.1818
mmu04514	Cell adhesion molecules	37/1157	182/8997	0.00281341	0.0368161	0.0295438	12477/17967/58205/12524/245537/11658/67374/58998/15896/12481/15042/20339/320910/12737/104099/381091/16410/18007/100043314/12550/16421/16456/12511/19274/16409/14964/20969/19294/17136/16415/20345/16728/18260/19268/13003/216856/12504	37	Cd86/Alcam/Jam2/Nectin3/Icam2/H2-T24/Sele/Cldn1/Itga9/H2-Eb2/Itgav/Tigit/Cdh1/Itgb7/Ptprm/Itgam/H2-D1/Sdc1/Nectin2/Mag/Itgb2l/Selplg/Ocln	Ctla4/Ncam1/Pdcd1lg2/Nlgn3/Cd2/Itgb8/Neo1/F11r/Cd6/L1cam/Ptprf/Vcan/Nlgn2/Cd4	23	14	62.1622	37.8378
mmu04610	Complement and coagulation cascades	22/1157	93/8997	0.00295291	0.0368161	0.0295438	15160/15139/50909/22371/12258/12266/18792/625018/17175/317677/14962/14067/69379/19128/13137/14058/16409/18793/50908/16415/12268/12267	22	Serpind1/Hc/C1ra/Vwf/Serping1/C3/C4a/C1s2/Cfb/F5/Pros1/F10/Itgam/Plaur/C1s1/Itgb2l/C4b/C3ar1	Plau/Masp2/C8g/Cd55b	18	4	81.8182	18.1818
mmu04810	Regulation of actin cytoskeleton	43/1157	220/8997	0.00295438	0.0368161	0.0295438	16419/16416/17898/18591/54635/71960/14178/109711/57257/544963/219140/192897/320910/16404/329251/23805/18590/104099/16400/382562/14182/74769/76884/16410/330662/107589/69632/109880/16421/17532/16409/20130/16653/16886/108100/232906/16415/12671/22330/14180/18479/14673/381810	43	Itgb5/Myl7/Pdgfb/Pdgfc/Fgf7/Vav3/Iqgap2/Apc2/Pdgfa/Itga9/Fgfr1/Pik3cb/Itgav/Dock1/Mylk/Arhgef12/Braf/Itgb7/Mras/Itgam/Rras/Kras/Baiap2/Arhgap35/Itgb2l/Chrm3/Vcl/Fgf9/Pak1/Gna12/Lpar5	Itgb3/Myh14/Actn1/Spata13/Itgb4/Itgb8/Itga7/Ppp1r12b/Itga3/Pfn4/Cyfip2/Limk2	31	12	72.093	27.907
mmu04115	p53 signaling pathway	18/1157	72/8997	0.00365494	0.0422929	0.0339387	12447/12443/12444/20135/68428/29870/12649/12442/12534/55948/12043/268697/23882/71361/12578/12571/12448/12122	18	Steap3/Gadd45g/Aifm2/Cdkn2a/Cdk6	Ccne1/Ccnd1/Ccnd2/Rrm2/Gtse1/Chek1/Ccnb2/Cdk1/Sfn/Bcl2/Ccnb1/Ccne2/Bid	5	13	27.7778	72.2222
mmu04062	Chemokine signaling pathway	38/1157	192/8997	0.00402785	0.0450008	0.0361117	216148/12765/18762/104110/12769/56744/17329/14702/14773/12458/57257/66102/14191/12771/12774/14710/64337/20305/16428/74769/14677/12145/23797/23832/320129/20296/18795/14706/109880/16963/14682/18797/14695/16653/18479/14700/20290/20308	38	Shc2/Cxcr2/Adcy4/Cxcl9/Grk5/Ccr6/Vav3/Cxcl16/Fgr/Ccr3/Ccr5/Gngt2/Ccl6/Pik3cb/Akt3/Plcb1/Gng4/Braf/Xcl1/Gnaq/Plcb3/Kras/Pak1/Ccl1/Ccl9	Prkcz/Ccr9/Pf4/Gng2/Gng13/Itk/Gnai1/Cxcr5/Xcr1/Grk3/Ccl2/Gnb3/Gng10	25	13	65.7895	34.2105
mmu03410	Base excision repair	11/1157	36/8997	0.0042568	0.0459735	0.0368923	18973/16881/22256/234258/382913/66979/18971/18972/70603/18970/18538	11	Neil2/Polb	Pole/Lig1/Ung/Neil3/Pole4/Pold1/Pold2/Mutyh/Pcna	2	9	18.1818	81.8182
In bold red: pathways with ≥ 55% genes up
In bold blue: pathways with ≥ 55% genes down
In bold black: pathways with both upregulated and downregulated genes ≤ 54%
