# Supplementary material for: CD38 deficiency leads to a defective short-lived transcriptomic response to chronic graft-versus-host disease induction, involving purinergic signaling-related genes and distinct transcriptomic signatures associated with lupus
Source: Front Immunol. 2025 Feb 10;16:1441981. doi: 10.3389/fimmu.2025.1441981 (PMC11847871; doi:10.3389/fimmu.2025.1441981)
Supplement: Supplementary file 2 [file DataSheet2.zip › DEGs_KEGGs_Tables_171124_1441981/Table S13_new.xlsx]

## Sheet: Hoja1
Table S13. Enriched KEGG pathways from DEGs comparative cGVHD WT PECs 2W vs WT PECs Control
ID	Description	GeneRatio	BgRatio	pvalue	p.adjust	qvalue	geneID	Total	GenesID_up	GenesID_dn	Total_up	Total_dn	% up	% down
mmu04142	Lysosome	96/3112	135/8997	3.26221e-18	1.07327e-15	5.1852e-16	11605/13041/252903/242341/13033/66848/54397/13040/13039/11432/11769/16541/13030/13032/12514/19156/13034/20661/15212/19141/58911/74105/64138/56722/27419/16783/11777/11984/11433/18173/16004/192654/12091/11886/11881/108664/235504/11768/16784/67963/12492/18174/56464/110173/27060/17939/12751/16889/71665/13036/27426/13423/12512/11972/17775/14667/12752/12757/14420/16792/56325/108012/15211/19025/260302/1…	96	Gla/Ctsw/Atp6v0d2/Ctsd/Fuca2/Ppt2/Ctss/Ctsl/Acp2/Ap1s1/Ctsb/Ctsc/Cd68/Psap/Sort1/Hexb/Lgmn/Sumf1/Ctsz/Litaf/Naglu/Lamp1/Ap3s1/Atp6v0c/Slc11a1/Igf2r/Pla2g15/Glb1/Asah1/Arsb/Atp6v1h/Slc17a5/Lamp2/Npc2/Scarb2/Slc11a2/Ctsf/Manba/Tcirg1/Naga/Tpp1/Lipa/Fuca1/Ctsh/Nagpa/Dnase2a/Cd63/Atp6v0d1/Laptm4a/Gm2a/Cln3/Clta/Galc/Laptm5/Abcb9/Ap1s2/Hexa/Ctsa/M6pr/Cltb/Gba/Gns/Gaa/Gusb/Atp6ap1/Ppt1/Npc1/Galns/Man2b…	Ap1s3/Napsa/Ctse/Gga2/Acp5/Ap1m2/Gga3/Ncoa7/Ap1g2/Ap1m1/Ctsg/Ap4e1/Ap4m1/Hyal6	82	14	85.4167	14.5833
mmu04640	Hematopoietic cell lineage	65/3112	94/8997	7.22559e-12	7.92407e-10	3.8283e-10	16192/14255/16790/14129/12482/12516/12481/16402/12489/16178/12478/12525/12527/15000/12526/16175/16416/16157/12502/12483/13136/12500/16176/14999/15002/12493/14256/12978/12509/12501/109700/12981/16409/14961/13137/16193/16188/12902/12480/17311/14960/16177/21926/16400/14998/16191/16197/14969/12982/12475/381091/16184/16156/15001/12491/12505/12977/16190/233274/14128/13857/12504/16189/16196/13856	65	Anpep/Fcgr1/Cd7/Itga5/Cd33/Il1r2/Cd8a/Cd9/Cd8b1/Il1a/Il11ra1/Cd3g/Cd3d/Il1b/H2-DMb1/Csf1r/Cd59a/Cd3e/Itga1/Csf2/Itgam/H2-Ab1/Il6/Il3ra/Cd1d2/Kitl/H2-Aa/Tnf/H2-DMa/Il5/H2-Eb1/Csf2ra/Cd14/Cd36/Cd44/Csf1/Il4ra/Siglech/Epor/Cd4/Il4/Il7/Epo	Il5ra/Flt3/Ms4a1/Cd2/Cd19/H2-DMb2/Itgb3/Cd22/Cd55/H2-Ob/Cd37/Flt3l/Cd55b/Cr2/Il1r1/Itga3/Il7r/H2-Eb2/Il2ra/Il11/H2-Oa/Fcer2a	43	22	66.1538	33.8462
mmu04210	Apoptosis	83/3112	136/8997	2.14536e-10	1.41165e-08	6.81999e-09	14939/12048/13041/18646/12044/13033/12045/12047/13040/13039/22146/11799/14103/13030/13032/12043/22145/64138/74769/13666/12369/21937/12018/12984/13063/16440/12367/16438/26408/12364/12125/14102/22144/26417/56464/12015/22029/13036/11920/23882/11783/16188/16150/11545/13347/21926/170770/26926/22035/18952/22059/11461/13163/11796/16653/13197/16906/26420/11797/16907/13368/19766/13038/235587/18035/12366/1…	83	Gzmb/Bcl2l1/Ctsw/Prf1/Bcl2a1a/Ctsd/Bcl2a1b/Bcl2a1d/Ctss/Ctsl/Tuba1c/Birc5/Fasl/Ctsb/Ctsc/Ctsz/Pik3cb/Casp7/Tnfrsf1a/Bak1/Csf2rb2/Cycs/Casp3/Casp12/Bcl2l11/Fas/Mapk3/Ctsf/Bad/Ctsh/Gadd45g/Apaf1/Il3ra/Tnf/Bbc3/Aifm1/Tnfsf10/Septin4/Actb/Daxx/Kras/Gadd45a/Lmnb1/Mapk9/Ripk1/Ctsk/Nfkbia/Eif2s1/Tuba1b/Actg1/Cflar/Pik3r3/Nras/Casp8/Hras/Ern1	Bcl2/Tuba4a/Eif2ak3/Itpr3/Itpr1/Map3k5/Tuba3a/Traf1/Atm/Ikbkb/Parp1/Dffa/Trp53/Birc3/Birc2/Lmnb2/Dffb/Parp3/Casp2/Map3k14/Pik3r2/Parp2/Parp4/Pik3cd/Mapk8/Pik3r1/Bid	56	27	67.4699	32.5301
mmu04145	Phagosome	102/3112	182/8997	1.84536e-09	8.67317e-08	4.19021e-08	16419/108078/50909/242341/20778/56644/73710/14129/246256/13040/170776/13039/22146/16402/12266/16410/100226/22145/21827/24088/15000/170786/14131/66335/16783/226421/16416/21898/22319/11984/20288/14999/15002/11964/108664/16784/12845/22144/17167/15039/11973/18779/16409/27060/14961/22152/16414/11966/11972/20335/69165/14972/73834/15040/15042/14964/14960/13057/19345/21354/21899/15007/12721/14990/14998/1…	102	Itgb5/Olr1/C1ra/Atp6v0d2/Scarb1/Clec7a/Fcgr1/Fcgr4/Ctss/Ctsl/Tuba1c/Itga5/C3/Itgav/Stx12/Tlr2/Fcgr3/Atp6v1c1/Lamp1/Rab7b/Tlr4/Vamp3/Atp6v0c/Msr1/H2-DMb1/Atp6v1a/Atp6v1h/Lamp2/Comp/Marco/H2-T22/Atp6v1e1/Pla2r1/Itgam/Tcirg1/H2-Ab1/Itgb2/Atp6v1b2/Atp6v0d1/Sec61g/H2-K1/Atp6v1d/H2-T23/H2-T24/H2-D1/H2-Aa/Cyba/Rab5c/Tap1/Tlr6/H2-Q10/H2-M2/H2-DMa/Mrc1/H2-Eb1/Ncf2/M6pr/Cd14/H2-Q7/Rac1/H2-Q4/Cybb/Atp6v1g1/…	Tubb2b/Cd209c/Tuba4a/Thbs3/H2-DMb2/Cd209a/Itgb3/H2-Ob/Tuba3a/Tubb3/Cd209b/Coro1a/Thbs4/H2-Eb2/H2-Oa/Cd209g/Atp6v1c2/Dync2h1/Tubb4a	83	19	81.3725	18.6275
mmu04668	TNF signaling pathway	68/3112	113/8997	2.08071e-08	6.84555e-07	3.30724e-07	22329/17387/29857/19094/20304/74568/15953/74769/432555/12369/21937/20296/15894/21938/12367/19225/16176/20293/15945/26408/73086/56532/14102/26415/26417/12913/16362/12981/22029/16193/16150/20339/12608/208677/208647/21926/22341/16168/26399/21929/12912/16992/11796/16878/26420/11797/19766/56613/18035/12977/72542/53859/22031/18709/231991/18707/16182/12633/26410/26419/18708/18710/66724/12370/12702/17395…	68	Vcam1/Mmp14/Ccl5/Mlkl/Ifi47/Pik3cb/Gm5431/Casp7/Tnfrsf1a/Ccl2/Icam1/Tnfrsf1b/Casp3/Ptgs2/Il1b/Ccl12/Cxcl10/Ripk3/Fas/Mapk13/Mapk3/Creb3/Irf1/Csf2/Il6/Cebpb/Creb3l3/Tnf/Vegfc/Il15/Tnfaip3/Lif/Mapk9/Ripk1/Rps6ka4/Nfkbia/Csf1/Creb5/Il18r1/Cflar/Map3k8/Pik3r3/Casp8/Socs3/Mmp9/Cxcl1	Mapk12/Mapk11/Map3k5/Rps6ka5/Traf1/Ikbkb/Sele/Creb3l2/Map2k6/Creb1/Lta/Birc3/Birc2/Pgam5/Map3k14/Traf3/Pik3r2/Pik3cd/Mapk8/Pik3r1/Tab3/Map2k7	46	22	67.6471	32.3529
mmu04659	Th17 cell differentiation	64/3112	105/8997	2.69185e-08	7.84216e-07	3.78873e-07	57765/15978/29857/19094/22637/20846/246779/60505/16364/15000/19057/60504/19885/12502/20181/18018/12500/16176/14999/15002/18761/16195/16161/16185/21812/12501/26415/26417/14961/209590/16193/16150/14960/16797/16177/15980/16818/14998/14969/20371/381091/16184/19883/18021/26420/11622/15001/15251/21803/18035/16190/16452/15979/17127/20183/20182/16186/12504/26419/16453/19056/20850/19401/16189	64	Tbx21/Ifng/Zap70/Stat1/Il27/Il21/Il21r/Cd3g/Rxra/Cd3d/Il1b/H2-DMb1/Prkcq/Il12rb1/Il2rb/Tgfbr1/Cd3e/Mapk13/Mapk3/H2-Ab1/Il6/H2-Aa/Lat/Ifngr2/Lck/H2-DMa/H2-Eb1/Foxp3/Rora/Mapk9/Hif1a/Tgfb1/Nfkbia/Il4ra/Ifngr1/Smad3/Rxrg/Il2rg/Cd4/Il4	Mapk12/Mapk11/Irf4/H2-DMb2/Ppp3cc/Rorc/Nfatc1/H2-Ob/Il6st/Il23r/Ikbkb/Il1r1/H2-Eb2/Il2ra/Nfatc3/Ahr/H2-Oa/Jak2/Rxrb/Mapk8/Jak3/Ppp3cb/Stat5a/Rara	40	24	62.5	37.5
mmu04380	Osteoclast differentiation	74/3112	128/8997	5.46891e-08	1.38406e-06	6.68669e-07	14129/246256/15978/29857/19094/14389/100038947/20846/21934/83433/17342/16822/668101/19261/16175/74769/14200/20963/19057/14131/21937/16416/18018/11433/18726/16176/17060/232801/12978/21812/20375/26415/22177/26417/320832/14728/15976/14360/16150/19016/16177/13057/15980/100038909/21926/16818/17970/26399/19353/12912/26420/13038/21803/74256/18035/12977/17969/53859/16478/18709/12326/100041146/15979/18707…	74	Fcgr1/Fcgr4/Ifng/Gab2/Sirpb1c/Stat1/Tnfrsf11a/Trem2/Mitf/Lcp2/Sirpb1b/Sirpa/Il1a/Pik3cb/Fhl2/Fcgr3/Tnfrsf1a/Il1b/Lilra5/Csf1r/Tgfbr1/Spi1/Mapk13/Tyrobp/Mapk3/Sirpb1a/Lilrb4a/Ifnar2/Fyn/Pparg/Cyba/Ifngr2/Tnf/Lck/Ncf2/Rac1/Mapk9/Ctsk/Tgfb1/Nfkbia/Csf1/Ncf1/Camk4/Ifngr1/Stat2/Pik3r3/Socs3	Mapk12/Mapk11/Syk/Ppp3cc/Itgb3/Nfatc1/Acp5/Lilra6/Blnk/Ikbkb/Il1r1/Pira12/Map2k6/Creb1/Cyld/Map3k14/Jund/Pik3r2/Pira13/Pik3cd/Tec/Mapk8/Pik3r1/Ppp3cb/Pira1/Nox1/Map2k7	47	27	63.5135	36.4865
mmu04066	HIF-1 signaling pathway	67/3112	114/8997	9.69213e-08	2.27765e-06	1.10038e-06	21857/18787/15277/16832/22339/17000/15978/212032/14254/18752/15368/18655/12043/12575/112407/74769/11674/21898/16828/13685/18751/14433/228026/26417/18641/13684/13808/56421/16193/13806/18750/13807/16001/15980/12576/108058/12914/18126/13058/13645/72508/12322/22041/16000/15251/58988/18597/22346/18709/106557/15979/26987/18707/15275/17347/79459/67923/67673/18708/18710/115487111/112405/13866/18642/11676…	67	Timp1/Serpine1/Hk2/Ldhb/Vegfa/Ltbr/Ifng/Hk3/Flt1/Hmox1/Pgk1/Cdkn1a/Egln3/Pik3cb/Aldoa/Tlr4/Ldha/Eif4ebp1/Gapdh/Pdk1/Mapk3/Pfkl/Eif4e/Pfkp/Il6/Eno1/Ifngr2/Nos2/Cybb/Trf/Igf1/Hif1a/Pdha1/Vhl/Ldhal6b/Ifngr1/Eif4e2/Hk1/Aldoart2/Eloc/Elob/Pik3r3/Gm29667/Egln1/Erbb2/Pfkm/Aldoc/Slc2a1/Epo	Prkcg/Bcl2/Prkcb/Eno3/Prkca/Eno2/Igf1r/Cdkn1b/Camk2d/Crebbp/Egf/Rps6kb1/Camk2a/Rps6kb2/Pik3r2/Pik3cd/Mknk2/Pik3r1	49	18	73.1343	26.8657
mmu04064	NF-kappa B signaling pathway	62/3112	105/8997	2.29554e-07	5.03489e-06	2.43247e-06	22329/12048/12044/17000/12045/12047/108723/240354/22637/21934/12043/20303/18792/20963/72049/21937/15894/21898/19225/16176/17060/18751/18761/171211/22029/50930/11920/23882/16803/16150/11545/20315/16797/16177/21926/16818/17874/12475/225471/21929/16992/11796/59004/13197/16994/11797/19766/74256/18035/13001/105844/53859/22031/266632/13607/12633/66724/17087/24099/106759/14825/21939	62	Vcam1/Bcl2l1/Bcl2a1a/Ltbr/Bcl2a1b/Bcl2a1d/Zap70/Tnfrsf11a/Ccl4/Plau/Tnfrsf1a/Icam1/Tlr4/Ptgs2/Il1b/Prkcq/Tnfsf14/Gadd45g/Lbp/Lat/Tnf/Lck/Myd88/Cd14/Ticam2/Tnfaip3/Gadd45a/Ripk1/Nfkbia/Csnk2b/Card10/Irak4/Cflar/Ly96/Cxcl1/Cd40	Card11/Malt1/Bcl2/Syk/Tnfrsf13c/Blnk/Prkcb/Edaradd/Traf1/Atm/Ikbkb/Parp1/Cxcl12/Il1r1/Lta/Birc3/Pias4/Ltb/Birc2/Cyld/Map3k14/Traf3/Eda/Tab3/Tnfsf13b/Ticam1	36	26	58.0645	41.9355
mmu04625	C-type lectin receptor signaling pathway	64/3112	112/8997	7.62017e-07	1.25352e-05	6.05603e-06	18479/56644/56620/170776/29857/19094/240354/20846/14127/66824/74769/170786/20963/19057/16440/18018/20130/19225/16176/17164/16438/56489/13654/26415/26417/16362/16153/69165/16193/16150/56619/56760/332579/12362/12795/21926/208650/16985/18021/66922/16653/26420/70192/74256/18035/75600/53859/17532/216799/18709/17474/18707/11848/20847/12314/17246/26419/18708/18710/18176/19056/12370/15461/170780	64	Pak1/Clec7a/Clec4n/Stat1/Fcer1g/Pycard/Pik3cb/Rras/Ptgs2/Il1b/Mapkapk2/Ikbke/Egr2/Mapk13/Mapk3/Irf1/Il10/Il6/Clec4e/Clec1b/Card9/Casp1/Plk3/Tnf/Rras2/Kras/Mapk9/Nfkbia/Calml4/Mras/Nlrp3/Clec4d/Rhoa/Stat2/Calm2/Mdm2/Pik3r3/Nras/Casp8/Hras/Cd209e	Cd209c/Mapk12/Mapk11/Malt1/Cd209a/Syk/Ppp3cc/Itpr3/Nfatc1/Itpr1/Cd209b/Ikbkb/Cblb/Lsp1/Nfatc3/Cd209g/Cyld/Map3k14/Pik3r2/Pik3cd/Mapk8/Pik3r1/Ppp3cb	41	23	64.0625	35.9375
mmu04660	T cell receptor signaling pathway	59/3112	103/8997	1.83406e-06	2.41362e-05	1.16607e-05	18479/15978/18566/29857/19094/19419/108723/240354/22637/17974/12525/16822/54167/12526/74769/12477/19057/17444/12502/18018/12500/18761/12501/26415/26417/12981/16153/14360/16150/57257/20662/16797/13383/17973/21926/208650/16818/16191/18021/16653/26420/18035/53859/18709/18707/11848/21682/26410/12504/26419/18708/18710/12540/18176/19056/12487/15461/16189/26400	59	Pak1/Ifng/Pdcd1/Zap70/Nck2/Cd8a/Lcp2/Icos/Cd8b1/Pik3cb/Cd3g/Cd3d/Prkcq/Cd3e/Mapk13/Mapk3/Csf2/Il10/Fyn/Vav3/Lat/Nck1/Tnf/Lck/Il5/Kras/Mapk9/Nfkbia/Rhoa/Map3k8/Cd4/Pik3r3/Cdc42/Nras/Cd28/Hras/Il4	Mapk12/Mapk11/Rasgrp1/Card11/Malt1/Ctla4/Ppp3cc/Grap2/Nfatc1/Ikbkb/Sos1/Dlg1/Cblb/Nfatc3/Map3k14/Pik3r2/Pik3cd/Tec/Mapk8/Pik3r1/Ppp3cb/Map2k7	37	22	62.7119	37.2881
mmu00520	Amino sugar and nucleotide sugar metabolism	34/3112	51/8997	2.85913e-06	3.4839e-05	1.68315e-05	320635/15277/81600/212032/19703/56174/50798/15212/245847/12763/227620/216558/72157/234730/69976/71884/66681/109754/107652/26384/94181/110119/15211/67883/74091/67311/14635/12764/266690/218138/29858/14751/14584/15275	34	Hk2/Hk3/Renbp/Nagk/Hexb/Amdhd2/Uap1l1/Ugp2/Pgm1/Galk2/Pgm2/Cyb5r3/Uap1/Gnpda1/Nans/Mpi/Hexa/Uxs1/Npl/Galk1/Cmas/Cyb5r4/Gmds/Pmm1/Gpi1/Gfpt2/Hk1	Cyb5r2/Chia1/Gne/Cmah/Fcsk/Chit1/Nanp	27	7	79.4118	20.5882
mmu04650	Natural killer cell mediated cytotoxicity	66/3112	121/8997	4.74258e-06	4.87596e-05	2.35569e-05	14939/20400/16638/16635/18479/18646/17059/246256/15978/16640/17086/16639/14103/18752/22637/16634/27007/14127/18106/16822/74769/20963/19057/15894/16641/16643/18018/16642/12367/18751/14102/22177/26417/16627/12981/16414/15976/14360/24055/14972/18750/57257/20662/15040/14964/16797/15980/21926/16818/22035/19353/16653/11836/18709/15979/77777/18707/109880/18708/18710/170758/18176/19056/15461/12122/56554	66	Gzmb/Sh2d1a/Klra7/Klra4/Pak1/Prf1/Klrb1c/Fcgr4/Ifng/Klra9/Ncr1/Klra8/Fasl/Zap70/Klra3/Klrk1/Fcer1g/Cd244a/Lcp2/Pik3cb/Icam1/Klrc1/Klrd1/Klrc2/Casp3/Fas/Tyrobp/Mapk3/Klra1/Csf2/Itgb2/Ifnar2/Fyn/Sh3bp2/H2-K1/Vav3/H2-T23/H2-D1/Lat/Ifngr2/Tnf/Lck/Tnfsf10/Rac1/Kras/Ifngr1/Ulbp1/Braf/Pik3r3/Rac3/Nras/Hras/Raet1d	nnnnnnnnnnnnnnnnn	53	13	80.303	19.697
mmu04658	Th1 and Th2 cell differentiation	51/3112	88/8997	5.71688e-06	5.69956e-05	2.75359e-05	57765/15978/29857/19094/22637/20846/15000/19057/12502/18018/12500/14999/15002/18761/16161/16185/12501/433586/26415/26417/14961/54485/16150/17132/14960/16797/16162/15980/16818/14998/16191/14969/381091/16184/18021/26420/15001/270118/18035/16190/16452/15979/16186/16163/12504/26419/18131/16453/19056/20850/16189	51	Tbx21/Ifng/Zap70/Stat1/Cd3g/Cd3d/H2-DMb1/Prkcq/Il12rb1/Il2rb/Cd3e/Mapk13/Mapk3/H2-Ab1/Dll4/Maf/H2-Aa/Lat/Il12rb2/Ifngr2/Lck/H2-DMa/Il5/H2-Eb1/Mapk9/Nfkbia/Il4ra/Ifngr1/Il2rg/Il13/Cd4/Il4	Mapk12/Mapk11/H2-DMb2/Ppp3cc/Nfatc1/H2-Ob/Maml3/Ikbkb/H2-Eb2/Il2ra/Nfatc3/H2-Oa/Maml2/Jak2/Mapk8/Notch3/Jak3/Ppp3cb/Stat5a	32	19	62.7451	37.2549
mmu04015	Rap1 signaling pathway	105/3112	214/8997	7.23359e-06	6.6107e-05	3.19378e-05	13636/18762/22339/18591/18053/29857/64143/19094/58220/110351/12550/18590/14254/11540/18752/104110/78473/16822/74769/54635/17295/14062/223864/16416/20130/23880/382562/238130/18751/53978/70549/12978/217692/12388/26415/26417/101540/18798/16409/16414/14172/18750/57257/17311/16797/192786/16001/93737/107746/19730/19395/432530/14293/22341/14682/244668/13836/26399/14026/19353/18795/13645/215449/11461/792…	105	Vegfa/Pdgfb/Ralb/Cdh1/Pdgfa/Flt1/Adcy4/Skap1/Lcp2/Pik3cb/Pdgfc/Met/F2r/Rras/Fyb/Dock4/Tln2/Csf1r/Ctnnd1/Mapk13/Mapk3/Itgam/Itgb2/Vav3/Kitl/Lat/Adcy1/Fpr1/Vegfc/Gnaq/Sipa1l2/Epha2/Evl/Rac1/Plcb1/Rap1b/Actb/Kras/Enah/Adora2b/Igf1/Fgf9/Id1/Csf1/Calml4/Mras/Actg1/Rapgef2/Rhoa/Magi3/Calm2/Pfn1/Braf/Pik3r3/Rac3/Cdc42/Tln1/Nras/Vasp/Hras/Hgf	Efna1/Prkcz/Ngfr/Mapk12/Mapk11/Pard6b/Rap1gap/Adora2a/Prkcg/Rapgef3/Itgb3/Pfn4/Prkcb/Lpar2/Sipa1l1/Prkd2/Plcb4/Fgf18/Prkca/Rapgef6/Igf1r/Pard6g/Rapgef1/Ralgds/Rasgrp2/Map2k6/Egf/Krit1/Rapgef4/Efna2/Rapgef5/Rgs14/Pik3r2/Rasgrp3/Gnai1/Pik3cd/Prkd3/Pik3r1/Sipa1/Pgf/Vegfb/Sipa1l3/Adcy3/Gnao1	61	44	58.0952	41.9048
mmu04218	Cellular senescence	92/3112	184/8997	1.00869e-05	8.50918e-05	4.11098e-05	18787/73333/12534/29857/19094/103213/12571/12575/23871/268697/12442/16175/74769/12428/19057/16440/18018/20130/215999/12444/13685/12289/17869/17164/16438/13555/13557/14235/17865/21812/26415/26417/15039/22333/15257/22334/11920/56458/23882/16193/14972/15040/15042/14964/27354/93759/19355/15007/22335/14990/64930/75660/11740/15018/22059/26399/15015/103583/18021/12234/66922/12443/16653/13197/21803/24500…	92	Serpine1/Slc25a31/Cdk1/Cdk6/Cdkn1a/Ccnb1/Ccnb2/Il1a/Pik3cb/Ccna2/Rras/Eif4ebp1/Cacna1d/Mapkapk2/E2f1/E2f3/Foxm1/Mybl2/Tgfbr1/Mapk13/Mapk3/H2-T22/Vdac1/Vdac2/Gadd45g/Il6/H2-K1/H2-T23/H2-T24/H2-D1/Nbn/H2-Q10/Vdac3/H2-M2/Slc25a5/H2-Q7/H2-Q4/Fbxw11/Rras2/Ccnd1/Kras/Gadd45a/Tgfb1/Cdc25a/H2-Q2/Hipk2/Calml4/Rheb/Mras/Smad3/Calm2/Zfp36l2/Mdm2/Pik3r3/Nras/Chek2/Hras/Cdkn2a/H2-M3	Mapk12/Mapk11/Traf3ip2/Ets1/Ppp3cc/Itpr3/Nfatc1/Mcu/Ccnd2/Myc/Itpr1/Hipk1/Atm/Foxo1/Sirt1/Rad1/Tsc1/Lin37/Trp53/Map2k6/Nfatc3/Btrc/Atr/Rb1/Pik3r2/Zfp36l1/Pik3cd/Hus1/Pik3r1/Pten/Ppp3cb/Cdk2/Rad9b	59	33	64.1304	35.8696
mmu04115	p53 signaling pathway	43/3112	72/8997	1.07793e-05	8.80995e-05	4.25629e-05	18787/12048/12534/12571/20135/12043/12575/230784/55948/29870/268697/12442/71361/382985/68428/13063/12367/12444/75747/14102/17248/107986/11920/23882/11783/30954/64058/170770/22059/12443/13197/16000/245000/53892/12450/20437/17246/19211/50883/12370/12122/12566/12578	43	Serpine1/Bcl2l1/Cdk1/Cdk6/Rrm2/Cdkn1a/Sesn2/Gtse1/Ccnb1/Ccnb2/Aifm2/Steap3/Cycs/Casp3/Fas/Ddb2/Gadd45g/Apaf1/Siva1/Perp/Bbc3/Ccnd1/Gadd45a/Igf1/Ccng1/Mdm2/Chek2/Casp8/Cdkn2a	Bcl2/Sfn/Rrm2b/Ccnd2/Sesn3/Mdm4/Atm/Trp53/Atr/Ppm1d/Siah1a/Pten/Bid/Cdk2	29	14	67.4419	32.5581
mmu03050	Proteasome	31/3112	47/8997	1.0979e-05	8.80995e-05	4.25629e-05	15978/26442/26443/26441/19171/19177/26445/19188/66537/20422/16913/66997/19173/26444/19179/26440/19166/19186/19172/16912/70247/19175/23997/21762/19181/19182/57296/19167/66413/67089/17463	31	Ifng/Psma5/Psma6/Psma4/Psmb10/Psmb7/Psmb2/Psme2/Pomp/Sem1/Psmb8/Psmd12/Psmb5/Psma7/Psmc1/Psma1/Psma2/Psme1/Psmb4/Psmb9/Psmd1/Psmb6/Psmd13/Psmd2/Psmc2/Psmc3/Psmd8/Psma3/Psmd6/Psmc6/Psmd7		31	0	100	0
mmu04140	Autophagy - animal	74/3112	142/8997	1.17285e-05	8.97366e-05	4.33538e-05	12048/68728/245670/13033/13039/13030/12043/73683/57436/74769/12176/13666/170749/16783/226421/73205/20130/74244/16438/18761/218460/100502698/16784/56790/75909/26417/74747/27103/22320/13143/12015/52639/66734/19324/16001/67841/64930/18747/56486/67727/11793/97287/66922/72508/54170/16653/26420/15251/76559/54673/19349/74781/58988/13665/19744/17532/18709/56716/18518/51897/16369/18707/242557/12633/67474/…	74	Bcl2l1/Trp53inp2/Ctsd/Ctsl/Ctsb/Gabarapl1/Pik3cb/Bnip3/Lamp1/Rab7b/C9orf72/Rras/Atg7/Prkcq/Wdr41/Lamp2/Vmp1/Mapk3/Vamp8/Dapk2/Bad/Wipi1/Map1lc3a/Rab1a/Atg3/Prkaca/Gabarap/Atg5/Rras2/Rragc/Kras/Mapk9/Hif1a/Sh3glb1/Rab7/Eif2s1/Rheb/Mras/Igbp1/Irs3/Atg4c/Cflar/Pik3r3/Nras/Hras/Ern1/Atg4a	Rragb/Bcl2/Atg16l2/Eif2ak3/Mtmr4/Itpr1/Rubcn/Supt20/Ddit4/Eif2ak4/Igf1r/Tsc1/Stx17/Mtmr14/Rps6kb1/Atg2b/Wipi2/Rps6kb2/Pik3r2/Mlst8/Atg13/Pik3cd/Snap29/Rb1cc1/Mapk8/Pik3r1/Pten	47	27	63.5135	36.4865
mmu04666	Fc gamma R-mediated phagocytosis	52/3112	92/8997	1.25151e-05	9.35789e-05	4.52101e-05	18479/14129/246256/14389/18783/18752/227753/20698/74769/18806/20963/17118/18754/16885/17909/18751/74192/16886/26417/18750/271844/57257/16797/68089/50784/56378/330662/16332/19353/17357/242894/72508/56443/56632/11867/211429/18805/58988/17969/18709/74117/67916/18707/12631/76709/18708/18710/12540/22323/19012/67771/20259	52	Pak1/Fcgr1/Fcgr4/Gab2/Pla2g4a/Gsn/Sphk1/Pik3cb/Pld2/Marcks/Limk1/Myo10/Mapk3/Pla2g4f/Vav3/Lat/Arpc4/Plpp2/Arpc3/Dock1/Inppl1/Rac1/Marcksl1/Arpc1a/Sphk2/Arpc1b/Pld1/Ncf1/Actr3/Cfl1/Arpc2/Pik3r3/Cdc42/Vasp/Plpp1/Arpc5/Scin	Prkcg/Syk/Prkce/Prkcb/Arpc5l/Limk2/Prkca/Actr3b/Rps6kb1/Pla2g4b/Rps6kb2/Pik3r2/Plpp3/Pik3cd/Pik3r1	37	15	71.1538	28.8462
mmu04071	Sphingolipid signaling pathway	66/3112	124/8997	1.40484e-05	0.000102709	4.96211e-05	18762/13033/67260/29857/19094/14389/13609/18752/12043/14127/14739/14673/20698/74769/18806/21937/18754/241447/18751/11886/26408/13611/26415/26417/18798/14360/18750/230379/70059/20773/54447/21926/74442/14682/235542/433323/22059/81535/19353/18795/269643/16653/26420/13610/56632/20397/18805/18201/19054/18709/13244/14126/14677/18707/11848/20598/26419/20597/18708/18710/170758/18176/19211/15461/208449/12…	66	Ctsd/Gab2/Fcer1g/S1pr2/Gna12/Sphk1/Pik3cb/Pld2/Tnfrsf1a/Cers6/Asah1/Mapk13/Mapk3/Fyn/Degs2/Sptlc2/Asah2/Tnf/Sgms2/Gnaq/Ppp2r3a/Sgpp1/Rac1/Plcb1/Ppp2r2c/Kras/Mapk9/Sphk2/Sgpl1/Pld1/Degs1/Rhoa/Smpd1/Pik3r3/Rac3/Nras/Hras	Prkcz/Cers4/Mapk12/Mapk11/S1pr1/Prkcg/Bcl2/Prkce/Prkcb/Map3k5/S1pr4/Plcb4/Prkca/Acer2/Sgpp2/Trp53/S1pr3/Nsmaf/Ppp2r3d/Pik3r2/Ms4a2/Gnai1/Pik3cd/Smpd2/Mapk8/Pik3r1/Pten/Sgms1/Bid	37	29	56.0606	43.9394
mmu04110	Cell cycle	66/3112	125/8997	1.98112e-05	0.000133018	6.42639e-05	12534/12236/18817/56150/12571/12235/12575/55948/268697/12442/27214/107995/12428/105988/12444/17869/13555/22137/13557/12544/12532/23834/19090/17215/11920/23882/66671/17218/69010/12576/12580/22628/22059/12914/12531/12443/12577/13197/17217/75430/22629/21803/245000/20843/19645/12530/18392/12545/68999/17219/17127/22630/66440/17246/12581/12572/54401/22642/50883/18538/12566/12578/56452/20842/18393/12237	66	Cdk1/Bub1b/Plk1/Mad2l1/Cdk6/Bub1/Cdkn1a/Ccnb1/Ccnb2/Dbf4/Cdc20/Ccna2/Espl1/E2f1/Ttk/E2f3/Cdc45/Cdc25c/Cdc6/Mcm3/Gadd45g/Ccnh/Mcm5/Anapc13/Cdkn2c/Ywhag/Ccnd1/Gadd45a/Mcm4/Anapc15/Ywhah/Tgfb1/Cdc25a/Orc1/Anapc10/Mcm6/Smad3/Cdc26/Mdm2/Cdkn2d/Cdk7/Ywhab/Chek2/Pcna/Cdkn2a/Orc6/Bub3	Sfn/Ccnd2/Myc/Prkdc/Atm/Cdkn1b/Trp53/Crebbp/Cdc25b/Cdkn1c/Atr/Stag2/Rb1/Cdc7/Ywhaq/Zbtb17/Cdk2/Stag1/Orc2	47	19	71.2121	28.7879
mmu00190	Oxidative phosphorylation	70/3112	135/8997	2.49168e-05	0.000163953	7.92093e-05	242341/12862/66335/13063/17993/11984/11964/108664/67530/66377/68197/11973/27060/66925/22272/11966/12866/11972/67680/66142/78330/12858/11944/73834/66052/67264/110323/66218/11957/11958/12859/66108/68198/68375/66152/54405/66594/12868/57423/66290/76252/228033/54411/66694/230075/69875/11974/66046/28080/72900/68775/407785/66144/12864/11950/12857/67184/595136/11975/11951/66495/12861/226139/67003/17991/1…	70	Atp6v0d2/Cox6a2/Atp6v1c1/Cycs/Ndufs4/Atp6v0c/Atp6v1a/Atp6v1h/Uqcrb/Ndufc1/Ndufc2/Atp6v1e1/Tcirg1/Sdhd/Uqcrq/Atp6v1b2/Cox7a2/Atp6v0d1/Sdhb/Cox7b/Ndufv3/Cox5a/Atp6v1d/Sdhc/Ndufb8/Cox6b1/Ndufb9/Atp5j/Atp5k/Cox5b/Ndufa9/Ndufb2/Ndufa8/Uqcr10/Ndufa1/Uqcr11/Cox8a/Atp5j2/Atp6v1g1/Atp6v0e2/Atp5g3/Atp6ap1/Uqcrfs1/Ndufb6/Ndufa11/Atp6v0e/Ndufb5/Atp5o/Ndufv2/Ndufs6/Atp6v1f/Cox6c/Atp5pb/Cox4i1/Ndufa13/Ndufs5/A…	Atp4a/Atp6v1c2	68	2	97.1429	2.85714
mmu04068	FoxO signaling pathway	68/3112	131/8997	3.09285e-05	0.000181705	8.77859e-05	29857/19094/18817/13609/14103/12575/268697/57436/12442/74769/68401/12176/74551/20656/20393/108097/216439/12444/54601/13611/12125/21812/26415/26417/20873/16153/11920/56458/23882/16193/16150/20620/20662/93759/16001/12795/108099/12576/22035/16197/56486/12914/13645/26558/12443/16653/13197/26420/16000/21803/11836/18709/17127/16369/18707/17246/109880/12581/26419/18708/18710/58231/18176/19211/73251/1546…	68	Plk1/Fasl/Cdkn1a/Ccnb1/Gabarapl1/Ccnb2/Pik3cb/Bnip3/Sod2/Sgk1/Bcl2l11/Tgfbr1/Mapk13/Mapk3/Plk4/Il10/Gadd45g/Il6/Plk2/Plk3/Tnfsf10/Gabarap/Homer3/Ccnd1/Kras/Gadd45a/Mapk9/Igf1/Tgfb1/Smad3/Irs3/Mdm2/Braf/Cdkn2d/Pik3r3/Nras/Hras/Bcl6	Mapk12/Mapk11/S1pr1/G6pc3/Pck2/Prkab2/Agap2/Ccnd2/Foxo4/S1pr4/Atm/Foxo1/Ikbkb/Sos1/Sirt1/Igf1r/Prkag2/Cdkn1b/Il7r/Crebbp/Egf/Araf/Pik3r2/Pik3cd/Mapk8/Pik3r1/Stk4/Pten/Setd7/Cdk2	38	30	55.8824	44.1176
mmu04060	Cytokine-cytokine receptor interaction	134/3112	292/8997	3.27513e-05	0.00018691	9.03004e-05	16192/215257/16181/17329/21942/21941/12145/12765/17000/15978/16963/66102/18053/16164/20304/57916/13051/29820/14103/12774/20306/11482/14562/94185/57266/12769/21934/20303/16178/12766/246779/16880/60505/320100/16175/20290/16174/20305/16169/72049/21937/20296/56708/60504/16157/12984/21938/16176/242700/21936/16195/20293/15945/16161/16185/16170/14102/12978/21812/69583/12778/12981/16153/20308/12772/20302…	134	Il36g/Il1rn/Cxcl9/Tnfrsf9/Cxcr2/Ltbr/Ifng/Xcl1/Cxcl16/Il13ra1/Ccl5/Cx3cr1/Fasl/Ccr5/Ccl7/Acvrl1/Gdf3/Tnfrsf21/Cxcl14/Tnfrsf11a/Ccl4/Il1r2/Cxcr3/Il27/Il21/Il1a/Ccl1/Il18rap/Ccl6/Il15ra/Tnfrsf1a/Ccl2/Il21r/Il11ra1/Csf2rb2/Tnfrsf1b/Il1b/Ccl12/Cxcl10/Il12rb1/Il2rb/Fas/Csf1r/Tgfbr1/Tnfsf13/Ackr3/Csf2/Il10/Ccl9/Ccr2/Ccl3/Ccr1/Ifnar2/Tnfrsf12a/Tnfsf14/Tnfsf12/Il6/Il3ra/Acvr1/Il12rb2/Ifngr2/Osm/Ccl8/Tnf/…	Il5ra/Tnfrsf8/Cxcr5/Ngfr/Tnfrsf13b/Tnfrsf19/Ccr9/Lifr/Relt/Tnfrsf13c/Clcf1/Ifnlr1/Tnfrsf18/Il6st/Il16/Ccr7/Il23r/Tnfsf8/Pf4/Cxcl12/Gh/Il1r1/Il7r/Il17rb/Il2ra/Lta/Ltb/Il11/Prlr/Eda/Cntf/Tnfrsf25/Tnfsf13b/Il1rl1/Tnfsf4/Bmp7/Il17ra	97	37	72.3881	27.6119
mmu00600	Sphingolipid metabolism	33/3112	54/8997	5.93326e-05	0.000320007	0.000154603	53897/11605/66190/67260/19156/15212/20698/241447/12091/11886/56386/230379/70059/20773/54447/14420/74442/15211/50784/433323/14466/81535/14421/56632/20397/11883/13244/67916/20598/20597/19012/208449/18010	33	Gla/Acer3/Psap/Hexb/Sphk1/Cers6/Glb1/Asah1/B4galt6/Degs2/Sptlc2/Asah2/Galc/Sgms2/Hexa/Plpp2/Gba/Sgpp1/Sphk2/Sgpl1/Arsa/Degs1/Smpd1/Plpp1/Neu1	Gal3st1/Cers4/Acer2/Sgpp2/B4galnt1/Plpp3/Smpd2/Sgms1	25	8	75.7576	24.2424
mmu04979	Cholesterol metabolism	31/3112	50/8997	6.68056e-05	0.000348874	0.000168549	20778/320024/12257/20661/11813/15450/57875/16971/67963/16976/16956/20652/22333/11303/16889/16835/22334/79196/11807/11812/22335/59045/18145/30924/100102/12684/12491/20845/56491/30960/11816	31	Scarb1/Nceh1/Tspo/Sort1/Apoc2/Angptl4/Lrp1/Npc2/Lrpap1/Lpl/Soat1/Vdac1/Abca1/Lipa/Ldlr/Vdac2/Apoc1/Vdac3/Stard3/Npc1/Angptl3/Cideb/Cd36/Vapb/Vapa/Apoe	Lipc/Osbpl5/Apoa2/Pcsk9/Star	26	5	83.871	16.129
mmu04216	Ferroptosis	26/3112	40/8997	8.22599e-05	0.000407719	0.000196978	53945/12870/15368/50790/14792/14629/67547/68428/74244/18174/14081/213053/14319/625249/14325/17254/22334/66734/22335/14630/22059/11793/13058/22041/20229/26570	26	Slc40a1/Cp/Hmox1/Acsl4/Lpcat3/Slc39a8/Steap3/Atg7/Slc11a2/Acsl1/Slc39a14/Fth1/Gpx4/Ftl1/Slc3a2/Vdac2/Map1lc3a/Vdac3/Gclm/Atg5/Cybb/Trf/Sat1	Gclc/Trp53/Slc7a11	23	3	88.4615	11.5385
mmu00052	Galactose metabolism	22/3112	32/8997	8.3031e-05	0.000407719	0.000196978	11605/14187/15277/212032/216558/68401/319625/72157/67861/12091/18641/66681/56421/16770/14595/14635/14387/76051/232714/11997/15275/18642	22	Gla/Akr1b8/Hk2/Hk3/Ugp2/Galm/Pgm1/Akr1b10/Glb1/Pfkl/Pgm2/Pfkp/B4galt1/Galk1/Gaa/Mgam/Hk1/Pfkm	G6pc3/Lalba/Ganc/Akr1b7	18	4	81.8182	18.1818
mmu04144	Endocytosis	124/3112	272/8997	9.14374e-05	0.000435984	0.000210634	18762/72543/12765/58220/330319/11841/12774/107568/245666/212285/259300/57440/18806/216859/70432/15482/216439/16004/232227/30930/17999/67282/16185/21812/74192/215632/72183/12389/53869/15039/13132/99371/52055/16835/232910/347722/14276/69091/14972/67588/22365/74002/15040/15042/14964/13429/208092/68089/27965/16001/93737/14772/74998/56433/19345/75608/12343/12757/15007/11772/14990/208650/11773/69150/69…	124	Mvb12b/Cxcr2/Arf2/Ccr5/Wwp1/Iqsec2/Pld2/Igf2r/Vps26a/Washc3/Il2rb/Tgfbr1/Snx6/Cav1/Rab11a/H2-T22/Dab2/Rab11fip5/Ldlr/Ap2s1/Agap1/Folr2/Vps26b/H2-K1/Rnf41/Vps45/H2-T23/H2-T24/H2-D1/Chmp6/Arpc4/Spg21/Vps29/Rab5c/Chmp4b/Capza2/Clta/H2-Q10/Ap2a2/H2-M2/Ap2m1/Snx4/Arpc3/Snx1/Cltb/H2-Q7/Smap1/H2-Q4/Arf5/Snx12/Arfgap3/Arpc1a/Dnajc6/Arpc1b/Ehd4/Sh3glb1/Pld1/Rab7/Chmp2a/Stam/Agap3/Snx3/H2-Q2/Vta1/Arf3/Actr…	Prkcz/Pard6b/Wipf3/Arap2/Ehd2/Ehd3/Acap1/Rufy2/Hspa1l/Agap2/Iqsec1/Nedd4/Arpc5l/Psd4/Arfgef2/Psd2/Dnm1/Igf1r/Pard6g/Grk4/Rab11fip2/Cblb/Smap2/Epn2/Wipf2/Il2ra/Actr3b/Grk6/Zfyve27/Rab11fip4/Psd3/Psd/Pml/Rab4a/Rabep1/Washc4	88	36	70.9677	29.0323
mmu04664	Fc epsilon RI signaling pathway	38/3112	66/8997	0.000106041	0.000497343	0.000240278	29857/19094/14389/18783/14127/16822/74769/20963/26415/26417/12981/14360/18750/271844/57257/20662/16797/11690/21926/16191/26399/19353/16653/26420/211429/18709/14126/18707/16163/26419/18708/18710/170758/18176/15461/11689/16189/26400	38	Gab2/Pla2g4a/Fcer1g/Lcp2/Pik3cb/Mapk13/Mapk3/Csf2/Fyn/Pla2g4f/Vav3/Lat/Alox5ap/Tnf/Il5/Rac1/Kras/Mapk9/Il13/Pik3r3/Rac3/Nras/Hras/Alox5/Il4	Mapk12/Mapk11/Syk/Prkca/Sos1/Map2k6/Pla2g4b/Pik3r2/Ms4a2/Pik3cd/Mapk8/Pik3r1/Map2k7	25	13	65.7895	34.2105
mmu01240	Biosynthesis of cofactors	74/3112	152/8997	0.000212868	0.000921493	0.000445194	11636/11639/78801/70789/77974/107272/11655/72535/14590/94284/394433/394430/22236/394434/394436/613123/394435/14287/107766/22169/14629/394432/216558/11656/54391/17434/66812/14528/11565/19286/13361/67417/56738/98256/108037/69719/68870/17252/71562/12850/58810/56520/110119/15288/20148/14630/22276/74080/12035/12036/232087/75735/67375/110006/11564/29858/11637/108156/71883/18104/79059/51797/19044/67164/…	74	Ak1/Ak4/Psat1/Alas1/Aldh1b1/Ggh/Ugt1a6a/Ugt1a5/Ugt1a10/Ugt1a2/Ugt1a9/Ugt1a1/Ugt1a8/Ugt1a6b/Cmpk2/Ugt1a7c/Ugp2/Alas2/Mocs2/Gch1/Adssl1/Dhfr/Mocs1/Ak8/Coq7/Akr1a1/Nme4/Mpi/Hmbs/Dhrs3/Gclm/Nmnat3/Bcat1/Bcat2/Gusb/Pmm1/Ak2/Nqo1/Lipt2/Dld/Adss/Cox15/Nadk/Spr	Ak7/Kynu/Rdh12/Fpgs/Haao/Gclc/Rfk/Ppcdc/Pts/Ears2/Kmo/Shmt2/Cad/Rdh11/Afmid/Uros/Mat2a/Pank1/Qprt/Adsl/Mthfd1/Coq2/Nme3/Ctps/Ppox/Mmab/Dhodh/Lipt1/Alad/Pdxp	44	30	59.4595	40.5405
mmu04150	mTOR signaling pathway	76/3112	157/8997	0.000220766	0.000943274	0.000455717	109270/245670/14368/22411/18752/16973/329679/72446/268706/71718/230784/74769/20393/21937/14369/66335/20539/66508/13685/68576/11964/18751/13542/108664/64898/26417/11973/74747/56032/11966/13684/17254/16150/18750/20662/73834/16001/14783/22420/56692/21926/64930/277854/14366/64899/17168/83409/66096/66290/72508/54170/16653/16000/58988/14245/68775/19744/110651/18709/66144/56716/75425/14362/14367/26987/1…	76	Lrp5/Fnip2/Prr5l/Sesn2/Pik3cb/Sgk1/Tnfrsf1a/Fzd7/Atp6v1c1/Lamtor1/Eif4ebp1/Lamtor5/Atp6v1a/Atp6v1h/Lpin2/Mapk3/Atp6v1e1/Atp6v1b2/Eif4e/Slc3a2/Atp6v1d/Wnt6/Lamtor3/Tnf/Fzd4/Lamtor2/Lamtor4/Atp6v1g1/Rragc/Kras/Igf1/Lpin1/Rheb/Rps6ka3/Atp6v1f/Fzd1/Fzd5/Eif4e2/Rhoa/Braf/Pik3r3/Nras/Hras/Tbc1d7	Prr5/Rragb/Fzd6/Wnt11/Prkcg/Slc38a9/Telo2/Slc7a5/Prkcb/Dvl1/Ddit4/Nprl2/Ikbkb/Prkca/Sos1/Igf1r/Grb10/Tsc1/Depdc5/Lpin3/Nprl3/Rps6kb1/Rps6kb2/Atp6v1c2/Pik3r2/Mlst8/Tti1/Pik3cd/Pik3r1/Pten/Strada/Wdr59	44	32	57.8947	42.1053
mmu01250	Biosynthesis of nucleotide sugars	24/3112	38/8997	0.00029659	0.001251	0.000604386	15277/212032/56174/50798/12763/227620/216558/72157/234730/69976/66681/107652/94181/110119/67883/67311/14635/12764/218138/29858/14751/76355/14584/15275	24	Hk2/Hk3/Nagk/Uap1l1/Ugp2/Pgm1/Galk2/Pgm2/Uap1/Nans/Mpi/Uxs1/Galk1/Cmas/Gmds/Pmm1/Gpi1/Tgds/Gfpt2/Hk1	Gne/Cmah/Fcsk/Nanp	20	4	83.3333	16.6667
mmu04010	MAPK signaling pathway	130/3112	294/8997	0.000321053	0.00133704	0.000645956	14255/13636/18479/12290/22339/18591/239556/18053/29857/319734/19094/19419/18783/12292/18590/14254/14103/18752/16765/26412/14701/14673/26401/16175/12295/54635/17295/19418/19057/21937/18018/15482/12367/20130/26411/16176/12289/17869/17164/14256/18751/26408/73086/14102/12978/21812/26415/26417/17762/14172/17260/320139/23882/16150/18750/271844/17311/20662/13714/16177/16001/26407/19395/56692/21926/22341…	130	Pak1/Vegfa/Pdgfb/Pla2g4a/Pdgfa/Flt1/Fasl/Stmn1/Gng12/Gna12/Il1a/Pdgfc/Met/Tnfrsf1a/Casp3/Rras/Il1b/Cacna1d/Mapkapk2/Fas/Csf1r/Tgfbr1/Mapk13/Mapk3/Ptpn7/Gadd45g/Pla2g4f/Kitl/Lamtor3/Tnf/Vegfc/Myd88/Prkaca/Areg/Cd14/Epha2/Rac1/Rap1b/Daxx/Rras2/Kras/Gadd45a/Cacna1f/Cacnb2/Mapk9/Igf1/Stk3/Tgfb1/Rps6ka4/Dusp5/Fgf9/Csf1/Rps6ka3/Mras/Irak4/Map3k11/Cacnb3/Rapgef2/Hspa2/Map3k8/Arrb2/Braf/Rac3/Cdc42/Dusp3/…	Flt3/Efna1/Cacna1e/Cacna1i/Ngfr/Mapk12/Cacna2d4/Mapk11/Rasgrp1/Cacna1s/Prkcg/Map4k2/Map3k1/Cacnb1/Rasgrf2/Ppp3cc/Nfatc1/Hspa1l/Map4k1/Myc/Flt3l/Prkcb/Map3k5/Rps6ka5/Mapt/Fgf18/Mef2c/Ikbkb/Prkca/Sos1/Elk4/Il1r1/Igf1r/Map3k4/Rasgrp2/Trp53/Map2k6/Nfatc3/Egf/Cdc25b/Mapk8ip3/Dusp10/Efna2/Pla2g4b/Araf/Map3k13/Map3k14/Jund/Rasgrp3/Mknk2/Ecsit/Map3k2/Mapk8/Stk4/Pgf/Ppp3cb/Vegfb/Cacna1h/Map2k7	71	59	54.6154	45.3846
mmu00010	Glycolysis / Gluconeogenesis	37/3112	67/8997	0.000410199	0.00168694	0.000815001	15277/16832/212032/72535/68738/18648/18655/68401/11674/74551/319625/72157/18746/16828/21991/14433/18641/66681/13808/56421/13806/11522/13807/58810/72141/14751/14447/235339/18597/106557/15275/67689/79459/13382/115487111/18642/11676	37	Hk2/Ldhb/Hk3/Aldh1b1/Pgam1/Pgk1/Aldoa/Galm/Pgm1/Pkm/Ldha/Tpi1/Gapdh/Pfkl/Pgm2/Pfkp/Eno1/Adh1/Akr1a1/Gpi1/Dlat/Pdha1/Ldhal6b/Hk1/Aldh3b1/Aldoart2/Dld/Gm29667/Pfkm/Aldoc	Acss1/G6pc3/Pck2/Eno3/Eno2/Adpgk/Gapdhs	30	7	81.0811	18.9189
mmu04620	Toll-like receptor signaling pathway	51/3112	100/8997	0.000506008	0.00202135	0.00097656	17329/20750/29857/81897/19094/20304/54123/20846/20303/24088/74769/12524/21898/16176/56489/15945/26415/26417/20302/142980/15976/54131/16803/16193/16150/21899/21926/17874/12475/225471/26399/19353/170744/26420/19766/13038/18035/22031/18709/266632/18707/26410/26419/18708/18710/54473/17087/12370/106759/21939/26400	51	Cxcl9/Spp1/Ccl5/Irf7/Stat1/Ccl4/Tlr2/Pik3cb/Cd86/Tlr4/Il1b/Ikbke/Cxcl10/Mapk13/Mapk3/Ccl3/Tlr3/Ifnar2/Lbp/Il6/Tlr6/Tnf/Myd88/Cd14/Ticam2/Rac1/Tlr8/Mapk9/Ripk1/Ctsk/Nfkbia/Irak4/Map3k8/Pik3r3/Tollip/Ly96/Casp8/Cd40	Mapk12/Tlr9/Mapk11/Irf3/Ikbkb/Map2k6/Traf3/Pik3r2/Pik3cd/Mapk8/Pik3r1/Ticam1/Map2k7	38	13	74.5098	25.4902
mmu01521	EGFR tyrosine kinase inhibitor resistance	42/3112	79/8997	0.000509945	0.00202135	0.00097656	12048/22339/26362/18591/18590/18752/12043/74769/54635/17295/211323/13685/18751/12125/26417/12015/13684/16193/18750/20662/16001/14388/14456/13645/72508/16653/100042150/16000/11836/58988/16452/18709/26987/18707/109880/18708/18710/18176/19211/15461/13866/15234	42	Bcl2l1/Vegfa/Axl/Pdgfb/Pdgfa/Pik3cb/Pdgfc/Met/Nrg1/Eif4ebp1/Bcl2l11/Mapk3/Bad/Eif4e/Il6/Gab1/Gas6/Kras/Nrg2/Igf1/Eif4e2/Braf/Pik3r3/Nras/Hras/Erbb2/Hgf	Prkcg/Bcl2/Prkcb/Prkca/Sos1/Igf1r/Egf/Rps6kb1/Araf/Rps6kb2/Jak2/Pik3r2/Pik3cd/Pik3r1/Pten	27	15	64.2857	35.7143
mmu00310	Lysine degradation	35/3112	64/8997	0.000742231	0.00283947	0.00137181	72535/18822/12180/93747/213389/26433/14056/214162/14055/73582/69188/231051/107823/67956/381022/110593/192195/20937/75410/209692/233904/225888/69726/26432/77683/15107/18193/74147/208266/13382/73251/78920/235626/84505/97212	35	Aldh1b1/Plod1/Smyd1/Echs1/Plod3/Ezh2/Nsd2/Kmt5a/Suv39h1/Plod2/Hadh/Dld/Dlst/Hadha	Prdm9/Kmt2a/Ezh1/Camkmt/Kmt2e/Kmt2c/Kmt2d/Prdm2/Ash1l/Kmt2b/Dhtkd1/Setd1a/Kmt5b/Smyd3/Ehmt1/Nsd1/Ehhadh/Dot1l/Setd7/Setd2/Setdb1	14	21	40	60
mmu04630	JAK-STAT signaling pathway	78/3112	168/8997	0.000910407	0.00333619	0.00161179	16192/12048/15978/18591/16164/18590/20846/12043/12575/16880/60505/74769/16169/60504/16157/12984/12444/17869/242700/16195/67296/16161/16185/12981/16153/15976/209590/16193/16188/20662/14599/16162/15980/18413/16168/16191/16197/12982/213208/12914/16184/13645/12443/59004/16878/237310/16156/19116/54607/244218/16847/20844/229615/16190/16452/18709/15979/13857/12803/56324/18707/20847/57914/16186/16163/127…	78	Bcl2l1/Ifng/Pdgfb/Il13ra1/Pdgfa/Stat1/Cdkn1a/Il21/Pik3cb/Il15ra/Il21r/Il11ra1/Csf2rb2/Il12rb1/Il2rb/Csf2/Il10/Ifnar2/Il6/Il3ra/Il12rb2/Ifngr2/Osm/Il15/Il5/Csf2ra/Il20rb/Ccnd1/Lif/Il22ra2/Socs6/Ctf2/Lepr/Stam/Il4ra/Ifngr1/Epor/Stam2/Stat2/Crlf2/Il2rg/Il13/Pik3r3/Socs3/Hras/Il4/Il7/Epo/Il10rb/Aox4	Il5ra/Bcl2/Lifr/Ccnd2/Myc/Ifnlr1/Il6st/Socs4/Il23r/Sos1/Gh/Il7r/Crebbp/Il2ra/Egf/Pias4/Il11/Prlr/Pias3/Jak2/Pik3r2/Cntf/Pik3cd/Cish/Pik3r1/Jak3/Stat5a/Pim1	50	28	64.1026	35.8974
mmu04714	Thermogenesis	103/3112	231/8997	0.000912636	0.00333619	0.00161179	103968/22227/29857/19094/104110/50790/12862/108097/17993/26408/67530/26415/66377/68197/68493/14081/12913/66925/22272/14526/12866/214663/67680/66142/78330/12858/19016/20662/66052/208677/67264/110323/67155/108099/66218/11957/432530/208647/64930/11958/12859/18747/66108/68198/68375/66152/54405/66594/12912/12868/57423/68185/11461/228033/72508/16653/75597/66694/230075/69875/66853/66046/28080/12895/5898…	103	Plin1/Ucp1/Adcy4/Acsl4/Cox6a2/Ndufs4/Uqcrb/Mapk13/Ndufc1/Ndufc2/Acsl1/Creb3/Sdhd/Uqcrq/Gcg/Cox7a2/Sdhb/Cox7b/Ndufv3/Cox5a/Pparg/Sdhc/Creb3l3/Ndufb8/Cox6b1/Ndufb9/Atp5j/Adcy1/Atp5k/Cox5b/Prkaca/Ndufa9/Ndufb2/Ndufa8/Uqcr10/Ndufa1/Uqcr11/Cox8a/Atp5j2/Coa4/Actb/Atp5g3/Kras/Ndufaf2/Uqcrfs1/Ndufb6/Ndufa11/Pnpla2/Ndufb5/Atp5o/Coa5/Ndufv2/Ndufs6/Rheb/Rps6ka3/Cox6c/Cox19/Actg1/Atp5pb/Creb5/Cox4i1/Coa7/Ndu…	Mapk12/Mapk11/Prkab2/Map3k5/Ndufaf4/Slc25a29/Sos1/Smarca2/Prkag2/Creb3l2/Tsc1/Creb1/Rps6kb1/Cpt1b/Rps6kb2/Mlst8/Cox20/Smarcd1/Arid1a/Kdm3b/Frs2/Adcy3/Smarca4	80	23	77.6699	22.3301
mmu03410	Base excision repair	22/3112	36/8997	0.00101209	0.00354593	0.00171312	234258/18971/16881/14156/22594/70603/11545/72774/18973/17193/22256/21665/56626/71726/18974/235587/11546/328417/268395/66979/18538/382913	22	Neil3/Lig1/Fen1/Pole/Ung/Tdg/Pole2/Pcna/Neil2	Pold1/Xrcc1/Mutyh/Parp1/Neil1/Mbd4/Poll/Smug1/Parp3/Parp2/Parp4/Mpg/Pole4	9	13	40.9091	59.0909
mmu04928	Parathyroid hormone synthesis, secretion and action	53/3112	108/8997	0.00126905	0.00434916	0.00210118	17387/107889/18752/16973/12043/104110/22337/110385/12575/20505/14673/18806/18577/16440/20181/16438/18751/16658/26417/12913/18798/17260/17258/18227/18750/208677/432530/208647/14682/18747/15200/18795/26941/12912/17261/238871/18805/11836/16478/231991/75547/20183/23948/14677/20182/11848/216869/109880/12393/19228/16801/104111/12096	53	Mmp14/Lrp5/Adcy4/Vdr/Cdkn1a/Gna12/Pld2/Rxra/Mafb/Mapk3/Creb3/Mef2a/Nr4a2/Creb3l3/Adcy1/Gnaq/Prkaca/Hbegf/Plcb1/Slc9a3r1/Pde4d/Pld1/Creb5/Rxrg/Rhoa/Arrb2/Braf/Pth1r/Bglap	Gcm2/Prkcg/Bcl2/Pde4c/Slc34a1/Pde4a/Itpr3/Itpr1/Prkcb/Plcb4/Mef2c/Prkca/Creb3l2/Creb1/Mef2d/Araf/Jund/Akap13/Mmp17/Gnai1/Rxrb/Runx2/Arhgef1/Adcy3	29	24	54.717	45.283
mmu00860	Porphyrin metabolism	25/3112	43/8997	0.00130485	0.00442571	0.00213816	11655/12870/109778/15368/94284/394433/394430/22236/394434/394436/613123/394435/394432/11656/233016/67417/15369/15288/22276/110006/19044/14297/77697/226139/17025	25	Alas1/Cp/Blvra/Hmox1/Ugt1a6a/Ugt1a5/Ugt1a10/Ugt1a2/Ugt1a9/Ugt1a1/Ugt1a8/Ugt1a6b/Ugt1a7c/Alas2/Blvrb/Hmox2/Hmbs/Gusb/Cox15	Ears2/Uros/Ppox/Fxn/Mmab/Alad	19	6	76	24
mmu03440	Homologous recombination	24/3112	41/8997	0.00142494	0.00473542	0.00228779	268465/237911/225182/623474/18971/19361/12021/12189/11920/27354/19366/19365/20422/19364/381760/70681/233826/19363/12144/107976/20184/21976/20962/21975	24	Eme1/Brip1/Rbbp8/Rad54b/Rad51/Bard1/Brca1/Nbn/Rad54l/Sem1/Palb2/Rad51b/Blm/Babam2/Sycp3	Pold1/Atm/Rad52/Rad51d/Ssbp1/Abraxas1/Uimc1/Top3b/Top3a	15	9	62.5	37.5
mmu04612	Antigen processing and presentation	45/3112	90/8997	0.00178072	0.00580056	0.00280238	15978/13040/13039/13030/19141/12525/15000/12526/16641/16643/12010/15482/14999/15002/65972/15039/14961/21356/14972/15040/15042/14964/14960/19188/21354/15007/14990/21926/14998/14969/15018/381091/15015/12912/14827/19186/15001/53970/15013/16149/15512/12504/19727/12317/14991	45	Ifng/Ctss/Ctsl/Ctsb/Lgmn/Cd8a/Cd8b1/Klrc1/Klrd1/B2m/H2-DMb1/Ifi30/H2-T22/H2-Ab1/Tapbp/H2-K1/H2-T23/H2-T24/H2-D1/H2-Aa/Psme2/Tap1/H2-Q10/H2-M2/Tnf/H2-DMa/H2-Eb1/H2-Q7/H2-Q4/Pdia3/Psme1/H2-Q2/Cd74/Hspa2/Cd4/Calr/H2-M3	H2-DMb2/Hspa1l/H2-Ob/H2-Eb2/Creb1/H2-Oa/Rfx5/Rfxank	37	8	82.2222	17.7778
mmu01212	Fatty acid metabolism	33/3112	62/8997	0.00191735	0.00618439	0.00298782	76267/54397/93747/50790/11409/223722/20249/14979/11430/14081/52538/56348/66775/54325/15488/94180/70757/19063/11363/231086/12895/26922/14104/30963/15107/20250/74147/66885/12896/12894/20280/97212/78625	33	Fads1/Ppt2/Echs1/Acsl4/Acads/Mcat/Acox1/Acsl1/Acaa2/Hsd17b12/Hacd4/Elovl1/Hsd17b4/Acsbg1/Hacd2/Ppt1/Acadl/Hadhb/Hacd1/Hadh/Scd2/Acadsb/Cpt2/Cpt1a/Scp2/Hadha/Acsbg3	Scd1/H2-Ke6/Cpt1b/Mecr/Fasn/Ehhadh	27	6	81.8182	18.1818
mmu04662	B cell receptor signaling pathway	41/3112	81/8997	0.0020803	0.00658094	0.0031794	108723/240354/12478/15985/74769/12518/20963/19057/12483/18018/18726/17060/18751/232801/26417/12517/83490/14728/16150/12902/57257/20662/68713/26377/100038909/16332/19353/18021/16653/18035/18709/240168/100041146/18707/18708/18710/170758/18176/19056/18722/15461	41	Pik3cb/Lilra5/Mapk3/Cd72/Pik3ap1/Lilrb4a/Vav3/Ifitm1/Inppl1/Rac1/Kras/Nfkbia/Pik3r3/Rac3/Nras/Hras	Card11/Malt1/Cd19/Cd79b/Cd79a/Syk/Ppp3cc/Cd22/Nfatc1/Lilra6/Blnk/Prkcb/Ikbkb/Cr2/Sos1/Dapp1/Pira12/Nfatc3/Pik3r2/Rasgrp3/Pira13/Pik3cd/Pik3r1/Ppp3cb/Pira1	16	25	39.0244	60.9756
mmu04919	Thyroid hormone signaling pathway	57/3112	120/8997	0.00223592	0.00693978	0.00335276	72469/18752/53313/20846/16410/74769/72472/232975/16416/20181/11937/17869/18751/11932/26417/18798/18641/12015/56458/11933/56421/18750/54720/18519/327987/18747/22059/12914/18795/76199/11928/11461/18799/12443/16653/19014/15251/18640/14534/23989/19744/18709/11465/20183/20182/21834/18707/17246/18708/18710/18131/18176/59024/15461/17978/18642/20525	57	Stat1/Itgav/Pik3cb/Slc16a10/Atp1a3/Rxra/Atp1b2/Mapk3/Pfkl/Bad/Atp1b3/Pfkp/Rcan1/Kat2b/Prkaca/Plcb1/Atp1a1/Actb/Plcd1/Ccnd1/Kras/Hif1a/Rheb/Actg1/Rxrg/Thrb/Mdm2/Pik3r3/Nras/Hras/Pfkm/Slc2a1	Plcd3/Prkcg/Atp2a3/Itgb3/Atp2a1/Myc/Prkcb/Plcb4/Foxo1/Prkca/Med13/Trp53/Crebbp/Med13l/Med1/Pfkfb2/Kat2a/Med24/Pik3r2/Rxrb/Pik3cd/Pik3r1/Notch3/Med12/Ncoa2	32	25	56.1404	43.8596
mmu04151	PI3K-Akt signaling pathway	150/3112	359/8997	0.00229342	0.00705173	0.00340685	16419/14255/12048/13636/20750/22339/12835/18591/18053/18590/14254/16402/14103/12571/12043/16410/12575/12478/21827/14701/24088/74769/68401/74551/20393/54635/20963/17295/14062/16416/21898/104099/20181/12444/329278/13685/17869/14256/14710/53978/12125/16185/12978/12845/14707/26417/12913/109700/98432/74747/83490/22371/12015/15976/12189/14172/13684/16193/16188/16150/18750/17311/20662/14695/14599/104709…	150	Itgb5/Bcl2l1/Spp1/Vegfa/Col6a3/Pdgfb/Pdgfa/Flt1/Itga5/Fasl/Cdk6/Itgav/Cdkn1a/Gng12/Tlr2/Pik3cb/Sgk1/Pdgfc/Met/F2r/Tlr4/Itga9/Rxra/Eif4ebp1/Gngt2/Bcl2l11/Il2rb/Csf1r/Comp/Gng5/Mapk3/Creb3/Itga1/Pik3ap1/Vwf/Bad/Ifnar2/Brca1/Eif4e/Il6/Il3ra/Kitl/Pik3r6/Creb3l3/Col1a2/Gng11/Osm/Vegfc/Ywhag/Ppp2r3a/Lpar6/Areg/Epha2/Rac1/Gnb4/Gnb5/Col9a3/Ppp2r2c/Col4a5/Ccnd1/Kras/Igf1/Ywhah/Fgf9/Csf1/Il4ra/Rheb/Itgb7/C…	Flt3/Efna1/Ngfr/Bcl2/Cd19/Thbs3/G6pc3/Pck2/Syk/Itgb3/Ccnd2/Tnn/Myc/Flt3l/Lpar2/Phlpp1/Ddit4/Fgf18/Ikbkb/Prkca/Sos1/Gnb3/Gh/Igf1r/Cdkn1b/Tnc/Lamb3/Creb3l2/Tsc1/Itga3/Lama3/Chad/Il7r/Col4a4/Mtcp1/Thbs4/Trp53/Col4a3/Il2ra/Itgb4/Creb1/Crtc2/Gng2/Egf/Rps6kb1/Prlr/Efna2/Rps6kb2/Jak2/Itgb8/Ppp2r3d/Pik3r2/Mlst8/Phlpp2/Col6a2/Ywhaq/Pik3cd/Pik3r1/Itga10/Jak3/Pgf/Pten/Gng3/Cdk2/Vegfb	85	65	56.6667	43.3333
mmu01230	Biosynthesis of amino acids	40/3112	79/8997	0.00232733	0.00708972	0.00342521	11846/110639/107272/236539/18648/18655/11674/18746/15926/21991/11428/14433/18641/109900/328099/13808/56421/13806/108037/13807/108682/12035/12036/232087/14718/109652/21881/12411/19139/269951/21351/14645/71776/79459/56454/11847/115487111/27053/18642/11676	40	Arg1/Psat1/Pgam1/Pgk1/Aldoa/Pkm/Idh1/Tpi1/Aco1/Gapdh/Pfkl/Asl/Pfkp/Eno1/Gpt2/Bcat1/Bcat2/Got1/Tkt/Idh2/Taldo1/Glul/Aldoart2/Arg2/Gm29667/Pfkm/Aldoc	Prps2/Phgdh/Prps1l3/Eno3/Shmt2/Eno2/Mat2a/Acy1/Cbs/Prps1/Tha1/Aldh18a1/Asns	27	13	67.5	32.5
mmu04370	VEGF signaling pathway	31/3112	58/8997	0.00238455	0.00713198	0.00344562	22339/29857/19094/18783/18752/20698/74769/27371/19057/19225/17164/18751/26415/26417/12015/18750/271844/19303/19353/16653/56632/211429/18709/18707/18708/18710/170758/12540/18176/19056/15461	31	Vegfa/Pla2g4a/Sphk1/Pik3cb/Sh2d2a/Ptgs2/Mapkapk2/Mapk13/Mapk3/Bad/Pla2g4f/Pxn/Rac1/Kras/Sphk2/Pik3r3/Rac3/Cdc42/Nras/Hras	Mapk12/Mapk11/Prkcg/Ppp3cc/Prkcb/Prkca/Pla2g4b/Pik3r2/Pik3cd/Pik3r1/Ppp3cb	20	11	64.5161	35.4839
mmu04070	Phosphatidylinositol signaling system	47/3112	96/8997	0.00247319	0.00725703	0.00350603	240752/72469/56077/234515/18752/74769/84095/227333/170749/16440/16438/18751/18798/64436/320634/74596/380921/228550/18750/104015/217837/110524/27399/16332/101490/67073/17772/18795/271424/320404/18718/97287/54384/76500/18799/72519/110911/75600/18709/53332/18707/16330/12314/18708/18710/19211/20975	47	Pik3cb/Pi4k2a/Ocrl/Cds1/Itpka/Synj1/Itpk1/Inppl1/Pi4k2b/Mtm1/Plcb1/Ip6k3/Itpkb/Mtmr7/Plcd1/Pip4p2/Calml4/Inpp5b/Calm2/Pik3r3/Synj2	Pik3c2b/Plcd3/Dgke/Inpp4b/Prkcg/Dgkd/Mtmr4/Itpr3/Itpr1/Prkcb/Plcb4/Inpp5e/Dgkh/Prkca/Dgkq/Ip6k1/Inpp5f/Pip4k2a/Mtmr14/Ip6k2/Cds2/Pik3r2/Mtmr1/Pik3cd/Pik3r1/Pten	21	26	44.6809	55.3191
mmu01232	Nucleotide metabolism	42/3112	84/8997	0.00249253	0.00725703	0.00350603	11636/11639/78801/210808/18950/22271/20135/80914/13178/22169/22171/382985/21877/11565/66566/22436/23917/12499/68106/12495/66422/667034/68870/56520/11821/15452/103850/14544/11564/11717/22245/11637/320685/20133/12497/69692/16434/11486/79059/21915/51797/11566	42	Ak1/Ak4/Lacc1/Pnp/Upp1/Rrm2/Dck/Cmpk2/Tyms/Tk1/Adssl1/Ntpcr/Xdh/Impdh1/Entpd1/Dctpp1/Pnp2/Ak8/Nme4/Aprt/Hprt/Nt5m/Gda/Ampd3/Ak2/Rrm1/Hddc2/Itpa/Ada/Adss	Ak7/Uck2/Rrm2b/Entpd5/Nt5c3b/Adsl/Uck1/Dctd/Entpd6/Nme3/Dtymk/Ctps	30	12	71.4286	28.5714
mmu04510	Focal adhesion	89/3112	201/8997	0.00252755	0.00729441	0.0035241	16419/20750/18479/22339/12835/18591/18590/14254/16402/18752/12043/16410/21827/74769/54635/17295/16416/104099/12444/329278/18751/70549/12845/12389/26417/109700/22371/12015/14360/18750/57257/20662/16001/12843/107746/21923/16780/22341/16400/16774/12643/19303/12829/330662/170736/21828/19353/12828/12841/192897/13645/215449/11461/12830/12443/11796/22793/17907/26420/16000/11797/320910/18709/11465/67268/…	89	Itgb5/Spp1/Pak1/Vegfa/Col6a3/Pdgfb/Pdgfa/Flt1/Itga5/Itgav/Pik3cb/Pdgfc/Met/Itga9/Tln2/Comp/Cav1/Mapk3/Itga1/Vwf/Bad/Fyn/Vav3/Col1a2/Vegfc/Pxn/Dock1/Parvb/Rac1/Col9a3/Rap1b/Actb/Col4a5/Ccnd1/Zyx/Mapk9/Igf1/Actg1/Myl12a/Itgb7/Tnr/Ilk/Rhoa/Cav2/Braf/Pik3r3/Rac3/Cdc42/Tln1/Vasp/Hras/Erbb2/Itga7/Parva/Hgf	Prkcg/Bcl2/Thbs3/Itgb3/Ccnd2/Tnn/Prkcb/Prkca/Sos1/Igf1r/Rapgef1/Tnc/Lamb3/Itga3/Lama3/Chad/Col4a4/Thbs4/Col4a3/Itgb4/Egf/Birc3/Mylpf/Birc2/Itgb8/Pik3r2/Col6a2/Pik3cd/Mapk8/Pik3r1/Itga10/Pgf/Pten/Vegfb	55	34	61.7978	38.2022
mmu00051	Fructose and mannose metabolism	21/3112	36/8997	0.0029688	0.00842013	0.00406795	14187/15277/225913/212032/11674/67861/21991/234730/18641/56421/110119/16548/20322/218138/29858/18640/11997/15275/79459/18642/11676	21	Akr1b8/Hk2/Hk3/Aldoa/Akr1b10/Tpi1/Pfkl/Pfkp/Mpi/Khk/Sord/Gmds/Pmm1/Hk1/Aldoart2/Pfkm/Aldoc	Tkfc/Fcsk/Pfkfb2/Akr1b7	17	4	80.9524	19.0476
mmu04215	Apoptosis - multiple species	19/3112	32/8997	0.00353749	0.00994729	0.00480576	12048/18053/11799/12043/12369/21937/12018/13063/12367/12125/11783/170770/18952/11796/26420/11797/26419/12370/12122	19	Bcl2l1/Birc5/Casp7/Tnfrsf1a/Bak1/Cycs/Casp3/Bcl2l11/Apaf1/Bbc3/Septin4/Mapk9/Casp8	Ngfr/Bcl2/Birc3/Birc2/Mapk8/Bid	13	6	68.4211	31.5789
mmu00565	Ether lipid metabolism	26/3112	48/8997	0.00410884	0.011334	0.0054757	53897/225845/18476/270084/18783/18807/99010/18806/18782/68255/271844/99712/50784/210992/27226/100163/18606/66569/211429/18805/67916/212862/104759/665270/19012/28042	26	Plaat3/Lpcat2/Pla2g4a/Pld3/Pld2/Pla2g2d/Pla2g4f/Cept1/Plpp2/Pla2g7/Enpp2/Gdpd1/Pld1/Chpt1/Pld4/Plpp1	Gal3st1/Pafah1b3/Lpcat4/Tmem86b/Lpcat1/Pafah2/Pla2g4b/Plpp3/Plb1/Selenoi	16	10	61.5385	38.4615
mmu00564	Glycerophospholipid metabolism	47/3112	98/8997	0.00413397	0.011334	0.0054757	225845/270084/56077/18783/18807/99010/237928/14792/226856/18806/227333/18782/333433/192654/14555/74182/68671/75320/64898/218121/236899/52123/74596/380921/271844/14571/99712/110524/50784/64899/210992/50767/12651/12660/211429/18805/74451/110911/14245/28169/67916/212862/241274/104759/665270/19012/28042	47	Plaat3/Lpcat2/Pla2g4a/Pld3/Phospho1/Lpcat3/Pld2/Pla2g2d/Pla2g15/Gpd1/Lpin2/Mboat1/Pcyt1b/Agpat5/Cds1/Pla2g4f/Gpd2/Cept1/Plpp2/Chka/Pld1/Pgs1/Lpin1/Chpt1/Pnpla7/Pld4/Plpp1	Dgke/Lpcat4/Lpgat1/Dgkd/Gpd1l/Gpcpd1/Pcyt2/Etnk1/Dgkh/Dgkq/Lpin3/Lpcat1/Pnpla6/Chkb/Pla2g4b/Cds2/Agpat3/Plpp3/Plb1/Selenoi	27	20	57.4468	42.5532
mmu04360	Axon guidance	80/3112	181/8997	0.0042915	0.011573	0.00559117	13636/18762/18479/19876/58220/18186/17974/12934/218877/223881/74769/20353/17295/19057/20351/16885/20352/226251/19206/140570/20130/50780/11854/16886/20359/171171/16728/26417/57764/13642/14360/20361/18750/20315/93737/18846/17973/18007/108058/12168/214968/192198/13836/18844/19353/269473/18021/13835/16653/13800/12322/14270/13637/235611/20356/117600/14159/18709/319713/243743/67268/13846/14677/16202/18…	80	Pak1/Nrp1/Nck2/Dpysl2/Rnd1/Pik3cb/Sema4c/Met/Sema4a/Limk1/Plxnb2/Rras/Rgs3/Sema6b/Mapk3/Ntn4/Efnb2/Fyn/Nck1/Bmpr2/Lrrc4/Epha2/Plxna1/Rac1/Epha1/Kras/Enah/Srgap2/Fes/Plxna4/Myl12a/Ilk/Rhoa/Plxnb3/Cfl1/Pik3r3/Rac3/Cdc42/Srgap3/Nras/Hras	Efna1/Prkcz/Robo1/Pard6b/Sema3g/Ppp3cc/Sema4b/Ablim1/Ptch1/Rhod/Limk2/Ntng2/L1cam/Sema7a/Prkca/Cxcl12/Pard6g/Plxna3/Neo1/Camk2d/Sema6d/Lrig2/Nfatc3/Camk2a/Efna2/Plxnb1/Sema5a/Srgap1/Pik3r2/Ablim3/Ephb4/Gnai1/Pik3cd/Robo2/Pik3r1/Sema3b/Ppp3cb/Plxnc1/Bmp7	41	39	51.25	48.75
mmu00230	Purine metabolism	61/3112	134/8997	0.00541347	0.0143632	0.00693917	11636/11639/78801/210808/18588/110639/18950/60596/29863/23972/20135/104110/110385/13178/382985/18577/72157/74167/11565/18583/66566/22436/230103/23917/12499/12495/66681/328099/237823/14198/667034/18584/14917/224794/23971/68870/56520/432530/11821/14450/15452/103850/68695/18574/14544/218461/11564/11717/238871/19139/11637/20133/12497/69692/16434/11486/79059/54195/245650/11566/104111	61	Ak1/Ak4/Lacc1/Pnp/Pde7b/Papss2/Rrm2/Adcy4/Dck/Pgm1/Nudt9/Adssl1/Ntpcr/Xdh/Impdh1/Entpd1/Pgm2/Pnp2/Enpp4/Papss1/Ak8/Nme4/Adcy1/Aprt/Hprt/Nt5m/Pde1b/Gda/Pde8b/Ampd3/Pde4d/Ak2/Rrm1/Hddc2/Itpa/Ada/Gucy1b1/Gucy2f/Adss	Ak7/Pde6g/Prps2/Gucy1a1/Pde4c/Rrm2b/Pde4a/Pde7a/Npr2/Entpd5/Prps1l3/Pfas/Fhit/Pde8a/Gucy2c/Gart/Hddc3/Adsl/Prps1/Entpd6/Nme3/Adcy3	39	22	63.9344	36.0656
mmu00511	Other glycan degradation	3112-12-01	18/8997	0.00549046	0.0144509	0.00698156	66848/15212/12091/110173/71665/15211/17160/14466/238023/17159/11593/18010	12	Fuca2/Hexb/Glb1/Manba/Fuca1/Hexa/Man2b2/Gba/Man2b1/Aga/Neu1	Hexdc	11	1	91.6667	8.33333
mmu00030	Pentose phosphate pathway	19/3112	33/8997	0.00566213	0.014668	0.00708646	110639/11674/72157/110208/14381/18641/66681/328099/56421/235582/66171/232449/21881/14751/19139/21351/79459/18642/11676	19	Aldoa/Pgm1/Pgd/G6pdx/Pfkl/Pgm2/Pfkp/Dera/Tkt/Gpi1/Taldo1/Aldoart2/Pfkm/Aldoc	Prps2/Prps1l3/Glyctk/Pgls/Prps1	14	5	73.6842	26.3158
mmu04130	SNARE interactions in vesicular transport	19/3112	33/8997	0.00566213	0.014668	0.00708646	53620/20908/22317/22319/74732/20907/22318/22320/13852/56418/55943/67727/53330/58244/20333/71116/56389/67474/224630	19	Vamp5/Stx3/Vamp3/Stx11/Vamp8/Stx2/Ykt6/Stx8/Vamp4/Stx6/Sec22b/Stx18	Vamp1/Stx1a/Vamp2/Stx17/Stx5a/Snap29/Bnip1	12	7	63.1579	36.8421
mmu04211	Longevity regulating pathway	43/3112	90/8997	0.00644761	0.0161999	0.00782656	104110/230784/74769/20656/108097/13685/75747/12913/13684/56458/19016/93759/16001/208677/108099/432530/208647/64930/18747/11450/22059/11793/12912/72508/16653/16000/72993/58988/19744/18709/77683/12326/231991/26987/51897/16369/18707/12421/18708/18710/18176/15461/104111	43	Adcy4/Sesn2/Pik3cb/Sod2/Eif4ebp1/Creb3/Eif4e/Pparg/Creb3l3/Adcy1/Prkaca/Atg5/Kras/Igf1/Rheb/Camk4/Creb5/Eif4e2/Irs3/Pik3r3/Nras/Hras	Prkab2/Sesn3/Foxo1/Sirt1/Igf1r/Prkag2/Creb3l2/Tsc1/Adipoq/Trp53/Creb1/Rps6kb1/Appl1/Rps6kb2/Pik3r2/Ehmt1/Atg13/Pik3cd/Rb1cc1/Pik3r1/Adcy3	22	21	51.1628	48.8372
mmu04960	Aldosterone-regulated sodium reabsorption	21/3112	38/8997	0.00704949	0.0175703	0.00848862	18752/55948/110784/74769/20393/232975/108017/18751/11932/20276/26417/11933/18750/11928/16653/16000/18709/56379/18707/18708/18710	21	Pik3cb/Sgk1/Atp1a3/Atp1b2/Scnn1a/Mapk3/Atp1b3/Atp1a1/Kras/Igf1/Pik3r3	Prkcg/Sfn/Nr3c2/Fxyd4/Prkcb/Prkca/Pik3r2/Kcnj1/Pik3cd/Pik3r1	11	10	52.381	47.619
mmu01522	Endocrine resistance	44/3112	93/8997	0.00734348	0.0181655	0.00877615	29857/19094/12043/104110/12575/17390/74769/13555/13557/26415/26417/12015/54485/20662/16001/12576/12580/432530/18747/15200/22059/12443/72508/16653/19014/26420/16000/19645/11836/58988/18709/18707/17246/109880/26419/18708/18710/18131/18176/15461/17395/13866/104111/12578	44	Adcy4/Cdkn1a/Mmp2/Pik3cb/E2f1/E2f3/Mapk13/Mapk3/Bad/Dll4/Cdkn2c/Adcy1/Prkaca/Hbegf/Ccnd1/Kras/Mapk9/Igf1/Mdm2/Braf/Pik3r3/Nras/Hras/Mmp9/Erbb2/Cdkn2a	Mapk12/Mapk11/Bcl2/Sos1/Igf1r/Cdkn1b/Trp53/Rps6kb1/Med1/Rb1/Araf/Rps6kb2/Pik3r2/Pik3cd/Mapk8/Pik3r1/Notch3/Adcy3	26	18	59.0909	40.9091
mmu00040	Pentose and glucuronate interconversions	20/3112	36/8997	0.00784436	0.019117	0.00923586	14187/94284/394433/394430/22236/394434/394436/613123/394435/394432/216558/67861/67880/58810/20322/110006/75578/11997/71755/75847	20	Akr1b8/Ugt1a6a/Ugt1a5/Ugt1a10/Ugt1a2/Ugt1a9/Ugt1a1/Ugt1a8/Ugt1a6b/Ugt1a7c/Ugp2/Akr1b10/Dcxr/Akr1a1/Sord/Gusb/Fggy/Dhdh/Crppa	Akr1b7	19	1	95	5
mmu01200	Carbon metabolism	55/3112	121/8997	0.00828457	0.0200413	0.00968243	15277/225913/110639/107272/212032/236539/68738/18648/18655/93747/68133/11674/11409/110208/18746/15926/21991/13885/11428/14433/11430/14381/18641/66925/328099/13808/56421/67680/13806/108037/13807/66052/235582/108682/66171/434437/72141/14718/21881/14751/19139/269951/235339/21351/18597/73724/15275/17850/79459/13382/66904/115487111/78920/18642/11676	55	Hk2/Psat1/Hk3/Pgam1/Pgk1/Echs1/Gcsh/Aldoa/Acads/Pgd/Pkm/Idh1/Tpi1/Esd/Aco1/Gapdh/Acox1/G6pdx/Pfkl/Sdhd/Pfkp/Sdhb/Eno1/Sdhc/Gpt2/Got1/Tkt/Gpi1/Idh2/Dlat/Taldo1/Pdha1/Mcee/Hk1/Mmut/Aldoart2/Dld/Pccb/Gm29667/Dlst/Pfkm/Aldoc	Tkfc/Prps2/Phgdh/Acss1/Prps1l3/Eno3/Shmt2/Eno2/Glyctk/Pgls/Amt/Adpgk/Prps1	42	13	76.3636	23.6364
mmu04926	Relaxin signaling pathway	58/3112	129/8997	0.00899201	0.021484	0.0103794	18762/14676/22339/29857/19094/104110/14701/17390/74769/14710/21812/14707/26415/26417/12913/18798/12825/18750/20662/14695/208677/12843/66066/432530/208647/22341/18747/12829/18795/12828/14696/18126/14697/12912/14702/12830/16653/26420/21803/18035/18709/231991/14677/18707/216869/26419/18708/18710/14706/18176/15461/14704/17395/22340/212108/104111/14681/26400	58	Gna15/Vegfa/Adcy4/Gng12/Mmp2/Pik3cb/Gngt2/Tgfbr1/Gng5/Mapk13/Mapk3/Creb3/Col3a1/Creb3l3/Col1a2/Gng11/Adcy1/Vegfc/Prkaca/Plcb1/Gnb4/Nos2/Gnb5/Col4a5/Kras/Mapk9/Tgfb1/Nfkbia/Creb5/Arrb2/Pik3r3/Gng4/Nras/Hras/Mmp9	Prkcz/Mapk12/Mapk11/Plcb4/Prkca/Sos1/Gnb3/Creb3l2/Col4a4/Col4a3/Creb1/Gng2/Pik3r2/Gnai1/Pik3cd/Mapk8/Pik3r1/Gng3/Vegfb/Rln3/Adcy3/Gnao1/Map2k7	35	23	60.3448	39.6552
mmu04012	ErbB signaling pathway	40/3112	84/8997	0.00901153	0.021484	0.0103794	18479/18752/17974/12575/74769/211323/13685/17869/18751/26417/12015/18750/20662/12576/17973/108058/208650/14388/11839/12223/15200/13645/72508/16653/12322/100042150/26420/11836/58988/18709/18707/109880/26419/18708/18710/18176/20850/15461/13866/26400	40	Pak1/Nck2/Cdkn1a/Pik3cb/Nrg1/Eif4ebp1/Mapk3/Bad/Nck1/Gab1/Areg/Hbegf/Kras/Nrg2/Mapk9/Braf/Pik3r3/Nras/Hras/Erbb2	Prkcg/Myc/Prkcb/Prkca/Sos1/Cdkn1b/Camk2d/Cblb/Btc/Egf/Rps6kb1/Camk2a/Araf/Rps6kb2/Pik3r2/Pik3cd/Mapk8/Pik3r1/Stat5a/Map2k7	20	20	50	50
mmu04810	Regulation of actin cytoskeleton	93/3112	220/8997	0.00998023	0.0236223	0.0114125	16419/18479/18591/404710/18590/16402/16411/16410/227753/14701/14673/76884/74769/77579/54635/544963/14062/16416/16885/104099/20130/381924/382562/71960/56419/12671/53978/74192/16886/329165/26417/109700/16409/16414/14172/54126/22350/57257/20430/20662/20315/68089/108100/19241/16400/19303/56378/330662/19353/192897/242894/18718/13645/11461/66922/16653/56443/13800/14163/17907/11867/219140/14180/11836/32…	93	Itgb5/Pak1/Pdgfb/Iqgap3/Pdgfa/Itga5/Itgax/Itgav/Gsn/Gng12/Gna12/Pik3cb/Myh10/Pdgfc/Iqgap2/F2r/Limk1/Itga9/Rras/Itgad/Diaph3/Chrm3/Abi2/Mapk3/Itga1/Itgam/Itgb2/Arhgef7/Vav3/Cyfip1/Arpc4/Baiap2/Tmsb4x/Pxn/Arpc3/Dock1/Rac1/Actb/Rras2/Kras/Arpc1a/Enah/Arpc1b/Fgf9/Mras/Actg1/Actr3/Nckap1/Myl12a/Itgb7/Insrr/Rhoa/Diaph2/Pfn1/Cfl1/Arpc2/Braf/Pik3r3/Rac3/Cdc42/Nras/Hras/Itga7/Arpc5/Scin	Cyfip2/Itgb3/Pfn4/Myh14/Lpar2/Arpc5l/Limk2/Fgf18/Ezr/Sos1/Cxcl12/Itga3/Itgb4/Actr3b/Pip4k2a/Egf/Fgd1/Mylpf/Spata13/Araf/Itgb8/Pik3r2/Apc/Pik3cd/Arhgef6/Pik3r1/Itga10/Arhgef1	65	28	69.8925	30.1075
mmu00670	One carbon pool by folate	3112-12-01	19/8997	0.0102448	0.0240428	0.0116156	107747/22171/216188/13361/17769/108037/69606/14450/107885/434437/108156/100039707	12	Aldh1l1/Tyms/Dhfr/Mthfr/Mthfs/Mthfsl	Aldh1l2/Shmt2/Mtfmt/Gart/Amt/Mthfd1	6	6	50	50
mmu04725	Cholinergic synapse	51/3112	112/8997	0.0103041	0.0240428	0.0116156	12292/18752/12043/226922/104110/14701/74769/16440/12289/16438/18751/14710/12671/14707/26417/12913/18798/14360/18750/14695/104709/208677/66066/432530/208647/108058/14682/18747/18795/14696/14697/12912/14702/16653/12322/54652/16452/18709/12326/231991/14677/18707/60613/18708/18710/14706/18176/15461/14704/104111/14681	51	Adcy4/Gng12/Pik3cb/Cacna1d/Gngt2/Chrm3/Gng5/Mapk3/Creb3/Fyn/Pik3r6/Creb3l3/Gng11/Adcy1/Gnaq/Prkaca/Plcb1/Gnb4/Gnb5/Kras/Cacna1f/Camk4/Creb5/Pik3r3/Gng4/Nras/Hras	Cacna1s/Prkcg/Bcl2/Kcnq5/Itpr3/Itpr1/Prkcb/Plcb4/Prkca/Gnb3/Creb3l2/Camk2d/Creb1/Gng2/Camk2a/Jak2/Pik3r2/Gnai1/Pik3cd/Kcnq4/Pik3r1/Gng3/Adcy3/Gnao1	27	24	52.9412	47.0588
mmu04925	Aldosterone synthesis and secretion	47/3112	102/8997	0.010397	0.0240889	0.0116379	15492/20778/239556/12292/18752/104110/16521/18754/269060/232975/16440/12289/16438/18751/11932/12913/101540/18798/52163/16835/11933/18227/18750/381290/208677/432530/208647/13070/108058/14682/18747/231871/18795/12912/11928/12322/54652/16527/75600/20845/12326/231991/75292/12314/104111/58226/109305	47	Scarb1/Adcy4/Dagla/Atp1a3/Cacna1d/Atp1b2/Creb3/Camk1/Ldlr/Atp1b3/Nr4a2/Atp2b4/Creb3l3/Adcy1/Gnaq/Prkaca/Daglb/Plcb1/Atp1a1/Cacna1f/Calml4/Camk4/Creb5/Calm2/Orai1	Hsd3b1/Cacna1i/Cacna1s/Prkcg/Kcnj5/Prkce/Itpr3/Itpr1/Prkcb/Prkd2/Plcb4/Prkca/Creb3l2/Cyp11a1/Camk2d/Creb1/Camk2a/Kcnk3/Star/Prkd3/Adcy3/Cacna1h	25	22	53.1915	46.8085
mmu00910	Nitrogen metabolism	3112-11-01	17/8997	0.010844	0.0249487	0.0120533	230099/12353/12346/76459/71934/56078/12349/80733/23831/14645/12351	11	Car9/Car6/Car1/Car12/Car13/Car5b/Car2/Car14/Glul/Car4	Car15	10	1	90.9091	9.09091
mmu04062	Chemokine signaling pathway	82/3112	192/8997	0.0111092	0.0253814	0.0122623	18762/17329/18479/12145/12765/16963/66102/20304/13051/12774/20306/20846/57266/12769/14191/104110/20303/12766/14701/74769/20290/20305/20296/18751/14710/20293/15945/14707/26417/18798/20308/12772/20302/12768/12015/12775/56744/16150/57257/20662/20315/14695/104709/14772/19395/66066/432530/20307/14682/18747/19303/19353/18795/14696/14697/80901/26385/14702/215449/16653/12771/18035/16452/17969/18709/14677…	82	Cxcl9/Pak1/Cxcr2/Xcl1/Cxcl16/Ccl5/Cx3cr1/Ccr5/Ccl7/Stat1/Cxcl14/Fgr/Adcy4/Ccl4/Cxcr3/Gng12/Pik3cb/Ccl1/Ccl6/Ccl2/Gngt2/Ccl12/Cxcl10/Gng5/Mapk3/Ccl9/Ccr2/Ccl3/Ccr1/Bad/Vav3/Pik3r6/Gng11/Adcy1/Ccl8/Gnaq/Prkaca/Pxn/Rac1/Plcb1/Gnb4/Gnb5/Cxcr6/Rap1b/Kras/Ccr3/Nfkbia/Ncf1/Rhoa/Stat2/Arrb2/Braf/Pik3r3/Rac3/Cdc42/Gng4/Nras/Hras/Cxcl1	Prkcz/Cxcr5/Ccr9/Prkcb/Plcb4/Ccr7/Pf4/Ikbkb/Sos1/Cxcl12/Gnb3/Grk4/Rasgrp2/Grk6/Gng2/Jak2/Pik3r2/Gnai1/Pik3cd/Pik3r1/Jak3/Gng3/Adcy3	59	23	71.9512	28.0488
mmu00604	Glycosphingolipid biosynthesis - ganglio series	3112-10-01	15/8997	0.0112975	0.0254905	0.0123151	15212/20444/20447/12091/20448/20442/20449/15211/14421/50935	10	Hexb/Glb1/St6galnac4/Hexa/St6galnac6	St3gal2/St6galnac3/St3gal1/St8sia1/B4galnt1	5	5	50	50
mmu04912	GnRH signaling pathway	42/3112	90/8997	0.0115392	0.0254905	0.0123151	17387/29857/19094/18783/12292/104110/17390/26401/18806/16440/12289/16438/18751/26415/26417/18798/18750/271844/20662/26407/432530/108058/14682/18747/15200/26399/18795/16653/12322/54652/26420/211429/18805/75600/12314/26405/26419/12540/18176/15461/104111/26400	42	Mmp14/Pla2g4a/Adcy4/Mmp2/Pld2/Cacna1d/Mapk13/Mapk3/Pla2g4f/Adcy1/Gnaq/Prkaca/Hbegf/Plcb1/Kras/Cacna1f/Mapk9/Pld1/Calml4/Calm2/Cdc42/Nras/Hras	Mapk12/Mapk11/Cacna1s/Map3k1/Itpr3/Itpr1/Prkcb/Plcb4/Prkca/Sos1/Map3k4/Camk2d/Map2k6/Camk2a/Pla2g4b/Map3k2/Mapk8/Adcy3/Map2k7	23	19	54.7619	45.2381
mmu04929	GnRH secretion	31/3112	63/8997	0.0115444	0.0254905	0.0123151	20750/239556/12292/18752/16521/74769/15168/16440/12289/16438/18751/26417/18798/54393/18750/140493/14682/18795/242425/16653/54652/16524/18709/18707/216869/18708/18710/18176/15461/15166/58226	31	Spp1/Pik3cb/Cacna1d/Mapk3/Kcnn3/Gnaq/Plcb1/Kras/Cacna1f/Arrb2/Pik3r3/Nras/Hras/Hcn2	Cacna1i/Cacna1s/Prkcg/Kcnj5/Hcn3/Itpr3/Itpr1/Prkcb/Plcb4/Gabbr1/Prkca/Gabbr2/Kcnj9/Pik3r2/Pik3cd/Pik3r1/Cacna1h	14	17	45.1613	54.8387
mmu04014	Ras signaling pathway	98/3112	235/8997	0.0128803	0.0278791	0.013469	14255/12048/13636/18479/22339/54153/225845/18591/18053/64143/19419/14389/18783/18590/14254/14103/18752/22637/23871/14701/74769/18806/54635/17295/19418/19731/18782/20130/14256/18751/19414/14710/54601/15566/12978/14707/26417/12015/333050/14172/16150/18750/271844/17311/20662/14695/16797/56784/16001/19345/19730/19415/19395/66066/22341/14388/18747/240057/13836/19353/14696/14697/14702/13645/215449/6692…	98	Bcl2l1/Pak1/Vegfa/Rasa4/Plaat3/Pdgfb/Ralb/Gab2/Pla2g4a/Pdgfa/Flt1/Fasl/Zap70/Gng12/Pik3cb/Pld2/Pdgfc/Met/Rgl1/Pla2g2d/Rras/Gngt2/Htr7/Csf1r/Gng5/Mapk3/Bad/Ksr2/Pla2g4f/Kitl/Lat/Rab5c/Gng11/Vegfc/Gab1/Prkaca/Epha2/Rac1/Gnb4/Gnb5/Rap1b/Rras2/Kras/Mapk9/Igf1/Pld1/Fgf9/Csf1/Calml4/Mras/Rhoa/Rasal2/Calm2/Pik3r3/Rac3/Cdc42/Gng4/Nras/Hras/Hgf	Flt3/Efna1/Ngfr/Rasgrp1/Prkcg/Ets1/Rasgrf2/Flt3l/Prkcb/Rasa3/Foxo4/Fgf18/Ikbkb/Prkca/Sos1/Gnb3/Ralgapa1/Igf1r/Ralgds/Rasal1/Rasgrp2/Syngap1/Gng2/Egf/Efna2/Pla2g4b/Ralgapb/Rapgef5/Pik3r2/Rasgrp3/Pik3cd/Rel/Mapk8/Pik3r1/Stk4/Pgf/Gng3/Vegfb	60	38	61.2245	38.7755
mmu03030	DNA replication	19/3112	35/8997	0.012984	0.0279199	0.0134888	72151/18971/327762/16881/17215/14156/67153/69724/69263/18973/17218/18968/381760/17217/18974/17219/66979/18538/106344	19	Rfc5/Dna2/Lig1/Mcm3/Fen1/Rnaseh2b/Rnaseh2a/Rfc3/Pole/Mcm5/Pola1/Mcm4/Pole2/Mcm6/Pcna/Rfc4	Pold1/Ssbp1/Pole4	16	3	84.2105	15.7895
mmu00790	Folate biosynthesis	15/3112	26/8997	0.0132077	0.0282164	0.013632	14187/14590/14287/17434/67861/14528/68591/19286/13361/56738/110391/13180/11997/72562/20751	15	Akr1b8/Ggh/Mocs2/Akr1b10/Gch1/Mocos/Dhfr/Mocs1/Qdpr/Pcbd2/Spr	Fpgs/Pts/Pcbd1/Akr1b7	11	4	73.3333	26.6667
mmu04611	Platelet activation	55/3112	124/8997	0.0147281	0.0312617	0.0151032	18762/60596/29857/19094/19419/18783/21390/104110/14127/16822/21391/74769/20963/14062/16416/16440/19222/16438/70839/70549/26415/26417/18798/22320/22371/14360/12825/271844/104709/12843/19395/432530/14682/18747/18436/19224/108101/18795/215449/11461/211429/18709/11465/67268/14677/54195/18707/11848/18708/18710/21894/22323/16801/104111/109305	55	Pla2g4a/Adcy4/Fcer1g/Lcp2/Tbxas1/Pik3cb/F2r/Ptgir/P2ry12/Tln2/Mapk13/Mapk3/Vamp8/Vwf/Fyn/Col3a1/Pla2g4f/Pik3r6/Col1a2/Adcy1/Gnaq/Prkaca/P2rx1/Ptgs1/Fermt3/Plcb1/Rap1b/Actb/Actg1/Myl12a/Gucy1b1/Rhoa/Pik3r3/Tln1/Vasp/Orai1	Prkcz/Gucy1a1/Mapk12/Mapk11/Rasgrp1/Tbxa2r/Syk/Itgb3/Itpr3/Itpr1/Plcb4/Rasgrp2/Pla2g4b/Pik3r2/Gnai1/Pik3cd/Pik3r1/Arhgef1/Adcy3	36	19	65.4545	34.5455
mmu04922	Glucagon signaling pathway	47/3112	104/8997	0.0157096	0.0331312	0.0160065	16832/18648/68401/74551/19057/108097/18746/14527/16440/16828/110094/16438/100705/12913/18798/18641/14526/56458/56421/93759/208677/19309/108099/208647/108058/14682/18747/110095/12914/18795/12912/74343/12322/19013/68961/18679/12895/75600/18597/106557/231991/104570/12314/19056/12894/18642/20525	47	Ldhb/Pgam1/Pkm/Ldha/Phka2/Creb3/Pfkl/Gcg/Pfkp/Creb3l3/Gnaq/Prkaca/Pygl/Plcb1/Calml4/Pdha1/Ldhal6b/Creb5/Calm2/Cpt1a/Pfkm/Slc2a1	G6pc3/Pck2/Ppp3cc/Prkab2/Gcgr/Itpr3/Itpr1/Acacb/Plcb4/Foxo1/Sirt1/Pygm/Prkag2/Creb3l2/Camk2d/Crebbp/Creb1/Crtc2/Camk2a/Ppara/Phkg2/Phka1/Cpt1b/Ppp4r3b/Ppp3cb	22	25	46.8085	53.1915
mmu03320	PPAR signaling pathway	41/3112	89/8997	0.0160554	0.0336447	0.0162545	108078/13124/103968/22227/22259/16592/14933/50790/74551/11520/20249/13167/20181/57875/11430/16956/14081/19016/26457/11807/12140/13168/11450/94180/19015/19013/11363/12491/12895/20411/20250/20183/20182/208715/16202/74147/14077/12896/12894/20280/78625	41	Olr1/Plin1/Ucp1/Nr1h3/Fabp5/Gk/Acsl4/Plin2/Dbi/Rxra/Angptl4/Acox1/Lpl/Acsl1/Pparg/Slc27a1/Fabp7/Acsbg1/Ppard/Acadl/Cd36/Scd2/Rxrg/Hmgcs1/Ilk/Fabp3/Cpt2/Cpt1a/Scp2/Acsbg3	Cyp8b1/Pck2/Scd1/Apoa2/Dbil5/Adipoq/Ppara/Cpt1b/Sorbs1/Rxrb/Ehhadh	30	11	73.1707	26.8293
mmu04914	Progesterone-mediated oocyte maturation	42/3112	92/8997	0.0178101	0.0370856	0.0179169	12534/29857/19094/18817/56150/12235/20878/104110/268697/12442/74769/110033/12428/12532/26415/26417/16001/69010/432530/18747/12531/231207/16653/75430/26420/16000/11836/12530/12877/110651/18709/68999/14677/18707/66440/67579/109880/26419/18708/18710/12566/104111	42	Cdk1/Plk1/Mad2l1/Bub1/Aurka/Adcy4/Ccnb1/Ccnb2/Pik3cb/Kif22/Ccna2/Cdc25c/Mapk13/Mapk3/Anapc13/Adcy1/Prkaca/Cpeb2/Kras/Anapc15/Mapk9/Igf1/Cdc25a/Rps6ka3/Anapc10/Cdc26/Cpeb4/Braf/Pik3r3	Mapk12/Mapk11/Igf1r/Cdc25b/Araf/Cpeb1/Pik3r2/Gnai1/Pik3cd/Mapk8/Pik3r1/Cdk2/Adcy3	29	13	69.0476	30.9524
mmu04330	Notch signaling pathway	29/3112	60/8997	0.0190359	0.0393888	0.0190296	14357/207521/226548/68318/13542/80904/433586/54485/15208/21886/11491/16848/18519/209200/13017/59287/12914/18222/21885/19164/270118/21887/15213/20238/14534/18131/17305/18223/74198	29	Dtx4/Aph1a/Aph1c/Dll4/Adam17/Lfng/Kat2b/Dtx3l/Ctbp2/Ncstn/Numb/Tle1/Psen1/Hey1/Numbl	Dtx1/Dvl1/Dtx3/Maml3/Hes5/Tle2/Crebbp/Maml2/Tle3/Atxn1/Kat2a/Notch3/Mfng/Dtx2	15	14	51.7241	48.2759
mmu04072	Phospholipase D signaling pathway	64/3112	149/8997	0.0200035	0.0411321	0.0198719	12765/18591/56077/64143/14389/18783/18590/11841/104110/14127/14673/20698/74769/18806/54635/20963/227333/14062/223864/20130/53978/26417/18798/14360/52123/380921/18750/271844/17311/20662/13429/104709/19730/432530/64930/110524/14388/50784/67168/18795/13645/66922/16653/56508/12000/56632/211429/18805/19744/17532/18709/14126/28169/67916/72318/18707/11848/18708/18710/18176/19012/15461/104111/11840	64	Cxcr2/Pdgfb/Ralb/Gab2/Pla2g4a/Pdgfa/Arf2/Adcy4/Fcer1g/Gna12/Sphk1/Pik3cb/Pld2/Pdgfc/F2r/Rras/Mapk3/Fyn/Agpat5/Pla2g4f/Kitl/Pik3r6/Adcy1/Gab1/Plpp2/Lpar6/Plcb1/Rras2/Kras/Sphk2/Pld1/Rheb/Mras/Cyth4/Rhoa/Pik3r3/Nras/Plpp1/Hras/Arf1	Dgke/Syk/Dgkd/Rapgef3/Lpar2/Plcb4/Dgkh/Prkca/Sos1/Dnm1/Ralgds/Tsc1/Dgkq/Egf/Rapgef4/Avpr2/Pla2g4b/Pik3r2/Ms4a2/Agpat3/Plpp3/Pik3cd/Pik3r1/Adcy3	40	24	62.5	37.5
mmu00603	Glycosphingolipid biosynthesis - globo and isoglobo series	3112-10-01	16/8997	0.020872	0.0426515	0.0206059	11605/15212/20444/20442/17939/26879/20449/15211/227671/56546	10	Gla/Hexb/Naga/B3galnt1/Hexa/Gbgt1	St3gal2/St3gal1/St8sia1/Sec1	6	4	60	40
mmu04722	Neurotrophin signaling pathway	53/3112	121/8997	0.0215084	0.0436806	0.0211031	18053/29857/19094/14103/12043/20661/26401/74769/192656/17164/26408/73086/26415/26417/12015/23921/16150/20662/107746/108058/14388/22059/170936/19353/215449/94275/19164/16653/12322/26420/18035/75600/110651/65020/18709/266632/12326/20399/73914/18707/11848/12314/16923/327826/109880/26419/18708/18710/12540/18176/17179/15461/26400	53	Fasl/Sort1/Pik3cb/Ripk2/Mapkapk2/Mapk13/Mapk3/Bad/Sh2b2/Gab1/Rac1/Rap1b/Maged1/Psen1/Kras/Mapk9/Nfkbia/Calml4/Rps6ka3/Irak4/Camk4/Rhoa/Calm2/Braf/Pik3r3/Cdc42/Nras/Hras	Ngfr/Mapk12/Mapk11/Bcl2/Map3k1/Map3k5/Rps6ka5/Ikbkb/Sos1/Rapgef1/Camk2d/Trp53/Zfp369/Camk2a/Zfp110/Pik3r2/Sh2b1/Irak3/Pik3cd/Sh2b3/Frs2/Mapk8/Pik3r1/Matk/Map2k7	28	25	52.8302	47.1698
mmu04657	IL-17 signaling pathway	42/3112	93/8997	0.0218419	0.0440858	0.0212988	15978/20202/29857/19094/20201/103213/20306/20296/22032/12367/19225/16176/20293/56489/15945/26415/26417/12981/16193/16150/12608/225724/21926/50772/16191/57890/50905/21929/26420/18035/110809/22031/16478/16819/16163/26419/66724/12370/17395/16189/14825/16172	42	Ifng/S100a9/S100a8/Ccl7/Ccl2/Casp3/Ptgs2/Il1b/Ccl12/Ikbke/Cxcl10/Mapk13/Mapk3/Csf2/Il6/Cebpb/Tnf/Mapk6/Il5/Il17re/Tnfaip3/Mapk9/Nfkbia/Lcn2/Il13/Casp8/Mmp9/Il4/Cxcl1	Mapk12/Mapk11/Traf3ip2/Traf4/Ikbkb/Mapk4/Il17rb/Srsf1/Traf3/Jund/Mapk8/Tab3/Il17ra	29	13	69.0476	30.9524
mmu04621	NOD-like receptor signaling pathway	88/3112	213/8997	0.0229321	0.0460041	0.0222256	12048/15951/29857/19094/246730/20304/28240/246727/13030/59027/54123/20846/12043/637515/66824/239319/23960/57436/22166/18439/20296/229898/21898/16440/192656/215999/16176/16438/20293/56489/12363/195046/56532/268973/12364/26415/26417/54483/18798/22333/15976/54131/22334/14469/17948/16193/16150/66734/14468/13057/332579/12362/22335/21926/17874/56486/18795/11793/21929/13058/11796/27223/270151/69146/2642…	88	Bcl2l1/Ifi204/Oas1a/Ccl5/Trpm2/Oas3/Ctsb/Nampt/Irf7/Stat1/Nlrp1b/Pycard/Oas1g/Gabarapl1/Txn1/P2rx7/Ccl2/Gbp5/Tlr4/Ripk2/Il1b/Ccl12/Ikbke/Casp4/Nlrp1a/Ripk3/Casp12/Mapk13/Mapk3/Mefv/Vdac1/Ifnar2/Vdac2/Gbp2/Naip2/Il6/Map1lc3a/Gbp2b/Cyba/Card9/Casp1/Vdac3/Tnf/Myd88/Gabarap/Plcb1/Atg5/Tnfaip3/Cybb/Nlrx1/Gsdmd/Mapk9/Camp/Oas2/Ripk1/Gbp3/Nfkbia/Sugt1/Nlrp3/Irak4/Rhoa/Stat2/Sting1/Casp8/Cxcl1/Nod1	Mapk12/Mapk11/Bcl2/Card6/Itpr3/Mcu/Itpr1/Nlrc4/Plcb4/Irf3/Ikbkb/Birc3/Trp53bp1/Birc2/Dhx33/Txnip/Traf3/Trip6/Nek7/Mapk8/Tab3/Ticam1	66	22	75	25
In bold red: pathways with ≥ 55% genes up
In bold blue: pathways with ≥ 55% genes down
In bold black: pathways with both upregulated and downregulated genes ≤ 54%
