# Supplementary material for: CD38 deficiency leads to a defective short-lived transcriptomic response to chronic graft-versus-host disease induction, involving purinergic signaling-related genes and distinct transcriptomic signatures associated with lupus
Source: Front Immunol. 2025 Feb 10;16:1441981. doi: 10.3389/fimmu.2025.1441981 (PMC11847871; doi:10.3389/fimmu.2025.1441981)
Supplement: Supplementary file 2 [file DataSheet2.zip › DEGs_KEGGs_Tables_171124_1441981/Table S14_new.xlsx]

## Sheet: Hoja1
Table S14. Enriched pathways from DEGs comparative cGVHD WT PECs 4W vs WT PECs Control
ID	Description	GeneRatio	BgRatio	pvalue	p.adjust	qvalue	geneID	Total	GenesID_up	GenesID_dn	Total_up	Total_dn	%_up	%_dn
mmu00190	Oxidative phosphorylation	91/3012	135/8997	5.32454e-16	4.37944e-14	2.32599e-14	242341/66377/68197/67530/66594/11951/66152/67680/230075/22272/11984/407785/54405/67264/66414/78330/12866/66925/17993/66052/68375/27060/66218/72900/12858/68198/68202/108664/66335/12859/11957/66142/73834/11973/66495/67184/66694/66046/17991/11966/66290/228033/11958/57423/67942/11964/12868/75406/11974/66108/12864/12867/70316/110323/28080/12857/11972/76252/12861/595136/22273/74776/71679/11950/66916/12…	91	Atp6v0d2/Ndufc1/Ndufc2/Uqcrb/Uqcr11/Atp5g1/Uqcr10/Sdhb/Ndufb6/Uqcrq/Atp6v0c/Ndufs6/Ndufa1/Ndufb8/Ndufa12/Ndufv3/Cox7a2/Sdhd/Ndufs4/Sdhc/Ndufa8/Tcirg1/Ndufb9/Ndufv2/Cox5a/Ndufb2/Ndufa5/Atp6v1h/Atp6v1c1/Cox5b/Atp5j/Cox7b/Atp6v1d/Atp6v1e1/Ndufb3/Ndufa13/Uqcrfs1/Ndufb5/Ndufa2/Atp6v1b2/Atp6v1g1/Atp5g3/Atp5k/Atp5j2/Atp5g2/Atp6v1a/Cox8a/Ndufs7/Atp6v0e/Ndufa9/Cox6c/Cox7c/Ndufab1/Cox6b1/Atp5o/Cox4i1/Atp6v…	Atp4a/Atp6v1c2/Cox11	88	3	96.7033	3.2967
mmu04142	Lysosome	87/3012	135/8997	1.30176e-13	6.11829e-12	3.24952e-12	11605/242341/252903/54397/15212/13033/13040/13039/11769/27419/13034/66848/19141/12514/192654/11768/13032/67963/56464/58911/11984/13423/12091/64138/74325/16783/16541/74105/13030/27060/13036/211329/11432/11886/108664/12492/11593/12757/50917/17939/15211/11883/14420/108011/56722/11433/12751/110173/12512/17775/108012/16792/19025/14387/11782/14667/11972/19156/11777/16784/18173/71665/13035/14466/27426/1…	87	Gla/Atp6v0d2/Ppt2/Hexb/Ctsd/Ctss/Ctsl/Ap1s1/Naglu/Fuca2/Lgmn/Cd68/Pla2g15/Ctsc/Npc2/Ctsf/Sumf1/Atp6v0c/Dnase2a/Glb1/Ctsz/Cltb/Lamp1/Ctsb/Tcirg1/Ctsh/Acp2/Asah1/Atp6v1h/Scarb2/Aga/Clta/Galns/Naga/Hexa/Arsa/Galc/Litaf/Tpp1/Manba/Cd63/Laptm4a/Ap1s2/Laptm5/Ctsa/Gaa/Ap4s1/Gm2a/Atp6v0d1/Psap/Ap3s1/Lamp2/Slc11a1/Fuca1/Gba/Nagpa/Gusb/Lipa/Cln3/Sort1/Slc17a5/Slc11a2/M6pr/Man2b1/Gnptg/Arsb/Ppt1/Hgsnat/Ctsw…	Ap1s3/Ctse/Ap1m2/Napsa/Gga2/Ncoa7/Ap4e1/Acp5/Ctsg/Ap1m1/Sgsh/Lamp3/Abca2/Dmxl1/Ap1g2	72	15	82.7586	17.2414
mmu04714	Thermogenesis	123/3012	231/8997	3.06028e-10	6.97852e-09	3.70639e-09	22227/103968/19094/66377/29857/68197/67530/104110/56716/66594/11951/66152/67680/230075/22272/64930/407785/54405/67264/67155/66414/78330/20662/12866/66925/17993/66052/68375/66218/72900/12858/68198/68202/12859/11957/26408/66142/26415/66495/67184/66694/66046/17991/228033/11958/57423/67942/12868/75406/12896/66272/66108/12864/12867/224129/70316/56717/110323/28080/327826/11461/214663/66993/12857/108097…	123	Ucp1/Plin1/Ndufc1/Ndufc2/Uqcrb/Adcy4/Uqcr11/Atp5g1/Uqcr10/Sdhb/Ndufb6/Uqcrq/Ndufs6/Ndufa1/Ndufb8/Ndufa12/Ndufv3/Cox7a2/Sdhd/Ndufs4/Sdhc/Ndufa8/Ndufb9/Ndufv2/Cox5a/Ndufb2/Ndufa5/Cox5b/Atp5j/Cox7b/Mapk13/Ndufb3/Ndufa13/Uqcrfs1/Ndufb5/Ndufa2/Atp5g3/Atp5k/Atp5j2/Atp5g2/Cox8a/Ndufs7/Cpt2/Cox16/Ndufa9/Cox6c/Cox7c/Ndufab1/Cox6b1/Atp5o/Actb/Smarcd3/Cox4i1/Coa3/Coa4/Creb3/Cox6a1/Ndufs5/Uqcrc1/Creb3l3/Atp5…	Mapk11/Mapk12/Mlst8/Tsc1/Smarca2/Sos1/Map3k5/Adcy5/Mtor/Frs2/Slc25a29/Prkab2/Kdm3b/Rps6kb2/Arid1a/Smarcd1/Rps6kb1/Arid1b/Rptor/Prkab1/Creb1/Prkag2/Smarca4/Cox11	99	24	80.4878	19.5122
mmu04210	Apoptosis	81/3012	136/8997	3.18169e-10	6.97852e-09	3.70639e-09	11799/12045/12044/12048/12043/14939/12047/13033/13040/13039/22146/16440/22029/16438/23882/22145/13197/13032/11920/56464/64138/13666/21926/13030/13036/12369/22143/12367/16188/26408/14281/21937/18035/14102/26417/328417/12364/18646/11545/16150/12984/22144/74769/13347/16476/11461/18607/53859/22035/170770/18707/12125/12015/12018/13804/16151/18710/11798/18708/26420/18706/26419/13041/22059/13368/20740/2…	81	Birc5/Bcl2a1b/Bcl2a1a/Bcl2l1/Gzmb/Bcl2a1d/Ctsd/Ctss/Ctsl/Tuba1c/Gadd45g/Gadd45a/Ctsc/Ctsf/Ctsz/Tnf/Ctsb/Ctsh/Casp7/Tuba1b/Casp3/Il3ra/Fos/Tnfrsf1a/Nfkbia/Fas/Mapk3/Casp12/Prf1/Csf2rb2/Pik3cb/Jun/Actb/Tnfsf10/Bbc3/Bcl2l11/Bad/Bak1/Endog/Pik3r3/Mapk9/Ctsw/Daxx/Fasl/Lmnb1/Aifm1/Gadd45b/Apaf1/Cycs/Diablo	Bcl2/Itpr3/Traf1/Itpr1/Tuba4a/Atm/Eif2ak3/Map3k5/Parp4/Parp1/Ikbkb/Tuba3a/Dffa/Pdpk1/Map3k14/Pik3cd/Ikbkg/Xiap/Pik3r1/Pik3ca/Mapk8/Trp53/Dffb/Sptan1/Parp3/Itpr2/Ptpn13/Capn1/Nfkb1/Akt3/Tuba1a	50	31	61.7284	38.2716
mmu04380	Osteoclast differentiation	77/3012	128/8997	4.50508e-10	9.26357e-09	4.92002e-09	246256/14129/19094/20846/29857/16175/83433/14389/100038909/19057/18018/15976/20963/16416/21934/21926/22177/14282/15978/100038947/12702/14131/19261/16822/14281/20375/18726/21812/21937/18722/15980/26415/100041146/18035/26417/12978/17342/11433/18725/16150/14728/74769/20847/232801/16476/53859/16477/18707/21943/16176/16177/13057/19353/12703/16451/19056/17970/14283/14200/16151/18710/751864/12326/19016/…	77	Fcgr4/Fcgr1/Stat1/Il1a/Trem2/Gab2/Ifnar2/Tnfrsf11a/Tnf/Tyrobp/Fosb/Ifng/Sirpb1c/Socs3/Fcgr3/Sirpa/Lcp2/Fos/Spi1/Tgfbr1/Tnfrsf1a/Ifngr2/Mapk13/Nfkbia/Mapk3/Csf1r/Mitf/Lilrb4a/Pik3cb/Stat2/Lilra5/Jun/Junb/Il1b/Cyba/Rac1/Socs1/Ncf2/Fhl2/Pik3r3/Pparg/Fcgr2b/Tgfb1/Mapk9/Ncf1/Csf1	Mapk11/Mapk12/Pira12/Ppp3cc/Nfatc1/Syk/Itgb3/Lilra6/Pira1/Pira13/Acp5/Pira2/Ikbkb/Map3k14/Pik3cd/Tnfsf11/Il1r1/Jak1/Ppp3cb/Fosl1/Ikbkg/Gm9733/Camk4/Pik3r1/Pik3ca/Mapk8/Creb1/Nfkb1/Cyld/Lck/Akt3	46	31	59.7403	40.2597
mmu04110	Cell cycle	72/3012	125/8997	2.23949e-08	3.68397e-07	1.95661e-07	12534/12235/12236/12442/75430/13555/107995/12544/12428/12575/18817/56150/23834/22137/23882/268697/17218/13197/66671/12649/11920/55948/19090/12532/69010/17215/105988/50883/12531/12580/12578/27214/17217/12914/71890/245000/66440/12444/20843/12576/17869/56452/17216/19645/68999/18538/17220/56438/66156/12237/13557/328572/12581/12566/17219/21803/268930/19651/242705/12448/17120/12443/22059/12572/104394/1…	72	Cdk1/Bub1/Bub1b/Ccnb2/Anapc15/E2f1/Cdc20/Cdc45/Ccna2/Cdkn1a/Plk1/Mad2l1/Cdc6/Ttk/Gadd45g/Ccnb1/Mcm5/Gadd45a/Ccnh/Chek1/Cdc25c/Anapc13/Mcm3/Espl1/Chek2/Cdkn2c/Cdkn2a/Dbf4/Mcm4/Mad2l2/Cdc26/Orc6/Mcm2/Anapc10/Pcna/Mcm7/Rbx1/Anapc11/Bub3/E2f3/Cdkn2d/Mcm6/Tgfb1/Pkmyt1/Ccne2/Mad1l1/Ccnd1/Cdk7/Cdk6/Orc1/Gadd45b/Cdk4/Ccnd3	Atm/Sfn/Prkdc/Cdc25b/Crebbp/Atr/Ccnd2/Stag2/Cdkn1b/Myc/Rb1/Ep300/Cdk2/Rbl2/E2f2/Trp53/E2f4/Orc2/Stag1	53	19	73.6111	26.3889
mmu04218	Cellular senescence	96/3012	184/8997	1.01928e-07	1.45801e-06	7.7437e-07	18787/12534/12442/13555/19094/103213/29857/12428/12575/23871/16440/16175/14235/16438/23882/13685/73333/268697/13197/19057/18018/12649/11920/15042/64930/15257/15040/16193/12289/15039/22335/93759/20130/17865/27354/22334/56458/21812/26415/18021/14972/50883/26417/14964/17164/12578/75600/56717/245000/12444/74769/15015/17869/22333/215999/18707/15018/19645/58800/13557/19056/75660/12566/54354/103583/1871…	96	Serpine1/Cdk1/Ccnb2/E2f1/Ccna2/Cdkn1a/Il1a/Foxm1/Gadd45g/Eif4ebp1/Slc25a31/Ccnb1/Gadd45a/Chek1/H2-T24/H2-T23/Il6/Cacna1d/H2-T22/Vdac3/Rras/Mybl2/Nbn/Vdac2/Tgfbr1/Mapk13/H2-K1/Chek2/Mapk3/H2-D1/Mapkapk2/Cdkn2a/Calml4/Pik3cb/H2-Q4/Vdac1/H2-Q7/E2f3/Fbxw11/Pik3r3/Slc25a5/Tgfb1/Rheb/H2-M3/Ccne2/Ccnd1/Calm2/Rras2/Ppp1ccb/H2-T-ps/Cdk6/Gadd45b/Cdk4/Lin9/Ccnd3	Mapk11/Traf3ip2/Mapk12/Ets1/Itpr3/Itpr1/Ppp3cc/Nfatc1/Atm/Tsc1/Hipk1/Sirt1/Foxo1/Nfatc3/Mtor/Atr/Ccnd2/Myc/Mcu/Pik3cd/Rb1/Trpm7/Ppp3cb/Lin37/Cdk2/Rassf5/Btrc/Pik3r1/Pten/Pik3ca/Rbl2/E2f2/Trp53/E2f4/Rad50/Itpr2/Capn1/Hipk3/Nfkb1/Akt3/Hipk2	55	41	57.2917	42.7083
mmu04659	Th17 cell differentiation	61/3012	105/8997	1.73318e-07	2.37591e-06	1.26188e-06	83430/246779/19094/20846/29857/19885/19057/18018/14462/12503/16193/12504/15978/14281/21812/15980/26415/15000/20371/18035/18021/26417/14998/15002/11622/209590/16195/20183/60504/16150/16364/56717/20181/16476/14961/57765/18036/14999/19401/16176/20850/16452/16177/16451/19056/16151/14960/16184/21803/26420/18803/26419/16453/381091/16180/14969/18033/20851/16190/16818/16161	61	Il23a/Il27/Stat1/Il6/Ifng/Fos/Tgfbr1/Ifngr2/Mapk13/Foxp3/Nfkbia/Mapk3/H2-DMa/Rxrg/Il21r/Rxra/Jun/H2-Ab1/Tbx21/Nfkbib/H2-DMb1/Il1b/H2-Aa/Tgfb1/Mapk9/H2-Eb1/Il4ra/Il12rb1	Mapk11/Mapk12/Rorc/Ppp3cc/Nfatc1/Gata3/Cd247/Cd4/H2-DMb2/Nfatc3/H2-Ob/Ahr/Il23r/Il6st/Ikbkb/Irf4/Mtor/Rara/Stat5a/Jak2/Il1r1/Jak1/Ppp3cb/Ikbkg/Il2ra/Plcg1/Mapk8/Jak3/H2-Eb2/Il1rap/Nfkb1/Stat5b/Lck	28	33	45.9016	54.0984
mmu04625	C-type lectin receptor signaling pathway	64/3012	112/8997	2.01813e-07	2.65586e-06	1.41057e-06	83430/18479/56620/56644/19094/20846/29857/66824/16153/16440/240354/332579/14127/16438/13654/19225/19057/18018/56760/20779/20963/12795/16193/21926/16362/20130/208650/26415/18035/18021/26417/17164/170786/75600/16150/16985/74769/20847/16476/53859/170776/18707/56489/16176/19056/69165/16160/16151/12362/18710/19247/69810/18708/26420/18706/26419/12314/66922/69632/16439/56619/18033/74256/23797	64	Il23a/Pak1/Clec4n/Clec7a/Stat1/Pycard/Il10/Card9/Fcer1g/Egr2/Ptgs2/Clec1b/Src/Plk3/Il6/Tnf/Irf1/Rras/Mapk13/Nfkbia/Mapk3/Mapkapk2/Calml4/Pik3cb/Stat2/Jun/Ikbke/Il1b/Casp1/Pik3r3/Clec4b1/Mapk9/Calm2/Rras2/Clec4e	Mapk11/Mapk12/Itpr3/Malt1/Itpr1/Ppp3cc/Nfatc1/Syk/Cblb/Nfatc3/Cd209a/Ikbkb/Lsp1/Map3k14/Cd209c/Pik3cd/Ppp3cb/Cd209b/Il12b/Ikbkg/Ptpn11/Pik3r1/Pik3ca/Mapk8/Arhgef12/Itpr2/Nfkb1/Cyld/Akt3	35	29	54.6875	45.3125
mmu04145	Phagosome	94/3012	182/8997	2.56235e-07	3.24236e-06	1.72206e-06	16419/108078/242341/50909/246256/14129/56644/21827/13040/13039/20778/22146/73710/24088/22145/100226/12266/16416/15042/22319/11984/20335/15040/16783/15039/27060/20333/108664/66335/22143/14131/73834/18779/11973/16402/15000/14972/14998/15002/14964/11966/66290/11964/170786/12475/11974/16410/22144/12721/15015/11461/12845/14961/22153/66212/11972/21354/76252/19345/16784/170776/15018/14999/20288/226421/1…	94	Itgb5/Olr1/Atp6v0d2/C1ra/Fcgr4/Fcgr1/Clec7a/Ctss/Ctsl/Scarb1/Tuba1c/Tlr2/Stx12/C3/H2-T24/Vamp3/Atp6v0c/Sec61g/H2-T23/Lamp1/H2-T22/Tcirg1/Sec22b/Atp6v1h/Atp6v1c1/Tuba1b/Fcgr3/Atp6v1d/Pla2r1/Atp6v1e1/Itga5/H2-K1/H2-DMa/H2-D1/Atp6v1b2/Atp6v1g1/Atp6v1a/Cd14/Atp6v0e/Itgav/H2-Q4/Actb/Comp/H2-Ab1/Sec61b/Atp6v0d1/Tap1/Atp6v0e2/Rab5c/Lamp2/H2-Q7/H2-DMb1/Msr1/Rab7b/Cyba/Tlr4/Rac1/Atp6v1f/Mrc1/Tubb5/Itgb2l/…	Thbs3/Tubb2b/Tuba4a/Itgb3/H2-DMb2/H2-Ob/Cd209a/Tuba3a/Coro1a/Tubb4a/Cd209c/Dync2h1/Cd209b/Itga2/H2-Eb2/Tubb3/Cd36/Atp6v1c2/Tuba1a	75	19	79.7872	20.2128
mmu04068	FoxO signaling pathway	71/3012	131/8997	7.28853e-07	8.26871e-06	4.39164e-06	12442/16197/19094/29857/216439/12575/16153/13609/18817/20393/23882/268697/12176/13197/11920/13611/12795/20662/16193/16000/20656/93759/20620/57436/56458/21812/16001/26415/26417/13645/20873/73251/16150/12914/12444/74769/26558/68401/18607/74551/108097/12576/54601/22035/18707/12125/58231/56486/16369/328572/12581/12566/18710/11836/19079/18708/19211/21803/26420/18706/19651/12359/26419/12443/108099/2655…	71	Ccnb2/Cdkn1a/Il10/Plk1/Sgk1/Gadd45g/Ccnb1/Bnip3/Gadd45a/Plk3/Il6/Igf1/Sod2/Plk2/Gabarapl1/Tgfbr1/Mapk13/Mapk3/Plk4/Pik3cb/Homer3/Tnfsf10/Bcl2l11/Gabarap/Irs3/Cdkn2d/Pik3r3/Tgfb1/Mapk9/Ccnd1/Homer2/Fasl/Ccng2/Gadd45b/Sgk3	Il7r/Mapk11/Mapk12/Agap2/S1pr1/Atm/S1pr4/Sos1/Sirt1/Foxo1/Igf1r/Egf/Setd7/Ikbkb/Crebbp/Ccnd2/G6pc3/Pdpk1/Pck2/Prkab2/Cdkn1b/Foxo4/Pik3cd/Stk4/Ep300/Cdk2/Araf/Prkab1/Pik3r1/Pten/Pik3ca/Rbl2/Cat/Mapk8/Prkag2/Akt3	35	36	49.2958	50.7042
mmu04066	HIF-1 signaling pathway	63/3012	114/8997	1.25135e-06	1.29912e-05	6.89983e-06	18787/21857/16832/12043/15277/112407/17000/14254/212032/22339/12575/18752/13685/18655/11674/18641/16193/16000/22041/18751/15978/16828/16001/15980/14433/26417/13645/228026/15368/67673/353204/18750/11676/12914/56717/74769/12323/12576/58988/18707/108058/67923/18642/13806/21898/56438/106557/72508/328572/13808/18710/18708/18706/18803/170768/18126/115487111/22346/68263/13684/18033/112405/23797	63	Serpine1/Timp1/Ldhb/Hk2/Egln3/Ltbr/Flt1/Hk3/Vegfa/Cdkn1a/Eif4ebp1/Pgk1/Aldoa/Pfkl/Il6/Igf1/Trf/Ifng/Ldha/Ifngr2/Gapdh/Mapk3/Pdk1/Hmox1/Elob/Aldoart1/Aldoc/Pik3cb/Camk2b/Eloc/Pfkm/Eno1/Tlr4/Rbx1/Ldhal6b/Pik3r3/Nos2/Gm29667/Vhl/Pdhb/Eif4e/Egln1	Bcl2/Prkcg/Prkcb/Igf1r/Egf/Prkca/Crebbp/Mtor/Cdkn1b/Rps6kb2/Pik3cd/Camk2d/Rps6kb1/Ep300/Eno3/Pik3r1/Pik3ca/Plcg1/Pfkfb3/Nfkb1/Akt3	42	21	66.6667	33.3333
mmu04640	Hematopoietic cell lineage	54/3012	94/8997	1.42554e-06	1.42122e-05	7.54829e-06	16192/16790/14129/16197/12481/12527/12482/16175/16157/14255/12507/16416/12478/16193/12504/21926/14256/16188/16178/16402/12483/15000/12489/12978/16400/14998/15002/17311/16401/12475/12902/13136/14961/12509/12493/14999/16176/16177/12480/12982/16398/14960/16399/16184/14729/14128/12977/381091/16156/13857/16409/14969/12491/16190	54	Anpep/Fcgr1/Cd9/Il1a/Il11ra1/Il6/Tnf/Il3ra/Il1r2/Itga5/Cd33/Csf1r/H2-DMa/Kitl/Cd14/H2-Ab1/Cd59a/H2-DMb1/Il1b/Cd1d2/Csf2ra/H2-Aa/Csf1/Epor/Itgam/H2-Eb1/Il4ra	Il5ra/Il7r/Cd2/Ms4a1/Flt3/Cd5/Itgb3/Cd19/Cd4/Flt3l/Cd22/H2-DMb2/Itga3/H2-Ob/Itga4/Cr2/Cd55/Cd37/Il1r1/Itga2/Itga2b/Il2ra/Gp5/Fcer2a/H2-Eb2/Il11/Cd36	27	27	50	50
mmu04668	TNF signaling pathway	62/3012	113/8997	2.10327e-06	1.97707e-05	1.05005e-05	22329/17387/19094/29857/15945/20296/15953/16878/22029/74568/19225/16168/432555/20293/16182/16193/21926/73086/21929/12369/12608/12702/12367/16362/26408/14281/21937/26415/18035/14102/26417/16150/66724/20339/74769/22031/16476/53859/16477/15894/56532/18707/12913/56613/14825/16176/208677/21938/20304/16992/20310/16151/18710/18708/26420/67384/18706/26419/12912/12977/18033/23797	62	Vcam1/Mmp14/Cxcl10/Ccl2/Ifi47/Lif/Mlkl/Ptgs2/Il15/Gm5431/Ccl12/Il6/Tnf/Tnfaip3/Casp7/Cebpb/Socs3/Casp3/Irf1/Fos/Tnfrsf1a/Mapk13/Nfkbia/Fas/Mapk3/Pik3cb/Jun/Junb/Icam1/Ripk3/Creb3/Rps6ka4/Cxcl1/Il1b/Creb3l3/Tnfrsf1b/Ccl5/Cxcl2/Pik3r3/Mapk9/Csf1	Mapk11/Mapk12/Traf1/Il18r1/Rps6ka5/Map3k5/Ikbkb/Tab3/Sele/Traf3/Map3k14/Pik3cd/Lta/Ikbkg/Pik3r1/Bag4/Pik3ca/Mapk8/Creb1/Nfkb1/Akt3	41	21	66.129	33.871
mmu04064	NF-kappa B signaling pathway	58/3012	105/8997	3.34372e-06	2.9732e-05	1.57911e-05	22329/12045/12044/12048/12043/12047/17000/20303/22029/240354/108723/23882/19225/13197/11920/20963/18792/21934/21926/21929/18751/21937/18035/72049/106759/12475/11545/16150/66724/16803/21947/22031/53859/171211/15894/50930/16994/21943/14825/16176/16177/16992/21898/21939/17087/20310/16151/11798/225471/18803/16179/13001/17874/17873/22196/18033/74256/16818	58	Vcam1/Bcl2a1b/Bcl2a1a/Bcl2l1/Bcl2a1d/Ltbr/Ccl4/Gadd45g/Ptgs2/Gadd45a/Plau/Tnfrsf11a/Tnf/Tnfaip3/Tnfrsf1a/Nfkbia/Cd14/Lbp/Icam1/Tnfsf14/Cxcl1/Il1b/Tlr4/Cd40/Ly96/Cxcl2/Ticam2/Csnk2b/Myd88/Gadd45b	Bcl2/Traf1/Malt1/Card11/Atm/Syk/Prkcb/Tnfrsf13c/Ticam1/Parp1/Ikbkb/Tab3/Cd40lg/Traf3/Map3k14/Edaradd/Ltb/Tnfsf11/Il1r1/Lta/Ikbkg/Xiap/Plcg1/Irak1/Ube2i/Nfkb1/Cyld/Lck	30	28	51.7241	48.2759
mmu04115	p53 signaling pathway	43/3012	72/8997	4.17743e-06	3.52404e-05	1.87167e-05	18787/12534/12048/12043/20135/12442/12575/29870/382985/75747/23882/268697/30954/13197/71361/12649/11920/55948/16000/12367/230784/14102/50883/17248/12578/245000/68428/12444/170770/140742/12566/19211/12448/12443/22059/12571/12452/17873/64058/12567/12445/11783/13063	43	Serpine1/Cdk1/Bcl2l1/Rrm2/Ccnb2/Cdkn1a/Gtse1/Gadd45g/Ccnb1/Siva1/Gadd45a/Aifm2/Chek1/Igf1/Casp3/Sesn2/Fas/Chek2/Cdkn2a/Steap3/Bbc3/Sesn1/Ccne2/Ccnd1/Cdk6/Ccng2/Gadd45b/Perp/Cdk4/Ccnd3/Apaf1/Cycs	Bcl2/Rrm2b/Sesn3/Atm/Sfn/Mdm4/Atr/Ccnd2/Cdk2/Pten/Trp53	32	11	74.4186	25.5814
mmu04658	Th1 and Th2 cell differentiation	49/3012	88/8997	1.41582e-05	9.91075e-05	5.26375e-05	19094/20846/29857/19057/18018/14462/12503/433586/12504/20849/15978/14281/15980/26415/15000/18035/18021/26417/14998/15002/16150/16476/14961/57765/18036/14999/20850/16452/16451/19056/16160/12399/16163/16151/14960/16184/26420/18803/26419/16453/381091/17132/14969/18033/20851/16190/16162/16818/16161	49	Stat1/Ifng/Fos/Ifngr2/Mapk13/Nfkbia/Mapk3/H2-DMa/Jun/H2-Ab1/Tbx21/Nfkbib/H2-DMb1/Il13/H2-Aa/Mapk9/Maf/H2-Eb1/Il4ra/Il12rb1	Mapk11/Mapk12/Ppp3cc/Nfatc1/Gata3/Cd247/Maml3/Cd4/Stat4/H2-DMb2/Nfatc3/H2-Ob/Ikbkb/Stat5a/Jak2/Jak1/Ppp3cb/Il12b/Runx3/Ikbkg/Il2ra/Plcg1/Mapk8/Jak3/H2-Eb2/Nfkb1/Stat5b/Il12rb2/Lck	20	29	40.8163	59.1837
mmu05235	PD-L1 expression and PD-1 checkpoint pathway in cancer	49/3012	88/8997	1.41582e-05	9.91075e-05	5.26375e-05	19419/19094/74481/20846/29857/81897/24088/19057/18018/12503/12504/15978/18566/14281/15980/26415/18035/18021/26417/13645/106759/16150/56717/74769/16476/12487/18036/58988/18707/16452/21898/16451/72508/19056/16151/18710/19247/18708/19211/18706/225471/18803/13001/17874/26406/18033/78798/16818/23797	49	Batf2/Stat1/Tlr2/Ifng/Pdcd1/Fos/Ifngr2/Mapk13/Nfkbia/Mapk3/Pik3cb/Jun/Nfkbib/Tlr4/Pik3r3/Ticam2/Csnk2b/Myd88	Rasgrp1/Mapk11/Mapk12/Tlr9/Ppp3cc/Nfatc1/Cd247/Cd4/Nfatc3/Egf/Ticam1/Ikbkb/Mtor/Cd28/Rps6kb2/Pik3cd/Jak2/Jak1/Rps6kb1/Ppp3cb/Ikbkg/Ptpn11/Pik3r1/Pten/Pik3ca/Plcg1/Map3k3/Nfkb1/Eml4/Lck/Akt3	18	31	36.7347	63.2653
mmu04140	Autophagy - animal	72/3012	142/8997	1.46508e-05	0.000100419	5.33342e-05	68728/12048/12043/13033/13039/245670/16438/73683/12176/56716/66734/64930/16783/13666/13030/56790/57436/73205/20130/16001/27103/218460/76559/100502698/26417/170749/75909/11793/56717/74769/67841/237782/74244/18607/97287/16784/22320/58988/18707/228361/226421/56486/74747/19324/74781/66795/16369/12015/67727/51897/18747/72508/52639/74370/18710/329015/18708/78610/54673/52187/19211/67474/26420/19744/1870…	72	Trp53inp2/Bcl2l1/Ctsd/Ctsl/Bnip3/Map1lc3a/Lamp1/Ctsb/Gabarapl1/C9orf72/Rras/Wdr41/Mapk3/Vmp1/Atg5/Pik3cb/Atg3/Atg7/Lamp2/Vamp8/Rab7b/Gabarap/Rab1a/Atg10/Irs3/Bad/Prkaca/Wipi1/Pik3r3/Sh3glb1/Mapk9/Rheb/Rras2/Atg101/Igbp1/Atg4c	Bcl2/Rragb/Itpr1/Atg16l2/Mlst8/Tsc1/Eif2ak3/Supt20/Igf1r/Eif2ak4/Atg2b/Rubcn/Mtmr4/Mtor/Smcr8/Pdpk1/Mtmr14/Rps6kb2/Pik3cd/Ambra1/Ddit4/Wipi2/Stx17/Atg13/Rps6kb1/Rptor/Atg2a/Pik3r1/Uvrag/Rragd/Pten/Snap29/Pik3ca/Mapk8/Rb1cc1/Akt3	36	36	50	50
mmu03050	Proteasome	29/3012	47/8997	6.64202e-05	0.000397314	0.000211019	26442/19171/26445/15978/19188/26441/20422/16913/621823/26443/19177/26440/66537/19172/19186/16912/19167/19166/26444/67089/66997/19173/19179/19175/23997/26446/70247/19170/66413	29	Psma5/Psmb10/Psmb2/Ifng/Psme2/Psma4/Sem1/Psmb8/Psma6/Psmb7/Psma1/Pomp/Psmb4/Psme1/Psmb9/Psma3/Psma2/Psma7/Psmc6/Psmd12/Psmb5/Psmc1/Psmb6/Psmd13/Psmb3/Psmd1/Psmb1/Psmd6	Psme2b	28	1	96.5517	3.44828
mmu04666	Fc gamma R-mediated phagocytosis	49/3012	92/8997	6.77227e-05	0.000397871	0.000211315	18479/246256/14129/18752/18754/14389/16885/20698/20963/232889/18783/18751/16886/18806/17118/26417/17357/68089/227753/242894/18750/74769/56443/58988/18707/211429/19264/74192/19353/72508/53357/18710/18708/50784/30948/14130/18706/18803/17969/218038/12540/17909/11845/67916/19012/18719/12929/23797/56378	49	Pak1/Fcgr4/Fcgr1/Gab2/Limk1/Sphk1/Pla2g4c/Pla2g4a/Pld2/Marcks/Mapk3/Marcksl1/Arpc4/Gsn/Pik3cb/Arpc1a/Rac1/Pik3r3/Plpp2/Bin1/Fcgr2b/Ncf1/Cdc42/Myo10/Plpp1/Arpc3	Prkcg/Prkce/Syk/Prkcb/Limk2/Actr3b/Prkca/Rps6kb2/Pik3cd/Pla2g4b/Ptprc/Arpc5l/Rps6kb1/Pla2g6/Pik3r1/Pik3ca/Plcg1/Amph/Arf6/Plpp3/Pip5k1b/Crkl/Akt3	26	23	53.0612	46.9388
mmu03440	Homologous recombination	26/3012	41/8997	8.1498e-05	0.000454455	0.000241368	19363/623474/19361/268465/237911/11920/225182/12021/12189/19366/27354/20422/107976/19364/12144/69745/19365/70681/18971/233826/68240/20962/20184/21976/19360/18972	26	Rad51b/Rad54b/Rad51/Eme1/Brip1/Rbbp8/Bard1/Brca1/Rad54l/Nbn/Sem1/Babam2/Blm/Pold4/Palb2/Rpa3/Sycp3/Pold2	Atm/Rad51d/Rad52/Abraxas1/Pold1/Uimc1/Top3b/Rad50	18	8	69.2308	30.7692
mmu04723	Retrograde endocannabinoid signaling	72/3012	148/8997	8.45387e-05	0.000463554	0.0002462	14073/19094/66377/29857/68197/16440/18752/16438/14707/66082/19225/269060/104110/16521/230075/407785/54405/67264/66414/78330/12289/17993/68375/66218/14701/18751/72900/68198/68202/14702/231871/26415/66495/67184/14710/26417/66046/66066/17991/75406/66108/18750/224129/70316/14695/242864/12292/595136/66916/66416/68194/68342/68349/69875/18747/18798/12286/225887/26420/17992/26419/14696/23945/66091/16439/…	72	Ndufc1/Ndufc2/Gng5/Ptgs2/Dagla/Adcy4/Ndufb6/Ndufs6/Ndufa1/Ndufb8/Ndufa12/Ndufv3/Cacna1d/Ndufs4/Ndufa8/Ndufb9/Gng12/Ndufv2/Ndufb2/Ndufa5/Daglb/Mapk13/Ndufb3/Ndufa13/Gngt2/Mapk3/Ndufb5/Gng11/Ndufa2/Ndufs7/Ndufa9/Ndufab1/Ndufs5/Ndufb7/Ndufa7/Ndufb4/Ndufb10/Ndufs3/Ndufa11/Prkaca/Ndufs8/Mapk9/Ndufa4/Gnb4/Mgll/Ndufa3/Gnb5/Ndufs2/Gng4/Ndufs1/Ndufb11/Ndufa6	Faah/Mapk11/Mapk12/Itpr3/Prkcg/Itpr1/Abhd6/Kcnj5/Prkcb/Gng2/Prkca/Adcy5/Gnb3/Napepld/Cacna1s/Plcb4/Cacna1a/Mapk8/Itpr2/Gnao1	52	20	72.2222	27.7778
mmu03030	DNA replication	23/3012	35/8997	9.41182e-05	0.000501346	0.000266273	14156/16881/17218/18968/106344/17215/69263/67153/18973/72151/17217/69724/17216/18974/19076/69745/18538/17220/18971/17219/68240/18972/68209	23	Fen1/Lig1/Mcm5/Pola1/Rfc4/Mcm3/Rfc3/Rnaseh2b/Pole/Rfc5/Mcm4/Rnaseh2a/Mcm2/Pole2/Prim2/Pold4/Pcna/Mcm7/Mcm6/Rpa3/Pold2/Rnaseh2c	Pold1	22	1	95.6522	4.34783
mmu04620	Toll-like receptor signaling pathway	52/3012	100/8997	9.44787e-05	0.000501346	0.000266273	20750/17329/54123/20303/19094/20846/29857/15945/81897/24088/15976/16193/12524/20302/21926/14281/26415/18035/26417/106759/142980/12475/16150/16803/74769/22031/16476/12519/18707/56489/16176/20304/21898/21939/19353/17087/16160/16151/18710/18708/54131/26420/18706/225471/26419/170744/16179/21899/17874/53791/18033/23797	52	Spp1/Cxcl9/Irf7/Ccl4/Stat1/Cxcl10/Tlr2/Ifnar2/Il6/Cd86/Ccl3/Tnf/Fos/Mapk13/Nfkbia/Mapk3/Tlr3/Cd14/Lbp/Pik3cb/Jun/Ikbke/Il1b/Ccl5/Tlr4/Cd40/Rac1/Ly96/Pik3r3/Mapk9/Ticam2/Tlr8/Tlr6/Myd88	Mapk11/Mapk12/Tlr9/Ticam1/Ikbkb/Traf3/Cd80/Pik3cd/Il12b/Ikbkg/Pik3r1/Irf3/Pik3ca/Mapk8/Irak1/Tlr5/Nfkb1/Akt3	34	18	65.3846	34.6154
mmu04010	MAPK signaling pathway	129/3012	294/8997	0.000103609	0.000541067	0.000287369	12290/16765/18479/18591/19419/19094/18590/29857/14254/239556/13636/22339/18752/319734/16175/23882/13836/54635/13197/14673/14255/19057/18018/26412/26401/232889/20662/19418/12295/16000/18783/12289/21926/73086/14256/14701/18751/26411/12367/20130/63953/18053/26408/14281/21812/16001/21937/26415/14102/18021/26417/13645/12978/12531/26407/70686/17311/15370/17260/17164/12475/114713/16150/18750/15482/11839…	129	Stmn1/Pak1/Pdgfb/Pdgfa/Flt1/Vegfa/Il1a/Gadd45g/Epha2/Pdgfc/Gadd45a/Gna12/Pla2g4c/Igf1/Pla2g4a/Cacna1d/Tnf/Gng12/Casp3/Rras/Fos/Tgfbr1/Tnfrsf1a/Mapk13/Fas/Mapk3/Csf1r/Kitl/Nr4a1/Mapkapk2/Cd14/Areg/Lamtor3/Jun/Rps6ka4/Il1b/Fgf9/Fgf2/Rac1/Prkaca/Max/Dusp1/Hspa2/Arrb2/Tgfb1/Mapk9/Met/Csf1/Ptpn7/Rras2/Rap1b/Cacnb4/Cdc42/Myd88/Dusp5/Daxx/Fgfr1/Kdr/Fasl/Hspa1a/Map3k11/Gadd45b	Cacna1e/Rasgrp1/Mapk11/Mapk12/Cacna1i/Efna1/Prkcg/Cacna2d4/Flt3/Ppp3cc/Nfatc1/Map4k2/Map3k1/Sos1/Rasgrf2/Cacnb1/Rps6ka5/Flt3l/Prkcb/Map4k1/Dusp10/Ngfr/Map3k5/Igf1r/Nfatc3/Egf/Cdc25b/Map3k4/Dusp16/Mef2c/Rasa2/Ikbkb/Prkca/Hspa1l/Map3k14/Cacna2d2/Mapt/Myc/Elk4/Map3k2/Fgf18/Stk4/Cacna1s/Pla2g4b/Il1r1/Rasgrp2/Ppp3cb/Ikbkg/Araf/Cacna1a/Taok2/Mapk8ip3/Efna2/Flna/Mapk8/Irak1/Trp53/Map3k13/Cacna2d1/Ppm1b/…	62	67	48.062	51.938
mmu04216	Ferroptosis	25/3012	40/8997	0.000157085	0.000795091	0.000422285	53945/12870/67547/14629/66734/625249/14792/22335/22041/22334/69215/15368/11793/14325/26570/20229/14319/68428/74244/18174/17254/50790/11687/22059/14081	25	Slc40a1/Cp/Slc39a8/Map1lc3a/Gpx4/Lpcat3/Vdac3/Trf/Vdac2/Sat2/Hmox1/Atg5/Ftl1/Sat1/Fth1/Steap3/Atg7/Slc11a2/Slc3a2/Acsl4/Alox15/Acsl1	Gclc/Slc7a11/Trp53	22	3	88	12
mmu03410	Base excision repair	23/3012	36/8997	0.000178332	0.000875689	0.000465092	234258/14156/16881/18973/22256/328417/11545/71726/72774/18970/21665/18974/69745/18538/70603/18971/16882/17193/77622/22594/235587/18972/11792	23	Neil3/Fen1/Lig1/Pole/Ung/Polb/Tdg/Pole2/Pold4/Pcna/Apex2/Pold2/Apex1	Parp4/Parp1/Smug1/Neil1/Mutyh/Pold1/Lig3/Mbd4/Xrcc1/Parp3	13	10	56.5217	43.4783
mmu00520	Amino sugar and nucleotide sugar metabolism	29/3012	51/8997	0.000491574	0.00224622	0.001193	320635/15277/56174/15212/19703/212032/74091/216558/50798/72157/245847/107652/12763/227620/15211/29858/69976/218138/109754/110119/14635/12764/81600/234730/94181/26384/71884/266690/67883	29	Hk2/Nagk/Hexb/Renbp/Hk3/Npl/Ugp2/Pgm1/Amdhd2/Uap1/Uap1l1/Hexa/Pmm1/Galk2/Gmds/Cyb5r3/Mpi/Galk1/Cmas/Nans/Gnpda1/Cyb5r4/Uxs1	Cyb5r2/Gne/Cmah/Chia1/Fcsk/Chit1	23	6	79.3103	20.6897
mmu04660	T cell receptor signaling pathway	51/3012	103/8997	0.000518483	0.00232615	0.00123545	18479/19419/19094/29857/17444/16153/12477/240354/108723/19057/18018/12503/16428/20662/12504/21926/15978/16822/17974/18566/14281/208650/26415/18035/18021/26417/16150/21947/74769/16476/17973/18607/53859/13383/12487/18036/18707/19264/19056/16151/18710/18708/26420/18706/18803/26419/12540/12567/18033/16818/23797	51	Pak1/Il10/Tnf/Ifng/Lcp2/Nck2/Pdcd1/Fos/Mapk13/Nfkbia/Mapk3/Pik3cb/Jun/Nck1/Nfkbib/Pik3r3/Mapk9/Cdc42/Cdk4	Rasgrp1/Mapk11/Mapk12/Grap2/Ctla4/Malt1/Card11/Ppp3cc/Nfatc1/Cd247/Itk/Sos1/Cd4/Cblb/Nfatc3/Ikbkb/Cd40lg/Pdpk1/Map3k14/Dlg1/Cd28/Pik3cd/Ptprc/Ppp3cb/Ikbkg/Pik3r1/Pik3ca/Plcg1/Mapk8/Nfkb1/Lck/Akt3	19	32	37.2549	62.7451
mmu01521	EGFR tyrosine kinase inhibitor resistance	41/3012	79/8997	0.000530277	0.00232615	0.00123545	26362/12048/12043/18591/18590/22339/18752/13685/54635/20779/20662/16193/16000/18751/16001/26417/13645/18750/211323/56717/74769/58988/14456/18707/12125/100042150/16452/12015/14173/16451/72508/18710/11836/18708/19211/18706/17295/18803/16542/13684/23797	41	Axl/Bcl2l1/Pdgfb/Pdgfa/Vegfa/Eif4ebp1/Pdgfc/Src/Il6/Igf1/Mapk3/Nrg1/Pik3cb/Gas6/Bcl2l11/Nrg2/Bad/Fgf2/Pik3r3/Met/Kdr/Eif4e	Bcl2/Prkcg/Sos1/Prkcb/Igf1r/Egf/Prkca/Mtor/Rps6kb2/Pik3cd/Jak2/Jak1/Rps6kb1/Araf/Pik3r1/Pten/Pik3ca/Plcg1/Akt3	22	19	53.6585	46.3415
mmu04070	Phosphatidylinositol signaling system	48/3012	96/8997	0.000565495	0.00241621	0.00128328	234515/240752/56077/16440/18752/16438/72469/227333/18751/380921/84095/74596/110524/18799/170749/13139/75600/271424/18750/74769/108083/217837/228550/97287/18707/27399/110911/327655/53332/224020/101490/18718/18710/64436/18798/18708/19211/18706/18803/117150/12314/72519/227399/16439/114663/320634/17772/18719	48	Pi4k2a/Cds1/Plcd1/Calml4/Ip6k3/Pik3cb/Itpk1/Itpka/Pik3r3/Calm2/Pip4p2/Impa2/Ocrl/Mtm1	Inpp4b/Pik3c2b/Dgke/Itpr3/Prkcg/Itpr1/Plcd3/Dgkd/Prkcb/Dgkh/Dgkq/Mtmr4/Dgka/Prkca/Pip4k2b/Mtmr14/Pik3cd/Ip6k1/Cds2/Ppip5k1/Mtmr1/Pi4ka/Inpp5f/Pip4k2a/Inpp5e/Plcb4/Pik3r1/Pten/Pik3ca/Plcg1/Pip4k2c/Ppip5k2/Itpr2/Pip5k1b	14	34	29.1667	70.8333
mmu00040	Pentose and glucuronate interconversions	22/3012	36/8997	0.000610851	0.00257654	0.00136844	14187/216558/67880/394433/94284/394430/22236/394434/394436/613123/394435/67861/20322/394432/58810/11677/110006/68631/75847/71755/66646/75578	22	Akr1b8/Ugp2/Dcxr/Ugt1a5/Ugt1a6a/Ugt1a10/Ugt1a2/Ugt1a9/Ugt1a1/Ugt1a8/Ugt1a6b/Akr1b10/Sord/Ugt1a7c/Akr1a1/Akr1b3/Gusb/Cryl1/Crppa/Dhdh/Rpe/Fggy		22	0	100	0
mmu00600	Sphingolipid metabolism	30/3012	54/8997	0.000674797	0.00281023	0.00149256	53897/11605/67260/15212/66190/20698/12091/11886/70059/15211/11883/14420/171168/74442/70750/19156/14421/54447/14466/56386/241447/20773/208449/50784/50877/81535/20397/93898/67916/19012	30	Gla/Hexb/Acer3/Sphk1/Glb1/Asah1/Degs2/Hexa/Arsa/Galc/Acer1/Psap/Asah2/Gba/B4galt6/Cers6/Sptlc2/Plpp2/Neu3/Sgpp1/Sgpl1/Cers1/Plpp1	Gal3st1/Cers4/Sgms2/Kdsr/B4galnt1/Sgms1/Plpp3	23	7	76.6667	23.3333
mmu04150	mTOR signaling pathway	72/3012	157/8997	0.000774707	0.00314665	0.00167123	14368/109270/245670/20393/18752/13685/14369/68576/56716/22411/64930/16973/20662/16000/21926/268706/18751/64898/108664/66335/329679/66508/73834/20539/230784/11973/16001/83409/21937/72446/13542/26417/11966/66290/11964/16150/18750/66096/14366/56717/74769/56692/18607/56032/58988/18707/64899/78757/71718/74747/277854/66144/72508/74370/17254/18710/252875/18708/52187/19211/19744/18706/13544/75425/319481/…	72	Sgk1/Eif4ebp1/Fzd7/Lamtor5/Lrp5/Igf1/Tnf/Lpin2/Atp6v1h/Atp6v1c1/Fnip2/Lamtor1/Atp6v1d/Sesn2/Atp6v1e1/Lamtor2/Tnfrsf1a/Prr5l/Mapk3/Atp6v1b2/Atp6v1g1/Atp6v1a/Lamtor4/Fzd4/Pik3cb/Lamtor3/Atp6v1f/Slc3a2/Pik3r3/Rheb/Eif4e/Tbc1d7/Fzd8	Fzd6/Prr5/Rragb/Prkcg/Mlst8/Wnt11/Tsc1/Sos1/Slc38a9/Prkcb/Slc7a5/Igf1r/Dvl1/Ikbkb/Prkca/Mtor/Pdpk1/Nprl2/Rps6kb2/Pik3cd/Lpin3/Rictor/Telo2/Ddit4/Depdc5/Rps6kb1/Rptor/Mios/Pik3r1/Rragd/Pten/Pik3ca/Dvl3/Tti1/Wdr59/Nprl3/Atp6v1c2/Strada/Akt3	33	39	45.8333	54.1667
mmu04060	Cytokine-cytokine receptor interaction	123/3012	292/8997	0.00106202	0.0042032	0.00223238	83430/17329/16192/16181/66102/215257/16169/21941/57266/12145/16164/246779/20306/17000/16197/20303/21949/21936/15945/20296/16153/29820/16878/18413/16175/16157/12769/12774/16847/16168/107527/15976/14562/94185/57916/20293/13051/21934/16182/12778/16193/12504/20302/21926/21944/56221/56708/15978/16170/21942/57914/16188/320100/85030/18053/16178/12161/21812/21937/15980/14102/69583/12765/12978/72049/21940…	123	Il23a/Cxcl9/Il1rn/Cxcl16/Il36g/Il15ra/Cxcl14/Il13ra1/Il27/Ccl7/Ltbr/Ccl4/Cxcl10/Ccl2/Il10/Lif/Osm/Il1a/Il11ra1/Ccr5/Lepr/Il15/Il1rl2/Ifnar2/Gdf3/Tnfrsf21/Ccl12/Cx3cr1/Tnfrsf11a/Ackr3/Il6/Ccl3/Tnf/Tnfsf12/Ccl24/Ifng/Tnfrsf9/Crlf2/Il3ra/Il1r2/Bmp6/Tgfbr1/Tnfrsf1a/Ifngr2/Fas/Tnfsf13/Cxcr2/Csf1r/Il21r/Acvrl1/Csf2rb2/Bmp2/Ccr1/Tnfsf14/Ccl9/Ccl8/Ccl6/Tnfsf10/Cxcl1/Il1b/Tnfrsf1b/Ccl5/Cd40/Acvr1/Osmr/Csf…	Il5ra/Tnfrsf8/Cxcr5/Il7r/Tnfsf8/Tnfrsf18/Tnfrsf19/Ccr9/Tnfrsf13b/Il18r1/Cd4/Clcf1/Il16/Relt/Tnfrsf25/Ngfr/Tnfrsf13c/Cd27/Ccr7/Il23r/Il6st/Gh/Cd40lg/Ltb/Il17rb/Tnfsf11/Lifr/Tnfsf4/Ifnlr1/Il1r1/Lta/Bmp7/Il12b/Il2ra/Il11/Gdf11/Xcr1/Prlr/Acvr2a/Il1rap/Il12rb2	82	41	66.6667	33.3333
mmu04211	Longevity regulating pathway	44/3012	90/8997	0.00168942	0.00631613	0.00335459	75747/13685/104110/64930/16000/20656/93759/56458/230784/16001/11793/224129/72993/56717/74769/108097/58988/18707/12913/208677/16369/140742/51897/18747/72508/74370/11450/18710/12326/19016/19079/18708/77683/19744/18706/12359/12912/108099/22059/68118/13684/18033/12421/23797	44	Eif4ebp1/Adcy4/Igf1/Sod2/Sesn2/Atg5/Pik3cb/Creb3/Creb3l3/Irs3/Sesn1/Prkaca/Pik3r3/Pparg/Rheb/Atg101/Eif4e	Sesn3/Tsc1/Sirt1/Foxo1/Igf1r/Adcy5/Appl1/Mtor/Prkab2/Rps6kb2/Pik3cd/Atg13/Rps6kb1/Rptor/Adipoq/Camk4/Prkab1/Pik3r1/Ehmt1/Pik3ca/Cat/Creb1/Prkag2/Trp53/Nfkb1/Rb1cc1/Akt3	17	27	38.6364	61.3636
mmu04662	B cell receptor signaling pathway	40/3012	81/8997	0.0021244	0.00776586	0.00412457	240354/108723/100038909/19057/18018/20963/20662/12478/15985/18751/12518/14281/18726/18722/12483/100041146/18035/18021/26417/12517/18725/12902/16150/14728/74769/232801/16476/18036/18707/83490/19353/19056/16151/18710/18708/14130/18706/12520/18033/23797	40	Fos/Nfkbia/Mapk3/Cd72/Lilrb4a/Pik3cb/Lilra5/Jun/Nfkbib/Pik3ap1/Rac1/Pik3r3/Fcgr2b/Cd81	Malt1/Card11/Pira12/Ppp3cc/Nfatc1/Syk/Sos1/Cd19/Cd79b/Prkcb/Cd79a/Lilra6/Pira1/Cd22/Pira13/Nfatc3/Pira2/Cr2/Ikbkb/Pik3cd/Ppp3cb/Ikbkg/Pik3r1/Pik3ca/Nfkb1/Akt3	14	26	35	65
mmu04979	Cholesterol metabolism	27/3012	50/8997	0.00217254	0.00785457	0.00417168	20778/12257/11812/79196/67963/22335/16976/11813/11816/22334/320024/20652/16835/20845/16956/100017/22333/16889/57875/56491/20661/30960/59045/16816/15450/12491/16971	27	Scarb1/Tspo/Apoc1/Npc2/Vdac3/Lrpap1/Apoc2/Apoe/Vdac2/Nceh1/Soat1/Ldlr/Lpl/Vdac1/Lipa/Angptl4/Vapb/Sort1/Vapa/Stard3/Lcat/Lrp1	Osbpl5/Star/Ldlrap1/Lipc/Cd36	22	5	81.4815	18.5185
mmu04151	PI3K-Akt signaling pathway	145/3012	359/8997	0.00305553	0.0106943	0.00567993	16419/20750/12048/12043/12835/18591/21827/16197/18590/14254/13636/22339/12575/20393/18413/13836/13685/14707/24088/54635/14255/56716/15976/20963/16416/64930/98432/20662/12478/16193/16000/12189/14256/14701/244650/14702/53978/16188/104099/18053/16402/16001/16780/12841/329278/14710/26417/13645/12978/16400/66066/17311/15370/14599/16401/16410/16150/18750/192897/11839/56717/12444/74769/269643/20181/1469…	145	Itgb5/Spp1/Bcl2l1/Col6a3/Pdgfb/Pdgfa/Flt1/Vegfa/Cdkn1a/Sgk1/Osm/Epha2/Eif4ebp1/Gng5/Tlr2/Pdgfc/Ifnar2/Il6/Igf1/Brca1/Gng12/Il3ra/Itga9/Itga5/Col9a3/Gngt2/Mapk3/Csf1r/Gng11/Kitl/Nr4a1/Itgav/Areg/Pik3cb/Ppp2r2c/Rxra/Comp/Lpar6/Creb3/Lamc2/Ppp2r3a/Col4a1/Pik3ap1/Bcl2l11/Creb3l3/Fgf9/Tnr/Tlr4/Bad/Fgf2/Rac1/Osmr/Pik3r6/Col1a2/Pik3r3/Rheb/Met/Ccne2/Csf1/Gnb4/Ccnd1/Itga7/Epor/Gnb5/Cdk6/Fgfr1/Kdr/Fasl/Ei…	Bcl2/Thbs3/Il7r/Efna1/Flt3/Mlst8/Syk/Itgb3/Tsc1/Phlpp1/Sos1/Cd19/Flt3l/Phlpp2/Gng2/Lpar2/Ngfr/Igf1r/Lamb3/Tnn/Egf/Itga3/Gh/Itga4/Ikbkb/Prkca/Itgb4/Mtor/Ccnd2/Gnb3/G6pc3/Pdpk1/Pck2/Cdkn1b/Myc/Rps6kb2/Pik3cd/Fgf18/Myb/Jak2/Ddit4/Lamc1/Crtc2/Jak1/Rps6kb1/Rptor/Col4a3/Itgb8/Cdk2/Ikbkg/Itga2/Itga10/Pik3r1/Itga2b/Pkn2/Il2ra/Pten/Efna2/Pik3ca/Rbl2/Creb1/Chad/Trp53/Jak3/Lama3/Prlr/Lamb1/Nfkb1/Pik3r5/Akt3	75	70	51.7241	48.2759
mmu04144	Endocytosis	112/3012	272/8997	0.00424619	0.0142551	0.00757108	18762/57440/72543/212285/216439/330319/268451/216859/12774/22365/215632/72183/20779/15042/58220/67282/15040/74325/259300/232910/245666/15039/70432/232227/13429/99371/12757/18806/208650/21812/107568/16001/14972/12765/14276/68524/53869/14964/30930/27965/234353/68089/75608/347722/75767/11844/14275/242894/73711/16835/15482/17999/12343/15015/319740/56443/100017/52055/19345/13132/11843/15018/66251/1238…	112	Mvb12b/Ccr5/Vps45/Snx6/Src/H2-T24/Washc3/H2-T23/Cltb/Ap2s1/Iqsec2/H2-T22/Clta/Pld2/Tgfbr1/Wwp1/H2-K1/Cxcr2/Folr2/Rab11a/H2-D1/Vps26a/Spg21/Arpc4/Chmp4b/Agap1/Arf5/Folr1/Mvb12a/Ldlr/Capza2/H2-Q4/Arpc1a/Rab11fip5/Rab5c/Dab2/Arf4/H2-Q7/Arfgap3/Cav1/Kif5c/Chmp2a/Vps29/Vps25/Ap2m1/Snx1/Snx3/Chmp2b/Hspa2/Arrb2/Sh3glb1/Bin1/H2-M3/Chmp6/Snx4/Chmp5/Stam/Vta1/Snx12/Cdc42/Rnf41/H2-T-ps/Washc1/Hspa1a/Arf2/Eh…	Prkcz/Ehd3/Arap2/Agap2/Wipf3/Rab11fip4/Acap1/Psd4/Pard6b/Ehd2/Rufy2/Iqsec1/Dnm1/Arfgef2/Cblb/Igf1r/Wipf2/Psd3/Rab11fip1/Actr3b/Hspa1l/Nedd4/Zfyve27/Ldlrap1/Arpc5l/Grk6/Epn2/Pard6g/Psd2/Rab11fip2/Nedd4l/Arfgef1/Grk4/Il2ra/Grk3/Smap2/Amph/Gbf1/Arf6/Rab11fip3/Pip5k1b/Cyth1	70	42	62.5	37.5
mmu04012	ErbB signaling pathway	40/3012	84/8997	0.00483911	0.0160815	0.00854112	18479/12575/18752/13685/20779/20662/18751/17974/208650/26417/13645/15200/18750/211323/11839/56717/74769/16476/17973/12323/12576/17869/58988/18707/108058/100042150/20850/12015/72508/18710/11836/18708/26420/18706/18803/26419/83961/20851/12929/23797	40	Pak1/Cdkn1a/Eif4ebp1/Src/Nck2/Mapk3/Hbegf/Nrg1/Areg/Pik3cb/Jun/Nck1/Camk2b/Nrg2/Bad/Pik3r3/Mapk9/Nrg4	Prkcg/Sos1/Prkcb/Cblb/Egf/Prkca/Mtor/Cdkn1b/Myc/Rps6kb2/Pik3cd/Camk2d/Stat5a/Rps6kb1/Araf/Pik3r1/Pik3ca/Plcg1/Mapk8/Stat5b/Crkl/Akt3	18	22	45	55
mmu00051	Fructose and mannose metabolism	20/3012	36/8997	0.00519374	0.0170306	0.00904519	14187/15277/212032/225913/11674/67861/16548/18641/20322/21991/29858/218138/353204/110119/11676/11677/234730/18642/18640/170768	20	Akr1b8/Hk2/Hk3/Aldoa/Akr1b10/Khk/Pfkl/Sord/Tpi1/Pmm1/Gmds/Aldoart1/Mpi/Aldoc/Akr1b3/Pfkm	Tkfc/Fcsk/Pfkfb2/Pfkfb3	16	4	80	20
mmu04966	Collecting duct acid secretion	16/3012	27/8997	0.00522823	0.0170306	0.00904519	242341/11984/27060/66335/73834/11973/11966/66290/11964/11974/20499/11972/76252/66144/11944/68775	16	Atp6v0d2/Atp6v0c/Tcirg1/Atp6v1c1/Atp6v1d/Atp6v1e1/Atp6v1b2/Atp6v1g1/Atp6v1a/Atp6v0e/Slc12a7/Atp6v0d1/Atp6v0e2/Atp6v1f	Atp4a/Atp6v1c2	14	2	87.5	12.5
mmu04630	JAK-STAT signaling pathway	72/3012	168/8997	0.00657612	0.0205997	0.0109408	83430/16192/12048/12043/16169/16164/18591/16197/20846/18590/12575/16153/16878/18413/16157/16847/16168/15976/20662/16193/20849/15978/12702/57914/16188/67296/15980/13645/209590/16195/14599/60504/12914/56717/12984/12444/74769/20847/17869/18707/229615/16880/20850/16452/242700/192157/12703/18414/16451/12982/328572/16160/16163/18710/19247/18708/16184/18706/16155/12443/16453/20844/16156/13857/19116/2085…	72	Il23a/Bcl2l1/Il15ra/Il13ra1/Pdgfb/Stat1/Pdgfa/Cdkn1a/Il10/Lif/Osm/Il11ra1/Lepr/Il15/Ifnar2/Il6/Ifng/Socs3/Crlf2/Il3ra/Ifngr2/Il21r/Csf2rb2/Pik3cb/Stat2/Socs1/Osmr/Csf2ra/Il13/Pik3r3/Il10rb/Ccnd1/Stam/Epor/Il4ra/Ccnd3/Il20rb/Il12rb1	Il5ra/Bcl2/Il7r/Sos1/Stat4/Socs4/Egf/Il23r/Il6st/Gh/Crebbp/Mtor/Ccnd2/Myc/Pik3cd/Pias3/Lifr/Stat5a/Jak2/Ifnlr1/Socs7/Jak1/Ep300/Il12b/Ptpn11/Pik3r1/Il2ra/Pik3ca/Jak3/Il11/Prlr/Stat5b/Il12rb2/Akt3	38	34	52.7778	47.2222
mmu04370	VEGF signaling pathway	29/3012	58/8997	0.00662778	0.0205997	0.0109408	19094/29857/22339/18752/19225/19057/20698/20779/232889/18783/18751/26415/26417/17164/18750/74769/18707/211429/12015/19353/19056/18710/18708/18706/18803/12540/19303/16542/23797	29	Vegfa/Ptgs2/Sphk1/Src/Pla2g4c/Pla2g4a/Mapk13/Mapk3/Mapkapk2/Pik3cb/Bad/Rac1/Pik3r3/Cdc42/Pxn/Kdr	Mapk11/Mapk12/Prkcg/Ppp3cc/Prkcb/Prkca/Pik3cd/Pla2g4b/Ppp3cb/Pik3r1/Pik3ca/Plcg1/Akt3	16	13	55.1724	44.8276
mmu00052	Galactose metabolism	18/3012	32/8997	0.00663697	0.0205997	0.0109408	11605/14187/15277/212032/216558/72157/67861/12091/18641/319625/14595/76051/14635/14387/68401/11677/18642/232714	18	Gla/Akr1b8/Hk2/Hk3/Ugp2/Pgm1/Akr1b10/Glb1/Pfkl/Galm/B4galt1/Galk1/Gaa/Akr1b3/Pfkm/Mgam	Ganc/G6pc3	16	2	88.8889	11.1111
mmu04146	Peroxisome	40/3012	86/8997	0.0079528	0.024453	0.0129874	212503/54683/18631/76263/110959/16922/23986/26874/20656/269951/70503/19299/15926/18477/67420/11430/235674/19302/12908/22436/330450/68603/17855/19298/170789/74147/69123/50790/15356/12359/18126/14081/19300/13850/69129/71382/19301/28200/15488/20280	40	Paox/Prdx5/Pex11a/Gstk1/Nudt19/Phyh/Eci2/Abcd2/Sod2/Idh2/Ddo/Abcd3/Idh1/Prdx1/Acox1/Acaa1b/Pex2/Crat/Xdh/Far2/Pmvk/Mvk/Pex19/Acot8/Eci3/Acsl4/Hmgcl/Nos2/Acsl1/Abcd4/Ephx2/Pex11g/Pxmp2/Dhrs4/Hsd17b4/Scp2	Far1/Ehhadh/Cat/Pex1	36	4	90	10
mmu00604	Glycosphingolipid biosynthesis - ganglio series	3012-10-01	15/8997	0.00874922	0.0264082	0.0140258	15212/20449/20442/20444/12091/15211/14421/20447/20448/50935	10	Hexb/Glb1/Hexa/St6galnac4/St6galnac6	St8sia1/St3gal1/St3gal2/B4galnt1/St6galnac3	5	5	50	50
mmu01232	Nucleotide metabolism	39/3012	84/8997	0.0090221	0.0269843	0.0143318	11636/11639/13178/78801/22171/20135/18950/21877/66566/22169/210808/382985/80914/66422/12499/11565/667034/22271/11821/56520/15452/103850/20133/68106/107569/22436/12497/75686/110074/23959/66355/23917/320685/16434/22245/12495/68556/11637/14544	39	Ak1/Ak4/Dck/Tyms/Rrm2/Pnp/Tk1/Ntpcr/Cmpk2/Lacc1/Dctpp1/Adssl1/Pnp2/Upp1/Aprt/Nme4/Hprt/Nt5m/Rrm1/Nt5c3/Xdh/Nudt16/Dut/Nt5e/Gmpr/Impdh1/Itpa/Entpd1/Ak2/Gda	Ak7/Rrm2b/Uck2/Entpd5/Nt5c3b/Entpd6/Dctd/Uck1/Uckl1	30	9	76.9231	23.0769
mmu00310	Lysine degradation	31/3012	64/8997	0.00911035	0.0270027	0.0143416	93747/18822/72535/214162/69188/14056/231051/192195/26433/213389/381022/110593/208043/75410/15107/12180/73251/14055/18193/208266/20937/233904/225888/74147/235626/77683/110446/73582/234135/107823/97212	31	Echs1/Plod1/Aldh1b1/Ezh2/Plod3/Hadh/Smyd1/Suv39h1/Acat1/Nsd2/Hadha	Kmt2a/Kmt2e/Kmt2c/Ash1l/Prdm9/Kmt2d/Prdm2/Setd1b/Kmt2b/Setd7/Ezh1/Nsd1/Dot1l/Setd1a/Kmt5b/Ehhadh/Setd2/Ehmt1/Camkmt/Nsd3	11	20	35.4839	64.5161
mmu00790	Folate biosynthesis	15/3012	26/8997	0.00951295	0.0279443	0.0148416	14187/14590/13361/67861/72562/17434/110391/14528/68591/14287/11677/20751/19286/12408/13180	15	Akr1b8/Ggh/Dhfr/Akr1b10/Pcbd2/Mocs2/Qdpr/Gch1/Mocos/Akr1b3/Spr/Cbr1	Fpgs/Pts/Pcbd1	12	3	80	20
mmu01200	Carbon metabolism	53/3012	121/8997	0.0110431	0.0315317	0.0167469	110639/93747/15277/107272/212032/225913/18655/68133/11409/68738/236539/108682/11674/67680/18641/18648/66925/66052/110208/269951/328099/18746/14433/235339/21991/15926/235582/13885/11430/353204/11676/20916/18642/72141/73724/13806/100198/21351/14381/13808/11428/17448/434437/12359/110446/21881/115487111/66904/68263/108037/71832/66646/14194	53	Echs1/Hk2/Psat1/Hk3/Pgk1/Gcsh/Acads/Gpt2/Aldoa/Sdhb/Pfkl/Pgam1/Sdhd/Sdhc/Pgd/Idh2/Pkm/Gapdh/Dlat/Tpi1/Idh1/Esd/Acox1/Aldoart1/Aldoc/Sucla2/Pfkm/Mcee/Eno1/Taldo1/G6pdx/Aco1/Mdh2/Acat1/Tkt/Gm29667/Pccb/Pdhb/Csl/Rpe/Fh1	Prps2/Tkfc/Acss1/Phgdh/Prps1l3/Glyctk/Adpgk/H6pd/Eno3/Amt/Cat/Shmt2	41	12	77.3585	22.6415
mmu04650	Natural killer cell mediated cytotoxicity	53/3012	121/8997	0.0110431	0.0315317	0.0167469	18479/246256/14939/20400/16638/18752/18106/14127/19057/18018/12503/15976/20963/20662/15040/21926/22177/18751/15978/12367/16408/16822/15980/14102/14972/26417/24055/14964/18646/18750/74769/15894/22035/18707/17086/19353/19056/16635/16415/18710/19247/16414/11836/18708/18706/18803/16634/16640/16641/14103/77777/16818/23900	53	Pak1/Fcgr4/Gzmb/Sh2d1a/Klra7/Cd244a/Fcer1g/Ifnar2/H2-T23/Tnf/Tyrobp/Ifng/Casp3/Lcp2/Ifngr2/Fas/H2-K1/Mapk3/Sh3bp2/H2-D1/Prf1/Pik3cb/Icam1/Tnfsf10/Ncr1/Rac1/Klra4/Itgb2l/Pik3r3/Itgb2/Klra3/Klra9/Klrc1/Fasl/Ulbp1/Hcst	Prkcg/Ppp3cc/Nfatc1/Cd247/Syk/Sos1/Prkcb/Itgal/Prkca/Pik3cd/Ppp3cb/Ptpn11/Araf/Pik3r1/Pik3ca/Plcg1/Lck	36	17	67.9245	32.0755
mmu04612	Antigen processing and presentation	41/3012	90/8997	0.0111175	0.0315317	0.0167469	13040/13039/19141/15042/15040/12504/15039/21926/13030/21356/15978/65972/12010/19188/15000/14972/14998/15002/14964/621823/15482/14827/15015/14961/21354/19186/15018/14999/14828/14960/15512/14991/12912/381091/667803/53970/16641/19727/193740/14969/12265	41	Ctss/Ctsl/Lgmn/H2-T24/H2-T23/H2-T22/Tnf/Ctsb/Tapbp/Ifng/Ifi30/B2m/Psme2/H2-K1/H2-DMa/H2-D1/Pdia3/H2-Q4/H2-Ab1/Tap1/Psme1/H2-Q7/H2-DMb1/Hspa5/H2-Aa/Hspa2/H2-M3/H2-T-ps/Klrc1/Hspa1a/H2-Eb1	Cd4/H2-DMb2/H2-Ob/Psme2b/Hspa1l/Creb1/H2-Eb2/Rfx5/Rfxank/Ciita	31	10	75.6098	24.3902
mmu00564	Glycerophospholipid metabolism	44/3012	98/8997	0.0118505	0.0330772	0.0175678	99010/270084/225845/56077/192654/226856/227333/232889/18807/18782/18783/14792/64898/14555/380921/12660/18806/74182/237928/52123/74596/110524/13139/333433/50767/75320/64899/211429/68671/110911/53357/104759/28042/212862/50784/236899/71910/74451/99712/28169/16816/67916/19012/218121	44	Lpcat2/Plaat3/Pla2g15/Pla2g4c/Pld3/Pla2g2d/Pla2g4a/Lpcat3/Lpin2/Gpd1/Chka/Pld2/Phospho1/Agpat5/Cds1/Pld4/Chpt1/Plpp2/Pcyt1b/Plpp5/Pgs1/Cept1/Lcat/Plpp1/Mboat1	Lpcat4/Dgke/Lpgat1/Dgkd/Dgkh/Gpcpd1/Dgkq/Dgka/Gpd1l/Pnpla6/Etnk1/Lpin3/Pla2g4b/Pcyt2/Cds2/Pla2g6/Selenoi/Agpat3/Plpp3	25	19	56.8182	43.1818
mmu04071	Sphingolipid signaling pathway	54/3012	124/8997	0.0118636	0.0330772	0.0175678	18762/12043/67260/13033/19094/29857/13609/18752/14127/18754/14389/14673/14739/20698/13611/21926/13610/18751/11886/70059/18806/26408/21937/26415/26417/171168/74442/18750/74769/269643/18607/18201/18707/54447/235542/241447/20773/19353/208449/18710/18798/18708/19211/26420/18706/26419/81535/22059/20397/19878/93898/18033/23797/52432	54	Ctsd/Fcer1g/Gab2/Gna12/S1pr2/Sphk1/Tnf/Asah1/Degs2/Pld2/Tnfrsf1a/Mapk13/Mapk3/Acer1/Pik3cb/Ppp2r2c/Asah2/Ppp2r3a/Cers6/Sptlc2/Rac1/Pik3r3/Mapk9/Sgpp1/Sgpl1/Cers1/Ppp2r2d	Prkcz/Bcl2/Cers4/Mapk11/Mapk12/S1pr1/Prkcg/Prkce/S1pr4/S1pr3/Prkcb/Map3k5/Sgms2/Prkca/Pdpk1/Nsmaf/Pik3cd/Sgms1/Plcb4/Pik3r1/Pten/Pik3ca/Mapk8/Trp53/Rock2/Nfkb1/Akt3	27	27	50	50
mmu00532	Glycosaminoglycan biosynthesis - chondroitin sulfate / dermatan sulfate	3012-12-01	20/8997	0.0133734	0.0363144	0.0192871	233781/212898/53374/72136/60322/338362/269941/77590/58250/71797/100910/218271	12	Dse/Chst14/Ust/Chst13/Chpf2/B4galt7	Xylt1/Chst3/Chst7/Chsy1/Chst15/Chst11	6	6	50	50
mmu00561	Glycerolipid metabolism	30/3012	63/8997	0.0136009	0.0363144	0.0192871	11605/14187/56077/72535/225913/14933/227333/67861/64898/380921/52123/235582/110524/58810/13139/16956/64899/11677/67800/116939/66853/50784/71910/69923/23945/28169/15450/67916/19012/218121	30	Gla/Akr1b8/Aldh1b1/Gk/Akr1b10/Lpin2/Agpat5/Akr1a1/Lpl/Akr1b3/Pnpla3/Pnpla2/Plpp2/Plpp5/Mgll/Plpp1/Mboat1	Dgke/Tkfc/Dgkd/Dgkh/Glyctk/Dgkq/Dgka/Lpin3/Dgat2/Agk/Agpat3/Lipc/Plpp3	17	13	56.6667	43.3333
mmu04621	NOD-like receptor signaling pathway	87/3012	213/8997	0.0136869	0.0363144	0.0192871	246730/23960/246727/12048/12043/15951/54123/239319/19094/20846/29857/66824/20296/16440/59027/22166/332579/16438/246728/28240/637515/15976/66734/20293/16193/192656/21926/22335/13030/21929/57436/22334/26415/268973/18035/26417/18439/229898/106759/12364/14468/11793/16150/71914/66724/20847/22031/16476/69146/22333/18036/56532/216877/215999/14825/56489/16176/56486/20304/13057/17951/21898/27223/58800/563…	87	Oas1a/Oas1g/Oas3/Bcl2l1/Ifi204/Irf7/Stat1/Pycard/Ccl2/Nampt/Txn1/Card9/Oas2/Trpm2/Nlrp1b/Ifnar2/Map1lc3a/Ccl12/Il6/Ripk2/Tnf/Vdac3/Ctsb/Tnfaip3/Gabarapl1/Vdac2/Mapk13/Nfkbia/Mapk3/P2rx7/Gbp5/Casp12/Gbp2b/Atg5/Stat2/Jun/Gsdmd/Vdac1/Nfkbib/Ripk3/Cxcl1/Ikbke/Il1b/Gabarap/Ccl5/Cyba/Naip5/Tlr4/Cxcl2/Gbp2/Casp1/Sugt1/Casp4/Naip2/Mapk9/Nlrx1/Gbp3/Myd88/Nlrp1a	Bcl2/Card6/Mapk11/Mapk12/Itpr3/Itpr1/Nlrc4/Ticam1/Ikbkb/Antxr2/Tab3/Traf3/Dhx33/Mcu/Trp53bp1/Trpm7/Txnip/Jak1/Trpv2/Ikbkg/Plcb4/Xiap/Pkn2/Irf3/Mapk8/Erbin/Itpr2/Nfkb1	59	28	67.8161	32.1839
mmu04014	Ras signaling pathway	95/3012	235/8997	0.0141805	0.0373232	0.0198229	18479/54153/12048/18591/64143/19419/225845/18590/14254/13636/22339/23871/18752/13836/14389/14707/54635/14255/232889/18782/20662/19414/19418/16000/18783/14256/14701/18751/19415/14702/20130/56784/18806/18053/16001/228850/14710/26417/13645/12978/19731/66066/17311/14810/75600/114713/16150/18750/74769/14695/320484/54601/19345/18707/14172/58231/211429/15566/14180/240057/12015/14173/19353/19395/18747/53…	95	Pak1/Rasa4/Bcl2l1/Pdgfb/Ralb/Plaat3/Pdgfa/Flt1/Vegfa/Epha2/Gab2/Gng5/Pdgfc/Pla2g4c/Pla2g2d/Igf1/Pla2g4a/Gng12/Rras/Pld2/Gngt2/Mapk3/Csf1r/Rgl1/Gng11/Kitl/Grin1/Calml4/Pik3cb/Rab5c/Htr7/Fgf9/Bad/Fgf2/Rac1/Prkaca/Pik3r3/Mapk9/Met/Ksr2/Csf1/Gnb4/Calm2/Rras2/Rap1b/Cdc42/Gnb5/Fgfr1/Kdr/Fasl/Gng4	Rasgrp1/Efna1/Ets1/Prkcg/Flt3/Sos1/Rasa3/Rasgrf2/Flt3l/Prkcb/Rasal1/Gng2/Ralgapa1/Ngfr/Igf1r/Ralgapb/Egf/Rasa2/Ikbkb/Prkca/Gnb3/Rasal3/Foxo4/Pik3cd/Fgf18/Stk4/Pla2g4b/Syngap1/Rasgrp2/Pla2g6/Rassf5/Ikbkg/Ptpn11/Rel/Pik3r1/Efna2/Pik3ca/Plcg1/Mapk8/Ralgapa2/Rapgef5/Arf6/Nfkb1/Akt3	51	44	53.6842	46.3158
mmu00511	Other glycan degradation	3012-11-01	18/8997	0.0148567	0.0383624	0.0203748	15212/66848/12091/11593/15211/110173/71665/14466/17160/17159/50877	11	Hexb/Fuca2/Glb1/Aga/Hexa/Manba/Fuca1/Gba/Man2b2/Man2b1/Neu3		11	0	100	0
mmu04919	Thyroid hormone signaling pathway	52/3012	120/8997	0.0148907	0.0383624	0.0203748	20846/18752/72469/20779/16416/53313/18641/18821/11931/18751/327987/56458/26417/18799/76199/72472/20185/54720/59024/20183/17978/16410/18750/12914/11937/56717/74769/20181/11461/19014/18607/17869/18707/232975/18642/12015/20466/18640/18747/328572/18710/21834/18798/18708/11933/19744/18706/18803/12443/22059/23989/23797	52	Stat1/Src/Pfkl/Pln/Mapk3/Plcd1/Slc16a10/Rcan1/Rxrg/Itgav/Pik3cb/Rxra/Actb/Atp1a3/Pfkm/Bad/Prkaca/Pik3r3/Thrb/Atp1b3/Rheb/Ccnd1	Prkcg/Plcd3/Itgb3/Atp2a3/Atp1b1/Prkcb/Med13/Foxo1/Med13l/Ncor1/Med12/Ncoa2/Prkca/Crebbp/Atp2a1/Mtor/Med1/Pdpk1/Myc/Pik3cd/Sin3a/Pfkfb2/Ep300/Plcb4/Pik3r1/Pik3ca/Plcg1/Trp53/Med24/Akt3	22	30	42.3077	57.6923
mmu04062	Chemokine signaling pathway	79/3012	192/8997	0.0149252	0.0383624	0.0203748	18762/17329/18479/66102/57266/12145/20306/20303/20846/15945/20296/14707/12769/12774/104110/20779/16428/20293/13051/20662/20302/56221/14701/18751/14702/14191/18035/14710/12765/26417/12775/66066/16150/224129/74769/20847/12768/14695/20308/20307/20305/18036/18707/14825/16452/20304/26385/12015/19353/104709/19395/18747/20310/16151/18710/14772/16963/18798/18708/216869/320129/18706/18803/17969/14696/1645…	79	Cxcl9/Pak1/Cxcl16/Cxcl14/Ccl7/Ccl4/Stat1/Cxcl10/Ccl2/Gng5/Ccr5/Adcy4/Src/Ccl12/Cx3cr1/Ccl3/Ccl24/Gng12/Fgr/Nfkbia/Gngt2/Cxcr2/Mapk3/Gng11/Pik3cb/Stat2/Ccr1/Ccl9/Ccl8/Ccl6/Nfkbib/Cxcl1/Ccl5/Bad/Rac1/Pik3r6/Prkaca/Cxcl2/Pik3r3/Xcl1/Arrb2/Ncf1/Gnb4/Rap1b/Cdc42/Pxn/Ccr3/Gnb5/Gng4	Prkcz/Cxcr5/Ccr9/Itk/Sos1/Prkcb/Gng2/Ccr7/Ikbkb/Adcy5/Gnb3/Pik3cd/Jak2/Grk6/Rasgrp2/Ikbkg/Grk4/Plcb4/Pik3r1/Grk3/Pik3ca/Plcg1/Jak3/Xcr1/Rock2/Nfkb1/Stat5b/Pik3r5/Crkl/Akt3	49	30	62.0253	37.9747
mmu04910	Insulin signaling pathway	59/3012	139/8997	0.0162626	0.0414726	0.0220267	18762/15277/212032/19085/19088/13685/19309/64930/20662/107746/100705/12702/23921/67296/56458/208650/26417/244416/104215/75600/14104/16150/56717/74769/68401/18607/74551/108097/228966/58988/14252/18707/20411/110095/16890/16369/12015/12703/110094/18747/72508/74370/18710/11836/19079/18708/26420/19744/18706/26419/108099/12314/19087/105651/434233/13684/12929/102093/23797	59	Hk2/Hk3/Prkar1b/Eif4ebp1/Socs3/Sh2b2/Mapk3/Ppp1r3b/Rhoq/Calml4/Pik3cb/Ppp1r3d/Flot2/Pygl/Lipe/Irs3/Bad/Socs1/Phka2/Prkaca/Pik3r3/Mapk9/Rheb/Calm2/Ppp1ccb/Eif4e	Prkcz/Prkar2b/Pygm/Tsc1/Sos1/Rapgef1/Acacb/Socs4/Foxo1/Cblb/Fasn/Ikbkb/Mtor/G6pc3/Pdpk1/Pck2/Prkab2/Rps6kb2/Pik3cd/Sorbs1/Rps6kb1/Rptor/Araf/Prkab1/Pik3r1/Pik3ca/Mapk8/Prkag2/Prkar2a/Ppp1r3e/Crkl/Phkb/Akt3	26	33	44.0678	55.9322
mmu00603	Glycosphingolipid biosynthesis - globo and isoglobo series	3012-10-01	16/8997	0.0163873	0.0414726	0.0220267	11605/15212/20449/26879/20442/20444/17939/15211/227671/56546	10	Gla/Hexb/B3galnt1/Naga/Hexa/Gbgt1	St8sia1/St3gal1/St3gal2/Sec1	6	4	60	40
mmu01230	Biosynthesis of amino acids	36/3012	79/8997	0.0165655	0.0416035	0.0220962	11846/110639/107272/18655/236539/108682/11674/18641/18648/269951/328099/109900/18746/14433/21991/15926/353204/11676/12036/18642/13806/21351/13808/11428/71776/12411/232087/21881/27053/11847/56454/115487111/12035/108037/71832/66646	36	Arg1/Psat1/Pgk1/Gpt2/Aldoa/Pfkl/Pgam1/Idh2/Asl/Pkm/Gapdh/Tpi1/Idh1/Aldoart1/Aldoc/Bcat2/Pfkm/Eno1/Taldo1/Aco1/Tha1/Tkt/Arg2/Gm29667/Bcat1/Csl/Rpe	Prps2/Phgdh/Prps1l3/Eno3/Cbs/Mat2a/Asns/Aldh18a1/Shmt2	27	9	75	25
mmu04136	Autophagy - other	17/3012	32/8997	0.0169806	0.0417961	0.0221985	56716/57436/76559/11793/56717/67841/74244/56486/74781/66795/51897/52639/74370/329015/68118/18518/242557	17	Gabarapl1/Atg5/Atg3/Atg7/Gabarap/Atg10/Wipi1/Atg101/Igbp1/Atg4c	Mlst8/Atg2b/Mtor/Wipi2/Atg13/Rptor/Atg2a	10	7	58.8235	41.1765
mmu04215	Apoptosis - multiple species	17/3012	32/8997	0.0169806	0.0417961	0.0221985	11799/12048/12043/12369/12367/18053/21937/12211/170770/12125/12018/11798/26420/26419/11783/13063/66593	17	Birc5/Bcl2l1/Casp7/Casp3/Tnfrsf1a/Bbc3/Bcl2l11/Bak1/Mapk9/Apaf1/Cycs/Diablo	Bcl2/Ngfr/Birc6/Xiap/Mapk8	12	5	70.5882	29.4118
mmu04914	Progesterone-mediated oocyte maturation	41/3012	92/8997	0.0170233	0.0417961	0.0221985	12534/12235/12442/75430/19094/20878/29857/110033/12428/18817/56150/268697/104110/12532/69010/16000/16001/26415/26417/12531/224129/71890/66440/74769/18707/68999/231207/66156/18747/12877/12566/18710/11836/18708/26420/268930/18706/17120/26419/20868/23797	41	Cdk1/Bub1/Ccnb2/Anapc15/Aurka/Kif22/Ccna2/Plk1/Mad2l1/Ccnb1/Adcy4/Cdc25c/Anapc13/Igf1/Mapk13/Mapk3/Mad2l2/Cdc26/Pik3cb/Anapc10/Cpeb2/Anapc11/Prkaca/Pik3r3/Mapk9/Pkmyt1/Mad1l1	Mapk11/Mapk12/Igf1r/Cdc25b/Adcy5/Pik3cd/Cpeb1/Cdk2/Araf/Pik3r1/Pik3ca/Mapk8/Stk10/Akt3	27	14	65.8537	34.1463
mmu05230	Central carbon metabolism in cancer	32/3012	69/8997	0.0173152	0.0421977	0.0224119	16832/15277/80879/212032/14255/18641/18648/269951/16828/20514/20539/18746/26417/228026/15926/56717/74769/17869/18707/18642/14381/106557/64384/18710/18708/19211/18706/17295/22059/68263/14182/23797	32	Ldhb/Hk2/Slc16a3/Hk3/Pfkl/Pgam1/Idh2/Ldha/Pkm/Mapk3/Pdk1/Idh1/Pik3cb/Pfkm/G6pdx/Ldhal6b/Pik3r3/Met/Pdhb/Fgfr1	Flt3/Slc1a5/Slc7a5/Mtor/Myc/Pik3cd/Sirt3/Pik3r1/Pten/Pik3ca/Trp53/Akt3	20	12	62.5	37.5
mmu04928	Parathyroid hormone synthesis, secretion and action	47/3012	108/8997	0.0182784	0.0442177	0.0234847	17387/12043/12575/16440/18752/16438/13653/14673/104110/14462/16658/22337/20505/16973/110385/18751/12393/18806/14281/18577/26417/15200/17260/23948/20183/18750/224129/17388/20181/75547/17261/12913/21943/208677/18227/17258/20683/18747/107889/19228/11836/18798/216869/12912/16439/14182/26941	47	Mmp14/Cdkn1a/Egr1/Gna12/Adcy4/Mafb/Vdr/Lrp5/Pld2/Fos/Mapk3/Hbegf/Rxrg/Rxra/Creb3/Creb3l3/Nr4a2/Mef2a/Prkaca/Pth1r/Arrb2/Fgfr1/Slc9a3r1	Bcl2/Itpr3/Prkcg/Itpr1/Gata3/Slc34a1/Pde4c/Prkcb/Runx2/Pde4a/Mef2c/Mmp17/Prkca/Adcy5/Mmp15/Akap13/Mef2d/Tnfsf11/Sp1/Gcm2/Araf/Plcb4/Creb1/Itpr2	23	24	48.9362	51.0638
mmu01212	Fatty acid metabolism	29/3012	62/8997	0.0200052	0.0466788	0.0247918	76267/93747/54397/11409/20249/56348/223722/15107/14104/12896/11430/235674/231086/66775/52538/74147/50790/54325/78625/19063/110446/70757/14979/14081/30963/11363/15488/20280/97212	29	Fads1/Echs1/Ppt2/Acads/Hsd17b12/Mcat/Hadh/Cpt2/Acox1/Acaa1b/Hadhb/Hacd4/Acaa2/Acsl4/Elovl1/Acsbg3/Ppt1/Acat1/Hacd2/Acsl1/Hacd1/Acadl/Hsd17b4/Scp2/Hadha	Scd1/Fasn/Ehhadh/H2-Ke6	25	4	86.2069	13.7931
mmu04213	Longevity regulating pathway - multiple species	29/3012	62/8997	0.0200052	0.0466788	0.0247918	104110/16000/20656/93759/56458/16001/11793/15482/224129/56717/74769/108097/58988/18707/16369/18747/72508/74370/18710/19079/18708/15512/12955/18706/12359/108099/13688/193740/23797	29	Adcy4/Igf1/Sod2/Atg5/Pik3cb/Irs3/Prkaca/Pik3r3/Hspa2/Cryab/Hspa1a	Sirt1/Foxo1/Igf1r/Hspa1l/Adcy5/Mtor/Prkab2/Rps6kb2/Pik3cd/Rps6kb1/Rptor/Prkab1/Pik3r1/Pik3ca/Cat/Prkag2/Eif4ebp2/Akt3	11	18	37.931	62.069
mmu04360	Axon guidance	74/3012	181/8997	0.0211625	0.0490314	0.0260413	18762/218877/18479/12934/13636/13836/19206/226251/19057/19876/16728/16885/20779/58220/223881/20356/20355/20353/57764/20130/16886/17974/65254/13800/20351/18186/18021/26417/11854/54712/20352/20359/214968/18750/74769/192198/17973/12323/171171/18607/140570/18707/108058/18007/13642/319713/14159/18846/93737/19353/12162/20563/19056/117606/13835/18710/19247/18708/268902/13637/18706/17295/18803/20354/1427…	74	Pak1/Dpysl2/Epha2/Limk1/Src/Rnd1/Sema4c/Ntn4/Rras/Nck2/Dpysl5/Enah/Sema4a/Nrp1/Mapk3/Sema6b/Pik3cb/Lrrc4/Nck1/Camk2b/Plxnb2/Efnb2/Fes/Rac1/Epha1/Pik3r3/Met/Srgap2/Rgs3/Cdc42/Unc5a/Plxna4/Plxna1	Prkcz/Sema3g/Efna1/Ptch1/Ablim1/Ppp3cc/Robo1/L1cam/Pard6b/Sema5a/Sema4f/Limk2/Nfatc3/Rhod/Plxnc1/Sema4b/Sema6d/Prkca/Ntng2/Pdpk1/Pik3cd/Camk2d/Neo1/Ablim3/Plxna3/Pard6g/Bmp7/Slit2/Ppp3cb/Boc/Ptpn11/Pik3r1/Robo2/Efna2/Pik3ca/Plcg1/Sema4d/Ephb4/Lrig2/Arhgef12/Rock2	33	41	44.5946	55.4054
In bold red (Column B): pathways with ≥ 55% genes up (Column N)
In bold blue (Column B): pathways with ≥ 55% genes down (Column O)
In bold black (Column B): pathways with both upregulated and downregulated genes ≤ 54% (Columns N and O)
