# Supplementary material for: CD38 deficiency leads to a defective short-lived transcriptomic response to chronic graft-versus-host disease induction, involving purinergic signaling-related genes and distinct transcriptomic signatures associated with lupus
Source: Front Immunol. 2025 Feb 10;16:1441981. doi: 10.3389/fimmu.2025.1441981 (PMC11847871; doi:10.3389/fimmu.2025.1441981)
Supplement: Supplementary file 2 [file DataSheet2.zip › DEGs_KEGGs_Tables_171124_1441981/Table S15_new.xlsx]

## Sheet: DE Genes
Table S15. Comparative cGVHD_SPCs_CD38ko_2W vs cGVHD_SPCs_WT_2W
Gene	Description	Length	logFC	logCPM	PValue	FDR
Tcea3	transcription elongation factor A (SII), 3	1400	-12.6252	4.92008	1.86864e-168	3.79987e-164
Fras1	Fraser extracellular matrix complex subunit 1	17709	10.5892	4.71461	7.7293e-128	7.85876e-124
Gm39469	predicted gene, 39469	461	10.5057	4.34793	2.69206e-105	1.82477e-101
Gm13071		376	9.91034	3.77881	3.00305e-101	1.35428e-97
Gm35279	predicted gene, 35279	960	11.9093	3.67742	3.32992e-101	1.35428e-97
Gm15765	tubulin, beta 6 pseudogene	910	10.7267	3.06133	1.80791e-81	6.12732e-78
Fam240a	family with sequence similarity 240 member A	499	10.1068	3.45558	3.91578e-80	1.13754e-76
Gm17194		348	9.36611	4.01646	9.70992e-77	2.46814e-73
Cfap77	cilia and flagella associated protein 77	2624	9.75027	3.10165	1.44825e-75	3.27223e-72
Gm48369		1740	8.96994	3.73171	2.27361e-75	4.62339e-72
Traj4	T cell receptor alpha joining 4	63	9.91349	3.22394	3.39081e-75	6.26837e-72
Gm5127	predicted gene 5127	2150	9.03091	3.85282	2.11573e-68	3.58528e-65
Gm42528		3418	-11.2251	3.28846	6.25101e-63	9.77802e-60
Wnk2	WNK lysine deficient protein kinase 2	8481	10.0493	2.84488	9.06106e-63	1.3092e-59
Gm43162		1770	8.81572	3.87594	9.65723e-63	1.3092e-59
Tdgf1	teratocarcinoma-derived growth factor 1	2622	10.2966	3.22003	6.4584e-62	8.20822e-59
4930511E03Rik	RIKEN cDNA 4930511E03 gene	2232	10.771	3.33354	1.97314e-59	2.36022e-56
Gm43654		3417	10.0258	2.62185	9.33559e-58	1.05466e-54
E230016K23Rik	RIKEN cDNA E230016K23 gene	2816	10.4631	4.02981	1.54813e-57	1.65691e-54
Gm10416	zinc finger protein pseudogene	645	9.4287	2.93514	1.69896e-56	1.72741e-53
Snord93	small nucleolar RNA, C/D box 93	71	9.76599	2.85942	9.42304e-56	9.12465e-53
Mir7014	microRNA 7014	63	9.17328	1.94593	1.05418e-53	9.74399e-51
2310034G01Rik	RIKEN cDNA 2310034G01 gene	1373	9.70037	2.96459	3.49525e-52	3.09026e-49
Gm45210		1577	10.1202	4.04164	2.11591e-51	1.79279e-48
Gm28720		3156	8.70761	2.85731	3.65205e-51	2.97058e-48
Mir7063	microRNA 7063	91	8.73974	3.05242	3.86353e-51	3.02173e-48
Agbl1	ATP/GTP binding protein-like 1	5015	12.6166	6.23479	1.04523e-49	7.87211e-47
Gm42868		2697	9.08586	2.79211	1.29117e-49	9.37713e-47
Gm33378	predicted gene, 33378	2758	9.05879	2.66248	3.26816e-49	2.29165e-46
Zfp781	zinc finger protein 781	4067	7.78182	3.31553	1.25994e-47	8.54031e-45
Zfp46	zinc finger protein 46	5212	-5.71562	7.27888	1.30303e-47	8.54749e-45
Gm42797		494	8.88705	2.13983	9.09496e-45	5.77956e-42
Gm16184	ribosomal protein L14 pseudogene	573	9.71138	3.42608	1.38885e-44	8.55823e-42
Gm15766	ribosomal protein L5 pseudogene	813	8.70829	1.67334	2.97393e-42	1.77867e-39
Gm19243	ribosomal protein S27 pseudogene	269	8.60871	2.01948	5.17238e-42	3.00515e-39
Gm29724	predicted gene, 29724	3658	9.41652	2.0193	2.98543e-37	1.68635e-34
Gm34589	predicted gene, 34589	5658	8.72647	2.13561	9.57622e-37	5.26304e-34
Gm371	germ cell-less homolog 1 pseudogene	1245	8.9962	2.17709	3.59122e-35	1.92178e-32
Trav2	T cell receptor alpha variable 2	423	8.22583	2.40794	9.02902e-35	4.70782e-32
Slc34a1	solute carrier family 34 (sodium phosphate), member 1	4676	8.17914	2.71468	3.01152e-32	1.53098e-29
Rpl13-ps5	ribosomal protein L13, pseudogene 5	630	8.18698	2.03218	3.39516e-32	1.68392e-29
Gm42031	predicted gene, 42031	1885	3.24527	4.32122	2.13469e-27	1.03355e-24
Gm8172	ribosomal protein S6 pseudogene	750	9.47755	3.07044	3.46233e-27	1.63736e-24
1700009J07Rik	RIKEN cDNA 1700009J07 gene	1368	7.50844	1.04726	5.21488e-25	2.4101e-22
Gm42567		352	8.73617	0.0158449	1.43101e-20	6.46659e-18
Gm7860	ribosomal protein S2 pseudogene	879	8.40998	2.48476	2.09722e-20	9.27109e-18
Hs3st1	heparan sulfate (glucosamine) 3-O-sulfotransferase 1	2230	-3.84048	2.23256	1.08733e-19	4.70444e-17
Gm13070	predicted gene 13070	768	8.35658	1.8117	7.34336e-18	3.11098e-15
Gm48161		1835	8.68411	2.55612	1.22655e-17	5.0902e-15
Gm46620	predicted gene, 46620	1875	2.53639	2.24428	2.97025e-17	1.208e-14
Dpep3	dipeptidase 3	1698	-8.51655	1.65643	3.45522e-16	1.37768e-13
Igkv6-13	immunoglobulin kappa variable 6-13	359	-3.2653	3.94903	5.03958e-16	1.97077e-13
Gm43172		2137	9.13333	3.13477	6.06336e-16	2.32639e-13
Gm11772	predicted gene 11772	532	9.80247	3.09876	7.09688e-16	2.6725e-13
Gm5297	predicted gene 5297	1171	7.7428	1.91092	2.29635e-15	8.49022e-13
C78197	expressed sequence C78197	3417	8.73425	1.49762	2.80805e-15	1.01967e-12
Slc27a5	solute carrier family 27 (fatty acid transporter), member 5	2438	8.71127	1.57066	6.09834e-15	2.17561e-12
Gm27017	predicted gene, 27017	656	8.80236	1.92295	2.19894e-14	7.70955e-12
Gm10791	predicted gene 10791	1651	-8.58187	1.52108	1.4093e-13	4.85729e-11
Eif5a2	eukaryotic translation initiation factor 5A2	5027	-3.61058	1.34777	2.15373e-13	7.29934e-11
Osbpl6	oxysterol binding protein-like 6	10063	8.68006	2.13233	2.46044e-13	8.20213e-11
Gm15247	predicted gene 15247	403	3.07977	2.35132	3.11797e-13	1.02264e-10
Gm11767	predicted gene 11767	493	8.55747	2.63036	3.51924e-13	1.13593e-10
Gm44735		1752	8.02854	1.10338	3.89899e-13	1.23884e-10
Ifi208	interferon activated gene 208	5258	-1.48226	4.06041	5.77212e-13	1.79186e-10
Nrap	nebulin-related anchoring protein	5507	-9.33383	1.50745	5.81572e-13	1.79186e-10
Galnt11	polypeptide N-acetylgalactosaminyltransferase 11	6853	1.15029	5.04547	6.89261e-13	2.09196e-10
Camk2b	calcium/calmodulin-dependent protein kinase II, beta	9125	1.95988	3.05109	9.43098e-13	2.82028e-10
Gm14086		173	9.76924	2.80883	1.33422e-12	3.9321e-10
Gm21742		548	4.21161	2.00935	1.62399e-12	4.71771e-10
Gm43196		2114	3.72075	0.249223	1.68595e-12	4.82869e-10
Timm8a2	translocase of inner mitochondrial membrane 8A2	913	9.03547	2.96586	2.061e-12	5.8209e-10
Gm13230		1575	8.1823	0.360755	2.14618e-12	5.97844e-10
Kcns1	K+ voltage-gated channel, subfamily S, 1	2712	8.73201	1.61064	2.62485e-12	7.21302e-10
Gm15872		1108	8.01735	1.92317	3.86843e-12	1.04886e-09
Gm37906		3035	9.60429	1.78036	4.27189e-12	1.14301e-09
Gm34922	predicted gene, 34922	1214	9.87891	2.54308	6.00857e-12	1.58681e-09
Cd209b	CD209b antigen	2115	6.23298	3.05725	1.1187e-11	2.91652e-09
1700063J08Rik	RIKEN cDNA 1700063J08 gene	554	9.0942	1.92507	1.15559e-11	2.97455e-09
Dixdc1	DIX domain containing 1	9971	8.00832	1.65404	1.19237e-11	3.03086e-09
Gm43173		593	7.119	1.63174	1.30349e-11	3.27239e-09
Gm47922	predicted gene, 47922	963	7.99845	0.787239	1.66481e-11	4.12854e-09
Cep126	centrosomal protein 126	5752	9.66771	2.94431	1.80947e-11	4.4332e-09
Mir6968	microRNA 6968	68	8.23106	2.60606	2.26093e-11	5.47333e-09
Igkv12-47	immunoglobulin kappa variable 12-47	356	7.77309	2.02962	2.71372e-11	6.47955e-09
Gm21057	predicted gene, 21057	1009	7.80903	1.2007	2.74031e-11	6.47955e-09
Igkv14-126-1	immunoglobulin kappa chain variable 14-126-1	346	7.93114	1.41392	3.696e-11	8.63887e-09
L3hypdh	L-3-hydroxyproline dehydratase (trans-)	2679	-7.59573	0.568766	4.59086e-11	1.06085e-08
Lpar1	lysophosphatidic acid receptor 1	4289	7.87884	3.50891	4.77264e-11	1.09047e-08
Gm28503		147	-8.56963	1.84557	4.90913e-11	1.10919e-08
Gm3336	predicted gene 3336	1151	8.69343	1.89996	5.09565e-11	1.13868e-08
4930516B21Rik		1195	6.62933	0.794419	5.84865e-11	1.29274e-08
Igkv2-109	immunoglobulin kappa variable 2-109	374	-3.22668	5.00547	6.02771e-11	1.31799e-08
Gm32184	predicted gene, 32184	846	7.62842	1.21228	6.85403e-11	1.48273e-08
Gm6829	predicted pseudogene 6829	360	7.94317	2.33535	7.349e-11	1.57307e-08
Lgi4	leucine-rich repeat LGI family, member 4	4584	7.95492	2.2702	8.74109e-11	1.85156e-08
Gm12542	predicted gene 12542	647	8.46681	2.6348	9.24779e-11	1.9387e-08
Gm37267		681	7.587	1.39922	1.31787e-10	2.73458e-08
Gm22888	predicted gene, 22888	77	10.1151	1.76947	1.61333e-10	3.31385e-08
Gm16276	bolA-like 3 pseudogene	262	8.34723	0.377891	1.81136e-10	3.6834e-08
Gm12246		503	8.07882	0.605756	2.95076e-10	5.94096e-08
Gm48079		550	8.2378	1.50353	3.6512e-10	7.27912e-08
Mindy4	MINDY lysine 48 deubiquitinase 4	4785	9.36958	2.22827	4.09405e-10	8.08277e-08
Mei4	meiotic double-stranded break formation protein 4	4121	8.43435	2.48507	4.23254e-10	8.27584e-08
Gm45925	NLR family, pyrin domain containing 5 pseudogene	1313	6.61685	2.46049	4.68236e-10	9.06818e-08
Gm48314		2739	7.47637	1.05858	6.84925e-10	1.31396e-07
Gm38099		3170	-8.54521	1.57215	7.32408e-10	1.39192e-07
Gm49980		1183	2.20599	3.8546	8.62366e-10	1.62372e-07
Scn3a	sodium channel, voltage-gated, type III, alpha	12717	8.36243	2.18978	9.22819e-10	1.72161e-07
Gm44793		582	7.82491	1.55817	9.93604e-10	1.83681e-07
Gm9575	protease (prosome, macropain) 26S subunit, ATPase 1 pseudogene	1339	9.30447	2.30084	1.02972e-09	1.88644e-07
Gm15726		509	2.97098	2.98276	1.31084e-09	2.37999e-07
C430049B03Rik	RIKEN cDNA C430049B03 gene	1610	8.10277	1.40775	1.40074e-09	2.52071e-07
Sh3rf2	SH3 domain containing ring finger 2	5634	-8.36857	1.69553	1.45601e-09	2.5972e-07
Ighv6-3	immunoglobulin heavy variable 6-3	356	-2.20872	5.59859	1.48274e-09	2.62187e-07
Tmem132e	transmembrane protein 132E	4693	8.89168	1.61335	1.78617e-09	3.13118e-07
Trav6-2	T cell receptor alpha variable 6-2	341	8.47168	1.44497	1.90866e-09	3.31731e-07
Gm6286	ribosomal protein L7A pseudogene	762	8.23503	1.7942	2.731e-09	4.70635e-07
Olfr157	olfactory receptor 157	6617	8.91025	2.90764	2.861e-09	4.88894e-07
Lyrm7os	LYR motif containing 7, opposite strand	928	7.10812	0.865212	3.50131e-09	5.93326e-07
Gucy2e	guanylate cyclase 2e	9197	-8.1251	0.798052	4.51954e-09	7.58292e-07
Gm17794	glyceraldehyde-3-phosphate dehydrogenase pseudogene	955	8.19886	1.1579	4.54938e-09	7.58292e-07
Ighv5-6	immunoglobulin heavy variable 5-6	353	-2.39222	4.70038	4.97725e-09	8.16485e-07
Trdd2	T cell receptor delta diversity 2	16	9.8734	3.13563	4.97881e-09	8.16485e-07
Gm28068	predicted gene 28068	3503	6.96047	1.60565	5.88584e-09	9.57508e-07
Smim40	small integral membrane protein 40	807	2.17274	1.08773	6.64609e-09	1.0726e-06
Ighv1-74	immunoglobulin heavy variable V1-74	351	-2.59197	4.91386	7.15819e-09	1.14616e-06
Krt8	keratin 8	1958	9.59917	2.5675	7.26544e-09	1.15424e-06
Gm37266		2287	9.12066	3.1278	7.45055e-09	1.17447e-06
Gm45632		1888	6.29555	0.980534	8.12242e-09	1.27053e-06
Mir7651	microRNA 7651	64	9.75095	2.54189	9.91129e-09	1.53852e-06
Gm12107	predicted gene 12107	889	7.56417	0.928304	1.04588e-08	1.61122e-06
Gm4152	predicted gene 4152	276	8.51406	1.40607	1.09128e-08	1.66851e-06
Gm43420		1857	8.56541	0.374026	1.23188e-08	1.86943e-06
Igkv7-33	immunoglobulin kappa chain variable 7-33	365	4.13029	1.12392	2.03724e-08	3.05958e-06
Ces1d	carboxylesterase 1D	2369	7.95879	1.73235	2.04624e-08	3.05958e-06
Gm13034	SWI/SNF related, matrix associated, actin dependent regulator of chromatin, subfamily a, member 5 pseudogene	3177	6.5528	1.86808	2.15933e-08	3.20511e-06
Gm52955		891	7.42691	1.93961	2.30772e-08	3.40054e-06
Gm48670		574	7.93009	1.77107	2.4433e-08	3.57443e-06
Gm37706		2765	-9.5972	1.08879	2.79602e-08	4.06121e-06
Ighv1-63	immunoglobulin heavy variable V1-63	351	-2.22748	3.29596	3.16541e-08	4.56514e-06
Mid1	midline 1	6720	2.31276	3.67418	3.49937e-08	5.01124e-06
Ighv1-22	immunoglobulin heavy variable 1-22	351	-2.169	4.70436	3.69793e-08	5.25856e-06
Cited2	Cbp/p300-interacting transactivator, with Glu/Asp-rich carboxy-terminal domain, 2	2457	-1.17412	5.39365	4.43671e-08	6.26531e-06
Igkv3-7	immunoglobulin kappa variable 3-7	359	-2.41818	4.82209	4.49424e-08	6.29442e-06
Wdr49	WD repeat domain 49	5513	7.23893	0.873941	4.51923e-08	6.29442e-06
Mid1-ps1	midline 1, pseudogene 1	1248	3.90659	2.7611	4.65071e-08	6.43348e-06
5033403F01Rik	RIKEN cDNA 5033403F01 gene	1678	7.89248	2.26562	4.73857e-08	6.51072e-06
B3gnt6	UDP-GlcNAc:betaGal beta-1,3-N-acetylglucosaminyltransferase 6 (core 3 synthase)	2371	9.96154	1.70957	5.18634e-08	7.07813e-06
Zfp975	zinc finger protein 975	4460	2.18452	1.55728	5.54836e-08	7.52173e-06
Lifr	LIF receptor alpha	10776	1.45267	5.23496	5.69435e-08	7.66852e-06
Gm20404	predicted gene 20404	621	7.82693	2.70421	5.89723e-08	7.88948e-06
Gm8055	glyceraldehyde-3-phosphate dehydrogenase pseudogene	1008	-9.84511	1.09782	6.42607e-08	8.54079e-06
2610008E11Rik	RIKEN cDNA 2610008E11 gene	5940	1.07802	3.7108	6.68936e-08	8.78082e-06
Gm14231	ribosomal protein L9 pseudogene	592	-8.33233	-0.41865	6.69303e-08	8.78082e-06
Zfp74	zinc finger protein 74	5628	1.34412	2.8129	7.28187e-08	9.4921e-06
Gm44577	predicted gene 44577	1284	7.78703	1.8904	7.62463e-08	9.8756e-06
Entpd4	ectonucleoside triphosphate diphosphohydrolase 4	8074	7.58638	1.41957	8.10621e-08	1.04329e-05
Mkrn3	makorin, ring finger protein, 3	2547	7.65857	-0.655696	8.43436e-08	1.06791e-05
Igkv4-54	immunoglobulin kappa chain variable 4-54	354	-3.42844	1.23186	8.45156e-08	1.06791e-05
Gm5578	BRO1 domain and CAAX motif containing pseudogene	1236	7.90026	1.60217	8.45509e-08	1.06791e-05
Hbb-bh1	hemoglobin Z, beta-like embryonic chain	613	9.34811	1.41031	8.54394e-08	1.07247e-05
Gm13622		433	8.21523	2.30466	8.88768e-08	1.10878e-05
Padi6	peptidyl arginine deiminase, type VI	2532	8.8539	2.6131	9.20184e-08	1.14097e-05
Gm31728	predicted gene, 31728	435	-8.9915	1.01895	1.14119e-07	1.40643e-05
Gm40770	predicted gene, 40770	1502	7.30366	1.12127	1.24929e-07	1.53038e-05
Gm2447	predicted gene 2447	2058	2.62499	0.402886	1.3632e-07	1.65992e-05
Mir1957a		66	9.32893	4.47168	1.53106e-07	1.85322e-05
Igkv1-108	immunoglobulin kappa variable 1-108	298	8.59343	8.41097	1.66073e-07	1.99829e-05
Gm15406		936	8.83167	0.952601	1.69016e-07	2.02172e-05
Ighd2-4	immunoglobulin heavy diversity 2-4	17	-3.43755	1.58619	1.73097e-07	2.0404e-05
ENSMUSG00002076529		109	7.21411	1.52514	1.74428e-07	2.0404e-05
Gm12589	predicted gene 12589	638	7.52329	2.63648	1.74503e-07	2.0404e-05
Mir6943	microRNA 6943	66	2.54587	0.00167229	1.74591e-07	2.0404e-05
Gm17039	predicted gene 17039	4901	1.58686	2.07835	1.78091e-07	2.06941e-05
Atad3aos	ATPase family, AAA domain containing 3A, opposite strand	1549	3.29168	-0.180748	1.85903e-07	2.14199e-05
Gm18943	WW domain containing adaptor with coiled-coil pseudogene	1216	8.56234	2.11585	1.86443e-07	2.14199e-05
Igkv3-10	immunoglobulin kappa variable 3-10	365	-2.44799	5.45614	2.00407e-07	2.28948e-05
Trav13n-1	T cell receptor alpha variable 13N-1	331	10.5144	2.71014	2.0264e-07	2.30206e-05
Gm5855	enolase 1, alpha non-neuron pseudogene	1305	7.85591	-0.335486	2.17404e-07	2.45607e-05
Dnaaf8	dynein axonemal assembly factor 8	3444	2.23651	0.309244	2.81809e-07	3.16016e-05
Mir6920	microRNA 6920	71	6.73184	-0.596742	2.82837e-07	3.16016e-05
Igkv1-88	immunoglobulin kappa chain variable 1-88	362	2.88345	3.68173	3.00464e-07	3.33876e-05
Ascl3	achaete-scute family bHLH transcription factor 3	700	8.94194	2.16461	3.16337e-07	3.49604e-05
Hmbs	hydroxymethylbilane synthase	3909	-0.986662	4.69398	3.31119e-07	3.63962e-05
Kcnmb3	potassium large conductance calcium-activated channel, subfamily M, beta member 3	1715	6.78659	2.82462	3.68487e-07	4.02859e-05
Gm16086	predicted gene 16086	371	6.78648	-0.0139946	4.1132e-07	4.47283e-05
Stfa1	stefin A1	710	8.82383	2.77092	4.31179e-07	4.66384e-05
Gm42934		1345	9.03499	1.66202	4.6419e-07	4.99434e-05
Gm6712	predicted gene 6712	594	1.97646	0.903524	5.59332e-07	5.98632e-05
Prm1	protamine 1	571	8.62346	1.31811	5.83114e-07	6.20818e-05
Gm49974	predicted gene, 49974	600	8.4893	-0.165094	5.86559e-07	6.21233e-05
Ighv10-3	immunoglobulin heavy variable V10-3	377	-2.76066	4.06818	5.92438e-07	6.24208e-05
Cdk5rap1	CDK5 regulatory subunit associated protein 1	3434	1.46356	3.97439	6.16825e-07	6.43528e-05
4930525G20Rik	RIKEN cDNA 4930525G20 gene	2987	6.88703	0.308556	6.17103e-07	6.43528e-05
Ptprh	protein tyrosine phosphatase, receptor type, H	4187	7.55651	1.61495	6.43495e-07	6.65524e-05
Cd209c	CD209c antigen	1997	5.71883	4.10675	6.44742e-07	6.65524e-05
Ighv1-7	immunoglobulin heavy variable V1-7	388	-2.77843	4.78049	7.0641e-07	7.25497e-05
Zfp994	zinc finger protein 994	4882	1.49838	2.30085	7.34538e-07	7.48068e-05
Zfp160	zinc finger protein 160	7194	0.946528	3.79206	7.35744e-07	7.48068e-05
Entpd4b	ectonucleoside triphosphate diphosphohydrolase 4B	8074	6.90019	0.82073	7.93382e-07	8.02658e-05
Ctse	cathepsin E	3170	-1.27252	4.46072	8.23594e-07	8.28635e-05
Igkv3-2	immunoglobulin kappa variable 3-2	378	-2.3905	6.35489	8.27209e-07	8.28635e-05
1110003F10Rik	RIKEN cDNA 1110003F10 gene	767	7.98898	0.94657	8.95104e-07	8.92252e-05
Gm17110		735	-8.5539	0.126602	9.28621e-07	9.21147e-05
Ighv2-3	immunoglobulin heavy variable 2-3	347	-1.93205	4.17504	9.38747e-07	9.26671e-05
Drc3	dynein regulatory complex subunit 3	4519	-4.46666	-1.1455	9.89744e-07	9.72292e-05
4932441J04Rik	RIKEN cDNA 4932441J04 gene	4716	-8.02739	-0.306615	1.0084e-06	9.85852e-05
6720483E21Rik	RIKEN cDNA 6720483E21 gene	1120	-9.09885	0.346444	1.03323e-06	0.00010053
Gm6598	predicted gene 6598	2615	-1.50551	2.14111	1.07882e-06	0.000104465
Gm37475		1015	7.97199	1.94562	1.31967e-06	0.000127182
Gm37645		3556	8.31123	-0.31482	1.37302e-06	0.0001317
Gpr141b	G protein-coupled receptor 141B	2764	3.97348	0.92834	1.39045e-06	0.000132745
Gm8935	predicted pseudogene 8935	2798	8.37937	1.58319	1.40535e-06	0.000133541
Dnah6	dynein, axonemal, heavy chain 6	13247	8.37274	1.89242	1.46359e-06	0.000138428
Zfp612	zinc finger protein 612	6083	2.6432	5.87837	1.48977e-06	0.000140252
Ice2	interactor of little elongation complex ELL subunit 2	7736	0.943421	4.1456	1.50876e-06	0.000141386
Gm15903	predicted gene 15903	3614	7.46223	1.14733	1.55418e-06	0.000144974
Cenpa	centromere protein A	5860	-0.824695	5.30993	1.61211e-06	0.00014969
9130015A21Rik	RIKEN cDNA 9130015A21 gene	1290	7.83441	1.22138	1.64781e-06	0.00015231
Ighv3-6	immunoglobulin heavy variable 3-6	350	-2.34918	6.19694	1.88828e-06	0.000173746
Gm13238	carnitine deficiency-associated gene expressed in ventricle 3 pseudogene	780	9.18941	1.24898	1.8968e-06	0.000173746
Gm26771		1082	7.2014	2.09525	1.97187e-06	0.000179812
Gm33142	predicted gene, 33142	867	7.61074	-0.41539	1.98974e-06	0.000180631
Gm12508	predicted gene 12508	480	8.41049	-0.290253	2.20995e-06	0.00019973
Gm7115	ring finger protein 175 pseudogene	948	-6.16918	0.7293	2.30491e-06	0.000207391
Gm16559	predicted gene 16559	1564	-8.66883	1.4651	2.3265e-06	0.000208411
Pcbd1	pterin 4 alpha carbinolamine dehydratase/dimerization cofactor of hepatocyte nuclear factor 1 alpha (TCF1) 1	817	7.95508	1.43021	2.40097e-06	0.000214139
Gm13135	SWI/SNF related, matrix associated, actin dependent regulator of chromatin, subfamily a, member 5 pseudogene	3121	7.45711	2.26519	2.43807e-06	0.000216498
Gm4734	60S ribosomal protein L7 pseudogene	777	-7.05265	-0.722039	2.77313e-06	0.000245181
Gm2253	ribosomal protein L28 pseudogene	414	8.08477	11.1154	2.94726e-06	0.000259448
Gm44198		2636	3.21892	-0.796348	3.03403e-06	0.000265935
Gm15789	heat shock protein 1 (chaperonin) pseudogene	1359	8.74401	4.15137	3.07077e-06	0.000268001
Rag1	recombination activating 1	6608	2.25528	-0.170857	3.27611e-06	0.0002847
Gm47065		451	-6.92725	-1.28904	3.38876e-06	0.000293236
Iglv2	immunoglobulin lambda variable 2	366	-1.48807	6.19426	3.9743e-06	0.000342447
Thbs4	thrombospondin 4	3289	7.55471	1.69755	4.18267e-06	0.00035888
Trav9d-1	T cell receptor alpha variable 9D-1	337	7.89442	0.0235177	4.23225e-06	0.000361608
2010315B03Rik	RIKEN cDNA 2010315B03 gene	3914	1.18154	3.34337	4.37423e-06	0.000372176
Gm43339		1606	7.83956	0.999908	4.42518e-06	0.000374942
Naaa	N-acylethanolamine acid amidase	3721	1.08626	6.74092	4.6338e-06	0.000390989
Mir7047	microRNA 7047	64	7.55322	0.662499	4.85948e-06	0.000408337
Dio3os	deiodinase, iodothyronine type III, opposite strand	1683	7.02169	-0.657207	4.95523e-06	0.000414669
Xlr	X-linked lymphocyte-regulated	2333	2.11271	1.04286	5.03648e-06	0.000419741
Zbtb37	zinc finger and BTB domain containing 37	18814	0.82621	4.7089	5.07177e-06	0.000420957
Gpr83	G protein-coupled receptor 83	5095	2.19035	0.534794	5.52203e-06	0.000455287
Zfp60	zinc finger protein 60	8390	1.05993	3.10419	5.53017e-06	0.000455287
Xcr1	chemokine (C motif) receptor 1	4453	1.76593	1.34745	5.57052e-06	0.00045676
Gm37397		2842	3.04628	-0.38915	5.85646e-06	0.000478278
Prom2	prominin 2	5187	7.02139	2.224	5.95621e-06	0.000484478
Gm49326		126	7.22609	0.917302	6.31033e-06	0.000511238
Gm43425		3291	7.60614	2.48936	6.54728e-06	0.000528329
2900009J06Rik	RIKEN cDNA 2900009J06 gene	503	-6.26323	-1.01865	6.89317e-06	0.000554042
Zfp950	zinc finger protein 950	10615	0.850943	4.6008	6.98511e-06	0.000559221
Hspe1-ps3	heat shock protein 1 (chaperonin 10), pseudogene 3	277	9.43244	2.50468	7.06925e-06	0.000563738
Rph3a	rabphilin 3A	4639	-3.66599	-0.533723	7.19072e-06	0.000571185
5730507C01Rik	RIKEN cDNA 5730507C01 gene	2542	5.91361	0.587147	7.33327e-06	0.000580241
Gm35520	predicted gene, 35520	784	7.92951	0.658385	7.5669e-06	0.000596407
Gm48094		781	9.81143	1.64626	7.86881e-06	0.000617808
Gm15918	predicted gene 15918	689	6.67634	1.92156	8.05506e-06	0.000629999
Gm5312	ribosomal protein L18 pseudogene	547	-8.95284	0.756586	8.30603e-06	0.000647139
Gm11224	eukaryotic translation initiation factor 3, subunit C pseudogene	1111	8.20208	1.22249	8.39518e-06	0.000651588
Kcnq3	potassium voltage-gated channel, subfamily Q, member 3	14708	7.53272	0.481647	8.77046e-06	0.000678127
Igkv4-57	immunoglobulin kappa variable 4-57	352	-1.93197	4.74618	8.80401e-06	0.000678143
Tlr11	toll-like receptor 11	3274	1.89929	1.25144	8.90225e-06	0.000683121
Gm33989	predicted gene, 33989	16543	0.89551	4.22808	9.41597e-06	0.000719745
Gm52987		67	-9.79991	0.979698	9.4503e-06	0.000719745
Gm22738	predicted gene, 22738	147	6.44441	-0.499594	9.57047e-06	0.000726177
Spin4	spindlin family, member 4	4173	-6.26192	0.996344	9.88576e-06	0.000746852
Snord8	small nucleolar RNA, C/D box 8	110	8.65937	1.55444	9.9164e-06	0.000746852
4930500F10Rik	RIKEN cDNA 4930500F10 gene	1224	8.35548	0.659367	1.01626e-05	0.000762568
Hba-ps4	hemoglobin alpha, pseudogene 4	447	6.2714	1.96128	1.05965e-05	0.000792203
Ighv2-4	immunoglobulin heavy variable V2-4	350	-3.14035	1.70429	1.07547e-05	0.000801086
Gm26180	predicted gene, 26180	107	7.33839	1.43763	1.07986e-05	0.00080142
Il7r	interleukin 7 receptor	4663	1.05298	5.34423	1.17495e-05	0.000868823
Zfp791	zinc finger protein 791	2946	2.78899	-0.8578	1.18065e-05	0.000869876
Gm4986	ribosomal protein L17 pseudogene	549	6.22214	-1.76747	1.20918e-05	0.000887679
Lamtor3-ps	late endosomal/lysosomal adaptor, MAPK and MTOR activator 3, pseudogene	1745	6.46693	-1.68611	1.23048e-05	0.000899283
Wdr27	WD repeat domain 27	5703	7.06511	0.0165368	1.23383e-05	0.000899283
9530078K11Rik	RIKEN cDNA 9530078K11 gene	694	5.8504	0.874033	1.23967e-05	0.000900308
Gm16741		1818	7.68943	0.688473	1.29783e-05	0.000939192
Rps18-ps3	ribosomal protein S18, pseudogene 3	456	-2.19912	0.977968	1.30916e-05	0.000944038
Igkv4-79	immunoglobulin kappa variable 4-79	358	-2.22615	2.92094	1.33967e-05	0.00096262
Gm45694		3251	1.92587	1.26379	1.35962e-05	0.00097352
Zfp422-ps	zinc finger protein 422, pseudogene	707	2.5575	-0.0796303	1.37635e-05	0.000982036
Gm45360		1405	-7.97876	1.46342	1.38364e-05	0.000983787
Gm19716	eukaryotic translation initiation factor 4B pseudogene	2073	7.32558	1.40376	1.39408e-05	0.000984499
Inka1	inka box actin regulator 1	1156	-1.03933	3.49111	1.39805e-05	0.000984499
Rpl30-ps3	ribosomal protein L30, pseudogene 3	348	8.1274	0.63265	1.39916e-05	0.000984499
Ighv8-5	immunoglobulin heavy variable V8-5	358	-1.94467	4.16943	1.43143e-05	0.00100373
Igkv3-12	immunoglobulin kappa variable 3-12	359	-2.13566	5.41942	1.5148e-05	0.00105638
Gm14127	methyltransferase-like protein 23	678	8.46457	2.20143	1.52092e-05	0.00105638
Gm16213		639	7.12072	-0.145637	1.52211e-05	0.00105638
Gm9887	predicted gene 9887	1985	-0.886001	4.4884	1.60183e-05	0.00110793
Gm8184	calpastatin pseudogene	2194	5.83516	0.545066	1.64421e-05	0.00113339
Gm20421		672	1.86773	0.291399	1.74387e-05	0.00119802
Ighv1-4	immunoglobulin heavy variable 1-4	351	-2.07027	3.23661	1.76084e-05	0.00120561
Igsf5	immunoglobulin superfamily, member 5	2523	7.11695	1.47928	1.77159e-05	0.00120745
Gm12796	predicted gene 12796	344	6.85153	0.678691	1.7766e-05	0.00120745
Gm49413		3039	-8.63118	1.76062	1.78134e-05	0.00120745
Rps12-ps9	ribosomal protein S12, pseudogene 9	399	-2.19232	-0.570391	1.82379e-05	0.00123212
Traj28	T cell receptor alpha joining 28	65	6.62908	1.18641	1.95402e-05	0.00131573
Gm9873	predicted gene 9873	1361	7.78454	4.29268	1.99963e-05	0.001342
Rps26-ps1	ribosomal protein S26, pseudogene 1	449	-1.44416	2.01051	2.01565e-05	0.0013483
Gm5103	predicted gene 5103	1437	6.16335	-1.33345	2.02741e-05	0.00135171
Cpox	coproporphyrinogen oxidase	6661	-0.893821	4.46507	2.07742e-05	0.00138054
H1f0	H1.0 linker histone	2055	-1.2925	4.59852	2.14356e-05	0.00141985
Gm7722	ribosomal protein SA pseudogene	741	-7.73338	-0.173221	2.18225e-05	0.00144078
Gm8814	ferritin light chain 2 pseudogene	535	5.91321	1.54939	2.36344e-05	0.00155535
Gzmm	granzyme M (lymphocyte met-ase 1)	1472	1.37862	1.86019	2.55083e-05	0.00167326
Gm36602	predicted gene, 36602	2621	6.2441	0.0105708	2.62491e-05	0.00171632
Igkv9-124	immunoglobulin kappa chain variable 9-124	353	-1.72641	4.2071	2.73128e-05	0.00178015
Mir7237	microRNA 7237	63	7.76027	0.0935505	2.84159e-05	0.00184613
Srprb	signal recognition particle receptor, B subunit	4287	-0.816171	5.26402	2.85771e-05	0.00184716
Gm37226		3255	6.69127	-0.00919262	2.86135e-05	0.00184716
Rpl19-ps12	ribosomal protein L19, pseudogene 12	591	6.87085	1.43201	2.90889e-05	0.0018719
Tmem71	transmembrane protein 71	2988	0.664357	5.47036	2.93219e-05	0.00188095
Zfp456	zinc finger protein 456	4634	1.16937	2.87158	3.14514e-05	0.00201121
4933422A05Rik	RIKEN cDNA 4933422A05 gene	1356	8.05471	1.75251	3.1913e-05	0.00203433
Gm38405	predicted gene, 38405	1481	7.32444	0.719436	3.36361e-05	0.00213747
Ighg3	Immunoglobulin heavy constant gamma 3	2512	-2.65121	8.43503	3.43767e-05	0.00217251
Klkb1	kallikrein B, plasma 1	5249	7.10226	0.579246	3.44012e-05	0.00217251
Gm35189	predicted gene, 35189	789	7.89874	0.797101	3.46668e-05	0.0021825
Lrrc55os	leucine rich repeat containing 55, opposite strand	902	6.77522	0.281062	3.52671e-05	0.00221344
Gprc5b	G protein-coupled receptor, family C, group 5, member B	4630	1.23504	4.59529	3.60991e-05	0.00225869
Trav6d-4	T cell receptor alpha variable 6D-4	378	8.25572	1.20502	3.83685e-05	0.00238846
Gdf3	growth differentiation factor 3	2423	-2.34357	1.53411	3.8599e-05	0.00238846
Ighv1-76	immunoglobulin heavy variable 1-76	368	-2.10393	5.14071	3.862e-05	0.00238846
Zfp2	zinc finger protein 2	4019	1.63999	0.652675	3.86429e-05	0.00238846
Gm44200		662	2.66592	-0.229052	3.9168e-05	0.00241358
Ghr	growth hormone receptor	9053	5.94656	-0.737991	3.96974e-05	0.0024341
Gm7290	ribosomal protein L13 pseudogene	617	8.03864	0.331798	3.97404e-05	0.0024341
Erdr1	erythroid differentiation regulator 1	1577	-1.87418	4.23893	4.1172e-05	0.00251421
Gm44170		549	-0.822313	5.79265	4.14257e-05	0.00252213
Cnga1	cyclic nucleotide gated channel alpha 1	6327	1.91399	0.149595	4.19138e-05	0.00254423
Zfp113	zinc finger protein 113	6754	1.04141	2.94678	4.27727e-05	0.00258864
Trim15	tripartite motif-containing 15	1961	2.76343	0.503202	4.32907e-05	0.00261221
Gm16277	predicted gene 16277	662	7.43229	-0.164574	4.35022e-05	0.00261721
Gm23264	predicted gene, 23264	107	5.36603	0.553008	4.42694e-05	0.00265551
Igkv1-110	immunoglobulin kappa variable 1-110	401	-1.69942	7.00306	4.48881e-05	0.00268081
Rnf186	ring finger protein 186	1254	7.7285	0.810464	4.49549e-05	0.00268081
Vcan	versican	14462	1.69067	2.30164	4.52144e-05	0.00268841
Gm11342	predicted gene 11342	1784	2.26484	-0.272956	4.57072e-05	0.00270978
Gm38410	predicted gene, 38410	3156	8.47514	1.90892	4.59438e-05	0.00271589
Pid1	phosphotyrosine interaction domain containing 1	8172	1.09221	5.93145	4.65716e-05	0.00274502
Zfp626	zinc finger protein 626	5329	0.98185	3.27629	4.82212e-05	0.00283404
1700122E12Rik	RIKEN cDNA 1700122E12 gene	709	-7.45674	0.531317	4.89333e-05	0.00286761
8030451A03Rik	RIKEN cDNA 8030451A03 gene	4083	-3.90674	-0.881641	4.98655e-05	0.00291384
Tssk5	testis-specific serine kinase 5	2073	6.67358	-1.01436	5.23525e-05	0.0030504
Ank1	ankyrin 1, erythroid	13527	-1.52551	2.70607	5.29137e-05	0.00307428
Notch4	notch 4	8061	1.49009	0.753155	5.40355e-05	0.00312825
Gm48627		1351	7.47556	1.3149	5.41502e-05	0.00312825
Gm42047	predicted gene, 42047	5647	1.12377	5.53637	5.60434e-05	0.00322845
Ywhaq-ps3	tyrosine 3-monooxygenase/tryptophan 5-monooxygenase activation protein theta, pseudogene 3	738	7.76561	0.711077	5.66743e-05	0.00325557
Tmem190	transmembrane protein 190	871	8.77307	2.96042	5.68619e-05	0.00325715
Scfd2	Sec1 family domain containing 2	8196	-0.797191	3.70227	5.80109e-05	0.00331363
Zfp53	zinc finger protein 53	3065	0.795727	4.37373	5.82363e-05	0.00331719
Igkv6-20	immunoglobulin kappa variable 6-20	375	-1.62311	4.12099	5.86773e-05	0.00333297
Gm46496	predicted gene, 46496	742	8.73195	1.35078	5.90414e-05	0.00334431
Gm5779	ribosomal protein, large, P0 pseudogene	1477	7.23535	-0.84058	6.06149e-05	0.0034239
Gm48398		217	7.80971	0.862841	6.13683e-05	0.00345685
Fxyd3	FXYD domain-containing ion transport regulator 3	4850	7.32027	1.20469	6.17258e-05	0.00346739
6030443J06Rik	RIKEN cDNA 6030443J06 gene	7595	2.63206	-0.751239	6.42824e-05	0.00360105
Hoxd4	homeobox D4	2948	7.97368	0.94907	6.54731e-05	0.00365658
Srp54b	signal recognition particle 54B	4513	6.98575	-1.26065	6.56333e-05	0.00365658
Gm15816	predicted gene 15816	1688	-1.81827	0.214907	6.74354e-05	0.00374672
Efna2	ephrin A2	2131	2.85707	-0.969354	6.84459e-05	0.00378952
Stc1	stanniocalcin 1	4197	2.83805	-1.05608	6.87534e-05	0.00378952
Tmem245	transmembrane protein 245	17090	0.583614	5.30453	6.87648e-05	0.00378952
Pianp	PILR alpha associated neural protein	2851	2.11714	0.88646	6.89526e-05	0.0037896
Gm35934	predicted gene, 35934	2494	2.18011	-0.477857	6.98354e-05	0.00382777
Igkv6-32	immunoglobulin kappa variable 6-32	366	-1.9769	5.27241	7.11348e-05	0.00388851
Gm45137		4415	8.16963	3.04841	7.20816e-05	0.00392461
Ighv9-2	immunoglobulin heavy variable V9-2	351	-2.13622	2.35945	7.22859e-05	0.00392461
Gm20559	predicted gene, 20559	4690	0.986524	6.21561	7.23741e-05	0.00392461
Atp10d	ATPase, class V, type 10D	7848	0.85563	6.11575	7.2669e-05	0.00392989
Atp2c2	ATPase, Ca++ transporting, type 2C, member 2	3222	6.69551	-0.271099	7.28581e-05	0.00392989
Kdf1	keratinocyte differentiation factor 1	2379	7.76386	0.846327	7.38654e-05	0.00397368
Gm49744		452	6.73127	-0.571416	7.61017e-05	0.00408319
Gm8613	Sp140 nuclear body protein pseudogene	1077	8.17926	0.7291	7.63488e-05	0.00408566
Eps8	epidermal growth factor receptor pathway substrate 8	12355	1.12035	5.35898	7.77495e-05	0.0041497
Alad	aminolevulinate, delta-, dehydratase	1871	-0.864883	4.17044	7.80534e-05	0.00415501
Il18rap	interleukin 18 receptor accessory protein	6752	0.713345	4.60505	7.84463e-05	0.00416503
Zfp26	zinc finger protein 26	14154	0.651141	4.40719	7.87259e-05	0.00416899
Cltrn	collectrin, amino acid transport regulator	1544	8.75258	0.595947	8.18961e-05	0.00432058
Gm29863	predicted gene, 29863	1017	7.45905	1.26065	8.20135e-05	0.00432058
Gm22716	predicted gene, 22716	107	8.19634	0.751542	8.47999e-05	0.00445583
Tmem214	transmembrane protein 214	7580	-0.856494	5.90136	8.62917e-05	0.00452253
Ptdss2	phosphatidylserine synthase 2	5631	-0.725517	3.49575	8.74129e-05	0.00456918
Gm49890	predicted gene, 49890	1087	-8.70663	0.339109	8.76312e-05	0.00456918
Gm37499		3478	5.42161	0.209868	8.83176e-05	0.00459319
Trav6n-5	T cell receptor alpha variable 6N-5	338	7.60229	0.0917965	9.00071e-05	0.00466912
Gm35147	predicted gene, 35147	1820	8.65335	2.92269	9.55869e-05	0.00494595
Gm5787	glyceraldehyde-3-phosphate dehydrogenase pseudogene	1038	-6.80235	-1.77185	9.63136e-05	0.0049709
Gm5781	predicted gene 5781	443	-2.1938	0.112227	9.84398e-05	0.00506778
Srm	spermidine synthase	1599	-0.712481	5.20862	0.000104812	0.00538222
Ticam2	toll-like receptor adaptor molecule 2	5792	0.794161	5.08576	0.000109662	0.00561705
Igkv4-80	immunoglobulin kappa variable 4-80	348	-1.92714	3.27866	0.000110522	0.00564375
Igkv10-94	immunoglobulin kappa variable 10-94	347	-1.39735	4.65231	0.000110738	0.00564375
Ppp1r21	protein phosphatase 1, regulatory subunit 21	4255	0.824615	6.17121	0.000111886	0.00568803
Gm43721		2313	8.45682	0.880299	0.000113153	0.0057381
Ces2d-ps	carboxylesterase 2D, pseudogene	1656	6.61402	-0.861374	0.000115676	0.0058514
Tasor	transcription activation suppressor	13627	0.678038	5.44488	0.000117085	0.00590797
Gm11451	protein tyrosine phosphatase-like (proline instead of catalytic arginine), member a pseudogene	630	8.48059	2.02226	0.000121756	0.00612847
Gm49331		1214	1.78591	1.23153	0.000122189	0.0061351
Gm15911		809	1.52216	1.22353	0.000125205	0.00627105
1700048O20Rik	RIKEN cDNA 1700048O20 gene	2099	1.63781	2.05757	0.000125749	0.00628281
Gm43650		1382	6.81821	0.281668	0.000127027	0.00633109
H3f4	H3.4 histone	766	7.63953	1.54174	0.000128811	0.00640432
Fpgs	folylpolyglutamyl synthetase	3802	-0.626212	4.20393	0.00012979	0.00643726
Trio	triple functional domain (PTPRF interacting)	23395	0.696591	5.42499	0.000132638	0.00654751
Mir6956	microRNA 6956	62	6.62812	1.9236	0.000132657	0.00654751
Gm43198		326	0.923853	3.06696	0.000133739	0.00658493
Pomgnt2	protein O-linked mannose beta 1,4-N-acetylglucosaminyltransferase 2	2903	2.05293	0.626588	0.000139856	0.0068695
Dusp4	dual specificity phosphatase 4	2740	-1.29999	3.52539	0.000140366	0.00687792
AI987944	expressed sequence AI987944	4009	0.738281	3.65228	0.000142086	0.00694546
Zfp709	zinc finger protein 709	7954	1.00829	3.31276	0.000146323	0.00713543
Ada	adenosine deaminase	2002	-1.02714	3.47694	0.000147047	0.00715357
Qpctl	glutaminyl-peptide cyclotransferase-like	4310	-0.778589	4.16017	0.000147458	0.00715647
Zfp974	zinc finger protein 974	7518	1.25131	1.99333	0.000148654	0.00719731
Gm22591	predicted gene, 22591	106	-8.96098	1.74481	0.000150678	0.007278
Olfr433	olfactory receptor 433	3707	8.82274	2.90135	0.000154234	0.00742688
4930524O07Rik	RIKEN cDNA 4930524O07 gene	2360	-0.950258	4.58323	0.000154491	0.00742688
Gm12186	poly(rC) binding protein 2 pseudogene	945	6.89537	2.1368	0.000157798	0.00756799
Kdelr2	KDEL (Lys-Asp-Glu-Leu) endoplasmic reticulum protein retention receptor 2	1829	-0.671924	5.20239	0.000159453	0.00762936
Gm44833		331	9.32384	1.54481	0.000160303	0.00765057
Cyp46a1	cytochrome P450, family 46, subfamily a, polypeptide 1	3287	-7.65567	0.811471	0.000160649	0.00765057
Igkv4-71	immunoglobulin kappa chain variable 4-71	354	-1.58535	3.25344	0.000161557	0.00767587
Abcb10	ATP-binding cassette, sub-family B (MDR/TAP), member 10	4306	-0.678846	4.19511	0.000163717	0.00776035
Gm37593		3254	9.18832	7.79667	0.000169435	0.0080127
Acot6	acyl-CoA thioesterase 6	6413	1.69944	0.333984	0.000170361	0.0080378
F730311O21Rik	RIKEN cDNA F730311O21 gene	5447	1.19122	4.01684	0.000171401	0.0080496
Gm18251	transcription factor E3 pseudogene	238	7.32263	1.14971	0.000171403	0.0080496
Mt1	metallothionein 1	1246	-1.24138	5.25351	0.00017329	0.00811946
Gm12061	predicted gene 12061	479	1.82562	0.399	0.000174902	0.00817618
Mrpl57	mitochondrial ribosomal protein L57	2956	-0.685615	4.43054	0.000176805	0.00824619
Tlr3	toll-like receptor 3	5207	1.1322	2.78681	0.00017927	0.00834201
Ankrd53	ankyrin repeat domain 53	1739	2.67769	-0.71179	0.000181893	0.00844475
Ramp3	receptor (calcitonin) activity modifying protein 3	1380	-1.47006	4.07541	0.000183021	0.00847777
Derl3	Der1-like domain family, member 3	1993	-1.22694	4.13468	0.000183658	0.00848791
Mir7042	microRNA 7042	58	2.47072	4.72729	0.000185623	0.00855929
Gm7899	heat shock protein 8 pseudogene	1897	7.20501	0.632834	0.000186079	0.0085609
Rnf5	ring finger protein 5	1483	-0.62135	4.67689	0.000189636	0.00867873
Gm38372		4028	2.44555	0.34092	0.000189881	0.00867873
Gm44752		3305	7.09625	2.09473	0.000189921	0.00867873
Btnl5-ps	butyrophilin-like 5, pseudogene	2129	6.92556	1.89157	0.000190833	0.00870085
Cpeb2	cytoplasmic polyadenylation element binding protein 2	7816	-0.926297	4.04371	0.000195705	0.00890305
Slc4a1	solute carrier family 4 (anion exchanger), member 1	4891	-1.83447	3.07567	0.000197583	0.00896844
Gm16341	predicted gene 16341	377	1.62532	0.100935	0.000198273	0.00897968
Gm14650		889	8.65764	0.027315	0.000200623	0.00906593
Ube2d1	ubiquitin-conjugating enzyme E2D 1	4371	0.628848	5.04522	0.00020171	0.00909484
Gm17936	calponin 3, acidic pseudogene	988	7.02795	-0.506466	0.000206757	0.00930176
Slc16a7	solute carrier family 16 (monocarboxylic acid transporters), member 7	11839	1.04249	3.48828	0.000208765	0.00936175
Eps8l1	EPS8-like 1	6036	1.34407	5.3434	0.000209011	0.00936175
Pla2r1	phospholipase A2 receptor 1	9618	-5.72841	0.0376978	0.000210374	0.00940208
Grm4	glutamate receptor, metabotropic 4	5977	7.43435	1.85645	0.00021143	0.00942855
Igkv4-72	immunoglobulin kappa chain variable 4-72	402	-1.49662	4.44993	0.000213098	0.00948216
Otos	otospiralin	3082	-2.46033	-1.07615	0.000222793	0.00989193
Ppp1r3g	protein phosphatase 1, regulatory subunit 3G	2694	-2.88026	-0.598022	0.000224894	0.00995215
Cdkl4	cyclin-dependent kinase-like 4	3341	1.81133	0.00140678	0.000225129	0.00995215
Tmem160	transmembrane protein 160	883	-0.776049	4.58054	0.000226011	0.00996948
Yif1b	Yip1 interacting factor homolog B (S. cerevisiae)	1363	-0.661676	4.3598	0.000227018	0.00999223
Gm45823		515	5.85527	0.218118	0.000229222	0.0100674
Rell1	RELT-like 1	3856	-0.721441	4.42707	0.000229731	0.0100681
4930520M14Rik	RIKEN cDNA 4930520M14 gene	701	7.6922	-0.0785181	0.000230957	0.0101
Gm7986	predicted gene 7986	551	7.20373	0.609997	0.00023196	0.0101221
Kcnk13	potassium channel, subfamily K, member 13	3112	1.1654	4.12042	0.000233195	0.0101542
Gm13373	predicted gene 13373	655	2.58679	0.0297912	0.000235512	0.0102332
Rab7b	RAB7B, member RAS oncogene family	4624	1.04136	4.46191	0.000237721	0.0103072
Mst1r	macrophage stimulating 1 receptor (c-met-related tyrosine kinase)	5007	1.50018	5.12147	0.000238344	0.0103122
Xbp1	X-box binding protein 1	3248	-1.07273	7.49132	0.000242681	0.0104775
Gm37348		1789	6.9675	0.187667	0.00024338	0.0104854
Zup1	zinc finger containing ubiquitin peptidase 1	9072	0.559148	5.17477	0.000244679	0.0105191
Gm19522	predicted gene, 19522	2525	6.10999	1.00401	0.000248971	0.0106811
Gm45454		455	7.28342	-0.146819	0.000250459	0.0107223
5830444B04Rik	RIKEN cDNA 5830444B04 gene	5410	1.48537	2.06459	0.000254004	0.0108512
Fech	ferrochelatase	13838	-0.780822	4.68453	0.000256973	0.010955
C1qtnf12	C1q and tumor necrosis factor related 12	1366	-0.920626	3.00367	0.00026387	0.0112137
Ell2	elongation factor for RNA polymerase II 2	9828	-0.848974	4.78268	0.000264144	0.0112137
Gm13410	DEAD (Asp-Glu-Ala-Asp) box polypeptide 6 pseudogene	1415	6.73745	1.63004	0.000265784	0.0112147
Gm43154		6805	4.77287	14.2368	0.000265786	0.0112147
H3c2	H3 clustered histone 2	620	8.1233	0.337121	0.000265822	0.0112147
Mkx	mohawk homeobox	4095	6.52646	0.762673	0.000269452	0.0113443
Kcnk10	potassium channel, subfamily K, member 10	8774	2.03283	-0.657321	0.000270858	0.0113799
Gm26493	predicted gene, 26493	136	9.39994	6.03418	0.000273468	0.0114659
Tlr6	toll-like receptor 6	3727	0.718856	3.722	0.000276927	0.0115661
Igkv4-53	immunoglobulin kappa variable 4-53	367	-1.42566	4.56553	0.00027737	0.0115661
Gm49544		2157	-1.72732	1.3834	0.000278026	0.0115661
0610012D04Rik	RIKEN cDNA 0610012D04 gene	531	-7.92001	0.580796	0.000278131	0.0115661
Gmppa	GDP-mannose pyrophosphorylase A	2395	-0.673454	5.54885	0.00028086	0.0116557
Gm2445	glyceraldehyde-3-phosphate dehydrogenase pseudogene	989	-7.97263	-0.185035	0.000281631	0.0116639
Gm5828	TOX high mobility group box family member 4 pseudogene	1860	7.14623	0.0403622	0.000282813	0.011689
Ifi205	interferon activated gene 205	4177	1.54101	3.29828	0.000289863	0.0119561
Heatr4	HEAT repeat containing 4	3038	6.75722	0.538212	0.000293949	0.012078
Gm8444	predicted gene 8444	368	6.94552	-0.161603	0.000294005	0.012078
Tcf24	transcription factor 24	4193	4.91009	4.31524	0.000296408	0.0121459
Ighj3	immunoglobulin heavy joining 3	48	-1.5463	6.93653	0.000297133	0.0121459
Gm49343		753	1.65312	0.698085	0.00029745	0.0121459
Gm36839	predicted gene, 36839	2093	7.41821	1.10023	0.000301611	0.0122611
Gm11759	ubiquitin-40S ribosomal protein S27a pseudogene	464	6.72572	0.33504	0.000301981	0.0122611
Gm42500		517	-7.48965	1.63044	0.00030208	0.0122611
Gm39321	predicted gene, 39321	3605	1.31123	0.893431	0.000303173	0.0122809
Gm20703		385	-8.31816	1.20617	0.000305361	0.0123214
Zfp874a	zinc finger protein 874a	6733	0.84576	3.03696	0.000305383	0.0123214
Brat1	BRCA1-associated ATM activator 1	6179	0.545648	4.72632	0.000306635	0.0123253
Gm23205	predicted gene, 23205	103	5.46411	0.43634	0.000306693	0.0123253
Afap1	actin filament associated protein 1	12651	0.996408	2.17402	0.000308507	0.0123414
2900078I11Rik	RIKEN cDNA 2900078I11 gene	999	5.29333	0.0764902	0.00030865	0.0123414
Mir7688	microRNA 7688	56	-7.96052	0.643437	0.000308915	0.0123414
Zfp933	zinc finger protein 933	4270	0.914365	2.89519	0.000309813	0.012353
Isg20	interferon-stimulated protein	1860	-0.912909	4.0584	0.000312291	0.0124275
Gm50341	predicted gene, 50341	254	6.86258	0.190255	0.000313048	0.0124333
Car2	carbonic anhydrase 2	2422	-1.05937	4.74734	0.000314962	0.0124849
Nme9	NME/NM23 family member 9	1662	8.20224	2.24142	0.000327645	0.0129624
Plekhd1	pleckstrin homology domain containing, family D (with coiled-coil domains) member 1	3939	6.85799	0.318493	0.000330395	0.0130458
Mzf1	myeloid zinc finger 1	8278	1.68345	-0.221601	0.000335542	0.0131987
ENSMUSG00002074924		102	5.2192	-0.18338	0.000335755	0.0131987
Hcrtr2	hypocretin (orexin) receptor 2	6162	1.4372	4.81613	0.000336215	0.0131987
Gm42793		1252	-1.97195	0.31855	0.000343183	0.0134463
Cdr2	cerebellar degeneration-related 2	5684	-0.992854	3.1935	0.000347224	0.0135785
Invs	inversin	11431	0.571234	4.13476	0.000349593	0.0136074
Creld2	cysteine-rich with EGF-like domains 2	1366	-1.09399	6.0137	0.000349648	0.0136074
Elac1	elaC ribonuclease Z 1	4971	0.609993	4.44408	0.000349971	0.0136074
Ubald2	UBA-like domain containing 2	1532	-0.592439	4.73202	0.000363603	0.0141104
Lnx1	ligand of numb-protein X 1	3829	1.05631	2.00875	0.00036666	0.014202
Rag2	recombination activating gene 2	3424	7.54522	-0.0892427	0.000368813	0.0142582
Uba5	ubiquitin-like modifier activating enzyme 5	5832	-0.668576	5.52203	0.00036978	0.0142684
C030015A19Rik	RIKEN cDNA C030015A19 gene	2551	1.59202	0.489673	0.000374511	0.0144237
Scg5	secretogranin V	1569	-3.04855	-1.42454	0.000379789	0.0145993
Gm13610	predicted gene 13610	951	0.596435	3.88084	0.000387502	0.0148677
Lpp	LIM domain containing preferred translocation partner in lipoma	22046	0.656111	4.86863	0.000388826	0.014872
Gm47283		4501	-1.50022	5.41812	0.000389467	0.014872
P2ry6	pyrimidinergic receptor P2Y, G-protein coupled, 6	2887	1.0718	4.12876	0.00038981	0.014872
Cldn4	claudin 4	1816	7.06818	-0.537683	0.000391512	0.014909
Bc1	brain cytoplasmic RNA 1	168	-1.92763	0.0909416	0.000392682	0.0149256
Potegl	POTE ankyrin domain family, member G like	2004	-8.52247	0.146309	0.000395644	0.0150101
H2-M6-ps	histocompatibility 2, M region locus 6, pseudogene	1034	6.22215	-1.21443	0.000397466	0.0150512
Akap12	A kinase (PRKA) anchor protein (gravin) 12	6728	0.914724	3.476	0.000400341	0.0151319
Hid1	HID1 domain containing	4595	-1.03238	4.26906	0.000402073	0.0151691
Gm43690		266	4.39774	-0.145704	0.000404468	0.0152312
Fgd4	FYVE, RhoGEF and PH domain containing 4	17517	0.810558	4.65734	0.000409995	0.0154108
Zfp420	zinc finger protein 420	5751	1.01606	2.65297	0.000415376	0.0155808
Ifi214	interferon activated gene 214	8107	0.824461	3.77929	0.00041605	0.0155808
Gm26528		283	7.2791	-0.194153	0.000418367	0.0156388
Klhl18	kelch-like 18	7021	0.532524	5.4089	0.000422917	0.0157603
Cdh11	cadherin 11	8904	2.51275	-1.04152	0.00042326	0.0157603
Mir181a-1hg	Mir181a-1 and Mir181b-1 host gene	3388	7.47358	2.56686	0.000423944	0.0157603
Gm47003		1481	0.77138	3.21871	0.000427396	0.0158309
Vmn1r-ps145	vomeronasal 1 receptor, pseudogene 145	424	8.31435	1.39216	0.000428186	0.0158309
Gm44658		637	-7.31415	-1.00195	0.000428755	0.0158309
Dusp14	dual specificity phosphatase 14	1945	-1.70067	0.863768	0.000428957	0.0158309
4930556H04Rik	RIKEN cDNA 4930556H04 gene	1675	1.71338	0.0559274	0.000432244	0.0159233
Hps6	HPS6, biogenesis of lysosomal organelles complex 2 subunit 3	2666	-0.68832	3.36073	0.000436245	0.0160417
Slc38a8	solute carrier family 38, member 8	3499	7.43069	5.87147	0.000440706	0.0161765
Gm6997	mitochondrial ribosomal protein L22 pseudogene	620	7.15883	0.211662	0.000443151	0.0162369
Dcaf17	DDB1 and CUL4 associated factor 17	9806	0.605271	3.91623	0.000444075	0.0162415
Hmga1	high mobility group AT-hook 1	2125	-0.543576	5.44248	0.000453602	0.0165601
Abca9	ATP-binding cassette, sub-family A (ABC1), member 9	8048	1.24022	6.0862	0.000457958	0.0166892
Dmwd	dystrophia myotonica-containing WD repeat motif	2556	-0.81017	3.92531	0.000463215	0.0168506
Sptb	spectrin beta, erythrocytic	12147	-1.41547	2.58535	0.000465159	0.0168911
Gm13498	heat shock protein 90 alpha (cytosolic), class B member 1 pseudogene	2166	-3.80616	-1.94295	0.000469883	0.0170322
Igkj1	immunoglobulin kappa joining 1	38	-1.35431	7.73475	0.000481415	0.0173795
Zfp993	zinc finger protein 993	1275	2.36148	-0.402103	0.000481778	0.0173795
Tchh	trichohyalin	5823	-3.88888	1.01989	0.000482466	0.0173795
Ighv7-3	immunoglobulin heavy variable 7-3	361	1.69792	5.05697	0.000482882	0.0173795
Gm45495		1700	1.73151	0.040958	0.000483768	0.0173806
BE692007	expressed sequence BE692007	5236	0.768268	5.9172	0.000493514	0.0176995
Fkbp2	FK506 binding protein 2	1640	-0.68166	5.21089	0.000499341	0.0178696
Zfp879	zinc finger protein 879	2414	4.55177	-0.023606	0.000500016	0.0178696
Olfm1	olfactomedin 1	3553	0.715937	4.27578	0.00050696	0.018069
Zfp873	zinc finger protein 873	3179	1.11217	2.20502	0.000508162	0.018069
Depdc5	DEP domain containing 5	11774	0.481319	4.90858	0.00050826	0.018069
Depdc7	DEP domain containing 7	2096	2.27077	0.49113	0.000509773	0.0180912
Lmna	lamin A	5838	-0.878014	5.53058	0.000512019	0.0181392
Gm9694	predicted gene 9694	1189	7.77074	2.78814	0.000513235	0.0181507
Spns2	spinster homolog 2	4083	0.957098	3.99596	0.000515526	0.0182
Gm49760	predicted gene, 49760	1785	1.7636	0.58001	0.000517174	0.0182266
Capn11	calpain 11	2708	8.79198	6.89991	0.000522451	0.0183807
Zfpm1	zinc finger protein, multitype 1	3503	-0.726407	5.34207	0.000530144	0.0186191
Pde9a	phosphodiesterase 9A	3538	7.97168	0.965816	0.000531648	0.0186252
Trav13d-1	T cell receptor alpha variable 13D-1	396	-7.28826	-0.54876	0.000532149	0.0186252
Dbndd1	dysbindin (dystrobrevin binding protein 1) domain containing 1	2645	1.76149	0.0552322	0.000535182	0.0186992
Gm15190	hepatitis B virus x interacting protein pseudogene	276	6.14479	0.335509	0.000540233	0.0188433
Gm5547	predicted gene 5547	797	-0.877557	3.57053	0.0005464	0.0190258
Gm49380		2964	-0.651302	3.90972	0.000548649	0.0190714
Adamts17	a disintegrin-like and metallopeptidase (reprolysin type) with thrombospondin type 1 motif, 17	7764	8.84125	1.97436	0.000551423	0.0191305
Pelo	pelota mRNA surveillance and ribosome rescue factor	1600	-0.601776	3.72322	0.000552229	0.0191305
Ift81	intraflagellar transport 81	5840	1.67609	0.0188128	0.000554539	0.0191778
Gm7684	membrane-associated ring finger (C3HC4) 5 pseudogene	829	6.05495	1.07715	0.000555966	0.0191945
Gm16224		412	6.58528	-0.277662	0.000563606	0.0193729
Gm37192		1348	2.14112	0.111616	0.000564994	0.0193729
A530017D24Rik	RIKEN cDNA A530017D24 gene	2614	0.817012	3.37668	0.000565333	0.0193729
Tmprss6	transmembrane serine protease 6	3359	-1.46144	3.54184	0.000565739	0.0193729
Mt2	metallothionein 2	588	-1.61065	2.62962	0.000566471	0.0193729
Gm42866		3304	6.98863	0.870497	0.000566849	0.0193729
Gm25328	predicted gene, 25328	107	7.91912	0.498651	0.000571039	0.0194834
Epb41l4b	erythrocyte membrane protein band 4.1 like 4b	8858	1.60686	-0.28014	0.000583529	0.0198761
Atp5g1	ATP synthase, H+ transporting, mitochondrial F0 complex, subunit C1 (subunit 9)	4912	-0.682266	5.48088	0.000593944	0.0201971
Gm37068		640	8.26967	5.76034	0.000595274	0.0202085
B4galt7	xylosylprotein beta1,4-galactosyltransferase, polypeptide 7 (galactosyltransferase I)	2896	0.470422	4.49799	0.000599807	0.0203285
Marchf1	membrane associated ring-CH-type finger 1	7146	0.776821	6.126	0.000603047	0.0204043
Gm22887	predicted gene, 22887	107	8.21816	-0.0400952	0.000609123	0.0205693
Aldh1a2	aldehyde dehydrogenase family 1, subfamily A2	2264	-1.2702	4.18441	0.000610468	0.0205693
Slc17a7	solute carrier family 17 (sodium-dependent inorganic phosphate cotransporter), member 7	5392	-4.19727	-1.78657	0.000611269	0.0205693
Gm5533	predicted gene 5533	1343	7.0823	1.54238	0.000612599	0.0205693
Herpud1	homocysteine-inducible, endoplasmic reticulum stress-inducible, ubiquitin-like domain member 1	2333	-0.825423	7.06194	0.000612982	0.0205693
Gm11956	predicted gene 11956	512	6.13547	-1.25291	0.000617494	0.0206623
Spocd1	SPOC domain containing 1	3223	8.22817	-0.0315699	0.000617787	0.0206623
Gm9142	glyceraldehyde-3-phosphate dehydrogenase pseudogene	955	6.19646	-0.457999	0.000621265	0.0207275
Ighv1-13	immunoglobulin heavy variable V1-13	350	-2.99326	-1.65398	0.000621774	0.0207275
Igkv4-56	immunoglobulin kappa chain variable 4-56	349	-2.07155	-1.25394	0.000623991	0.0207406
Ncr1	natural cytotoxicity triggering receptor 1	1540	1.1042	2.27396	0.000625478	0.0207406
Gm16209	translocase of inner mitochondrial membrane 23 homolog pseudogene	627	2.11466	-0.635171	0.000625716	0.0207406
Ighv1-34	immunoglobulin heavy variable 1-34	388	-1.86041	2.01042	0.000626245	0.0207406
Sulf2	sulfatase 2	5871	0.896934	4.69445	0.000633816	0.0209404
Ccdc71l	coiled-coil domain containing 71 like	4240	-0.474238	5.01182	0.000634338	0.0209404
Igkv8-18	immunoglobulin kappa variable 8-18	395	-2.0608	1.30494	0.000635756	0.0209532
Urod	uroporphyrinogen decarboxylase	2591	-0.486253	4.75748	0.000656025	0.0215862
Zfp943	zinc finger prtoein 943	4786	0.856593	3.40757	0.000659093	0.0216521
St6galnac1	ST6 (alpha-N-acetyl-neuraminyl-2,3-beta-galactosyl-1,3)-N-acetylgalactosaminide alpha-2,6-sialyltransferase 1	2392	-7.16356	0.21263	0.000663973	0.0217773
Gm50058	predicted gene, 50058	843	5.40472	-0.12206	0.000666063	0.0218106
Zfp790	zinc finger protein 790	3658	0.628365	3.5966	0.000669723	0.0218599
Primpol	primase and polymerase (DNA-directed)	6411	0.534464	4.33162	0.000670018	0.0218599
Kynu	kynureninase	6149	0.73028	3.75003	0.000670792	0.0218599
Slc4a4	solute carrier family 4 (anion exchanger), member 4	11333	5.5954	-0.426791	0.000676293	0.0220039
Ckap4	cytoskeleton-associated protein 4	3089	-0.802722	5.93904	0.000683445	0.022201
Endov	endonuclease V	6138	0.612803	4.18738	0.000686891	0.022243
Zfp932	zinc finger protein 932	3272	0.827184	3.2892	0.000688237	0.022243
Gm45774		2665	-1.6194	2.51035	0.000688685	0.022243
Trim30d	tripartite motif-containing 30D	3758	0.559795	5.21944	0.000689112	0.022243
Synpo	synaptopodin	9533	-1.05617	2.31651	0.000695491	0.0224133
Slc16a2	solute carrier family 16 (monocarboxylic acid transporters), member 2	4263	2.5237	-0.960778	0.000699194	0.022497
Slc7a10	solute carrier family 7 (cationic amino acid transporter, y+ system), member 10	2111	-1.99794	-0.400906	0.000709757	0.0227949
Gm49284		2064	1.27314	1.78042	0.000710695	0.0227949
Gm37969		3409	6.06024	0.636405	0.000714249	0.0228728
Trim30b	tripartite motif-containing 30B	7527	0.733963	5.35985	0.000717082	0.0228955
Pon3	paraoxonase 3	3385	-0.99213	4.72288	0.000717209	0.0228955
Tubgcp5	tubulin, gamma complex associated protein 5	8934	0.579412	4.07584	0.000728753	0.0232276
H2-Pa	histocompatibility 2, P region alpha locus	697	2.6923	0.330819	0.00073227	0.0233032
Gm15232	predicted gene 15232	2318	1.35601	0.643377	0.000737799	0.0234424
Gm2479	predicted gene 2479	1117	-2.31399	-0.817732	0.000741704	0.0235297
Zfp566	zinc finger protein 566	1728	0.915799	2.24454	0.000747272	0.0236694
Krtcap2	keratinocyte associated protein 2	1522	-0.636445	5.45813	0.000749022	0.023688
BC035044	cDNA sequence BC035044	1584	0.691759	3.8069	0.000756222	0.0238785
Gm5141	predicted gene 5141	3406	1.50728	0.655466	0.000762349	0.0240347
S1pr5	sphingosine-1-phosphate receptor 5	2500	0.756427	4.57795	0.000772605	0.0242834
4930560O18Rik	RIKEN cDNA 4930560O18 gene	1595	2.27178	0.385463	0.000772626	0.0242834
Cklf	chemokine-like factor	6124	0.535429	4.23478	0.000775102	0.0242914
Insyn1	inhibitory synaptic factor 1	2331	7.52793	0.280757	0.000775271	0.0242914
Adam4	a disintegrin and metallopeptidase domain 4	2504	1.61644	0.0444293	0.000776765	0.0243008
Spatc1l	spermatogenesis and centriole associated 1 like	1332	7.20182	-0.826692	0.000787023	0.0245839
Tbcel	tubulin folding cofactor E-like	8483	0.489258	5.18745	0.000794495	0.024752
Gsdma	gasdermin A	2726	-7.81059	1.24168	0.00079484	0.024752
Cd38	CD38 antigen	3890	-0.837276	6.31221	0.000796369	0.0247617
Gm34319	predicted gene, 34319	676	1.95976	1.97103	0.000812168	0.0252144
Arhgap23	Rho GTPase activating protein 23	6637	-0.815313	4.61144	0.000815368	0.0252704
Casd1	CAS1 domain containing 1	4037	0.542087	4.58774	0.000816458	0.0252704
Gm1848	Na K-ATPase beta-3 subunit pseudogene	789	2.10341	-0.757996	0.000833777	0.0257475
Prok2	prokineticin 2	1917	6.19977	-0.125584	0.000834404	0.0257475
Gm45693		1157	-7.9176	-0.283701	0.000850951	0.0262183
Rexo2	RNA exonuclease 2	3385	-0.747714	5.75149	0.000853538	0.026231
Fam166a	family with sequence similarity 166, member A	1125	-0.796395	3.54242	0.000853943	0.026231
Plekhb1	pleckstrin homology domain containing, family B (evectins) member 1	3713	9.7617	5.44663	0.000864216	0.0265045
Gm16287	predicted gene 16287	2324	4.85478	1.37745	0.000865453	0.0265045
D2hgdh	D-2-hydroxyglutarate dehydrogenase	4281	0.60204	4.0381	0.000867393	0.026524
Nsun7	NOL1/NOP2/Sun domain family, member 7	5388	-6.15309	-1.84464	0.000871567	0.0266116
Gm37975		2099	6.92282	-0.423786	0.000873433	0.0266286
Acvr1b	activin A receptor, type 1B	4418	0.499036	4.88524	0.000877613	0.026716
Gm17809	conserved helix-loop-helix ubiquitous kinase pseudogene	1420	2.21788	9.72223	0.000880586	0.0267664
Cnpy2	canopy FGF signaling regulator 2	1740	-0.672225	5.06333	0.000882617	0.0267881
Zkscan6	zinc finger with KRAB and SCAN domains 6	2371	0.559072	4.26344	0.00088946	0.0269387
Ptpn14	protein tyrosine phosphatase, non-receptor type 14	13413	0.814441	3.4216	0.000890791	0.0269387
Ighv1-53	immunoglobulin heavy variable 1-53	351	-1.61637	5.95366	0.000891552	0.0269387
Trav12-1	T cell receptor alpha variable 12-1	416	3.30418	-0.640872	0.00089365	0.026962
Casp9	caspase 9	5197	0.532981	5.04618	0.000896648	0.0270124
Iffo2	intermediate filament family orphan 2	6216	-0.592534	4.24626	0.000902955	0.0271621
Lrrc55	leucine rich repeat containing 55	6474	6.86772	-0.564099	0.000906087	0.0272161
Prrt4	proline-rich transmembrane protein 4	3411	7.89639	5.95246	0.00090849	0.027248
Sardh	sarcosine dehydrogenase	5432	-2.48505	2.37266	0.00091692	0.0274557
Selenos	selenoprotein S	1477	-0.587123	5.62928	0.000918114	0.0274557
Btla	B and T lymphocyte associated	3396	1.03388	7.01959	0.000920638	0.0274907
Zfp938	zinc finger protein 938	2128	1.09468	1.54656	0.000926269	0.0276055
Lama2	laminin, alpha 2	16605	-8.53091	0.210995	0.000927297	0.0276055
Gm43698		703	-1.93798	-0.878636	0.000928555	0.0276055
Fbxo32	F-box protein 32	6976	0.609261	4.05653	0.000931079	0.0276401
Gm43136		636	5.15763	-0.472581	0.000932978	0.0276561
Sdc1	syndecan 1	3809	-1.02334	4.59164	0.000936272	0.0277134
Tdrd9	tudor domain containing 9	5415	6.70904	0.419167	0.000941699	0.0278054
Zfp708	zinc finger protein 708	2633	1.39596	0.782948	0.000942116	0.0278054
Cracd	capping protein inhibiting regulator of actin	12305	-1.27336	1.35256	0.000957901	0.0282303
4930459C07Rik	RIKEN cDNA 4930459C07 gene	1805	6.48021	-0.0653046	0.000963776	0.0283623
Rps4l	ribosomal protein S4-like	943	-1.34657	2.4215	0.000982684	0.028877
Fpgt	fucose-1-phosphate guanylyltransferase	6282	0.644366	3.6821	0.000989514	0.0290357
Gm44570	predicted gene 44570	3715	8.08098	2.95041	0.000993357	0.0291065
Zfp763	zinc finger protein 763	3557	1.06529	1.88502	0.000997183	0.0291766
Gm13203	predicted gene 13203	520	6.37067	0.0358572	0.00100015	0.0292214
Gm45605		4269	5.1891	1.52691	0.00100613	0.0293371
Usf2-ps1	upstream transcription factor 2, pseudogene 1	311	6.6086	0.662244	0.001007	0.0293371
Ppef2	protein phosphatase, EF hand calcium-binding domain 2	2983	1.57179	0.615419	0.00102722	0.0298834
Rhd	Rh blood group, D antigen	1594	-1.48428	1.57567	0.00103706	0.0300843
Zscan30	zinc finger and SCAN domain containing 30	2474	1.3649	0.761537	0.00103708	0.0300843
Rassf8	Ras association (RalGDS/AF-6) domain family (N-terminal) member 8	5559	1.26556	3.76043	0.00104046	0.0301391
Gm17092		2011	-0.611911	4.21194	0.00104695	0.0302842
Dnajc16	DnaJ heat shock protein family (Hsp40) member C16	6510	0.485892	4.54241	0.00105583	0.0304223
Cd300ld3	CD300 molecule like family member D3	852	-2.94664	0.283545	0.00105614	0.0304223
Gm6125	zinc finger, BED domain containing 4 pseudogene	3472	7.69718	-0.584501	0.00105621	0.0304223
Gm43197		2583	1.45977	2.47645	0.00106305	0.0305759
Gm10241	SMT3 suppressor of mif two 3 homolog 2 pseudogene	286	2.09524	-0.67494	0.00106523	0.0305953
Rtn4rl2	reticulon 4 receptor-like 2	1506	6.00541	7.24999	0.001084	0.0310904
Gm19843	predicted gene, 19843	772	7.67278	0.0346947	0.00109379	0.0313272
Gm16409	ribosomal protein S6 pseudogene	747	-1.76059	-0.841808	0.00111408	0.0318633
Vill	villin-like	4409	0.764292	4.60641	0.00112158	0.0320329
Igkv10-95	immunoglobulin kappa variable 10-95	347	-1.50101	1.50017	0.00113024	0.0322348
Gm37960		1897	7.97869	0.415358	0.00113255	0.0322556
Gm49450		899	-0.529379	5.7546	0.00114057	0.0324338
Chst15	carbohydrate sulfotransferase 15	6754	0.587397	5.32693	0.001142	0.0324338
1700096J18Rik	RIKEN cDNA 1700096J18 gene	482	2.21759	2.39697	0.00114843	0.0325708
Fzd1	frizzled class receptor 1	4197	1.57383	4.22301	0.00115289	0.0326519
Sardhos		265	-5.62008	-0.0733597	0.00115704	0.0326521
Tox2	TOX high mobility group box family member 2	3401	-1.14073	3.7646	0.00115835	0.0326521
Cpm	carboxypeptidase M	5964	1.02629	5.27455	0.00115924	0.0326521
Gamt	guanidinoacetate methyltransferase	1444	1.19958	2.21415	0.00115932	0.0326521
Gale	galactose-4-epimerase, UDP	2370	-0.886711	3.54496	0.00116321	0.0327164
Zkscan4	zinc finger with KRAB and SCAN domains 4	2400	-5.25709	0.50244	0.00117494	0.0329724
Zcchc24	zinc finger, CCHC domain containing 24	4557	0.610121	5.50031	0.00117556	0.0329724
Gm29253		5231	-0.492827	5.11043	0.00118114	0.0330833
Zfp108	zinc finger protein 108	2721	4.98597	0.205711	0.00118459	0.0331344
Bag3	BCL2-associated athanogene 3	2562	-0.564657	4.6616	0.00119588	0.0334042
Gopc	golgi associated PDZ and coiled-coil motif containing	10958	0.541251	5.10223	0.00120724	0.0336358
Trim65	tripartite motif-containing 65	5883	0.578976	5.10571	0.00120812	0.0336358
4930512J16Rik	RIKEN cDNA 4930512J16 gene	1974	-6.29576	0.21304	0.00120914	0.0336358
Akr1c18	aldo-keto reductase family 1, member C18	1207	3.41998	3.59683	0.00121622	0.033718
Tlr1	toll-like receptor 1	3346	0.659982	5.88761	0.00121849	0.033718
Gm11209		431	7.01062	0.224953	0.00121855	0.033718
Gm20463		366	-0.702927	3.68256	0.00121872	0.033718
ENSMUSG00002075001		71	-6.0973	1.12153	0.00122093	0.0337332
Gm43096		421	6.45671	0.654026	0.0012263	0.0338357
Glrx5	glutaredoxin 5	3682	-0.580912	4.77367	0.00122823	0.0338428
Gm12999		485	-0.660587	4.86989	0.00123052	0.0338447
Gm525	predicted gene 525	763	7.00768	0.273079	0.00123217	0.0338447
Samd14	sterile alpha motif domain containing 14	3379	-1.05514	1.93838	0.00123329	0.0338447
Rgs18	regulator of G-protein signaling 18	2031	0.777651	3.61694	0.00123508	0.0338483
Gpat2	glycerol-3-phosphate acyltransferase 2, mitochondrial	2628	-2.09749	-0.552488	0.00124217	0.0339967
Ergic1	endoplasmic reticulum-golgi intermediate compartment (ERGIC) 1	8888	-0.771695	5.73072	0.00124475	0.0340215
Npc1l1	NPC1 like intracellular cholesterol transporter 1	4467	5.60464	0.763884	0.00125946	0.0343772
Prrc1	proline-rich coiled-coil 1	11993	-0.485531	5.36007	0.00126844	0.034533
Alpk2	alpha-kinase 2	7960	-1.25438	2.09903	0.00127007	0.034533
Ccne1	cyclin E1	2662	-0.750147	3.79687	0.00127026	0.034533
Gm6436	predicted gene 6436	451	1.79561	-0.74323	0.00127478	0.0346096
Tram2	translocating chain-associating membrane protein 2	6661	-0.800327	4.87128	0.0012848	0.0348351
Dock6	dedicator of cytokinesis 6	8782	0.760083	3.47779	0.00129074	0.0349497
Rad52	RAD52 homolog, DNA repair protein	5752	0.594596	3.79336	0.00130581	0.0353108
Gab3	growth factor receptor bound protein 2-associated protein 3	3891	0.896857	2.57518	0.00131004	0.0353463
Gm42980		1028	6.40017	0.565385	0.0013106	0.0353463
Plet1os	placenta expressed transcript 1, opposite strand	1245	4.94804	-0.181507	0.00131816	0.035503
Gm49205		793	8.71658	8.6264	0.00131991	0.0355031
Cfap74	cilia and flagella associated protein 74	9951	1.339	2.14685	0.00133697	0.0359144
1810049J17Rik		462	-0.803413	3.86109	0.0013505	0.0361437
Csmd2	CUB and Sushi multiple domains 2	17077	5.61393	1.11961	0.00135061	0.0361437
Gm10036	ribosomal protein L11 pseudogene	534	-1.67771	0.537316	0.00135083	0.0361437
Zfp518a	zinc finger protein 518A	6840	0.678149	4.15948	0.00135277	0.0361479
Papolg	poly(A) polymerase gamma	5491	0.60163	4.40109	0.00135579	0.0361811
Ggcx	gamma-glutamyl carboxylase	3244	-0.724058	3.51816	0.00136858	0.0364746
Slc43a3	solute carrier family 43, member 3	4464	-0.683693	3.56877	0.00138252	0.0367979
Gm6630	predicted pseudogene 6630	454	-7.10627	-0.277672	0.00139872	0.0371805
Pigv	phosphatidylinositol glycan anchor biosynthesis, class V	4180	0.507099	4.38047	0.00140586	0.0373214
Gm48116	predicted gene, 48116	792	1.79583	-0.750027	0.00140788	0.0373262
4632433K11Rik	RIKEN cDNA 4632433K11 gene	1129	1.14996	1.35929	0.00141099	0.0373601
Stra6	stimulated by retinoic acid gene 6	5829	2.09439	2.80212	0.00141347	0.037377
Gm10548	ribosomal protein L29 pseudogene	2629	1.26182	0.4825	0.00142291	0.0375777
Tmem181b-ps	transmembrane protein 181B, pseudogene	4187	0.777592	3.55791	0.00143	0.0376798
Cxcr3	chemokine (C-X-C motif) receptor 3	1731	-0.676315	4.69829	0.00143067	0.0376798
Gm44165		1469	7.05245	-0.0663909	0.00143233	0.0376798
Gm3720	ribosomal protein L7a pseudogene	791	7.3182	-0.262651	0.00143552	0.0377148
Igkv3-1	immunoglobulin kappa variable 3-1	359	-1.97317	3.5226	0.00143795	0.0377298
Gm11748		1498	-1.14462	4.08142	0.00144363	0.0378141
Igkv4-83	immunoglobulin kappa chain variable 4-83	334	6.50477	-0.385007	0.00144488	0.0378141
Gssos1	glutathione synthase, opposite strand 1	716	-1.99743	-1.03684	0.00145005	0.0379006
R3hcc1l	R3H domain and coiled-coil containing 1 like	7397	0.465335	4.96568	0.00146277	0.0381632
Gm43482		1861	5.67412	0.313571	0.00146385	0.0381632
Ifi203-ps	interferon activated gene 203, pseudogene	2556	1.83241	1.7402	0.00147216	0.0383309
Gm47127		1228	5.28169	0.247668	0.00149276	0.0388175
Gm11470	GLE1 RNA export mediator pseudogene	1475	-7.04966	-0.274547	0.00149733	0.0388866
Gm17849	predicted gene, 17849	853	6.474	-0.760616	0.00152066	0.0394421
Foxc2	forkhead box C2	2725	5.26172	-1.32245	0.00154564	0.040039
Stac2	SH3 and cysteine rich domain 2	3139	-0.86139	4.7871	0.00155245	0.0401641
Acer1	alkaline ceramidase 1	2429	6.20047	2.67978	0.00155485	0.0401752
Rapgefl1	Rap guanine nucleotide exchange factor (GEF)-like 1	5677	1.35456	0.065182	0.00156862	0.0404796
Poglut1	protein O-glucosyltransferase 1	4658	0.446529	4.78289	0.00157979	0.0407162
Zfp386	zinc finger protein 386 (Kruppel-like)	8753	0.579754	3.93072	0.00158567	0.0408159
Mir7652	microRNA 7652	56	1.93764	-0.644867	0.00158937	0.0408596
Gm10790	predicted gene 10790	1958	1.34014	4.10263	0.00159456	0.0409412
A830082N09Rik	RIKEN cDNA A830082N09 gene	7840	2.07869	1.21321	0.00159968	0.041002
Zfp81	zinc finger protein 81	6790	0.750623	3.11377	0.00160096	0.041002
Mir3100	microRNA 3100	65	6.79449	0.657942	0.00160615	0.0410831
Tubb4b	tubulin, beta 4B class IVB	2088	-0.718	6.90018	0.00161313	0.0412099
4632428C04Rik	RIKEN cDNA 4632428C04 gene	2428	1.45502	1.13116	0.00162594	0.0414849
Tent5c	terminal nucleotidyltransferase 5C	6097	-0.910835	6.06088	0.00163636	0.0416985
Tex29	testis expressed 29	1262	5.53772	2.01979	0.00164126	0.041771
Ccdc125	coiled-coil domain containing 125	2469	0.543329	4.05668	0.0016606	0.0422103
Prdx4	peroxiredoxin 4	2106	-0.890098	5.18609	0.00167014	0.0423899
Gm42495		405	7.95932	6.06984	0.00167254	0.0423899
Gm10451	predicted gene 10451	2494	1.18932	1.54198	0.00167428	0.0423899
A230028O05Rik	RIKEN cDNA A230028O05 gene	2793	-5.25516	0.411835	0.00167681	0.0423899
Rtkn	rhotekin	4269	-1.61179	0.0890761	0.00167808	0.0423899
Htra3	HtrA serine peptidase 3	4439	-1.43317	4.76364	0.00169521	0.0427693
Gm12788		308	5.26264	1.00172	0.00170223	0.0428932
Nlk	nemo like kinase	5447	0.527891	4.43785	0.00171387	0.0431332
A730091E23Rik	RIKEN cDNA A730091E23 gene	3825	6.55435	2.20172	0.00173406	0.0435555
Mir704	microRNA 704	77	-0.701265	3.71271	0.00173494	0.0435555
Igkv5-37	immunoglobulin kappa variable 5-37	359	3.38186	2.48973	0.00174264	0.0436691
Klrb1c	killer cell lectin-like receptor subfamily B member 1C	2961	0.818162	3.06588	0.00174726	0.0436691
Gm7292	predicted gene 7292	2527	6.38352	3.39341	0.00174819	0.0436691
Gm20045	predicted gene, 20045	5577	-2.68172	-0.982508	0.00174832	0.0436691
Lhfpl1	lipoma HMGIC fusion partner-like 1	1902	5.07267	-0.671818	0.00175049	0.0436691
Pomgnt1	protein O-linked mannose beta 1,2-N-acetylglucosaminyltransferase	5463	-0.468418	4.71229	0.00175235	0.0436691
Mrpl16	mitochondrial ribosomal protein L16	3169	-0.55869	3.90887	0.00175502	0.0436822
Gmppb	GDP-mannose pyrophosphorylase B	2785	-0.472595	5.37341	0.00176245	0.0437609
H13	histocompatibility 13	8884	-0.801747	7.2357	0.00176249	0.0437609
Rnf26	ring finger protein 26	3641	-0.54611	4.34223	0.00177111	0.0439213
Casc1	cancer susceptibility candidate 1	12207	0.854959	2.96085	0.00180163	0.0445532
Tns4	tensin 4	5167	1.47172	3.06595	0.00180243	0.0445532
Cep295	centrosomal protein 295	16238	0.54028	4.89734	0.00180411	0.0445532
Ighv1-56	immunoglobulin heavy variable 1-56	351	-2.64609	0.546692	0.00180806	0.0445532
Spp1	secreted phosphoprotein 1	1648	-1.11987	3.88743	0.00181231	0.0445532
Gm47445		1694	-6.12515	0.0856662	0.00181323	0.0445532
Ap1s2	adaptor-related protein complex 1, sigma 2 subunit	4965	0.592655	5.00222	0.00181555	0.0445532
Ighv4-1	immunoglobulin heavy variable 4-1	414	-1.45088	5.21793	0.00181687	0.0445532
Tmc3	transmembrane channel-like gene family 3	9027	0.91806	2.38208	0.00182028	0.0445532
Gal	galanin and GMAP prepropeptide	788	5.56837	0.240835	0.00182198	0.0445532
Dennd6a	DENN/MADD domain containing 6A	8343	0.54044	5.15818	0.00182277	0.0445532
Zfp984	zinc finger protein 984	2912	0.823617	4.08288	0.00182323	0.0445532
Gm5182	acetyl-Coenzyme A carboxylase alpha pseudogene	6092	1.89727	-0.0868479	0.00182507	0.0445532
Platr25	pluripotency associated transcript 25	6180	0.826826	2.82495	0.00183207	0.044612
Ntng2	netrin G2	3990	-0.687991	5.48942	0.00183229	0.044612
Pstpip2	proline-serine-threonine phosphatase-interacting protein 2	2340	0.643768	5.34982	0.00183617	0.044612
Pafah1b3	platelet-activating factor acetylhydrolase, isoform 1b, subunit 3	2107	-0.689288	4.92719	0.00183626	0.044612
Gm3756	tubulin, alpha 1B pseudogene	1355	-1.83184	-0.684734	0.00184076	0.0446681
Loxl2	lysyl oxidase-like 2	5405	5.51109	1.23153	0.00185212	0.0448902
Sec14l2	SEC14-like lipid binding 2	3505	-1.36991	0.983539	0.00187344	0.0453529
Gm37169		4161	1.30582	0.306769	0.00187954	0.0454021
Gm7008	predicted gene 7008	1524	-0.738705	2.87461	0.00187994	0.0454021
1110065P20Rik	RIKEN cDNA 1110065P20 gene	2069	-0.58225	3.47107	0.00188681	0.0455139
Iqank1	IQ motif and ankyrin repeat containing 1	3348	4.99263	0.496059	0.00189931	0.045709
ENSMUSG00002075986		128	6.65292	0.457885	0.00189939	0.045709
AI507597	expressed sequence AI507597	944	-1.80493	-0.971055	0.00190825	0.0458679
Ifi207	interferon activated gene 207	3422	0.786185	5.48458	0.00191434	0.0459599
Hspa12a	heat shock protein 12A	9192	0.71761	4.40911	0.00191873	0.0460111
Dyrk3	dual-specificity tyrosine-(Y)-phosphorylation regulated kinase 3	3178	-1.03321	2.59723	0.001924	0.046083
Map2k3	mitogen-activated protein kinase kinase 3	3314	-0.498385	5.49608	0.00193391	0.0462661
Gm37349		624	5.53095	0.125127	0.00193655	0.0462747
Gm12734	eukaryotic translation initiation factor 2, subunit 1 alpha pseudogene	948	6.34933	-1.20284	0.00194481	0.0464152
Nacad	NAC alpha domain containing	4892	1.15713	1.78187	0.001947	0.0464152
Ldhd	lactate dehydrogenase D	5328	0.826203	3.09215	0.0019567	0.046592
Asns	asparagine synthetase	2735	-1.08435	2.50504	0.00197677	0.0470147
Zfp426	zinc finger protein 426	4888	0.479999	4.31156	0.00198177	0.0470786
Sil1	endoplasmic reticulum chaperone SIL1 homolog (S. cerevisiae)	3436	-0.594286	4.71006	0.00205204	0.0486263
Zfp62	zinc finger protein 62	6060	0.543826	5.26437	0.00205254	0.0486263
Chpf	chondroitin polymerizing factor	3856	-0.535437	4.28614	0.00205409	0.0486263
Zfp398	zinc finger protein 398	11758	0.587034	4.51445	0.00206873	0.0489159
Rp2	retinitis pigmentosa 2 homolog	5141	0.583142	5.14795	0.00210042	0.0496075
Tmem97	transmembrane protein 97	1375	-0.78882	3.27576	0.00210377	0.049627
Fastkd5	FAST kinase domains 5	3015	0.668232	3.16777	0.00210613	0.049627
Etl4	enhancer trap locus 4	16148	-1.38215	1.37153	0.00210861	0.049628
Add2	adducin 2 (beta)	10139	-1.49612	1.74311	0.00211198	0.0496499
Mylip	myosin regulatory light chain interacting protein	3233	0.712515	6.0939	0.00212229	0.0498346
Pik3ip1	phosphoinositide-3-kinase interacting protein 1	4272	0.903974	5.50562	0.0021337	0.05002
Rbm47	RNA binding motif protein 47	7163	-0.623413	4.05038	0.00213511	0.05002
Gm50276		805	6.76119	-0.36818	0.00214037	0.0500858
Ube2w	ubiquitin-conjugating enzyme E2W (putative)	4930	0.50952	4.15121	0.00215217	0.0503038
Tnfsf4	tumor necrosis factor (ligand) superfamily, member 4	1842	-1.23633	-0.054395	0.00216535	0.0505277
Rnf212b	ring finger protein 212B	2238	5.46893	0.495195	0.00216671	0.0505277
Ybey	ybeY metallopeptidase	5701	0.906156	1.89939	0.00217543	0.0506728
Mterf2	mitochondrial transcription termination factor 2	1752	0.93543	2.54374	0.00218175	0.0507619
Mir711	microRNA 711	82	-7.58211	-0.445044	0.0022118	0.0513588
Ms4a8a	membrane-spanning 4-domains, subfamily A, member 8A	1795	1.06195	6.33223	0.00221246	0.0513588
Flt3	FMS-like tyrosine kinase 3	6176	0.696111	3.97965	0.00223373	0.0517935
4930593A02Rik	RIKEN cDNA 4930593A02 gene	2032	6.60744	-0.786554	0.00225689	0.052252
Spata6l	spermatogenesis associated 6 like	5420	-1.47526	0.190723	0.00225864	0.052252
Actr3b	ARP3 actin-related protein 3B	2425	1.12903	1.69873	0.00226407	0.052318
Dpp10	dipeptidylpeptidase 10	17227	6.63637	1.37154	0.00227082	0.0524145
Tnfsf11	tumor necrosis factor (ligand) superfamily, member 11	2236	-0.964141	1.76787	0.00227824	0.0525262
Zfp606	zinc finger protein 606	7680	0.78806	2.70121	0.00229367	0.052784
Gm5187	predicted gene 5187	991	-5.74242	-0.55365	0.00229462	0.052784
Ccdc96	coiled-coil domain containing 96	3585	7.31221	0.112395	0.00230045	0.0528584
ENSMUSG00002076508		182	-0.438274	5.08192	0.00230576	0.0528762
Rgs20	regulator of G-protein signaling 20	4239	6.68798	1.38582	0.00230745	0.0528762
Wipi1	WD repeat domain, phosphoinositide interacting 1	4410	-0.995012	3.50548	0.00230903	0.0528762
Gm17541	ribosomal protein L18A pseudogene	525	7.08095	2.56551	0.00232565	0.0531969
Mfsd2a	major facilitator superfamily domain containing 2A	2250	-1.29813	0.73186	0.00234498	0.0535789
Gm572	predicted gene 572	1385	5.5148	0.224718	0.00235623	0.0537755
Gm47957		636	6.30519	-0.992128	0.00236368	0.053885
Abcb4	ATP-binding cassette, sub-family B (MDR/TAP), member 4	9383	-0.912408	2.36429	0.00236663	0.0538917
Rpl28-ps1	ribosomal protein L28, pseudogene 1	414	-1.16529	1.83801	0.0023944	0.054408
Gm11615		818	6.60714	-1.28808	0.00239465	0.054408
Scrg1	scrapie responsive gene 1	700	1.7094	-1.26372	0.00242713	0.0550844
Nhlrc3	NHL repeat containing 3	9046	0.467893	4.79064	0.00243727	0.0552476
Enc1	ectodermal-neural cortex 1	4737	0.619918	3.49172	0.00243975	0.0552476
Ighv1-72	immunoglobulin heavy variable 1-72	396	-1.32154	4.62671	0.00245394	0.0555071
Mydgf	myeloid derived growth factor	2222	-0.539614	5.2057	0.00245793	0.0555356
Tspan33	tetraspanin 33	5195	-0.978167	2.35308	0.00247133	0.0557764
Nat8l	N-acetyltransferase 8-like	6670	0.765129	4.07024	0.00247863	0.055879
Edem2	ER degradation enhancer, mannosidase alpha-like 2	3463	-0.77862	6.32734	0.00250024	0.0563039
Uqcrq	ubiquinol-cytochrome c reductase, complex III subunit VII	1831	-0.606179	5.471	0.00251857	0.0565113
Reep4	receptor accessory protein 4	2377	-0.474791	4.98613	0.00252005	0.0565113
Pycr2	pyrroline-5-carboxylate reductase family, member 2	2958	-0.510455	5.11792	0.00252259	0.0565113
Ache	acetylcholinesterase	4623	-1.42054	0.222193	0.00252284	0.0565113
Ift20	intraflagellar transport 20	1525	-0.561588	4.5661	0.00252617	0.0565113
Fv1	Friend virus susceptibility 1	1380	1.10532	1.61738	0.00252703	0.0565113
Zfp853	zinc finger protein 853	3140	6.63624	-0.622783	0.0025289	0.0565113
Rora	RAR-related orphan receptor alpha	13071	-0.791629	2.96572	0.00254301	0.0566963
Spaca1	sperm acrosome associated 1	1596	-1.58742	-0.316846	0.0025467	0.0566963
Gm15501	predicted pseudogene 15501	849	-0.998639	1.7213	0.00254739	0.0566963
Ccdc87	coiled-coil domain containing 87	3163	6.33033	-1.26727	0.00254833	0.0566963
Henmt1	HEN1 methyltransferase homolog 1 (Arabidopsis)	2476	5.72452	1.32644	0.0025557	0.056798
Ptpro	protein tyrosine phosphatase, receptor type, O	6723	0.694902	5.01306	0.00256536	0.0569505
Ppp1r3b	protein phosphatase 1, regulatory subunit 3B	6216	0.774218	3.09719	0.00256824	0.0569522
Hal	histidine ammonia lyase	5549	1.51077	5.35022	0.00258994	0.0573708
Sgsh	N-sulfoglucosamine sulfohydrolase (sulfamidase)	4414	0.497625	5.04011	0.00260992	0.0577505
Clec2i	C-type lectin domain family 2, member i	3110	0.554367	5.73277	0.0026153	0.0578067
Gm19040	calmodulin regulated spectrin-associated protein 1 pseudogene	4726	-2.12382	-0.551842	0.00261946	0.0578357
Tdrd7	tudor domain containing 7	3958	0.484701	5.06288	0.00263103	0.0580283
Ighv1-85	immunoglobulin heavy variable 1-85	351	-1.67241	3.69186	0.00264394	0.0582497
Gm30489	predicted gene, 30489	1746	1.87361	1.63876	0.00265267	0.05829
Gm10313	glyceraldehyde-3-phosphate dehydrogenase pseudogene	1002	-7.40867	0.387809	0.00265394	0.05829
Gm43305	predicted gene 43305	5014	1.31713	5.71699	0.00265436	0.05829
Gm49249	predicted gene, 49249	1762	4.66452	0.926523	0.00267527	0.0586857
Gm18828	predicted gene, 18828	1012	5.16637	0.969286	0.00268869	0.0589166
Pot1a	protection of telomeres 1A	8669	0.488542	4.15072	0.00269635	0.0590208
2010106G04Rik	RIKEN cDNA 2010106G04 gene	311	6.46744	-1.23566	0.0027228	0.0595146
Klhl24	kelch-like 24	10183	0.678871	6.88277	0.00272715	0.0595146
4930597A21Rik	RIKEN cDNA 4930597A21 gene	698	6.42658	0.618333	0.00272769	0.0595146
Gm8221	apolipoprotein L 7c pseudogene	1110	2.23352	-0.341689	0.00273353	0.0595782
Stard10	START domain containing 10	2419	-0.690079	4.24601	0.00275561	0.0599407
Mdm4-ps	transformed mouse 3T3 cell double minute 4, pseudogene	6514	4.09688	-0.887715	0.00276084	0.0599407
Zfp120	zinc finger protein 120	4376	0.522878	4.14694	0.00276099	0.0599407
Trgj2	T cell receptor gamma joining 2	60	-1.45762	0.259807	0.00276196	0.0599407
Igkv4-59	immunoglobulin kappa variable 4-59	368	-1.37925	5.16833	0.00276573	0.0599585
Gm50059	60S ribosomal protein L7a pseudogene	808	4.50103	-0.811491	0.00277864	0.0601164
Hras	Harvey rat sarcoma virus oncogene	3733	-0.591884	4.44388	0.00277892	0.0601164
Btbd17	BTB (POZ) domain containing 17	3187	5.30216	-0.170126	0.00278422	0.0601669
1810012K16Rik	RIKEN cDNA 1810012K16 gene	547	7.03096	0.0958456	0.00279744	0.0603746
Gm8801	protein phosphatase 1, regulatory subunit 10 pseudogene	1064	6.45238	0.0234311	0.00279977	0.0603746
Ssr2	signal sequence receptor, beta	1864	-0.759162	6.17078	0.00280735	0.060474
Desi1	desumoylating isopeptidase 1	3635	-0.477665	5.06	0.00281462	0.0605664
Ssr4	signal sequence receptor, delta	3096	-0.721946	6.59737	0.00282428	0.0606582
Trgv2	T cell receptor gamma variable 2	491	-1.25625	1.10781	0.00282485	0.0606582
Kcnh2	potassium voltage-gated channel, subfamily H (eag-related), member 2	4845	1.14122	0.995412	0.00283068	0.0607192
Cept1	choline/ethanolaminephosphotransferase 1	3116	0.555509	5.72035	0.00283583	0.0607656
Slc30a4	solute carrier family 30 (zinc transporter), member 4	5482	0.608814	3.51115	0.00284529	0.0609042
Rubcnl	RUN and cysteine rich domain containing beclin 1 interacting protein like	4799	0.67933	5.1122	0.00285495	0.0609946
Iqcd	IQ motif containing D	1680	-1.77929	-0.739244	0.00285551	0.0609946
Slfn5	schlafen 5	6326	0.766245	6.62724	0.00287059	0.0612524
Sf3b4	splicing factor 3b, subunit 4	2162	-0.409545	5.16514	0.00287589	0.061301
Ighv9-3	immunoglobulin heavy variable V9-3	351	-1.37267	6.02945	0.00287948	0.0613134
Gm8451	predicted gene 8451	447	-1.4504	0.839146	0.00290719	0.0617717
Gm24430	predicted gene, 24430	104	6.21349	0.948139	0.00290777	0.0617717
Csrp1	cysteine and glycine-rich protein 1	1956	-0.54982	5.75172	0.00291012	0.0617717
Mroh8	maestro heat-like repeat family member 8	4844	-0.979305	3.15685	0.002921	0.0619379
Gm10051	predicted pseudogene 10051	414	-1.72306	0.0500942	0.00293244	0.0620551
Macroh2a3	macroH2A.3 histone	1112	6.78972	1.70768	0.00293263	0.0620551
Pold2	polymerase (DNA directed), delta 2, regulatory subunit	1896	-0.477561	4.46812	0.00294419	0.062235
Gm50386		1069	1.18457	6.49881	0.00295378	0.0623729
Gm49395		1724	-0.596072	3.14225	0.00296077	0.0624557
Lmbr1	limb region 1	5850	1.15118	1.79565	0.00298533	0.0629085
Gstp1	glutathione S-transferase, pi 1	1548	-0.529042	5.23153	0.00299035	0.062949
Tor2a	torsin family 2, member A	3050	-0.429877	5.09612	0.00302792	0.0636741
Tmem248	transmembrane protein 248	4086	-0.552571	6.01739	0.0030377	0.0638137
Gm14017	mitochondrial ribosomal protein L51 pseudogene	386	7.86857	1.62355	0.0030455	0.0639115
Zfp771	zinc finger protein 771	2009	-0.811534	2.81322	0.0030599	0.0641475
Slc7a5	solute carrier family 7 (cationic amino acid transporter, y+ system), member 5	3708	-0.70547	5.06752	0.0030703	0.0642993
Cnr2	cannabinoid receptor 2 (macrophage)	3982	0.671314	5.89552	0.00307399	0.0643102
Rnf151	ring finger protein 151	1195	7.35809	0.144293	0.00309524	0.064659
Ighv1-67	immunoglobulin heavy variable V1-67	351	-1.38076	-0.056787	0.00309702	0.064659
Ubac1	ubiquitin associated domain containing 1	2632	-0.43706	4.7621	0.00311113	0.0648871
Gm47992		1987	1.20444	1.07605	0.00312808	0.0651737
Zfp329	zinc finger protein 329	6732	0.901871	3.49386	0.00313712	0.0652952
Adam22	a disintegrin and metallopeptidase domain 22	14348	1.15404	1.09246	0.00314248	0.0653341
Mmp14	matrix metallopeptidase 14 (membrane-inserted)	5960	-0.879733	3.17106	0.00314542	0.0653341
Tasl	TLR adaptor interacting with endolysosomal SLC15A4	3754	0.540675	4.03788	0.00314987	0.0653345
Pik3c3	phosphatidylinositol 3-kinase catalytic subunit type 3	4466	0.429334	5.55849	0.00315232	0.0653345
Igkv2-107	immunoglobulin kappa variable 2-107	313	1.69823	0.509081	0.00315508	0.0653345
Nudt6	nudix (nucleoside diphosphate linked moiety X)-type motif 6	1677	0.649916	3.01785	0.00316366	0.0654457
Gm37939		447	-0.661943	5.07988	0.00317036	0.0655175
Zscan29	zinc finger SCAN domains 29	7169	0.428367	5.1916	0.00317717	0.0655688
2810410L24Rik	RIKEN cDNA 2810410L24 gene	3028	5.37182	1.42167	0.00317929	0.0655688
Syt14	synaptotagmin XIV	11932	-6.9385	-0.613026	0.00320725	0.0660784
Zfp322a	zinc finger protein 322A	6263	0.539646	3.81534	0.00321684	0.0662089
Atp1b1	ATPase, Na+/K+ transporting, beta 1 polypeptide	3081	0.728456	3.95019	0.00324988	0.0668213
Ormdl1	ORM1-like 1 (S. cerevisiae)	4711	0.466389	4.11568	0.0032669	0.0670308
Ctla4	cytotoxic T-lymphocyte-associated protein 4	2330	-0.728721	4.81065	0.00326972	0.0670308
Gm13487	TATA box binding protein (Tbp)-associated factor, RNA polymerase I, D pseudogene	864	6.67019	1.31533	0.00327096	0.0670308
Gm15536		114	-1.70545	0.383905	0.00327325	0.0670308
2810459M11Rik	RIKEN cDNA 2810459M11 gene	3331	8.28441	1.62783	0.00329088	0.0672972
Lynx1	Ly6/neurotoxin 1	4662	0.546003	4.57423	0.00329288	0.0672972
Yars	tyrosyl-tRNA synthetase	5943	-0.492834	5.18841	0.00330013	0.0673777
Gssos2	glutathione synthase, opposite strand 2	869	-1.81338	-1.04492	0.00331012	0.0675139
Manf	mesencephalic astrocyte-derived neurotrophic factor	3524	-0.81154	6.71186	0.00331743	0.0675951
Rpl19-ps9	ribosomal protein L19, pseudogene 9	588	-5.9858	-0.344104	0.00332925	0.0677113
Ighv1-55	immunoglobulin heavy variable 1-55	415	-1.51806	5.55928	0.00333383	0.0677113
4732496C06Rik	RIKEN cDNA 4732496C06 gene	2500	1.26332	1.41288	0.00333501	0.0677113
Obi1	ORC ubiquitin ligase 1	4435	0.620443	3.12455	0.00333645	0.0677113
Igkj2	immunoglobulin kappa joining 2	43	-1.31355	7.38448	0.00334376	0.067792
Igkv4-62	immunoglobulin kappa variable 4-62	354	-1.75636	1.11879	0.00334817	0.0678138
Osbpl10	oxysterol binding protein-like 10	5139	4.87853	-0.276897	0.00337679	0.0683254
Gm17819	eukaryotic translation initiation factor 5A pseudogene	138	-7.19654	0.0656529	0.00342505	0.0691729
Cenpv	centromere protein V	1811	-0.800147	2.44211	0.00342861	0.0691729
Olfr77	olfactory receptor 77	9649	-1.34387	0.608918	0.00342888	0.0691729
Gm43335		3276	4.76977	-1.54878	0.0034354	0.0692358
Gm42928		3339	0.700526	3.09417	0.00344163	0.0692925
Cd55os	CD55 molecule, opposite strand sequence	2438	0.873371	3.50913	0.00347104	0.0698156
Stn1	STN1, CST complex subunit	4045	0.535566	3.54755	0.00348158	0.0699584
Plcb1	phospholipase C, beta 1	11115	1.02447	3.61527	0.00348984	0.0700552
Scart2	scavenger receptor family member expressed on T cells 2	5532	1.17823	1.7338	0.00349988	0.0701874
Cope	coatomer protein complex, subunit epsilon	3353	-0.613937	6.51313	0.00351017	0.0703245
Drd5	dopamine receptor D5	3152	2.10814	-0.906353	0.00352338	0.0705197
Ighv1-18	immunoglobulin heavy variable V1-18	351	-1.19874	5.08924	0.00353742	0.0706298
Ankrd66	ankyrin repeat domain 66	1307	2.31797	-0.0919883	0.00354176	0.0706298
Sec13	SEC13 homolog, nuclear pore and COPII coat complex component	3184	-0.48266	5.85862	0.00354241	0.0706298
Gm5784	predicted gene 5784	4144	4.8727	-1.61465	0.00354609	0.0706298
Mef2b	myocyte enhancer factor 2B	1404	-0.71738	3.2624	0.00354625	0.0706298
Zscan20	zinc finger and SCAN domains 20	8375	0.631148	3.472	0.00358069	0.071246
Septin3	septin 3	8319	1.36467	1.08816	0.00358476	0.0712571
Gabarapl1	gamma-aminobutyric acid (GABA) A receptor-associated protein-like 1	2013	-0.537217	4.34949	0.00359316	0.0712793
Gm42930		3260	7.13578	-0.0943762	0.00359325	0.0712793
Zfp952	zinc finger protein 952	4368	0.481342	4.04881	0.00359833	0.0712793
Gm11512		663	8.23298	6.359	0.0035999	0.0712793
Gm15707	lactate dehydrogenase A pseudogene	996	4.89199	-0.63926	0.00360423	0.0712957
Plpp5	phospholipid phosphatase 5	3528	-0.805179	3.72544	0.0036181	0.0715005
Gm28557		5072	0.994104	1.74078	0.00362401	0.0715478
Slc25a53	solute carrier family 25, member 53	7963	0.672665	4.0868	0.00362957	0.0715732
Nans	N-acetylneuraminic acid synthase (sialic acid synthase)	4581	-0.567159	5.94723	0.00363234	0.0715732
Gm16572		279	5.83445	2.50493	0.0036553	0.0719246
Fut7	fucosyltransferase 7	2355	1.02188	2.3892	0.00365725	0.0719246
Cpeb3	cytoplasmic polyadenylation element binding protein 3	7414	-1.19392	2.08677	0.00366364	0.0719809
Jaml	junction adhesion molecule like	3108	0.486883	3.93841	0.00367558	0.0721456
Gm18959	U2 small nuclear RNA auxiliary factor 1-like 4 pseudogene	655	5.60252	-0.552992	0.00368643	0.0722889
Gm18752	pyrin and HIN domain family, member 1 pseudogene	917	-1.45678	2.48076	0.00370244	0.0725329
Asb13	ankyrin repeat and SOCS box-containing 13	5395	0.650899	4.53191	0.00370638	0.0725401
Kel	Kell blood group	2773	-1.44312	1.49436	0.00372911	0.0728649
Zfp827	zinc finger protein 827	11762	0.809575	2.39813	0.00373014	0.0728649
Fam149a	family with sequence similarity 149, member A	5954	1.1981	1.10402	0.00373538	0.0728972
Gm10244	predicted gene 10244	1141	-0.644607	3.27094	0.00374214	0.0729592
Gm10524	predicted gene 10524	1893	0.936621	1.71294	0.00375802	0.0731986
Slc2a9	solute carrier family 2 (facilitated glucose transporter), member 9	5083	-0.702456	3.487	0.00377454	0.07345
Gm11695	predicted gene 11695	407	1.50324	-0.65711	0.00380344	0.0739416
Tifab	TRAF-interacting protein with forkhead-associated domain, family member B	3497	0.749095	5.33892	0.00381898	0.0741293
Mir7030	microRNA 7030	60	-1.48561	-0.214892	0.00382225	0.0741293
Akr1c13	aldo-keto reductase family 1, member C13	1434	0.817928	3.59018	0.00382403	0.0741293
Orai1	ORAI calcium release-activated calcium modulator 1	2295	-0.492271	4.89062	0.00385449	0.0745328
Gm23297	predicted gene, 23297	127	6.32509	-0.377612	0.00385492	0.0745328
Prr33	proline rich 33	2514	0.728992	4.14015	0.00385584	0.0745328
Cep85	centrosomal protein 85	5269	0.82875	6.60643	0.00386282	0.0745968
Zfp358	zinc finger protein 358	2455	0.608448	3.3548	0.00387195	0.0747022
D630030B08Rik	RIKEN cDNA D630030B08 gene	3479	8.01848	0.0678268	0.0038775	0.0747384
Gm26728	predicted gene, 26728	2982	0.649649	4.94031	0.00388655	0.0748419
Gm19951	predicted gene, 19951	1328	1.0512	4.36879	0.00389429	0.07492
Prelid3b	PRELI domain containing 3B	1860	-0.427563	5.06108	0.0039031	0.0750185
Vnn3	vanin 3	1811	0.888375	3.46841	0.00392544	0.0753766
Cecr2	CECR2, histone acetyl-lysine reader	17082	0.858014	3.62772	0.00394695	0.0757182
E230025N22Rik	Riken cDNA E230025N22 gene	3487	6.60847	-0.791057	0.00395709	0.0758411
Cnot4	CCR4-NOT transcription complex, subunit 4	9779	0.450837	4.82642	0.00396878	0.0759936
Tnfsf12	tumor necrosis factor (ligand) superfamily, member 12	1515	0.630613	4.84295	0.00402417	0.0769817
Dhx34	DEAH (Asp-Glu-Ala-His) box polypeptide 34	4596	0.488882	4.86872	0.00405499	0.0774984
Gm45315		333	6.27125	6.40394	0.0040809	0.0778815
Atf5	activating transcription factor 5	1993	-0.536405	3.74806	0.00408438	0.0778815
Zkscan1	zinc finger with KRAB and SCAN domains 1	8541	0.507781	4.1237	0.0040913	0.0778815
Tmem209	transmembrane protein 209	9856	0.399335	4.82526	0.00409205	0.0778815
Gm13827		372	-5.88681	-1.72598	0.00409427	0.0778815
Gm43182		2528	7.1344	1.19521	0.00409889	0.0778815
Gm7808	ubiquitin A-52 residue ribosomal protein fusion product 1 pseudogene	387	-1.31213	0.607171	0.00410185	0.0778815
Mycl	v-myc avian myelocytomatosis viral oncogene lung carcinoma derived	4038	0.995789	1.60492	0.00412662	0.0782787
Trav13n-3	T cell receptor alpha variable 13N-3	337	5.41569	-0.482832	0.00413076	0.0782843
Senp7	SUMO1/sentrin specific peptidase 7	13966	0.515479	4.93229	0.00414736	0.0784875
Sult1a1	sulfotransferase family 1A, phenol-preferring, member 1	1507	1.06937	5.02538	0.0041492	0.0784875
Parvb	parvin, beta	4416	-0.630223	5.53526	0.00418328	0.0790585
n-R5s85		119	7.28233	8.85668	0.00422052	0.0796883
E030042O20Rik	RIKEN cDNA E030042O20 gene	1427	-1.45153	-0.0653506	0.00423133	0.0798182
Gm13862		197	6.49733	-0.140535	0.00423738	0.0798583
Zfp1	zinc finger protein 1	2040	0.564951	3.7789	0.00424391	0.0799073
Gm26581		4479	1.41174	0.330159	0.00425253	0.0799356
Gm13776	dyskeratosis congenita 1, dyskerin homolog pseudogene	1261	-6.92387	-0.226065	0.00425328	0.0799356
Ctcflos	CCCTC-binding factor (zinc finger protein)-like, opposite strand	5098	6.66853	-0.602638	0.0042686	0.0801495
Tm2d2	TM2 domain containing 2	1802	-0.434375	4.67676	0.00427514	0.0801984
Calhm2	calcium homeostasis modulator family member 2	4361	0.504821	4.8675	0.00428111	0.0802362
Zfp942	zinc finger protein 942	5259	0.83961	3.1278	0.00428794	0.0802903
Slamf9	SLAM family member 9	1313	-0.825461	4.38183	0.00430159	0.0804718
Rtn1	reticulon 1	4980	0.9846	1.24807	0.00432595	0.0808326
Gm49482		726	1.62206	0.326206	0.00432883	0.0808326
Rps19-ps2	ribosomal protein S19, pseudogene 2	438	1.449	0.187511	0.00435998	0.0813396
Gm12802	predicted gene 12802	1813	0.952703	1.55673	0.00436713	0.0813984
Zswim1	zinc finger SWIM-type containing 1	2781	-0.561859	3.3224	0.00439703	0.0818806
Col4a3	collagen, type IV, alpha 3	9967	7.09256	2.87172	0.00443409	0.0824952
Cacna1s	calcium channel, voltage-dependent, L type, alpha 1S subunit	6550	-1.06841	3.1893	0.00444596	0.0825015
Gm14506	predicted gene 14506	536	2.85685	-0.920507	0.00444602	0.0825015
1110059E24Rik	RIKEN cDNA 1110059E24 gene	3067	0.55254	3.93845	0.0044466	0.0825015
Dph5	diphthamide biosynthesis 5	8027	0.516253	4.64596	0.00446641	0.0827935
Gm37759		3246	-1.062	3.22371	0.00447421	0.0828625
Gm44732		635	-1.87961	-0.181594	0.00448054	0.0829043
Fyco1	FYVE and coiled-coil domain containing 1	8862	0.567247	5.12155	0.00448683	0.0829451
Adrm1	adhesion regulating molecule 1	4457	-0.436436	5.73708	0.00450622	0.0831966
Igkv13-84	immunoglobulin kappa chain variable 13-84	347	-1.23767	3.75355	0.00450861	0.0831966
Igkv16-104	immunoglobulin kappa variable 16-104	378	-1.26555	5.34952	0.0045586	0.0840427
Mars1	methionine-tRNA synthetase 1	3423	-0.435145	5.50888	0.00457347	0.0842406
Hps3	HPS3, biogenesis of lysosomal organelles complex 2 subunit 1	9103	0.600236	6.09684	0.00458043	0.0842924
Ighv9-4	immunoglobulin heavy variable 9-4	351	-1.1307	4.27301	0.0046187	0.0849197
Gm18407	translin-associated factor X pseudogene	790	1.64599	0.75677	0.00464712	0.0852713
Ighv1-9	immunoglobulin heavy variable V1-9	351	-1.15427	5.6459	0.0046488	0.0852713
Gm43916		967	1.28992	0.785345	0.00465203	0.0852713
Klhl20	kelch-like 20	12847	0.500591	4.71921	0.00465459	0.0852713
Ifrd2	interferon-related developmental regulator 2	2637	-0.491373	4.56502	0.00466807	0.0854413
Rrm2	ribonucleotide reductase M2	2771	-0.763947	5.14353	0.0046745	0.085482
Adgrf4	adhesion G protein-coupled receptor F4	3060	-6.22093	-0.605512	0.00468739	0.0855795
Zfp574	zinc finger protein 574	4870	-0.40257	4.58008	0.00468825	0.0855795
Sike1	suppressor of IKBKE 1	10296	0.495983	5.52929	0.00469397	0.085607
Iglj1	immunoglobulin lambda joining 1	38	-0.997482	6.15002	0.00469928	0.0856271
Gm26964		832	0.828287	2.511	0.00470515	0.0856573
Edem1	ER degradation enhancer, mannosidase alpha-like 1	6453	-0.822457	7.71607	0.00473047	0.085972
Nav1	neuron navigator 1	18814	0.716654	5.7	0.00473129	0.085972
Igkv4-78	immunoglobulin kappa variable 4-78	358	-2.4049	1.76586	0.0047352	0.085972
Septin8	septin 8	6087	-0.648442	4.63091	0.00473935	0.085972
Gm24726	predicted gene, 24726	121	7.1826	-0.442682	0.00474463	0.0859912
Aifm2	apoptosis-inducing factor, mitochondrion-associated 2	4121	-0.756403	4.88397	0.00475284	0.0860632
Gm48678		5319	1.12872	2.19115	0.0047727	0.0862134
A430035B10Rik	RIKEN cDNA A430035B10 gene	5056	-0.854558	1.75011	0.00477416	0.0862134
Gm44639		3009	8.09862	8.86074	0.00477508	0.0862134
Zfp111	zinc finger protein 111	10160	1.36768	1.53531	0.00477809	0.0862134
L3mbtl3	L3MBTL3 histone methyl-lysine binding protein	9713	0.476352	4.4773	0.00478557	0.0862718
Gpr31b	G protein-coupled receptor 31, D17Leh66b region	1283	-6.83121	-0.877538	0.00479663	0.0863946
Ugt1a7c	UDP glucuronosyltransferase 1 family, polypeptide A7C	4219	0.541988	5.4024	0.00480637	0.0864865
Gm10389	predicted gene 10389	4332	-3.04196	0.437652	0.00481272	0.0864865
Atraid	all-trans retinoic acid induced differentiation factor	2082	-0.494355	4.9012	0.00481449	0.0864865
1300002E11Rik	RIKEN cDNA 1300002E11 gene	4213	0.615647	3.62869	0.00482887	0.086652
Pycr1	pyrroline-5-carboxylate reductase 1	3935	-1.26338	1.61885	0.00483223	0.086652
2310057M21Rik	RIKEN cDNA 2310057M21 gene	13618	0.608624	3.15604	0.00484092	0.0867313
Pde1c	phosphodiesterase 1C	20520	1.43106	-0.376977	0.00486024	0.0869878
Igkv12-46	immunoglobulin kappa variable 12-46	377	-1.12236	5.76646	0.00486379	0.0869878
Lrrc75b	leucine rich repeat containing 75B	4603	1.22453	0.532186	0.00487547	0.0870221
Bcl2l1	BCL2-like 1	4586	-0.524277	4.35958	0.00487754	0.0870221
Gm16464	cyclin Y-like 1 pseudogene	1095	1.50503	-0.311726	0.00487855	0.0870221
Tmem221	transmembrane protein 221	1604	1.02798	2.22097	0.00489136	0.0871743
Slc25a10	solute carrier family 25 (mitochondrial carrier, dicarboxylate transporter), member 10	3455	-0.610582	3.86754	0.00489806	0.0872173
ENSMUSG00000090765		294	-2.85443	-1.72263	0.00491733	0.0874837
Gm16541		737	0.818744	2.36492	0.0049709	0.0883594
Tspyl3	TSPY-like 3	3072	0.488896	3.74361	0.0049902	0.0886252
Gm50467		700	-2.68593	1.91151	0.00499776	0.0886818
Mea1	male enhanced antigen 1	1844	-0.386251	5.33023	0.00504662	0.0894207
Lrrc59	leucine rich repeat containing 59	3073	-0.729261	6.36033	0.00504819	0.0894207
Pgap1	post-GPI attachment to proteins 1	16611	0.803235	5.20374	0.00509991	0.0902583
Gm16557		191	1.76179	2.03027	0.00510989	0.0903562
Cx3cr1	chemokine (C-X3-C motif) receptor 1	4505	0.889266	4.40417	0.00512573	0.0905575
Gask1a	golgi associated kinase 1A	3871	1.93368	11.0912	0.0051497	0.0909021
Thnsl2	threonine synthase-like 2 (bacterial)	2164	-1.38698	0.409404	0.0051733	0.0912394
Fn1	fibronectin 1	11685	1.03636	12.8858	0.00518108	0.0912975
Gm6153	predicted gene 6153	1058	7.05182	1.50156	0.00520089	0.0914975
Pax7	paired box 7	5860	6.16585	0.683121	0.00520143	0.0914975
Iglv1	immunoglobulin lambda variable 1	391	-1.05738	7.60574	0.00521351	0.0916307
Pcyt1b	phosphate cytidylyltransferase 1, choline, beta isoform	5357	-0.937591	0.799773	0.00522008	0.091667
Gm6944	glyceraldehyde-3-phosphate dehydrogenase pseudogene	1006	-5.89097	-1.1681	0.00525313	0.0921677
Afg1l	AFG1 like ATPase	2705	0.768312	2.7083	0.0052858	0.092661
Ercc4	excision repair cross-complementing rodent repair deficiency, complementation group 4	6730	0.398545	4.59769	0.00529938	0.0928191
Pgap4	post-GPI attachment to proteins GalNAc transferase 4	3325	-1.65186	2.08396	0.00530978	0.0928725
Gm43457		2409	1.18789	0.639463	0.00531157	0.0928725
Pde4c	phosphodiesterase 4C, cAMP specific	5596	1.26874	1.80047	0.00533133	0.093138
Gm36981	predicted gene, 36981	4485	1.73086	-1.10329	0.00534719	0.0932885
Acvr1	activin A receptor, type 1	4829	1.04944	2.3475	0.00534912	0.0932885
H1f2	H1.2 linker histone, cluster member	1560	-0.86197	4.95582	0.00536416	0.0934706
Trav6-5	T cell receptor alpha variable 6-5	375	2.41549	-1.33483	0.00538304	0.0937192
Mylk3	myosin light chain kinase 3	4283	-1.30217	1.39043	0.00540973	0.0941033
Ednra	endothelin receptor type A	5476	5.04627	1.11928	0.0054527	0.0947698
Sec61a1	Sec61 alpha 1 subunit (S. cerevisiae)	6732	-0.699049	7.35847	0.00546937	0.0949783
Gm26670	predicted gene, 26670	3307	-2.51726	0.199608	0.0054803	0.0950611
Slc38a5	solute carrier family 38, member 5	2241	-1.32399	0.926019	0.00549171	0.0950611
Gm16638	predicted gene, 16638	9296	0.782725	2.51836	0.00549219	0.0950611
Rps2-ps9	ribosomal protein S2, pseudogene 9	868	-3.91537	-1.94206	0.00549283	0.0950611
Gm45572	predicted gene 45572	750	-5.74944	-1.49205	0.00550763	0.0952361
Gpr12	G-protein coupled receptor 12	2512	5.5613	-1.95376	0.00552052	0.0952716
Gm45076		1517	5.14163	-1.07176	0.00552075	0.0952716
Plbd2	phospholipase B domain containing 2	6620	-0.518598	6.00255	0.00552374	0.0952716
1700101I11Rik	RIKEN cDNA 1700101I11 gene	1868	-0.844609	2.33685	0.00553343	0.0953579
Rpl10-ps3	ribosomal protein L10, pseudogene 3	768	-1.76045	0.373135	0.00554251	0.0954335
Prkag2	protein kinase, AMP-activated, gamma 2 non-catalytic subunit	6480	0.453845	4.8312	0.00555703	0.0955429
Gm12891	CDC28 protein kinase regulatory subunit 2 pseudogene	240	-5.55042	-0.383647	0.00555826	0.0955429
Mrpl55	mitochondrial ribosomal protein L55	1027	-0.521617	3.38983	0.00558775	0.0959624
Riiad1	regulatory subunit of type II PKA R-subunit (RIIa) domain containing 1	813	-2.05528	-0.985064	0.00559211	0.0959624
Tmem39a	transmembrane protein 39a	4094	-0.465321	4.35211	0.00559908	0.0960012
Pqlc3	PQ loop repeat containing	5408	-0.639708	5.48198	0.00561235	0.0961475
Pak1	p21 (RAC1) activated kinase 1	3943	0.504263	4.43906	0.00561782	0.0961602
Ighj2	immunoglobulin heavy joining 2	100	-1.16958	7.53098	0.00562632	0.0962247
Mrln	myoregulin	1180	-6.29293	-1.21908	0.00569397	0.0972999
Gm32256	predicted gene, 32256	463	-6.3103	0.368535	0.00570714	0.0974431
Osgin1	oxidative stress induced growth inhibitor 1	2674	-0.702195	3.07418	0.00572844	0.0977248
Ccn6	cellular communication network factor 6	1419	5.31884	1.09762	0.00573451	0.0977462
Zmym6	zinc finger, MYM-type 6	7692	0.568674	4.55265	0.00579172	0.098566
Gm12534		469	-1.98203	-1.44952	0.0057923	0.098566
Lamb1	laminin B1	9917	2.36024	-1.22852	0.00579913	0.0985998
Prxl2c	peroxiredoxin like 2C	3850	0.428815	5.24192	0.00580504	0.0986178
Trim16	tripartite motif-containing 16	4568	0.898805	2.04781	0.00581916	0.0987751
Mir7657	microRNA 7657	57	5.33696	-0.913213	0.00585396	0.099283
Trp73	transformation related protein 73	5538	-1.98211	-0.496687	0.00585983	0.0992996
Thop1	thimet oligopeptidase 1	5059	-0.483426	3.80617	0.00588957	0.0997205
Trim34a	tripartite motif-containing 34A	2592	0.584537	5.79657	0.00590738	0.0999389
Dhdds	dehydrodolichyl diphosphate synthase	3784	-0.468681	5.07822	0.00592744	0.100195
Scn4a	sodium channel, voltage-gated, type IV, alpha	7041	0.779484	4.50829	0.00593608	0.100228
Gm15446	predicted gene 15446	3780	0.715595	2.72224	0.00594539	0.100228
Slc22a13b	solute carrier family 22 (organic cation transporter), member 13b	1458	-1.93534	-0.902782	0.0059487	0.100228
Ighv1-83	immunoglobulin heavy variable 1-83	351	-1.59478	-1.32499	0.00594912	0.100228
Rps27l	ribosomal protein S27-like	816	-0.578974	5.11273	0.00597015	0.100438
Gclm	glutamate-cysteine ligase, modifier subunit	6291	-0.54335	4.08493	0.0059724	0.100438
Cdc6	cell division cycle 6	5229	-0.775776	3.31774	0.00597642	0.100438
Gm26347	predicted gene, 26347	131	6.17355	0.497336	0.00598915	0.100569
Rnase4	ribonuclease, RNase A family 4	1637	0.858865	3.26758	0.00601991	0.101002
Gm20008	zinc finger protein 945 pseudogene	2370	0.985518	1.62539	0.00602797	0.101054
Gm42501		1026	-0.775268	2.20154	0.0060606	0.101518
Mgst3	microsomal glutathione S-transferase 3	1097	-0.944428	2.14401	0.0060745	0.101667
Ttll12	tubulin tyrosine ligase-like family, member 12	4039	-0.501651	4.47078	0.00608952	0.1018
Gm15356		2741	2.31229	-1.21725	0.00609245	0.1018
Chst3	carbohydrate sulfotransferase 3	6497	0.95275	6.8292	0.00610401	0.101909
Zmym1	zinc finger, MYM domain containing 1	4164	0.529546	3.71087	0.00613617	0.102334
Gm15675	predicted gene 15675	3681	0.821134	5.17503	0.00613952	0.102334
F8a	factor 8-associated gene A	2505	-0.605225	3.07811	0.006149	0.102408
Gm47248		609	0.687247	4.22253	0.00616014	0.102509
Gm49776		608	-0.424862	5.46958	0.00617967	0.10275
D330050I16Rik	RIKEN cDNA D330050I16 gene	1266	-0.428765	4.00961	0.00618935	0.102755
Gm23341	predicted gene, 23341	97	-5.90312	-1.32115	0.00619006	0.102755
Gm46378	predicted gene, 46378	4288	1.26792	0.370417	0.00620672	0.102948
Cdc34	cell division cycle 34	1572	-0.451765	5.54133	0.00621211	0.102953
Gypc	glycophorin C	2331	-0.445225	4.99765	0.00622887	0.103111
As3mt	arsenite methyltransferase	3212	0.426994	4.14061	0.0062331	0.103111
Ptpn13	protein tyrosine phosphatase, non-receptor type 13	12102	-0.916059	2.83338	0.00623687	0.103111
Lrig2	leucine-rich repeats and immunoglobulin-like domains 2	11755	0.41728	4.64045	0.00625111	0.103263
Zfp661	zinc finger protein 661	5165	0.853165	2.27515	0.00625928	0.103314
Gm31834	predicted gene, 31834	3470	-0.860769	3.96331	0.0062789	0.103521
ENSMUSG00002076665		173	1.41362	-0.147863	0.00628201	0.103521
A230107N01Rik	RIKEN cDNA A230107N01 gene	2558	6.06685	8.59504	0.00630772	0.103782
Lrrcc1	leucine rich repeat and coiled-coil domain containing 1	7475	0.5234	4.0038	0.00630807	0.103782
Asb5	ankyrin repeat and SOCs box-containing 5	2262	-0.916016	2.84827	0.00631345	0.103787
D730005E14Rik	RIKEN cDNA D730005E14 gene	3589	0.504909	4.31754	0.00632134	0.103832
Nemp2	nuclear envelope integral membrane protein 2	7078	0.485756	4.99452	0.00634041	0.104014
Amigo1	adhesion molecule with Ig like domain 1	5540	0.850717	2.18059	0.00634452	0.104014
Prr14l	proline rich 14-like	10402	0.501778	5.63832	0.00634775	0.104014
Rpl35a-ps2	ribosomal protein L35A, pseudogene 2	333	-1.67256	-0.656244	0.00641249	0.10499
Cfh	complement component factor h	8383	0.938691	7.4609	0.00642831	0.105112
Foxd2	forkhead box D2	2592	1.1459	0.293102	0.00643024	0.105112
Fam210b	family with sequence similarity 210, member B	3617	-0.530201	3.69816	0.00646864	0.105582
Zfp273	zinc finger protein 273	3799	0.995534	1.63213	0.00647092	0.105582
Got1	glutamic-oxaloacetic transaminase 1, soluble	2539	-0.498742	4.91975	0.00647461	0.105582
Myo9a	myosin IXa	13034	0.534423	4.52656	0.00649079	0.105742
BC028528	cDNA sequence BC028528	1402	0.497017	4.29379	0.00649482	0.105742
4930414N06Rik	RIKEN cDNA 4930414N06 gene	1154	0.852395	2.01761	0.00650885	0.105886
Nim1k	NIM1 serine/threonine protein kinase	8466	1.59966	-0.0374685	0.00651578	0.105914
Tmem82	transmembrane protein 82	3991	-1.44086	-0.490464	0.00652474	0.105975
Pole3	polymerase (DNA directed), epsilon 3 (p17 subunit)	2040	-0.42332	4.55684	0.00653476	0.106006
Kcnq4	potassium voltage-gated channel, subfamily Q, member 4	4024	4.76401	1.59329	0.0065371	0.106006
Ttc16	tetratricopeptide repeat domain 16	6388	-0.648642	2.54108	0.00655817	0.106182
AI463170	expressed sequence AI463170	972	5.87502	-0.731969	0.00656331	0.106182
Gm29232		297	8.47971	2.22373	0.00656362	0.106182
Tssc4	tumor-suppressing subchromosomal transferable fragment 4	1845	-0.512645	4.39357	0.00656992	0.1062
Gm43808		2065	-0.888991	2.91574	0.00659984	0.106599
Arg1	arginase, liver	2228	1.74826	9.4676	0.0066073	0.106634
1700001O22Rik	RIKEN cDNA 1700001O22 gene	2788	1.32589	-0.474149	0.006632	0.106948
Ms4a6c	membrane-spanning 4-domains, subfamily A, member 6C	2050	0.694064	6.04543	0.00668765	0.10776
Map3k2	mitogen-activated protein kinase kinase kinase 2	13950	0.443903	5.27463	0.00672641	0.108203
Enpp1	ectonucleotide pyrophosphatase/phosphodiesterase 1	10257	-0.4913	4.62378	0.00672961	0.108203
Gm17135	predicted gene 17135	564	6.64596	-0.303158	0.0067311	0.108203
Gm45501		2526	1.46199	-0.469599	0.00674485	0.108338
Tbc1d9	TBC1 domain family, member 9	5887	0.585406	5.22232	0.00676729	0.108461
Insr	insulin receptor	13746	0.629612	5.7363	0.0067677	0.108461
Arfgap3	ADP-ribosylation factor GTPase activating protein 3	3841	-0.638056	3.83701	0.00676849	0.108461
Xpc	xeroderma pigmentosum, complementation group C	5494	0.463756	4.76903	0.00678559	0.10865
Rpl19-ps7	ribosomal protein L19, pseudogene 7	592	-2.31999	-1.0359	0.00679258	0.108676
Rps16-ps2	ribosomal protein S16, pseudogene 2	441	-0.596166	4.38739	0.0068252	0.109112
Sec24d	Sec24 related gene family, member D (S. cerevisiae)	6325	-0.884198	4.50456	0.00684627	0.1093
Sorl1	sortilin-related receptor, LDLR class A repeats-containing	11321	0.710103	7.54955	0.00685558	0.1093
Chtf18	CTF18, chromosome transmission fidelity factor 18	5299	-0.716842	3.15076	0.00685785	0.1093
Tlr13	toll-like receptor 13	4304	0.753944	6.03092	0.00685844	0.1093
Fbxo17	F-box protein 17	2497	1.08907	0.794181	0.00687789	0.109524
Tk1	thymidine kinase 1	5198	-0.458509	4.67026	0.0068901	0.109632
Dusp8	dual specificity phosphatase 8	4870	-1.72325	-0.187642	0.00690039	0.10971
Pdcd4	programmed cell death 4	3135	0.640915	7.18565	0.00691895	0.109919
1110002L01Rik	RIKEN cDNA 1110002L01 gene	4131	0.566488	3.17083	0.00693661	0.110114
Cox5b-ps	cytochrome c oxidase subunit 5B, pseudogene	390	-1.12938	0.431111	0.00694629	0.110174
Gm5503	O-sialoglycoprotein endopeptidase pseudogene	558	5.56821	-1.66877	0.00695209	0.110174
Igkv4-70	immunoglobulin kappa chain variable 4-70	379	-1.50856	3.54107	0.00695666	0.110174
Ddost	dolichyl-di-phosphooligosaccharide-protein glycotransferase	2120	-0.743204	7.67927	0.00696803	0.110268
Nipa1	non imprinted in Prader-Willi/Angelman syndrome 1 homolog (human)	3183	-1.18456	1.13092	0.00697447	0.110285
Slc43a1	solute carrier family 43, member 1	5716	-0.985292	2.82809	0.00699493	0.110522
Gm10443	40S ribosomal protein S28 pseudogene	210	-0.905773	1.99554	0.00700151	0.11054
E230029C05Rik	RIKEN cDNA E230029C05 gene	5972	-0.667966	2.44642	0.00706851	0.111511
Mir223	microRNA 223	110	1.46632	0.521691	0.00709391	0.111825
Gm15764	predicted gene 15764	751	1.59476	0.479555	0.00713479	0.112383
Zfp512	zinc finger protein 512	6886	0.427741	4.96666	0.00716684	0.112695
Cep76	centrosomal protein 76	3789	-0.648807	3.18423	0.00717508	0.112695
Gm37691		2573	0.725856	3.31179	0.00717971	0.112695
Rhobtb1	Rho-related BTB domain containing 1	6075	-1.11037	3.15387	0.00718253	0.112695
Smad5	SMAD family member 5	7420	0.392636	5.01414	0.00718709	0.112695
Zfp608	zinc finger protein 608	8513	0.474673	4.97617	0.00718791	0.112695
Jrkl	Jrk-like	3223	0.7071	3.24856	0.00719363	0.112698
Atpif1	ATPase inhibitory factor 1	1441	-0.602516	5.74463	0.00720085	0.112725
Ube2e2	ubiquitin-conjugating enzyme E2E 2	4628	1.03087	1.74348	0.00722305	0.112979
Zfp953	zinc finger protein 953	4677	0.720393	2.60512	0.0072282	0.112979
Lrp6	low density lipoprotein receptor-related protein 6	13672	0.469065	5.63555	0.00725137	0.113254
Abcg4	ATP binding cassette subfamily G member 4	5211	-1.51505	0.291131	0.00725712	0.113257
Snrpa	small nuclear ribonucleoprotein polypeptide A	2964	-0.42802	5.48173	0.00728463	0.11358
Gm35657	predicted gene, 35657	989	7.43712	0.197778	0.00728903	0.11358
Gm30108	predicted gene, 30108	449	5.25856	-0.348359	0.00731388	0.11388
Gm22009	predicted gene, 22009	343	1.71966	-0.182007	0.00732377	0.113947
Vmn2r110	vomeronasal 2, receptor 110	9104	5.54204	-0.797053	0.00733179	0.113985
Gm48277	predicted gene, 48277	1742	-5.11725	-1.84038	0.00736064	0.114309
Tnfsf8	tumor necrosis factor (ligand) superfamily, member 8	3807	-0.696907	4.12247	0.00736388	0.114309
Ccl6	chemokine (C-C motif) ligand 6	1795	0.862551	9.68875	0.00736963	0.114311
Slc22a23	solute carrier family 22, member 23	6386	-0.958886	1.5066	0.00741812	0.114975
Gm18990	ATPase, H+ transporting, lysosomal V1 subunit A pseudogene	1649	5.36417	-0.165212	0.00743667	0.115175
Gm13293	predicted gene 13293	1615	-6.25179	0.664946	0.00745864	0.115427
Gm13080	trafficking protein particle complex 2 pseudogene	420	6.62918	-0.782356	0.00747371	0.115567
Cyp4f37	cytochrome P450, family 4, subfamily f, polypeptide 37	2887	3.68981	-0.503517	0.00747904	0.115567
Sh3pxd2a	SH3 and PX domains 2A	11593	0.583235	5.14104	0.00750562	0.11589
Gm15621	peptidylprolyl isomerase A pseudogene	364	3.14633	-1.14738	0.00752128	0.115969
Gm48141		712	1.21309	-0.140054	0.00752216	0.115969
Vps37b	vacuolar protein sorting 37B	2789	-0.719561	6.88525	0.00756242	0.116501
Gm567	predicted gene 567	469	6.84428	0.0518517	0.0075956	0.116924
Zkscan7	zinc finger with KRAB and SCAN domains 7	7253	0.725219	2.66439	0.00764429	0.117584
Rrm2b	ribonucleotide reductase M2 B (TP53 inducible)	9134	0.503816	4.08001	0.00765339	0.117611
Gm49766		1519	4.97324	-0.723653	0.00765755	0.117611
Gm27022		715	5.30323	-0.859301	0.00767534	0.117795
Gm14287		117	-5.14064	-1.0382	0.00769262	0.11794
Med25	mediator complex subunit 25	7629	-0.429523	5.77356	0.00769638	0.11794
Get4	golgi to ER traffic protein 4	2431	-0.407851	5.02067	0.00770226	0.117941
Steap3	STEAP family member 3	5715	-0.732943	4.75146	0.00770965	0.117965
Ago4	argonaute RISC catalytic subunit 4	6947	0.573398	3.77793	0.00772769	0.118077
D630008O14Rik	RIKEN cDNA D630008O14 gene	2056	0.661666	3.16318	0.00772855	0.118077
D830050J10Rik	RIKEN cDNA D830050J10 gene	1813	-0.639832	3.10971	0.00774664	0.118264
Gm9204	glyceraldehyde-3-phosphate dehydrogenase pseudogene	947	-7.10899	-0.241407	0.00776943	0.118383
Gm44669		1969	4.84463	-1.38083	0.0077728	0.118383
Cdca3	cell division cycle associated 3	2866	-0.779569	4.23143	0.00777548	0.118383
Meis1	Meis homeobox 1	10532	1.00709	1.40451	0.00777769	0.118383
D930048N14Rik	RIKEN cDNA D930048N14 gene	3429	0.97323	1.75167	0.00779354	0.118535
Rnd3	Rho family GTPase 3	4432	0.705969	3.26241	0.00780146	0.118567
Creb3l2	cAMP responsive element binding protein 3-like 2	7283	-0.747328	4.92513	0.00783469	0.118983
Gm32872	predicted gene, 32872	205	4.09608	-1.60322	0.00784768	0.119053
Gm44226		1195	0.687447	2.85121	0.00785609	0.119053
Otulinl	OTU deubiquitinase with linear linkage specificity like	3241	0.429111	5.67591	0.00785683	0.119053
Clec9a	C-type lectin domain family 9, member a	3293	0.895517	1.98446	0.00788966	0.119461
Gm42986		3385	5.43254	-0.912842	0.00790461	0.119588
Gm6039	protein phosphatase 4, regulatory subunit 2 pseudogene	1250	-6.54901	0.721032	0.00790982	0.119588
Zyg11b	zyg-ll family member B, cell cycle regulator	9046	0.454726	5.54865	0.00792814	0.119727
Ldha-ps2	lactate dehydrogenase A, pseudogene 2	1057	-2.1349	-1.21776	0.0079308	0.119727
Igkv1-133	immunoglobulin kappa variable 1-133	374	1.32423	2.40401	0.00798076	0.120392
Odc1	ornithine decarboxylase, structural 1	3405	-0.67401	6.76876	0.00802565	0.12098
Sgsm2	small G protein signaling modulator 2	6884	0.576554	3.34522	0.00803459	0.121025
Gm9104	ribosomal protein L21 pseudogene	483	-2.33366	-0.300427	0.00805818	0.12129
Tox	thymocyte selection-associated high mobility group box	7609	-0.843505	3.97548	0.00807218	0.121411
Sesn1	sestrin 1	3982	0.559212	6.4827	0.00816511	0.122718
Gm43069		859	0.820291	1.70004	0.0081845	0.122919
Gper1	G protein-coupled estrogen receptor 1	2537	-6.40503	0.374478	0.00819993	0.123059
Morc3	microrchidia 3	5430	0.550498	6.43456	0.00821071	0.123121
Cep170	centrosomal protein 170	18049	0.603835	5.52749	0.00821686	0.123121
Eme1	essential meiotic structure-specific endonuclease 1	2762	-0.491242	3.78204	0.00823106	0.123121
Pfkm	phosphofructokinase, muscle	3340	-0.589614	3.37317	0.00823146	0.123121
Mir8108	microRNA 8108	109	1.03964	1.40679	0.00823428	0.123121
Zfp788	zinc finger protein 788	4346	0.594051	3.2183	0.00825584	0.123352
Cyp27a1	cytochrome P450, family 27, subfamily a, polypeptide 1	2173	0.539297	4.86578	0.00827981	0.12362
Slc6a9	solute carrier family 6 (neurotransmitter transporter, glycine), member 9	5141	-1.18825	0.591495	0.00828791	0.12365
Ehmt1	euchromatic histone methyltransferase 1	8116	0.407682	5.50868	0.00831227	0.123922
Brox	BRO1 domain and CAAX motif containing	5010	0.368662	5.44806	0.00832007	0.123948
Ighv1-69	immunoglobulin heavy variable 1-69	351	-1.21207	4.61333	0.00834237	0.124189
Gm960	predicted gene 960	3703	5.47184	-1.60011	0.00835764	0.124325
Yif1a	Yip1 interacting factor homolog A (S. cerevisiae)	1889	-0.476756	4.05778	0.00836681	0.124371
Dusp7	dual specificity phosphatase 7	3356	0.449518	5.13374	0.00837878	0.124458
Slc36a4	solute carrier family 36 (proton/amino acid symporter), member 4	6540	0.533443	4.13187	0.00838838	0.124509
Gm13532		240	4.61986	-0.139621	0.00840146	0.124612
Mrpl17	mitochondrial ribosomal protein L17	7605	-0.428669	4.68471	0.00841551	0.12473
Ncoa5	nuclear receptor coactivator 5	4383	0.413929	5.61268	0.0084466	0.1251
Ap5m1	adaptor-related protein complex 5, mu 1 subunit	11392	0.462832	4.72406	0.00847304	0.125296
Gm37564		330	-1.73118	-1.27778	0.00847761	0.125296
Lman1	lectin, mannose-binding, 1	8822	-0.806426	6.17866	0.00848117	0.125296
Basp1	brain abundant, membrane attached signal protein 1	2009	-0.64438	4.71748	0.00848841	0.125296
Gm10073	ribosomal protein, large, P1 pseudogene	342	-0.955985	2.8071	0.00849066	0.125296
Gm4566	ubiquitin specific peptidase 16 pseudogene	678	7.05266	-0.561857	0.00850266	0.125382
Ankrd55	ankyrin repeat domain 55	6390	-1.09734	1.08276	0.00851269	0.125439
Gm15427	predicted pseudogene 15427	531	-0.787967	3.92035	0.00858805	0.126458
Prdx2	peroxiredoxin 2	3050	-0.572406	6.53887	0.00859929	0.126531
Gm6999	predicted gene 6999	4423	2.2514	-1.27847	0.00860813	0.12657
Zfp526	zinc finger protein 526	3380	0.710567	3.10556	0.00866322	0.127288
Gm10180		78	-1.64833	-0.972656	0.00868629	0.127535
Smpd1	sphingomyelin phosphodiesterase 1, acid lysosomal	3337	-0.397125	4.91228	0.0087032	0.127691
Gm43467		437	5.33228	-0.516189	0.00871685	0.127799
Gpr63	G protein-coupled receptor 63	2588	5.49297	-0.066764	0.00872363	0.127806
Ap1s1	adaptor protein complex AP-1, sigma 1	2198	-0.480703	5.35738	0.00873593	0.127892
Card14	caspase recruitment domain family, member 14	4605	0.59376	3.5701	0.00874207	0.127892
Gapt	Grb2-binding adaptor, transmembrane	2081	0.861105	4.13538	0.0087605	0.12807
Tmem260	transmembrane protein 260	21065	0.456443	4.44863	0.00881007	0.128671
Gm44699		5083	5.35105	-1.62139	0.00881789	0.128671
Tti1	TELO2 interacting protein 1	4129	0.397233	4.66645	0.00882065	0.128671
Dntt	deoxynucleotidyltransferase, terminal	2292	1.32169	0.59707	0.00884426	0.128902
Fjx1	four jointed box 1	3134	4.65384	-0.601396	0.00884914	0.128902
Sdf2l1	stromal cell-derived factor 2-like 1	1108	-0.693403	5.77783	0.00890061	0.129559
Pira13	paired-Ig-like receptor A13	2182	0.796359	2.38518	0.00893963	0.130034
Gm15857		789	6.93736	-0.330785	0.00896341	0.130287
Gm49959		254	6.74735	-1.19495	0.00897751	0.130398
Selenok	selenoprotein K	1891	-0.562502	5.96903	0.00900065	0.130641
Zdhhc17	zinc finger, DHHC domain containing 17	7048	0.429419	4.62551	0.00906265	0.131447
Gm37264		2192	7.4959	1.38826	0.00909493	0.131821
Espl1	extra spindle pole bodies 1, separase	8749	-0.622124	5.56884	0.00912329	0.132059
Srpr	signal recognition particle receptor ('docking protein')	3364	-0.600674	6.61709	0.00912434	0.132059
Ascl2	achaete-scute family bHLH transcription factor 2	1623	-1.57657	0.847388	0.00914116	0.132209
Cldn13	claudin 13	1067	-1.59048	0.79106	0.00916034	0.132392
Cd200r3	CD200 receptor 3	5984	1.26728	0.998786	0.00918743	0.132689
Gm9042	IK cytokine pseudogene	1664	4.8319	0.318815	0.00919469	0.1327
Atr	ataxia telangiectasia and Rad3 related	23629	0.419563	4.69174	0.00924276	0.133299
Iglc1	immunoglobulin lambda constant 1	454	-1.0194	7.91919	0.00929694	0.133985
Gm2420	predicted gene 2420	2310	1.13601	0.589829	0.00930953	0.13404
Igkc	immunoglobulin kappa constant	532	-1.14011	12.5139	0.00931699	0.13404
Tk2	thymidine kinase 2, mitochondrial	3571	0.59306	6.08772	0.00932054	0.13404
Grb7	growth factor receptor bound protein 7	3365	-0.911154	1.42438	0.00934511	0.134247
Rnf126	ring finger protein 126	1704	-0.431538	5.54088	0.00934811	0.134247
Fen1	flap structure specific endonuclease 1	2422	-0.576252	5.04416	0.00935915	0.134311
Gm16568		1910	0.924687	2.43114	0.00937113	0.134335
ENSMUSG00002075257		110	-0.775924	2.45691	0.00937403	0.134335
Gm16578	predicted gene 16578	784	1.54536	-0.673092	0.00938905	0.134455
Gm44751		4387	0.831558	1.95555	0.0094204	0.134809
Gm14586	predicted gene 14586	408	-0.914328	2.52216	0.00942942	0.134843
Il12b	interleukin 12b	1967	1.66051	-0.59165	0.00944118	0.134917
Slc35b1	solute carrier family 35, member B1	2223	-0.469284	5.12561	0.00946712	0.135174
Armc7	armadillo repeat containing 7	3069	0.408526	5.03665	0.00947363	0.135174
C1s2	complement component 1, s subcomponent 2	2662	-6.67883	1.27623	0.00948254	0.135174
Sgms1	sphingomyelin synthase 1	10546	0.559884	5.96717	0.00948969	0.135174
Rpl34-ps1	ribosomal protein L34, pseudogene 1	354	-1.11926	0.946996	0.0094973	0.135174
Klrb1a	killer cell lectin-like receptor subfamily B member 1A	1595	1.02844	0.441806	0.00949905	0.135174
Pcmtd2	protein-L-isoaspartate (D-aspartate) O-methyltransferase domain containing 2	4183	0.415365	4.94883	0.0095064	0.135184
Ighv1-66	immunoglobulin heavy variable 1-66	399	-1.51527	3.38333	0.00953503	0.135463
AY074887	cDNA sequence AY074887	769	0.652363	2.68944	0.0095394	0.135463
Gm13268	predicted gene 13268	433	-1.54461	-1.00365	0.00954919	0.135508
Hdlbp	high density lipoprotein (HDL) binding protein	11320	-0.696627	7.73638	0.00956869	0.13569
E430024I08Rik	RIKEN cDNA E430024I08 gene	4631	1.17735	1.34518	0.00958071	0.135766
4933403J19Rik	RIKEN cDNA 4933403J19 gene	1963	5.59946	0.706612	0.00959365	0.135771
Gm44008	predicted gene, 44008	412	-3.07789	0.247726	0.00959441	0.135771
Zfp395	zinc finger protein 395	4733	0.471531	5.56371	0.00962612	0.135944
Epcam	epithelial cell adhesion molecule	2195	-0.750707	2.9537	0.00962634	0.135944
Fzr1	fizzy and cell division cycle 20 related 1	4488	-0.395312	5.56253	0.00963045	0.135944
Cfap97	cilia and flagella associated protein 97	5157	0.466898	4.12177	0.00963339	0.135944
Sypl	synaptophysin-like protein	8345	0.443898	5.78123	0.00965057	0.136048
Abcb6	ATP-binding cassette, sub-family B (MDR/TAP), member 6	5315	-0.647209	2.99563	0.00965417	0.136048
Creg2	cellular repressor of E1A-stimulated genes 2	6091	-1.59005	0.541525	0.00970868	0.136663
Ighv7-1	immunoglobulin heavy variable 7-1	363	1.17317	3.39734	0.00971123	0.136663
AW549877	expressed sequence AW549877	5199	0.577683	5.54118	0.00974401	0.137029
Igkv5-45	immunoglobulin kappa chain variable 5-45	385	-1.25551	2.56342	0.0098106	0.137871
Gm26680	predicted gene, 26680	2874	3.98809	-1.31075	0.00983577	0.138129
Gm37261		1101	1.15058	1.36736	0.00984679	0.138141
Gm8054	Rpl21 pseudogene	483	-5.75224	-0.783349	0.00986735	0.138141
Nudt22	nudix (nucleoside diphosphate linked moiety X)-type motif 22	1195	-0.750363	2.49151	0.00986848	0.138141
Gm10566	glyceraldehyde-3-phosphate dehydrogenase pseudogene	996	7.19845	1.15836	0.00987019	0.138141
Trim30c	tripartite motif-containing 30C	1716	0.806758	2.54839	0.00987061	0.138141
Bhlha15	basic helix-loop-helix family, member a15	3494	-0.945148	2.70606	0.00991486	0.138665
Tubb2a	tubulin, beta 2A class IIA	1610	-0.426698	5.03342	0.00993263	0.138718
Creb1	cAMP responsive element binding protein 1	13742	0.446024	5.82599	0.00993465	0.138718
Mfsd10	major facilitator superfamily domain containing 10	2894	-0.383202	5.2744	0.00993976	0.138718
Gm12498	predicted gene 12498	2458	5.88596	0.330314	0.00995597	0.138718
Gm47503		4958	5.36823	-1.43084	0.00996428	0.138718
Gm31544	predicted gene, 31544	441	0.814066	3.26626	0.00996773	0.138718
Gm13841	ribosomal protein L29	483	-3.69653	-1.91952	0.00997867	0.138718
Gm41556	predicted gene, 41556	2434	-2.8262	-1.25899	0.00997956	0.138718
Gm45311		1330	1.10739	0.431882	0.00998215	0.138718
Pla2g12a	phospholipase A2, group XIIA	3682	-0.517811	3.54812	0.0099869	0.138718
Gm14165	ribosomal protein, large, P0 pseudogene	952	-1.24298	1.47944	0.0100053	0.138798
Klhdc7b	kelch domain containing 7B	3951	4.49936	-1.16309	0.0100063	0.138798
Tm6sf2	transmembrane 6 superfamily member 2	1901	1.39425	-0.718743	0.0100606	0.139456
Slamf7	SLAM family member 7	4577	-0.529692	5.42031	0.0100836	0.13968
Lman1l	lectin, mannose-binding 1 like	1685	2.52202	-0.275822	0.0100969	0.139769
Epor	erythropoietin receptor	1989	-1.34559	1.44852	0.0101055	0.139793
Mir155hg	Mir155 host gene (non-protein coding)	1433	-1.13319	0.115004	0.0101208	0.139899
Zfp189	zinc finger protein 189	3006	0.844477	2.06097	0.010127	0.139899
Txndc11	thioredoxin domain containing 11	8835	-0.611223	6.25479	0.0101397	0.13998
Slfn1	schlafen 1	1864	0.53849	6.13865	0.0101569	0.140122
9530053A07Rik	RIKEN cDNA 9530053A07 gene	11843	5.49744	-0.143203	0.0101757	0.140273
Ikbip	IKBKB interacting protein	4933	-0.717358	2.99264	0.0101816	0.140273
Oas1c	2'-5' oligoadenylate synthetase 1C	2405	0.550987	3.68024	0.010197	0.14039
Fat2	FAT atypical cadherin 2	14528	5.90024	0.55976	0.0102171	0.140572
Tmem51	transmembrane protein 51	1875	0.54208	5.16288	0.0102458	0.140818
B930095G15Rik	RIKEN cDNA B930095G15 gene	4715	-1.29192	-0.265248	0.0102489	0.140818
Nqo2	N-ribosyldihydronicotinamide quinone reductase 2	4042	0.466051	4.77858	0.0102767	0.141106
Rps10-ps1	ribosomal protein S10, pseudogene 1	495	-0.971285	1.49959	0.0102855	0.141131
Gm4784	eukaryotic translation initiation factor 4B pseudogene	1824	6.10931	2.20053	0.0103023	0.141266
Tssk1	testis-specific serine kinase 1	3700	6.47756	-0.421717	0.0103139	0.14127
Rhpn2	rhophilin, Rho GTPase binding protein 2	6304	-1.40164	0.236953	0.0103165	0.14127
Mlf1	myeloid leukemia factor 1	1719	-1.45799	0.544101	0.010329	0.141279
Zfp729a	zinc finger protein 729a	9771	0.610483	3.63888	0.010331	0.141279
Galk1	galactokinase 1	1406	-0.563052	3.98851	0.0103985	0.142022
E430021H15Rik	RIKEN cDNA E430021H15 gene	3459	6.82276	1.39215	0.0104009	0.142022
Larp1b	La ribonucleoprotein domain family, member 1B	7701	-0.477222	4.06934	0.0104113	0.142022
Gm47664		1340	7.01893	-0.614021	0.0104229	0.142022
Ighg2b	immunoglobulin heavy constant gamma 2B	2678	-1.43727	9.58005	0.0104313	0.142022
Gm11619	predicted gene 11619	237	-5.22545	-1.94504	0.0104323	0.142022
Ifit1	interferon-induced protein with tetratricopeptide repeats 1	2656	0.909316	3.48257	0.0104343	0.142022
Slc4a5	solute carrier family 4, sodium bicarbonate cotransporter, member 5	5804	-2.76708	0.724481	0.0104763	0.142498
Slc39a10	solute carrier family 39 (zinc transporter), member 10	6095	0.723156	4.16526	0.0105027	0.142763
Rnd2	Rho family GTPase 2	1990	-0.813129	3.28835	0.0105222	0.142932
Man1b1	mannosidase, alpha, class 1B, member 1	5391	-0.543051	6.37219	0.010533	0.142951
Gm50318		1115	-1.06797	7.00029	0.0105377	0.142951
Gm10293	glyceraldehyde-3-phosphate dehydrogenase pseudogene	1002	-1.50926	-0.82638	0.0105706	0.143302
Adgra2	adhesion G protein-coupled receptor A2	5775	0.923735	1.55438	0.0106017	0.143611
Capn5	calpain 5	5485	-0.55445	5.48368	0.0106075	0.143611
Gm46546	predicted gene, 46546	249	5.25174	-0.657782	0.01063	0.14382
4930515G16Rik	myc induced nuclear antigen pseudogene	1256	2.69574	1.20453	0.0106422	0.143889
Mybl2	myeloblastosis oncogene-like 2	4632	-0.806218	3.16785	0.0106763	0.144254
Hmgxb4	HMG box domain containing 4	5227	0.383009	4.33109	0.0106923	0.144374
Rpl10a-ps1	ribosomal protein L10A, pseudogene 1	654	-0.735955	3.28425	0.0106998	0.14438
Gm45785		988	-0.568619	2.9292	0.0107198	0.144419
Insig1	insulin induced gene 1	3093	-0.436086	5.12937	0.0107254	0.144419
Gpr55	G protein-coupled receptor 55	3722	-0.642301	4.2225	0.0107306	0.144419
Zfp229	zinc finger protein 229	5139	1.24995	0.948895	0.0107419	0.144419
Selenom	selenoprotein M	1481	-0.940034	2.35429	0.0107463	0.144419
Tlnrd1	talin rod domain containing 1	4433	-0.398545	5.34021	0.0107496	0.144419
Zfp831	zinc finger protein 831	9807	0.626125	5.74906	0.0107524	0.144419
Rab32	RAB32, member RAS oncogene family	2339	0.590874	6.00258	0.0107846	0.144755
Sar1b	secretion associated Ras related GTPase 1B	1255	-0.4441	4.40592	0.0107974	0.144832
Vmn2r97	vomeronasal 2, receptor 97	14819	0.63226	3.61035	0.0108247	0.145102
a	nonagouti	1169	-0.466733	4.00405	0.0108407	0.145221
Chrm1	cholinergic receptor, muscarinic 1, CNS	6487	6.72388	1.18892	0.0108495	0.145243
Gm13904	solute carrier family 25 (mitochondrial carrier, phosphate carrier), member 3 pseudogene	837	6.55367	-0.265381	0.0108578	0.145259
Galns	galactosamine (N-acetyl)-6-sulfate sulfatase	2650	-0.417056	5.41356	0.0108837	0.145509
Slfn8	schlafen 8	4091	0.537176	6.02413	0.0109025	0.145666
Maged1	MAGE family member D1	4351	-0.796717	3.46201	0.0109196	0.145763
Arhgef12	Rho guanine nucleotide exchange factor (GEF) 12	13620	-0.502333	5.56847	0.0109363	0.145763
Gmcl1	germ cell-less, spermatogenesis associated 1	6493	0.406008	4.30999	0.0109379	0.145763
Gm9081	glyceraldehyde-3-phosphate dehydrogenase pseudogene	991	6.97896	-0.0352601	0.0109385	0.145763
Ina	internexin neuronal intermediate filament protein, alpha	3240	5.50643	-1.71859	0.0109523	0.145775
Rpl31-ps8	ribosomal protein L31, pseudogene 8	378	-0.917023	2.33038	0.0109573	0.145775
Recql4	RecQ protein-like 4	4342	-0.683893	2.51986	0.0109609	0.145775
Samd9l	sterile alpha motif domain containing 9-like	5427	0.674506	7.24103	0.0109806	0.145941
Mad2l2	MAD2 mitotic arrest deficient-like 2	2622	-0.472317	3.72742	0.0110123	0.146267
Timm50	translocase of inner mitochondrial membrane 50	2684	-0.393356	4.76059	0.0110275	0.146374
Ybx3	Y box protein 3	3075	-0.525207	6.28714	0.0110395	0.146438
Atf7	activating transcription factor 7	10988	0.530346	5.78707	0.0110593	0.146518
Pars2	prolyl-tRNA synthetase (mitochondrial)(putative)	3094	0.749889	2.25592	0.01106	0.146518
Hemgn	hemogen	2511	-1.32432	1.51347	0.0110998	0.146834
Snora2b	small nucleolar RNA, H/ACA box 2B	137	-2.42872	1.10755	0.0111037	0.146834
Gm8515	chromatin modifying protein 1A pseudogene	576	5.21647	0.0262303	0.0111055	0.146834
Gm47154		267	6.60334	-0.178845	0.0111508	0.147252
Tmem267	transmembrane protein 267	5419	-1.05193	1.49742	0.0111516	0.147252
Spring1	SREBF pathway regulator in golgi 1	5649	0.444334	3.76931	0.0111801	0.147533
Igkv12-41	immunoglobulin kappa chain variable 12-41	347	-1.45478	4.72501	0.0112793	0.148688
Snx7	sorting nexin 7	6147	1.4272	1.67908	0.0112894	0.148688
Dstyk	dual serine/threonine and tyrosine protein kinase	9345	0.470939	4.79772	0.0112896	0.148688
Hars	histidyl-tRNA synthetase	2447	-0.428079	5.8128	0.0113062	0.14881
Mcm2	minichromosome maintenance complex component 2	6956	-0.514696	5.8445	0.0113265	0.148981
Mir7678	microRNA 7678	71	-1.23305	6.08545	0.0113925	0.149673
Slc35f6	solute carrier family 35, member F6	8495	0.457245	5.37335	0.0113939	0.149673
Oosp1	oocyte secreted protein 1	972	-1.07381	1.71402	0.0114256	0.149993
Zfp712	zinc finger protein 712	3968	0.840136	1.75215	0.011469	0.150466
Zfp866	zinc finger protein 866	5601	0.544595	4.22153	0.011501	0.15066
Gm6611	predicted gene 6611	1272	-1.30585	-0.381152	0.0115053	0.15066
S1pr1	sphingosine-1-phosphate receptor 1	3046	0.670008	7.17825	0.0115126	0.15066
Ppp1r9a	protein phosphatase 1, regulatory subunit 9A	14531	1.20898	3.26831	0.0115233	0.15066
Dapk3	death-associated protein kinase 3	2532	-0.366695	5.14026	0.0115259	0.15066
Gm44089		1930	-1.63746	-0.989781	0.0115375	0.15066
Gm49483		220	4.66239	-1.40652	0.011539	0.15066
Atg9a	autophagy related 9A	5762	-0.395527	5.47643	0.0115452	0.15066
Saa3	serum amyloid A 3	2606	1.85837	11.2996	0.0115505	0.15066
ENSMUSG00002076916		133	-0.874165	4.97991	0.0115774	0.150914
Igkv4-69	immunoglobulin kappa variable 4-69	348	-2.2308	1.82175	0.0116379	0.151433
Gm42685		2390	-5.13122	-0.803641	0.0116483	0.151433
Mir7001	microRNA 7001	79	-1.18231	0.298962	0.0116503	0.151433
3300002I08Rik	RIKEN cDNA 3300002I08 gene	2117	1.45132	-0.354269	0.0116586	0.151433
Rpl37rt	ribosomal protein L37, retrotransposed	752	-0.705921	3.6353	0.0116616	0.151433
Gm12043		2788	-1.65657	-0.865408	0.0116619	0.151433
Gm15788		931	-1.08926	-0.197354	0.0116867	0.151659
Igkv12-89	immunoglobulin kappa chain variable 12-89	338	-1.1077	3.78238	0.0117036	0.151691
Gm38342		2980	1.04649	0.747865	0.0117041	0.151691
Lpar2	lysophosphatidic acid receptor 2	6317	0.507075	3.56842	0.0117222	0.151828
Tceal8	transcription elongation factor A (SII)-like 8	2563	-0.899075	2.2444	0.0117544	0.152088
Traf4	TNF receptor associated factor 4	3292	-0.537707	4.72718	0.0117642	0.152088
Mir3061	microRNA 3061	91	-1.25696	-0.449576	0.0117646	0.152088
Spata2	spermatogenesis associated 2	4510	-0.382546	4.97251	0.0117809	0.152202
Ccr2	chemokine (C-C motif) receptor 2	6760	0.672717	6.72359	0.0117996	0.152346
Tpm3-rs7	tropomyosin 3, related sequence 7	2147	-0.682366	2.25554	0.011825	0.152537
Tfcp2	transcription factor CP2	8063	0.607787	2.9827	0.0118294	0.152537
Trim12c	tripartite motif-containing 12C	3740	0.440038	5.80701	0.0118488	0.15269
Sytl4	synaptotagmin-like 4	5125	1.51941	-0.763287	0.0118806	0.153003
Eaf2	ELL associated factor 2	4370	-0.977336	3.44559	0.0119157	0.153358
Wdr62	WD repeat domain 62	5743	-0.575119	3.67759	0.0119762	0.154039
Cdt1	chromatin licensing and DNA replication factor 1	3140	-0.461798	5.78642	0.0120423	0.154792
BC002059	cDNA sequence BC002059	2091	0.507976	3.271	0.0120567	0.154879
Abcf2	ATP-binding cassette, sub-family F (GCN20), member 2	2569	-0.383094	5.72366	0.012087	0.15517
Ciart	circadian associated repressor of transcription	2261	0.862358	2.31275	0.0121163	0.155443
Zfp819	zinc finger protein 819	2466	6.94537	-0.141486	0.0121288	0.155443
Rprd1a	regulation of nuclear pre-mRNA domain containing 1A	6468	0.577079	3.18983	0.0121312	0.155443
Slc25a21	solute carrier family 25 (mitochondrial oxodicarboxylate carrier), member 21	4872	-1.16303	-0.196517	0.0121407	0.155443
Mavs	mitochondrial antiviral signaling protein	3345	0.410289	4.96174	0.0121465	0.155443
Cnn3	calponin 3, acidic	3037	0.549352	5.80337	0.0121765	0.155714
Trgc2	T cell receptor gamma, constant 2	914	-1.01389	2.9738	0.012195	0.155714
Txndc5	thioredoxin domain containing 5	4492	-0.637334	7.85453	0.0121982	0.155714
Ighv14-3	immunoglobulin heavy variable V14-3	399	-0.887945	4.23932	0.0121983	0.155714
Ppa1	pyrophosphatase (inorganic) 1	2902	-0.573599	4.58723	0.0122489	0.156179
Gm2962	ubiquinol-cytochrome c reductase binding protein pseudogene	336	1.13003	0.135978	0.0122565	0.156179
Sele	selectin, endothelial cell	2912	1.56887	0.330994	0.0122577	0.156179
Zmym2	zinc finger, MYM-type 2	7860	0.480255	5.7329	0.0122926	0.156524
Gm48840		3921	1.32374	-0.827243	0.012303	0.15656
Gm49871		1068	2.07974	-0.925598	0.0123678	0.157285
Gm5530	phospholipid scramblase 1 pseudogene	985	-5.35239	-1.10136	0.0123999	0.157595
Arhgap44	Rho GTPase activating protein 44	5819	-1.97862	-1.25458	0.0124243	0.157806
H2-Q2	histocompatibility 2, Q region locus 2	2181	-1.0355	0.292986	0.0124394	0.157899
B3galt4	UDP-Gal:betaGlcNAc beta 1,3-galactosyltransferase, polypeptide 4	1580	-0.559335	3.01698	0.0125043	0.158624
Zfp146	zinc finger protein 146	3270	0.393534	5.00866	0.0125351	0.158745
Bend5	BEN domain containing 5	2105	0.6244	4.09767	0.012537	0.158745
Mzb1	marginal zone B and B1 cell-specific protein 1	1215	-1.06249	7.10644	0.0125372	0.158745
Mbtps2	membrane-bound transcription factor peptidase, site 2	10105	0.452997	3.89774	0.0125605	0.15894
Qpct	glutaminyl-peptide cyclotransferase (glutaminyl cyclase)	2539	1.12638	1.86113	0.0125873	0.159181
Sgk3	serum/glucocorticoid regulated kinase 3	14311	0.467334	5.50183	0.0126661	0.160078
Gm6277	predicted gene 6277	4421	-1.26718	0.302972	0.0126787	0.160137
Gm5124	nucleolar and coiled-body phosphoprotein 1 pseudogene	2742	-1.28644	3.93588	0.0126931	0.16022
Aldh1a1	aldehyde dehydrogenase family 1, subfamily A1	4937	-1.18313	0.866787	0.0127246	0.160377
Gm10143	predicted gene 10143	3333	-0.55487	5.01736	0.0127252	0.160377
Slc48a1	solute carrier family 48 (heme transporter), member 1	2751	-0.448562	5.86661	0.0127292	0.160377
Gzma	granzyme A	1006	0.767047	5.44068	0.0127573	0.160549
Ighv1-80	immunoglobulin heavy variable 1-80	351	-1.38984	5.65157	0.0127586	0.160549
Hhex	hematopoietically expressed homeobox	5056	0.473984	5.49219	0.0127931	0.160883
Gm20528		1062	0.562214	3.6474	0.0128689	0.161682
AA986860	expressed sequence AA986860	3640	-1.40148	-0.674996	0.0128838	0.161682
Wfs1	wolframin ER transmembrane glycoprotein	3787	-0.509209	3.39256	0.0128841	0.161682
Ifi209	interferon activated gene 209	3547	0.591298	7.12976	0.0128884	0.161682
Ccl9	chemokine (C-C motif) ligand 9	3045	0.872833	8.19195	0.0129229	0.162014
Trim68	tripartite motif-containing 68	3477	0.570513	3.43159	0.012946	0.16214
Kcnk6	potassium inwardly-rectifying channel, subfamily K, member 6	4151	-0.583442	4.60699	0.0129489	0.16214
Gm17115	predicted gene 17115	885	6.40201	1.96291	0.0129677	0.162276
Fgfr1	fibroblast growth factor receptor 1	9875	0.867351	8.34411	0.0129784	0.16231
Gcc2	GRIP and coiled-coil domain containing 2	9630	0.408361	4.62653	0.0129925	0.162387
Gm8848	ornithine decarboxylase, structural 1 pseudogene	1343	1.36463	0.642957	0.0130116	0.162525
Gm5626	stomatin (Epb7.2)-like 2 pseudogene	1058	5.6692	-0.68311	0.0130283	0.162634
Gm38215		2233	5.37842	-0.0842941	0.0130538	0.162853
Guca1b	guanylate cyclase activator 1B	2441	1.00725	0.903043	0.0130757	0.16301
Npl	N-acetylneuraminate pyruvate lyase	2961	1.05952	1.38189	0.0130825	0.16301
Retnla	resistin like alpha	599	2.42028	9.85784	0.0131034	0.163171
Zfp35	zinc finger protein 35	3040	0.394874	4.33735	0.0131436	0.163572
Lrrc57	leucine rich repeat containing 57	2227	0.39588	4.10445	0.0131688	0.163785
Gimap8	GTPase, IMAP family member 8	3700	0.589908	7.00223	0.0131789	0.16381
Ralgapa1	Ral GTPase activating protein, alpha subunit 1	12315	0.433259	5.50719	0.0131919	0.163871
Sec61b	Sec61 beta subunit	1271	-0.541718	5.78001	0.0132032	0.163911
Tspan2	tetraspanin 2	4755	0.570216	3.27789	0.0132147	0.163954
Zmym4	zinc finger, MYM-type 4	8139	0.368774	4.75448	0.013258	0.164391
Zbtb21	zinc finger and BTB domain containing 21	6335	-0.384912	4.48462	0.0132824	0.164593
Ralgps1	Ral GEF with PH domain and SH3 binding motif 1	7657	0.611842	2.95763	0.0133018	0.16464
Gm37364		3920	6.64777	-0.401635	0.0133024	0.16464
Slc4a11	solute carrier family 4, sodium bicarbonate transporter-like, member 11	4998	1.1756	1.96031	0.0133591	0.16521
0610030E20Rik	RIKEN cDNA 0610030E20 gene	5832	0.470233	5.5183	0.0133646	0.16521
Hsh2d	hematopoietic SH2 domain containing	1824	0.554266	4.34355	0.013373	0.165213
Rai1	retinoic acid induced 1	9591	0.44832	5.34192	0.0134001	0.165389
Acadm	acyl-Coenzyme A dehydrogenase, medium chain	3913	0.360694	5.33162	0.0134035	0.165389
Fbxo27	F-box protein 27	3062	-1.43958	-0.572305	0.0134212	0.165507
Gm42503		3706	6.07824	0.0555547	0.0134318	0.165537
Lman2l	lectin, mannose-binding 2-like	7359	0.484652	4.45664	0.0134525	0.165661
Akt3	thymoma viral proto-oncogene 3	5124	0.42703	5.31473	0.0134581	0.165661
Slc33a1	solute carrier family 33 (acetyl-CoA transporter), member 1	3548	-0.566467	3.95475	0.0135018	0.166098
4933426B08Rik	RIKEN cDNA 4933426B08 gene	1299	1.38415	-0.388178	0.0135236	0.166136
Kif3c	kinesin family member 3C	7406	0.41356	4.02129	0.0135294	0.166136
Slc17a8	solute carrier family 17 (sodium-dependent inorganic phosphate cotransporter), member 8	4720	-5.08414	-1.08346	0.0135295	0.166136
Gosr1	golgi SNAP receptor complex member 1	4289	0.375453	5.73698	0.0135499	0.16624
Tigd2	tigger transposable element derived 2	3007	0.383366	4.51856	0.0135552	0.16624
Mtif2	mitochondrial translational initiation factor 2	3868	0.374039	4.65	0.0135624	0.16624
Zkscan8	zinc finger with KRAB and SCAN domains 8	8902	0.818752	3.26365	0.0135872	0.166443
Atxn3	ataxin 3	5407	0.35105	5.13752	0.0136021	0.166525
Gm45507		519	0.901221	2.07085	0.0136439	0.166936
Smox	spermine oxidase	3894	-0.515167	4.19234	0.0136581	0.167003
Gm45867		2317	0.422435	4.5934	0.0136782	0.167003
Gm36128	predicted gene, 36128	2944	5.09368	-0.0833889	0.01368	0.167003
Scart1	scavenger receptor family member expressed on T cells 1	3851	0.948966	2.14687	0.0136822	0.167003
ENSMUSG00002074878		109	-6.41063	-0.526703	0.0136964	0.167076
Tmem87b	transmembrane protein 87B	8395	0.412081	5.42911	0.0137436	0.167552
Rftn2	raftlin family member 2	5871	0.666406	2.38351	0.01379	0.167951
Gm4852	DnaJ (Hsp40) homolog, subfamily B, member 6 pseudogene	729	-4.86704	-0.1142	0.0138011	0.167951
Xpnpep1	X-prolyl aminopeptidase (aminopeptidase P) 1, soluble	9234	-0.352053	5.20598	0.0138011	0.167951
Hgfac	hepatocyte growth factor activator	3410	2.241	-0.362385	0.0138113	0.167974
Gm47513		2016	-1.19909	0.0826106	0.0138249	0.16804
Gypa	glycophorin A	1848	-1.35366	1.26345	0.013869	0.168474
4732465J04Rik	RIKEN cDNA 4732465J04 gene	3302	2.47041	-1.39405	0.013912	0.168896
Lratd2	LRAT domain containing 1	5926	0.458885	3.93747	0.0139373	0.169102
Rcbtb2	regulator of chromosome condensation (RCC1) and BTB (POZ) domain containing protein 2	9489	-0.421787	4.87538	0.0139637	0.169321
2200002D01Rik	RIKEN cDNA 2200002D01 gene	1564	-0.728253	2.75499	0.013997	0.16958
Gm43769		4323	-1.20835	0.109215	0.0140017	0.16958
Ighv2-9	immunoglobulin heavy variable 2-9	362	1.08199	3.87282	0.0140309	0.169832
Tspo2	translocator protein 2	3225	-1.14542	0.781971	0.014069	0.170192
Cfap73	cilia and flagella associated protein 73	921	0.892033	1.03975	0.0140821	0.17025
5031425E22Rik	RIKEN cDNA 5031425E22 gene	5142	-0.447886	4.26374	0.0141076	0.170424
4930586N03Rik	RIKEN cDNA 4930586N03 gene	881	0.937382	0.659001	0.0141189	0.170424
Kdm7a	lysine (K)-specific demethylase 7A	10057	0.541959	6.43127	0.0141217	0.170424
Arhgef18	rho/rac guanine nucleotide exchange factor (GEF) 18	13889	0.720843	7.55777	0.0141312	0.170437
Igkv3-5	immunoglobulin kappa chain variable 3-5	382	-1.22394	4.93733	0.0141839	0.17081
Gm12915	predicted gene 12915	1499	-1.23626	-0.258421	0.0141904	0.17081
Zfp266	zinc finger protein 266	7033	0.411336	4.27427	0.014199	0.17081
Ppm1k	protein phosphatase 1K (PP2C domain containing)	6022	0.432049	4.31873	0.0142001	0.17081
Rnf144b	ring finger protein 144B	4936	0.527223	4.7002	0.0142041	0.17081
Dpp4	dipeptidylpeptidase 4	6319	0.499747	5.80197	0.0142572	0.171283
Tars	threonyl-tRNA synthetase	5901	-0.395796	5.81369	0.0142834	0.171283
Ebp	phenylalkylamine Ca2+ antagonist (emopamil) binding protein	2310	-0.374448	5.05145	0.0142856	0.171283
Gm12356	predicted gene 12356	353	-0.707743	2.55432	0.0142955	0.171283
Cdh1	cadherin 1	4574	0.745505	1.66142	0.0143056	0.171283
Dnajb14	DnaJ heat shock protein family (Hsp40) member B14	15741	0.449198	4.28705	0.014308	0.171283
Islr2	immunoglobulin superfamily containing leucine-rich repeat 2	5921	1.45351	1.22166	0.0143087	0.171283
Gm47772		537	5.5468	0.879524	0.014315	0.171283
Gm3227	predicted gene 3227	2167	1.3257	2.75237	0.0143192	0.171283
Apol7c	apolipoprotein L 7c	2060	1.43171	3.76033	0.0143395	0.171383
Gm4524	predicted gene 4524	2152	1.47438	3.97633	0.0143444	0.171383
Stap1	signal transducing adaptor family member 1	6215	0.435737	5.11656	0.0143836	0.17175
Prps2	phosphoribosyl pyrophosphate synthetase 2	3873	0.419845	5.4359	0.0144205	0.17209
Map3k14	mitogen-activated protein kinase kinase kinase 14	6550	0.415463	5.80564	0.0144374	0.172096
Zfp935	zinc finger protein 935	2628	0.611093	3.15923	0.0144379	0.172096
1600014C10Rik	RIKEN cDNA 1600014C10 gene	3948	0.372376	5.43187	0.0144627	0.17229
Nrde2	nrde-2 necessary for RNA interference, domain containing	4196	0.415186	4.61941	0.0144978	0.172607
2510009E07Rik	RIKEN cDNA 2510009E07 gene	6564	0.817671	3.51465	0.0145683	0.173345
Ttc33	tetratricopeptide repeat domain 33	2163	0.398423	4.07246	0.0146063	0.173696
ENSMUSG00002075171		76	4.56932	-0.675541	0.0146311	0.173889
E330032C10Rik	RIKEN cDNA E330032C10 gene	4664	1.26766	4.85783	0.0146652	0.174192
Otud7b	OTU domain containing 7B	9181	0.372296	5.57845	0.0146818	0.174195
Hepacam2	HEPACAM family member 2	5874	-0.876521	5.22063	0.0146826	0.174195
Tex14	testis expressed gene 14	5014	1.39539	2.83086	0.0147348	0.174713
Igsf23	immunoglobulin superfamily, member 23	2263	0.99741	0.678431	0.014778	0.175123
Lig1	ligase I, DNA, ATP-dependent	4227	-0.522394	5.42794	0.014809	0.175388
Rc3h2	ring finger and CCCH-type zinc finger domains 2	19624	0.391466	5.0585	0.0148196	0.175411
Fam221b	family with sequence similarity 221, member B	4413	-0.87855	1.56331	0.0148729	0.17594
Gm9922	predicted gene 9922	2215	1.99559	-0.131568	0.0149332	0.176521
Ube2s	ubiquitin-conjugating enzyme E2S	5141	-0.521773	5.52773	0.0149394	0.176521
Pikfyve	phosphoinositide kinase, FYVE type zinc finger containing	19211	0.429496	5.72677	0.0150062	0.177117
Mir6990	microRNA 6990	91	0.980739	0.539713	0.0150131	0.177117
Igkv6-23	immunoglobulin kappa variable 6-23	369	-1.0682	5.67608	0.015016	0.177117
Ssbp3	single-stranded DNA binding protein 3	6582	-0.353073	5.26501	0.0150453	0.177198
Fhdc1	FH2 domain containing 1	6270	-1.19373	0.528685	0.0150539	0.177198
Nudt7	nudix (nucleoside diphosphate linked moiety X)-type motif 7	5618	0.594426	2.94164	0.0150565	0.177198
Iqce	IQ motif containing E	12037	0.446865	4.47869	0.0150589	0.177198
Epha2	Eph receptor A2	4674	0.70387	5.61734	0.0150664	0.177198
Sec24a	Sec24 related gene family, member A (S. cerevisiae)	10683	-0.506463	4.7504	0.0150925	0.177403
Rab39	RAB39, member RAS oncogene family	2971	0.796291	2.35218	0.0151386	0.177667
Traj40	T cell receptor alpha joining 40	61	1.17772	-0.620037	0.0151412	0.177667
AI506816	expressed sequence AI506816	4479	-0.605826	6.52856	0.0151413	0.177667
Mfsd8	major facilitator superfamily domain containing 8	9414	0.480571	3.41656	0.0151763	0.177892
Gm15243		382	-0.983448	1.08904	0.0151779	0.177892
Gm37062		701	5.84719	1.28607	0.0152087	0.17815
Cacna1h	calcium channel, voltage-dependent, T type, alpha 1H subunit	9763	-1.07633	3.64586	0.0152913	0.179014
Ppm1e	protein phosphatase 1E (PP2C domain containing)	6702	0.840743	2.13603	0.0153217	0.179268
Gm37145		2756	0.966379	1.51848	0.0153316	0.179281
Gan	giant axonal neuropathy	13463	0.447398	4.24988	0.0153604	0.179514
Gm5879	60S ribosomal protein L3 related	1209	-1.07661	0.0650142	0.0153892	0.179698
BC025920	zinc finger protein pseudogene	3306	0.806949	1.83162	0.0153938	0.179698
A930019D19Rik	RIKEN cDNA A930019D19 gene	958	6.37262	-1.17553	0.0154159	0.179755
Bcl9	B cell CLL/lymphoma 9	8446	0.381921	5.04142	0.0154164	0.179755
Gm10819	phosphatidylethanolamine-binding protein pseudogene	561	-1.38065	5.3287	0.0154427	0.179958
Zfp68	zinc finger protein 68	7962	0.347238	4.93686	0.0154793	0.180281
Syvn1	synovial apoptosis inhibitor 1, synoviolin	4859	-0.589576	7.50653	0.0155271	0.180734
Gm47469		1920	1.12716	0.678084	0.0156365	0.181905
Cd40	CD40 antigen	3406	0.448566	5.43929	0.0156658	0.18214
Apba3	amyloid beta (A4) precursor protein-binding, family A, member 3	2890	-0.362632	4.56548	0.0157344	0.182833
Gm42987		2350	1.05204	0.232717	0.0157523	0.182938
Slc35g1	solute carrier family 35, member G1	4642	0.709556	2.73965	0.0157994	0.183379
Pabpc4	poly(A) binding protein, cytoplasmic 4	4027	-0.508674	6.23524	0.0158285	0.183612
Hes5	hes family bHLH transcription factor 5	1363	0.975789	0.880965	0.015875	0.184034
Aurkb	aurora kinase B	2946	-0.50086	4.17314	0.0158829	0.184034
Nphp4	nephronophthisis 4 (juvenile) homolog (human)	6044	0.89346	0.741502	0.0159119	0.184264
Apof	apolipoprotein F	1932	1.186	0.208505	0.0159254	0.184316
6530413G14Rik	RIKEN cDNA 6530413G14 gene	1897	0.614619	4.70972	0.0159613	0.184623
Dcp1b	decapping mRNA 1B	6339	0.395745	4.26902	0.0159701	0.184623
Carhsp1	calcium regulated heat stable protein 1	2858	-0.439764	5.81037	0.016	0.184864
Gm10734	predicted gene 10734	1269	-0.696532	2.22501	0.0160322	0.18513
Hsp90b1	heat shock protein 90, beta (Grp94), member 1	4032	-0.729204	9.77372	0.0161408	0.18622
Fam160a2		11834	0.370573	4.85165	0.0161449	0.18622
1700010K24Rik	RIKEN cDNA 1700010K24 gene	226	-5.38703	-0.728423	0.0162135	0.186905
Gm25245	predicted gene, 25245	107	6.39729	-1.35451	0.0162565	0.187295
Ptprk	protein tyrosine phosphatase, receptor type, K	13328	-1.13453	-0.0130592	0.0162727	0.187367
Serpinc1	serine (or cysteine) peptidase inhibitor, clade C (antithrombin), member 1	8546	0.607703	3.45608	0.0162812	0.187367
Aste1	asteroid homolog 1	6748	0.444888	3.70046	0.0163626	0.187792
Ighj4	immunoglobulin heavy joining 4	54	-1.07821	7.28651	0.0163644	0.187792
Slc25a38	solute carrier family 25, member 38	2747	-0.346228	4.50475	0.0163699	0.187792
Pctp	phosphatidylcholine transfer protein	2723	0.471999	3.95676	0.0163706	0.187792
Scml4	Scm polycomb group protein like 4	7725	0.495768	5.12317	0.0163719	0.187792
Alg2	asparagine-linked glycosylation 2 (alpha-1,3-mannosyltransferase)	3450	-0.403598	4.06388	0.0163767	0.187792
Gm49896		635	5.02013	8.39537	0.0163828	0.187792
Il31ra	interleukin 31 receptor A	5673	1.09109	-0.178015	0.0164196	0.188108
Gm47447		977	1.07142	0.175315	0.0164524	0.188241
Retreg1	reticulophagy regulator 1	4142	0.45964	5.52707	0.0164532	0.188241
Ighv1-61	immunoglobulin heavy variable 1-61	351	-1.27018	3.12361	0.0164589	0.188241
Nudt9	nudix (nucleoside diphosphate linked moiety X)-type motif 9	2392	-0.358802	5.16036	0.0164744	0.188312
Acp1	acid phosphatase 1, soluble	3634	-0.394346	4.2874	0.0165965	0.189601
Il5ra	interleukin 5 receptor, alpha	3575	0.671284	4.65562	0.0166069	0.189613
Ighd2-8	immunoglobulin heavy diversity 2-8	17	-1.88668	0.791809	0.0166573	0.190083
Spta1	spectrin alpha, erythrocytic 1	9691	-1.34689	1.01797	0.016672	0.190143
Dock11	dedicator of cytokinesis 11	9240	0.56251	6.6131	0.0166952	0.190301
Prim2	DNA primase, p58 subunit	5938	-0.465663	3.73743	0.0168201	0.191617
Slc6a15	solute carrier family 6 (neurotransmitter transporter), member 15	7752	6.20293	-1.09315	0.0168339	0.191667
Clnk	cytokine-dependent hematopoietic cell linker	1719	1.08947	-0.528616	0.0168796	0.191978
Gm11175	predicted gene 11175	877	-0.795392	8.50435	0.0168848	0.191978
Hck	hemopoietic cell kinase	2092	0.543663	6.85833	0.0168896	0.191978
Slc25a36	solute carrier family 25, member 36	9594	0.363281	5.37817	0.0169647	0.192725
Il20ra	interleukin 20 receptor, alpha	2428	5.49125	-1.09916	0.0169814	0.192806
Pcx	pyruvate carboxylase	4753	-0.75951	1.68369	0.0169957	0.192861
Fam76b	family with sequence similarity 76, member B	4667	0.358167	5.26275	0.0170102	0.192882
Lipm	lipase, family member M	3489	-5.55695	-1.62208	0.0170165	0.192882
Pvr	poliovirus receptor	6122	-0.440806	3.73497	0.0170348	0.192973
Gm50242		1118	5.03479	-0.839462	0.017044	0.192973
Smad2	SMAD family member 2	8781	0.344157	5.34586	0.017053	0.192973
Ifi203	interferon activated gene 203	6706	0.576766	7.39324	0.017073	0.193037
Npr2	natriuretic peptide receptor 2	4667	1.1151	0.538455	0.0170803	0.193037
Tmem238	transmembrane protein 238	1439	-0.684144	2.62468	0.0170871	0.193037
5830448L01Rik	RIKEN cDNA 5830448L01 gene	1299	-1.1229	0.220143	0.0171471	0.193607
Iqck	IQ motif containing K	6423	1.1979	1.98257	0.0171571	0.193613
Zcchc4	zinc finger, CCHC domain containing 4	10897	0.436759	3.74234	0.0171904	0.19388
Gm9794	predicted pseudogene 9794	423	-0.616462	3.69366	0.017206	0.193912
Gm22572	predicted gene, 22572	105	1.59263	-0.771165	0.0172166	0.193912
Zfp729b	zinc finger protein 729b	4865	0.594488	3.57554	0.0172218	0.193912
Bpgm	2,3-bisphosphoglycerate mutase	3588	-0.467361	3.94029	0.017238	0.193988
Mindy2	MINDY lysine 48 deubiquitinase 2	8600	0.43983	5.78435	0.0172876	0.194438
Atg4c	autophagy related 4C, cysteine peptidase	3351	0.554091	3.57773	0.0173121	0.194605
Ahcy	S-adenosylhomocysteine hydrolase	2805	-0.388947	4.41987	0.0173249	0.194642
Prmt2	protein arginine N-methyltransferase 2	3381	0.464692	3.86164	0.0173942	0.195313
Apol11b	apolipoprotein L 11b	2463	-1.53239	0.790044	0.0174798	0.196165
Wnt10a	wingless-type MMTV integration site family, member 10A	2468	1.11421	0.05423	0.017504	0.196307
Kctd17	potassium channel tetramerisation domain containing 17	2541	-0.668046	3.3464	0.0175226	0.196307
Cela1	chymotrypsin-like elastase family, member 1	2306	-0.891906	1.32757	0.0175261	0.196307
Gm20538		225	-0.407132	4.74202	0.017531	0.196307
Zdhhc13	zinc finger, DHHC domain containing 13	2410	0.379474	4.51585	0.017595	0.196915
Kifc3	kinesin family member C3	5298	0.550884	5.38884	0.0177163	0.198164
Tymp	thymidine phosphorylase	2037	-0.416875	4.18114	0.0177508	0.198346
Mir7082	microRNA 7082	92	-0.550251	2.56899	0.0177521	0.198346
Phf11d	PHD finger protein 11D	4498	0.625848	4.20222	0.0177781	0.198408
Ormdl3	ORM1-like 3 (S. cerevisiae)	2184	-0.411287	5.02623	0.0177824	0.198408
Lrig3	leucine-rich repeats and immunoglobulin-like domains 3	8347	1.21812	0.823552	0.017787	0.198408
Palm	paralemmin	5655	0.4134	5.40531	0.0178107	0.198478
Phf11b	PHD finger protein 11B	1184	0.462785	5.73707	0.0178128	0.198478
Nup62	nucleoporin 62	2854	-0.357996	5.52533	0.0178648	0.198949
Dhrs1	dehydrogenase/reductase (SDR family) member 1	2760	-0.374847	5.07795	0.0179142	0.19939
Gm45745		1180	0.88166	1.50852	0.0179682	0.199882
Fndc7	fibronectin type III domain containing 7	6693	1.20367	0.939002	0.0179912	0.200028
Dipk1a	divergent protein kinase domain 1A	2892	0.425405	5.44457	0.018035	0.200405
F630028O10Rik	RIKEN cDNA F630028O10 gene	3295	0.820534	3.19263	0.0180754	0.200744
5_8S_rRNA		291	2.67921	1.97111	0.0181361	0.201234
Gm23100	predicted gene, 23100	141	0.992171	1.15151	0.0181393	0.201234
Siah3	siah E3 ubiquitin protein ligase family member 3	4472	-2.38516	-1.03511	0.0181673	0.201435
Zfp236	zinc finger protein 236	10476	0.41585	5.60656	0.0181886	0.201561
Apol9a	apolipoprotein L 9a	5953	-2.41535	-1.10349	0.0182	0.201578
Gvin-ps1	GTPase, very large interferon inducible, pseudogene 1	7836	-1.57166	-0.621547	0.0182103	0.201582
Cpt1c	carnitine palmitoyltransferase 1c	5605	-1.24625	-0.758926	0.018274	0.202177
Tceanc	transcription elongation factor A (SII) N-terminal and central domain containing	4201	0.695257	2.28512	0.0182992	0.202346
Pde4d	phosphodiesterase 4D, cAMP specific	12006	-0.537501	4.02176	0.0183554	0.202857
Eny2	ENY2 transcription and export complex 2 subunit	5763	-0.388496	4.78354	0.0183853	0.20305
Ndufa11	NADH:ubiquinone oxidoreductase subunit A11	1092	-0.418113	4.70192	0.0183982	0.20305
Gm13123	predicted gene 13123	492	-3.48859	-1.41893	0.0184028	0.20305
Cryba4	crystallin, beta A4	838	-1.11857	0.911536	0.01843	0.203109
Scaper	S phase cyclin A-associated protein in the ER	5428	0.421835	4.16905	0.0184346	0.203109
P2rx7	purinergic receptor P2X, ligand-gated ion channel, 7	5970	0.463821	5.3763	0.0184476	0.203109
Gm35035	predicted gene, 35035	628	1.23709	-0.39862	0.0184572	0.203109
Timd2	T cell immunoglobulin and mucin domain containing 2	3473	-1.32925	0.222874	0.0184581	0.203109
Ret	ret proto-oncogene	6763	-1.10734	0.706663	0.01848	0.20324
Gm47976		1545	1.40011	1.21946	0.0185084	0.203442
Marf1	meiosis regulator and mRNA stability 1	10153	0.533087	6.42828	0.0185679	0.203986
Utp20	UTP20 small subunit processome component	10199	0.368732	5.16625	0.0186243	0.204496
Gm17651		36	1.63502	-0.51218	0.0186636	0.204816
Gins4	GINS complex subunit 4 (Sld5 homolog)	1349	-0.36602	4.29887	0.0187068	0.20518
Stard8	START domain containing 8	5499	0.623601	4.88445	0.0187545	0.205592
Gm49700		1546	1.67815	1.1445	0.0188078	0.205912
Dcun1d1	DCN1, defective in cullin neddylation 1, domain containing 1 (S. cerevisiae)	9023	0.365392	4.31794	0.0188132	0.205912
ENSMUSG00002076491		69	1.06065	0.736928	0.0188141	0.205912
Nhej1	non-homologous end joining factor 1	1586	0.59223	2.51611	0.018832	0.205998
S1pr3	sphingosine-1-phosphate receptor 3	4463	0.662807	3.34921	0.0188436	0.206
Alox15	arachidonate 15-lipoxygenase	2454	0.94244	10.6581	0.0188525	0.206
B630019A10Rik	RIKEN cDNA B630019A10 gene	8429	0.938453	1.67834	0.0189229	0.206658
Klra17	killer cell lectin-like receptor, subfamily A, member 17	1192	0.984566	0.459167	0.0189445	0.206783
Tmem65	transmembrane protein 65	6306	-0.502572	3.79802	0.0190038	0.207319
Rubcn	RUN domain and cysteine-rich domain containing, Beclin 1-interacting protein	7478	0.537582	6.6184	0.0190147	0.207327
Gm45411		345	1.02226	1.14308	0.0190744	0.207866
Rps6ka3	ribosomal protein S6 kinase polypeptide 3	8322	0.568153	6.32407	0.0191082	0.208122
Zfp850	zinc finger protein 850	6163	0.651693	2.64153	0.0192005	0.209016
Zfp28	zinc finger protein 28	4976	0.652092	2.55478	0.0192221	0.209052
Mad2l1	MAD2 mitotic arrest deficient-like 1	8390	-0.478398	4.18882	0.0192243	0.209052
Gm11614		736	-2.38859	-1.61812	0.0192519	0.20924
4930448C13Rik	RIKEN cDNA 4930448C13 gene	1723	5.42626	-0.893514	0.0192997	0.209541
Hdac9	histone deacetylase 9	14838	0.452233	5.24593	0.0193003	0.209541
Tsc1	TSC complex subunit 1	11833	0.390694	5.21473	0.0193328	0.209782
Clec4a3	C-type lectin domain family 4, member a3	1327	0.665753	5.11159	0.0193628	0.209977
Slc25a30	solute carrier family 25, member 30	4571	0.387286	4.92042	0.0193713	0.209977
Gm28305		365	0.997724	0.416347	0.0193915	0.210084
Gm22422	predicted gene, 22422	135	5.34795	-0.683803	0.01941	0.210172
ENSMUSG00002076877		74	6.72443	-0.169908	0.0194293	0.210269
E230015B07Rik	RIKEN cDNA E230015B07 gene	3122	-1.52637	-0.767303	0.0194582	0.210338
Tceal9	transcription elongation factor A like 9	1037	-0.538286	3.89918	0.0194739	0.210338
Parp6	poly (ADP-ribose) polymerase family, member 6	7763	0.362741	5.15438	0.0194777	0.210338
Azin2	antizyme inhibitor 2	4024	1.40205	0.0282714	0.0194844	0.210338
Tmem231	transmembrane protein 231	5372	0.801563	1.08002	0.0194874	0.210338
Pdik1l	PDLIM1 interacting kinase 1 like	5810	0.538131	3.33425	0.0195187	0.210564
Gm28039		254	0.869933	0.959948	0.0195317	0.210592
Gm32591	predicted gene, 32591	2153	5.29208	1.44897	0.0195714	0.210821
Cyp2ab1	cytochrome P450, family 2, subfamily ab, polypeptide 1	3144	0.67999	4.95838	0.0195758	0.210821
Gm10221	ATP synthase, H+ transporting, mitochondrial F0 complex, subunit g pseudogene	309	-1.02945	0.883278	0.0195876	0.210821
Gm42936		652	0.761152	1.99409	0.0195944	0.210821
Ndufa12	NADH:ubiquinone oxidoreductase subunit A12	1569	-0.396895	4.35309	0.0196064	0.210836
Igkv12-44	immunoglobulin kappa variable 12-44	401	-0.952484	5.7325	0.0196165	0.210836
Zfp595	zinc finger protein 595	5440	0.592793	2.99096	0.0196457	0.211038
Snx22	sorting nexin 22	2891	-0.582306	7.40196	0.0196915	0.211246
Itpripl1	inositol 1,4,5-triphosphate receptor interacting protein-like 1	3738	0.346073	4.37453	0.0196931	0.211246
Tlr7	toll-like receptor 7	4082	0.495385	5.42828	0.0196962	0.211246
Pgpep1	pyroglutamyl-peptidase I	5319	0.444861	3.92096	0.0197097	0.21128
Zfp397	zinc finger protein 397	8262	0.492597	4.1967	0.0197405	0.211396
Mns1	meiosis-specific nuclear structural protein 1	5363	-0.509766	3.78649	0.0197414	0.211396
Clcn2	chloride channel, voltage-sensitive 2	6022	-0.734221	1.99021	0.019765	0.211518
Tmem229b	transmembrane protein 229B	4732	0.488527	6.28629	0.0197788	0.211518
Gpat3	glycerol-3-phosphate acyltransferase 3	3502	0.664073	2.9112	0.019784	0.211518
Ddx49	DEAD box helicase 49	2928	-0.333434	5.5004	0.0198183	0.211722
Ndufv3	NADH:ubiquinone oxidoreductase core subunit V3	3189	-0.390728	5.46443	0.0198239	0.211722
Ireb2	iron responsive element binding protein 2	9479	0.410478	5.62828	0.0198847	0.21226
Crybb1	crystallin, beta B1	985	-1.25528	0.283371	0.019898	0.212291
Slf2	SMC5-SMC6 complex localization factor 2	7477	0.383712	5.41826	0.0199215	0.212323
Rtl5	retrotransposon Gag like 5	4761	0.643338	3.65838	0.0199239	0.212323
Zfp507	zinc finger protein 507	8231	0.385287	4.70128	0.0199422	0.212323
1810014B01Rik	RIKEN cDNA 1810014B01 gene	2652	-0.690594	8.09939	0.0199428	0.212323
Tedc1	tubulin epsilon and delta complex 1	4299	-0.495288	3.47316	0.01996	0.212352
Sh3tc2	SH3 domain and tetratricopeptide repeats 2	5795	-1.15072	0.246446	0.0199733	0.212352
Socs5	suppressor of cytokine signaling 5	6416	0.417135	4.33515	0.0199807	0.212352
ENSMUSG00002075188		57	-1.41459	0.163507	0.0199873	0.212352
Tnfaip8	tumor necrosis factor, alpha-induced protein 8	10328	0.498337	6.69218	0.0200468	0.212873
1300014J16Rik	RIKEN cDNA 1300014J16 gene	1337	-1.14492	-0.324916	0.0200917	0.213211
Dynlt1b	dynein light chain Tctex-type 1B	771	0.932527	0.800782	0.0200996	0.213211
Erh	ERH mRNA splicing and mitosis factor	2618	-0.384264	4.62682	0.0201187	0.213302
Olfr460	olfactory receptor 460	3371	5.19999	-0.860548	0.0201453	0.213428
Gm14857	importin 5 pseudogene	3185	7.29853	6.59192	0.0201516	0.213428
Slc41a1	solute carrier family 41, member 1	4912	-0.46051	4.93787	0.0201895	0.213521
Esco1	establishment of sister chromatid cohesion N-acetyltransferase 1	5100	0.398801	5.52607	0.0201916	0.213521
Galnt4	polypeptide N-acetylgalactosaminyltransferase 4	5089	0.428482	3.98393	0.0202029	0.213521
Klra10	killer cell lectin-like receptor subfamily A, member 10	823	1.4533	-0.518738	0.020203	0.213521
Ankle1	ankyrin repeat and LEM domain containing 1	2558	-0.739159	2.3067	0.020225	0.213521
Igkv4-60	immunoglobulin kappa variable 4-60	358	-1.53847	1.38083	0.0202292	0.213521
St8sia1	ST8 alpha-N-acetyl-neuraminide alpha-2,8-sialyltransferase 1	9341	0.568271	2.99609	0.0202339	0.213521
Eef2k	eukaryotic elongation factor-2 kinase	7408	0.388109	5.29072	0.0202601	0.213687
Zxdc	ZXD family zinc finger C	8254	0.370393	4.33364	0.0203102	0.214004
Mcrip2	MAPK regulated corepressor interacting protein 2	1307	-0.717308	2.08422	0.0203111	0.214004
Slc39a7	solute carrier family 39 (zinc transporter), member 7	2584	-0.503569	6.89369	0.0203339	0.214133
Gm20503		1294	-0.458921	5.28002	0.0203591	0.214287
Pot1b	protection of telomeres 1B	5268	0.445647	5.09112	0.0203893	0.214493
Mctp2	multiple C2 domains, transmembrane 2	12351	0.488735	3.70716	0.0204126	0.214544
Gm11632		674	0.667894	3.13431	0.0204152	0.214544
Pwwp2a	PWWP domain containing 2A	5508	0.371465	4.52017	0.0204316	0.214605
Ifi206	interferon activated gene 206	3054	0.494225	5.34192	0.020448	0.214667
Mrps12	mitochondrial ribosomal protein S12	1040	-0.460547	4.01112	0.0204648	0.214733
Gm14270	silica-induced gene 111	846	-1.43578	-0.817717	0.0205121	0.215113
Zbtb39	zinc finger and BTB domain containing 39	5960	0.386608	4.01401	0.0205314	0.215113
Pkhd1l1	polycystic kidney and hepatic disease 1-like 1	18536	-1.38163	-0.103896	0.020544	0.215113
I830077J02Rik	RIKEN cDNA I830077J02 gene	2865	0.440072	4.27909	0.0205442	0.215113
Klra7	killer cell lectin-like receptor, subfamily A, member 7	1265	0.634872	2.64172	0.0205539	0.215113
Stx3	syntaxin 3	5711	0.423717	4.35845	0.020582	0.215295
Lmf2	lipase maturation factor 2	3885	-0.345314	5.54586	0.0206177	0.215559
Gm30698	predicted gene, 30698	3198	4.61569	-0.776081	0.0207127	0.216294
Abca6	ATP-binding cassette, sub-family A (ABC1), member 6	5398	1.32311	1.61384	0.0207167	0.216294
Mir20a	microRNA 20a	107	2.66676	-0.043739	0.0207199	0.216294
Aqp10-ps	aquaporin 10, pseudogene	835	-5.80491	0.0854237	0.0207412	0.216332
Gm44187		1929	1.8992	-0.679346	0.0207496	0.216332
Hsdl1	hydroxysteroid dehydrogenase like 1	3235	0.38142	5.61749	0.0207556	0.216332
Kdelr1	KDEL (Lys-Asp-Glu-Leu) endoplasmic reticulum protein retention receptor 1	1874	-0.515886	6.37979	0.0207724	0.216397
Vps18	VPS18 CORVET/HOPS core subunit	4786	0.329117	5.27733	0.0208319	0.216906
Gm43412		2818	-1.11402	0.351556	0.0208867	0.217324
Syt11	synaptotagmin XI	5205	-0.386601	4.23433	0.0208934	0.217324
Gm20274	predicted gene, 20274	584	1.3587	0.930578	0.0209656	0.217916
Gm15542	DnaJ (Hsp40) homolog, subfamily A, member 1 pseudogene	1194	-1.03101	0.328586	0.0209718	0.217916
Tlr9	toll-like receptor 9	3478	0.511225	5.06859	0.021074	0.218866
Sgtb	small glutamine-rich tetratricopeptide repeat (TPR)-containing, beta	3072	1.3019	-0.295774	0.021146	0.219502
Ptcd1	pentatricopeptide repeat domain 1	3271	-0.348477	5.17977	0.0211708	0.219548
Ugdh	UDP-glucose dehydrogenase	6752	0.335513	5.01221	0.0211782	0.219548
Ctso	cathepsin O	5123	0.494492	6.01315	0.0211829	0.219548
Sh3bp2	SH3-domain binding protein 2	4296	0.502676	6.67274	0.0212403	0.220031
Cilp2	cartilage intermediate layer protein 2	4314	-1.60752	-1.46811	0.0213174	0.220617
Dram2	DNA-damage regulated autophagy modulator 2	3758	0.423589	4.95288	0.0213185	0.220617
Gm45509		1229	2.80635	-0.544828	0.0215361	0.222755
Cited4	Cbp/p300-interacting transactivator, with Glu/Asp-rich carboxy-terminal domain, 4	1249	-0.94857	1.32682	0.0216016	0.223319
Gpr160	G protein-coupled receptor 160	4227	-0.692846	3.153	0.0216611	0.22382
Magef1	MAGE family member F1	1455	0.732642	1.95012	0.0216802	0.223904
Igkv6-14	immunoglobulin kappa variable 6-14	347	-1.01073	2.72448	0.0216998	0.22391
Faap24	Fanconi anemia core complex associated protein 24	1966	-0.492277	3.15702	0.0217028	0.22391
Zfp839	zinc finger protein 839	3749	0.408243	4.24696	0.0217325	0.224102
Ighv5-4	immunoglobulin heavy variable 5-4	425	1.26452	5.0075	0.0217912	0.224594
Gm23119	predicted gene, 23119	140	-3.40354	0.045251	0.0218313	0.224893
Gm44174		141	0.932535	1.12923	0.0218967	0.225345
Rpl39-ps	ribosomal protein L39, pseudogene	151	-0.826099	1.86982	0.0218974	0.225345
Aldh18a1	aldehyde dehydrogenase 18 family, member A1	4072	-0.404679	5.151	0.0219263	0.225529
Polr2l	polymerase (RNA) II (DNA directed) polypeptide L	1650	-0.613583	3.10115	0.0219493	0.225652
Xk	X-linked Kx blood group	5076	-0.83748	2.14245	0.0219875	0.22593
Fpr3	formyl peptide receptor 3	1268	1.0905	0.367922	0.0220233	0.22614
Ftl1-ps1	ferritin light polypeptide 1, pseudogene 1	1223	-0.957475	1.54196	0.0220401	0.22614
Igf2os	insulin-like growth factor 2, opposite strand	5337	5.96294	0.990662	0.0220413	0.22614
Zbtb5	zinc finger and BTB domain containing 5	5606	0.399174	4.02165	0.022061	0.226229
Fbxo22	F-box protein 22	2394	0.348251	5.33976	0.0221253	0.226773
Xkrx	X-linked Kx blood group related, X-linked	3024	0.824196	3.66298	0.0221772	0.227191
Fabp5	fatty acid binding protein 5, epidermal	3567	-0.628406	5.15065	0.0221938	0.227191
Ctps2	cytidine 5'-triphosphate synthase 2	4720	0.384527	5.84289	0.0221996	0.227191
Gmnn	geminin	1465	-0.471264	4.05073	0.0222127	0.227211
Mbd4	methyl-CpG binding domain protein 4	5280	0.495608	3.78256	0.0222742	0.227725
Adck2	aarF domain containing kinase 2	3950	0.341378	4.48535	0.0223502	0.228336
Mxd3	Max dimerization protein 3	2369	-0.512772	4.56727	0.0223605	0.228336
Slamf8	SLAM family member 8	3079	0.601491	4.25588	0.0223676	0.228336
Stx11	syntaxin 11	4209	-0.385969	4.59803	0.0224091	0.228645
Kdm8	lysine (K)-specific demethylase 8	2389	0.548706	2.38804	0.0224291	0.228695
Peli3	pellino 3	4720	-1.31901	0.820678	0.0224365	0.228695
Cyp51	cytochrome P450, family 51	4415	-0.383545	4.65289	0.0224798	0.228918
C5ar2	complement component 5a receptor 2	3561	1.13907	1.56158	0.0224904	0.228918
D430019H16Rik	RIKEN cDNA D430019H16 gene	5786	-1.39465	5.01993	0.0224921	0.228918
[truncated: 18,337 more rows]

## Sheet: DEG_significant_FDR
Gene	Description	Length	logFC	logCPM	PValue	FDR
Agbl1	ATP/GTP binding protein-like 1	5015	12.6166	6.23479	1.04523e-49	7.87211e-47
Gm35279	predicted gene, 35279	960	11.9093	3.67742	3.32992e-101	1.35428e-97
4930511E03Rik	RIKEN cDNA 4930511E03 gene	2232	10.771	3.33354	1.97314e-59	2.36022e-56
Gm15765	tubulin, beta 6 pseudogene	910	10.7267	3.06133	1.80791e-81	6.12732e-78
Fras1	Fraser extracellular matrix complex subunit 1	17709	10.5892	4.71461	7.7293e-128	7.85876e-124
Trav13n-1	T cell receptor alpha variable 13N-1	331	10.5144	2.71014	2.0264e-07	2.30206e-05
Gm39469	predicted gene, 39469	461	10.5057	4.34793	2.69206e-105	1.82477e-101
E230016K23Rik	RIKEN cDNA E230016K23 gene	2816	10.4631	4.02981	1.54813e-57	1.65691e-54
Tdgf1	teratocarcinoma-derived growth factor 1	2622	10.2966	3.22003	6.4584e-62	8.20822e-59
Gm45210		1577	10.1202	4.04164	2.11591e-51	1.79279e-48
Gm22888	predicted gene, 22888	77	10.1151	1.76947	1.61333e-10	3.31385e-08
Fam240a	family with sequence similarity 240 member A	499	10.1068	3.45558	3.91578e-80	1.13754e-76
Wnk2	WNK lysine deficient protein kinase 2	8481	10.0493	2.84488	9.06106e-63	1.3092e-59
Gm43654		3417	10.0258	2.62185	9.33559e-58	1.05466e-54
B3gnt6	UDP-GlcNAc:betaGal beta-1,3-N-acetylglucosaminyltransferase 6 (core 3 synthase)	2371	9.96154	1.70957	5.18634e-08	7.07813e-06
Traj4	T cell receptor alpha joining 4	63	9.91349	3.22394	3.39081e-75	6.26837e-72
Gm13071		376	9.91034	3.77881	3.00305e-101	1.35428e-97
Gm34922	predicted gene, 34922	1214	9.87891	2.54308	6.00857e-12	1.58681e-09
Trdd2	T cell receptor delta diversity 2	16	9.8734	3.13563	4.97881e-09	8.16485e-07
Gm48094		781	9.81143	1.64626	7.86881e-06	0.000617808
Gm11772	predicted gene 11772	532	9.80247	3.09876	7.09688e-16	2.6725e-13
Gm14086		173	9.76924	2.80883	1.33422e-12	3.9321e-10
Snord93	small nucleolar RNA, C/D box 93	71	9.76599	2.85942	9.42304e-56	9.12465e-53
Plekhb1	pleckstrin homology domain containing, family B (evectins) member 1	3713	9.7617	5.44663	0.000864216	0.0265045
Mir7651	microRNA 7651	64	9.75095	2.54189	9.91129e-09	1.53852e-06
Cfap77	cilia and flagella associated protein 77	2624	9.75027	3.10165	1.44825e-75	3.27223e-72
Gm16184	ribosomal protein L14 pseudogene	573	9.71138	3.42608	1.38885e-44	8.55823e-42
2310034G01Rik	RIKEN cDNA 2310034G01 gene	1373	9.70037	2.96459	3.49525e-52	3.09026e-49
Cep126	centrosomal protein 126	5752	9.66771	2.94431	1.80947e-11	4.4332e-09
Gm37906		3035	9.60429	1.78036	4.27189e-12	1.14301e-09
Krt8	keratin 8	1958	9.59917	2.5675	7.26544e-09	1.15424e-06
Gm8172	ribosomal protein S6 pseudogene	750	9.47755	3.07044	3.46233e-27	1.63736e-24
Hspe1-ps3	heat shock protein 1 (chaperonin 10), pseudogene 3	277	9.43244	2.50468	7.06925e-06	0.000563738
Gm10416	zinc finger protein pseudogene	645	9.4287	2.93514	1.69896e-56	1.72741e-53
Gm29724	predicted gene, 29724	3658	9.41652	2.0193	2.98543e-37	1.68635e-34
Gm26493	predicted gene, 26493	136	9.39994	6.03418	0.000273468	0.0114659
Mindy4	MINDY lysine 48 deubiquitinase 4	4785	9.36958	2.22827	4.09405e-10	8.08277e-08
Gm17194		348	9.36611	4.01646	9.70992e-77	2.46814e-73
Hbb-bh1	hemoglobin Z, beta-like embryonic chain	613	9.34811	1.41031	8.54394e-08	1.07247e-05
Mir1957a		66	9.32893	4.47168	1.53106e-07	1.85322e-05
Gm44833		331	9.32384	1.54481	0.000160303	0.00765057
Gm9575	protease (prosome, macropain) 26S subunit, ATPase 1 pseudogene	1339	9.30447	2.30084	1.02972e-09	1.88644e-07
Gm13238	carnitine deficiency-associated gene expressed in ventricle 3 pseudogene	780	9.18941	1.24898	1.8968e-06	0.000173746
Gm37593		3254	9.18832	7.79667	0.000169435	0.0080127
Mir7014	microRNA 7014	63	9.17328	1.94593	1.05418e-53	9.74399e-51
Gm43172		2137	9.13333	3.13477	6.06336e-16	2.32639e-13
Gm37266		2287	9.12066	3.1278	7.45055e-09	1.17447e-06
1700063J08Rik	RIKEN cDNA 1700063J08 gene	554	9.0942	1.92507	1.15559e-11	2.97455e-09
Gm42868		2697	9.08586	2.79211	1.29117e-49	9.37713e-47
Gm33378	predicted gene, 33378	2758	9.05879	2.66248	3.26816e-49	2.29165e-46
Timm8a2	translocase of inner mitochondrial membrane 8A2	913	9.03547	2.96586	2.061e-12	5.8209e-10
Gm42934		1345	9.03499	1.66202	4.6419e-07	4.99434e-05
Gm5127	predicted gene 5127	2150	9.03091	3.85282	2.11573e-68	3.58528e-65
Gm371	germ cell-less homolog 1 pseudogene	1245	8.9962	2.17709	3.59122e-35	1.92178e-32
Gm48369		1740	8.96994	3.73171	2.27361e-75	4.62339e-72
Ascl3	achaete-scute family bHLH transcription factor 3	700	8.94194	2.16461	3.16337e-07	3.49604e-05
Olfr157	olfactory receptor 157	6617	8.91025	2.90764	2.861e-09	4.88894e-07
Tmem132e	transmembrane protein 132E	4693	8.89168	1.61335	1.78617e-09	3.13118e-07
Gm42797		494	8.88705	2.13983	9.09496e-45	5.77956e-42
Padi6	peptidyl arginine deiminase, type VI	2532	8.8539	2.6131	9.20184e-08	1.14097e-05
Adamts17	a disintegrin-like and metallopeptidase (reprolysin type) with thrombospondin type 1 motif, 17	7764	8.84125	1.97436	0.000551423	0.0191305
Gm15406		936	8.83167	0.952601	1.69016e-07	2.02172e-05
Stfa1	stefin A1	710	8.82383	2.77092	4.31179e-07	4.66384e-05
Olfr433	olfactory receptor 433	3707	8.82274	2.90135	0.000154234	0.00742688
Gm43162		1770	8.81572	3.87594	9.65723e-63	1.3092e-59
Gm27017	predicted gene, 27017	656	8.80236	1.92295	2.19894e-14	7.70955e-12
Capn11	calpain 11	2708	8.79198	6.89991	0.000522451	0.0183807
Tmem190	transmembrane protein 190	871	8.77307	2.96042	5.68619e-05	0.00325715
Cltrn	collectrin, amino acid transport regulator	1544	8.75258	0.595947	8.18961e-05	0.00432058
Gm15789	heat shock protein 1 (chaperonin) pseudogene	1359	8.74401	4.15137	3.07077e-06	0.000268001
Mir7063	microRNA 7063	91	8.73974	3.05242	3.86353e-51	3.02173e-48
Gm42567		352	8.73617	0.0158449	1.43101e-20	6.46659e-18
C78197	expressed sequence C78197	3417	8.73425	1.49762	2.80805e-15	1.01967e-12
Kcns1	K+ voltage-gated channel, subfamily S, 1	2712	8.73201	1.61064	2.62485e-12	7.21302e-10
Gm46496	predicted gene, 46496	742	8.73195	1.35078	5.90414e-05	0.00334431
Gm34589	predicted gene, 34589	5658	8.72647	2.13561	9.57622e-37	5.26304e-34
Gm49205		793	8.71658	8.6264	0.00131991	0.0355031
Slc27a5	solute carrier family 27 (fatty acid transporter), member 5	2438	8.71127	1.57066	6.09834e-15	2.17561e-12
Gm15766	ribosomal protein L5 pseudogene	813	8.70829	1.67334	2.97393e-42	1.77867e-39
Gm28720		3156	8.70761	2.85731	3.65205e-51	2.97058e-48
Gm3336	predicted gene 3336	1151	8.69343	1.89996	5.09565e-11	1.13868e-08
Gm48161		1835	8.68411	2.55612	1.22655e-17	5.0902e-15
Osbpl6	oxysterol binding protein-like 6	10063	8.68006	2.13233	2.46044e-13	8.20213e-11
Snord8	small nucleolar RNA, C/D box 8	110	8.65937	1.55444	9.9164e-06	0.000746852
Gm14650		889	8.65764	0.027315	0.000200623	0.00906593
Gm35147	predicted gene, 35147	1820	8.65335	2.92269	9.55869e-05	0.00494595
Prm1	protamine 1	571	8.62346	1.31811	5.83114e-07	6.20818e-05
Gm19243	ribosomal protein S27 pseudogene	269	8.60871	2.01948	5.17238e-42	3.00515e-39
Igkv1-108	immunoglobulin kappa variable 1-108	298	8.59343	8.41097	1.66073e-07	1.99829e-05
Gm43420		1857	8.56541	0.374026	1.23188e-08	1.86943e-06
Gm18943	WW domain containing adaptor with coiled-coil pseudogene	1216	8.56234	2.11585	1.86443e-07	2.14199e-05
Gm11767	predicted gene 11767	493	8.55747	2.63036	3.51924e-13	1.13593e-10
Gm4152	predicted gene 4152	276	8.51406	1.40607	1.09128e-08	1.66851e-06
Gm49974	predicted gene, 49974	600	8.4893	-0.165094	5.86559e-07	6.21233e-05
Gm11451	protein tyrosine phosphatase-like (proline instead of catalytic arginine), member a pseudogene	630	8.48059	2.02226	0.000121756	0.00612847
Gm38410	predicted gene, 38410	3156	8.47514	1.90892	4.59438e-05	0.00271589
Trav6-2	T cell receptor alpha variable 6-2	341	8.47168	1.44497	1.90866e-09	3.31731e-07
Gm12542	predicted gene 12542	647	8.46681	2.6348	9.24779e-11	1.9387e-08
Gm14127	methyltransferase-like protein 23	678	8.46457	2.20143	1.52092e-05	0.00105638
Gm43721		2313	8.45682	0.880299	0.000113153	0.0057381
Mei4	meiotic double-stranded break formation protein 4	4121	8.43435	2.48507	4.23254e-10	8.27584e-08
Gm12508	predicted gene 12508	480	8.41049	-0.290253	2.20995e-06	0.00019973
Gm7860	ribosomal protein S2 pseudogene	879	8.40998	2.48476	2.09722e-20	9.27109e-18
Gm8935	predicted pseudogene 8935	2798	8.37937	1.58319	1.40535e-06	0.000133541
Dnah6	dynein, axonemal, heavy chain 6	13247	8.37274	1.89242	1.46359e-06	0.000138428
Scn3a	sodium channel, voltage-gated, type III, alpha	12717	8.36243	2.18978	9.22819e-10	1.72161e-07
Gm13070	predicted gene 13070	768	8.35658	1.8117	7.34336e-18	3.11098e-15
4930500F10Rik	RIKEN cDNA 4930500F10 gene	1224	8.35548	0.659367	1.01626e-05	0.000762568
Gm16276	bolA-like 3 pseudogene	262	8.34723	0.377891	1.81136e-10	3.6834e-08
Vmn1r-ps145	vomeronasal 1 receptor, pseudogene 145	424	8.31435	1.39216	0.000428186	0.0158309
Gm37645		3556	8.31123	-0.31482	1.37302e-06	0.0001317
Gm37068		640	8.26967	5.76034	0.000595274	0.0202085
Trav6d-4	T cell receptor alpha variable 6D-4	378	8.25572	1.20502	3.83685e-05	0.00238846
Gm48079		550	8.2378	1.50353	3.6512e-10	7.27912e-08
Gm6286	ribosomal protein L7A pseudogene	762	8.23503	1.7942	2.731e-09	4.70635e-07
Mir6968	microRNA 6968	68	8.23106	2.60606	2.26093e-11	5.47333e-09
Spocd1	SPOC domain containing 1	3223	8.22817	-0.0315699	0.000617787	0.0206623
Trav2	T cell receptor alpha variable 2	423	8.22583	2.40794	9.02902e-35	4.70782e-32
Gm22887	predicted gene, 22887	107	8.21816	-0.0400952	0.000609123	0.0205693
Gm13622		433	8.21523	2.30466	8.88768e-08	1.10878e-05
Nme9	NME/NM23 family member 9	1662	8.20224	2.24142	0.000327645	0.0129624
Gm11224	eukaryotic translation initiation factor 3, subunit C pseudogene	1111	8.20208	1.22249	8.39518e-06	0.000651588
Gm17794	glyceraldehyde-3-phosphate dehydrogenase pseudogene	955	8.19886	1.1579	4.54938e-09	7.58292e-07
Gm22716	predicted gene, 22716	107	8.19634	0.751542	8.47999e-05	0.00445583
Rpl13-ps5	ribosomal protein L13, pseudogene 5	630	8.18698	2.03218	3.39516e-32	1.68392e-29
Gm13230		1575	8.1823	0.360755	2.14618e-12	5.97844e-10
Gm8613	Sp140 nuclear body protein pseudogene	1077	8.17926	0.7291	7.63488e-05	0.00408566
Slc34a1	solute carrier family 34 (sodium phosphate), member 1	4676	8.17914	2.71468	3.01152e-32	1.53098e-29
Gm45137		4415	8.16963	3.04841	7.20816e-05	0.00392461
Rpl30-ps3	ribosomal protein L30, pseudogene 3	348	8.1274	0.63265	1.39916e-05	0.000984499
H3c2	H3 clustered histone 2	620	8.1233	0.337121	0.000265822	0.0112147
C430049B03Rik	RIKEN cDNA C430049B03 gene	1610	8.10277	1.40775	1.40074e-09	2.52071e-07
Gm2253	ribosomal protein L28 pseudogene	414	8.08477	11.1154	2.94726e-06	0.000259448
Gm44570	predicted gene 44570	3715	8.08098	2.95041	0.000993357	0.0291065
Gm12246		503	8.07882	0.605756	2.95076e-10	5.94096e-08
4933422A05Rik	RIKEN cDNA 4933422A05 gene	1356	8.05471	1.75251	3.1913e-05	0.00203433
Gm7290	ribosomal protein L13 pseudogene	617	8.03864	0.331798	3.97404e-05	0.0024341
Gm44735		1752	8.02854	1.10338	3.89899e-13	1.23884e-10
Gm15872		1108	8.01735	1.92317	3.86843e-12	1.04886e-09
Dixdc1	DIX domain containing 1	9971	8.00832	1.65404	1.19237e-11	3.03086e-09
Gm47922	predicted gene, 47922	963	7.99845	0.787239	1.66481e-11	4.12854e-09
1110003F10Rik	RIKEN cDNA 1110003F10 gene	767	7.98898	0.94657	8.95104e-07	8.92252e-05
Gm37960		1897	7.97869	0.415358	0.00113255	0.0322556
Hoxd4	homeobox D4	2948	7.97368	0.94907	6.54731e-05	0.00365658
Gm37475		1015	7.97199	1.94562	1.31967e-06	0.000127182
Pde9a	phosphodiesterase 9A	3538	7.97168	0.965816	0.000531648	0.0186252
Gm42495		405	7.95932	6.06984	0.00167254	0.0423899
Ces1d	carboxylesterase 1D	2369	7.95879	1.73235	2.04624e-08	3.05958e-06
Pcbd1	pterin 4 alpha carbinolamine dehydratase/dimerization cofactor of hepatocyte nuclear factor 1 alpha (TCF1) 1	817	7.95508	1.43021	2.40097e-06	0.000214139
Lgi4	leucine-rich repeat LGI family, member 4	4584	7.95492	2.2702	8.74109e-11	1.85156e-08
Gm6829	predicted pseudogene 6829	360	7.94317	2.33535	7.349e-11	1.57307e-08
Igkv14-126-1	immunoglobulin kappa chain variable 14-126-1	346	7.93114	1.41392	3.696e-11	8.63887e-09
Gm48670		574	7.93009	1.77107	2.4433e-08	3.57443e-06
Gm35520	predicted gene, 35520	784	7.92951	0.658385	7.5669e-06	0.000596407
Gm25328	predicted gene, 25328	107	7.91912	0.498651	0.000571039	0.0194834
Gm5578	BRO1 domain and CAAX motif containing pseudogene	1236	7.90026	1.60217	8.45509e-08	1.06791e-05
Gm35189	predicted gene, 35189	789	7.89874	0.797101	3.46668e-05	0.0021825
Prrt4	proline-rich transmembrane protein 4	3411	7.89639	5.95246	0.00090849	0.027248
Trav9d-1	T cell receptor alpha variable 9D-1	337	7.89442	0.0235177	4.23225e-06	0.000361608
5033403F01Rik	RIKEN cDNA 5033403F01 gene	1678	7.89248	2.26562	4.73857e-08	6.51072e-06
Lpar1	lysophosphatidic acid receptor 1	4289	7.87884	3.50891	4.77264e-11	1.09047e-08
Gm5855	enolase 1, alpha non-neuron pseudogene	1305	7.85591	-0.335486	2.17404e-07	2.45607e-05
Gm43339		1606	7.83956	0.999908	4.42518e-06	0.000374942
9130015A21Rik	RIKEN cDNA 9130015A21 gene	1290	7.83441	1.22138	1.64781e-06	0.00015231
Gm20404	predicted gene 20404	621	7.82693	2.70421	5.89723e-08	7.88948e-06
Gm44793		582	7.82491	1.55817	9.93604e-10	1.83681e-07
Gm48398		217	7.80971	0.862841	6.13683e-05	0.00345685
Gm21057	predicted gene, 21057	1009	7.80903	1.2007	2.74031e-11	6.47955e-09
Gm44577	predicted gene 44577	1284	7.78703	1.8904	7.62463e-08	9.8756e-06
Gm9873	predicted gene 9873	1361	7.78454	4.29268	1.99963e-05	0.001342
Zfp781	zinc finger protein 781	4067	7.78182	3.31553	1.25994e-47	8.54031e-45
Igkv12-47	immunoglobulin kappa variable 12-47	356	7.77309	2.02962	2.71372e-11	6.47955e-09
Gm9694	predicted gene 9694	1189	7.77074	2.78814	0.000513235	0.0181507
Ywhaq-ps3	tyrosine 3-monooxygenase/tryptophan 5-monooxygenase activation protein theta, pseudogene 3	738	7.76561	0.711077	5.66743e-05	0.00325557
Kdf1	keratinocyte differentiation factor 1	2379	7.76386	0.846327	7.38654e-05	0.00397368
Mir7237	microRNA 7237	63	7.76027	0.0935505	2.84159e-05	0.00184613
Gm5297	predicted gene 5297	1171	7.7428	1.91092	2.29635e-15	8.49022e-13
Rnf186	ring finger protein 186	1254	7.7285	0.810464	4.49549e-05	0.00268081
Gm6125	zinc finger, BED domain containing 4 pseudogene	3472	7.69718	-0.584501	0.00105621	0.0304223
4930520M14Rik	RIKEN cDNA 4930520M14 gene	701	7.6922	-0.0785181	0.000230957	0.0101
Gm16741		1818	7.68943	0.688473	1.29783e-05	0.000939192
Gm19843	predicted gene, 19843	772	7.67278	0.0346947	0.00109379	0.0313272
Mkrn3	makorin, ring finger protein, 3	2547	7.65857	-0.655696	8.43436e-08	1.06791e-05
H3f4	H3.4 histone	766	7.63953	1.54174	0.000128811	0.00640432
Gm32184	predicted gene, 32184	846	7.62842	1.21228	6.85403e-11	1.48273e-08
Gm33142	predicted gene, 33142	867	7.61074	-0.41539	1.98974e-06	0.000180631
Gm43425		3291	7.60614	2.48936	6.54728e-06	0.000528329
Trav6n-5	T cell receptor alpha variable 6N-5	338	7.60229	0.0917965	9.00071e-05	0.00466912
Gm37267		681	7.587	1.39922	1.31787e-10	2.73458e-08
Entpd4	ectonucleoside triphosphate diphosphohydrolase 4	8074	7.58638	1.41957	8.10621e-08	1.04329e-05
Gm12107	predicted gene 12107	889	7.56417	0.928304	1.04588e-08	1.61122e-06
Ptprh	protein tyrosine phosphatase, receptor type, H	4187	7.55651	1.61495	6.43495e-07	6.65524e-05
Thbs4	thrombospondin 4	3289	7.55471	1.69755	4.18267e-06	0.00035888
Mir7047	microRNA 7047	64	7.55322	0.662499	4.85948e-06	0.000408337
Rag2	recombination activating gene 2	3424	7.54522	-0.0892427	0.000368813	0.0142582
Kcnq3	potassium voltage-gated channel, subfamily Q, member 3	14708	7.53272	0.481647	8.77046e-06	0.000678127
Insyn1	inhibitory synaptic factor 1	2331	7.52793	0.280757	0.000775271	0.0242914
Gm12589	predicted gene 12589	638	7.52329	2.63648	1.74503e-07	2.0404e-05
1700009J07Rik	RIKEN cDNA 1700009J07 gene	1368	7.50844	1.04726	5.21488e-25	2.4101e-22
Gm48314		2739	7.47637	1.05858	6.84925e-10	1.31396e-07
Gm48627		1351	7.47556	1.3149	5.41502e-05	0.00312825
Mir181a-1hg	Mir181a-1 and Mir181b-1 host gene	3388	7.47358	2.56686	0.000423944	0.0157603
Gm15903	predicted gene 15903	3614	7.46223	1.14733	1.55418e-06	0.000144974
Gm29863	predicted gene, 29863	1017	7.45905	1.26065	8.20135e-05	0.00432058
Gm13135	SWI/SNF related, matrix associated, actin dependent regulator of chromatin, subfamily a, member 5 pseudogene	3121	7.45711	2.26519	2.43807e-06	0.000216498
Grm4	glutamate receptor, metabotropic 4	5977	7.43435	1.85645	0.00021143	0.00942855
Gm16277	predicted gene 16277	662	7.43229	-0.164574	4.35022e-05	0.00261721
Slc38a8	solute carrier family 38, member 8	3499	7.43069	5.87147	0.000440706	0.0161765
Gm52955		891	7.42691	1.93961	2.30772e-08	3.40054e-06
Gm36839	predicted gene, 36839	2093	7.41821	1.10023	0.000301611	0.0122611
Gm26180	predicted gene, 26180	107	7.33839	1.43763	1.07986e-05	0.00080142
Gm19716	eukaryotic translation initiation factor 4B pseudogene	2073	7.32558	1.40376	1.39408e-05	0.000984499
Gm38405	predicted gene, 38405	1481	7.32444	0.719436	3.36361e-05	0.00213747
Gm18251	transcription factor E3 pseudogene	238	7.32263	1.14971	0.000171403	0.0080496
Fxyd3	FXYD domain-containing ion transport regulator 3	4850	7.32027	1.20469	6.17258e-05	0.00346739
Gm3720	ribosomal protein L7a pseudogene	791	7.3182	-0.262651	0.00143552	0.0377148
Gm40770	predicted gene, 40770	1502	7.30366	1.12127	1.24929e-07	1.53038e-05
Gm45454		455	7.28342	-0.146819	0.000250459	0.0107223
Gm26528		283	7.2791	-0.194153	0.000418367	0.0156388
Wdr49	WD repeat domain 49	5513	7.23893	0.873941	4.51923e-08	6.29442e-06
Gm5779	ribosomal protein, large, P0 pseudogene	1477	7.23535	-0.84058	6.06149e-05	0.0034239
Gm49326		126	7.22609	0.917302	6.31033e-06	0.000511238
ENSMUSG00002076529		109	7.21411	1.52514	1.74428e-07	2.0404e-05
Gm7899	heat shock protein 8 pseudogene	1897	7.20501	0.632834	0.000186079	0.0085609
Gm7986	predicted gene 7986	551	7.20373	0.609997	0.00023196	0.0101221
Spatc1l	spermatogenesis and centriole associated 1 like	1332	7.20182	-0.826692	0.000787023	0.0245839
Gm26771		1082	7.2014	2.09525	1.97187e-06	0.000179812
Gm6997	mitochondrial ribosomal protein L22 pseudogene	620	7.15883	0.211662	0.000443151	0.0162369
Gm5828	TOX high mobility group box family member 4 pseudogene	1860	7.14623	0.0403622	0.000282813	0.011689
Gm16213		639	7.12072	-0.145637	1.52211e-05	0.00105638
Gm43173		593	7.119	1.63174	1.30349e-11	3.27239e-09
Igsf5	immunoglobulin superfamily, member 5	2523	7.11695	1.47928	1.77159e-05	0.00120745
Lyrm7os	LYR motif containing 7, opposite strand	928	7.10812	0.865212	3.50131e-09	5.93326e-07
Klkb1	kallikrein B, plasma 1	5249	7.10226	0.579246	3.44012e-05	0.00217251
Gm44752		3305	7.09625	2.09473	0.000189921	0.00867873
Gm5533	predicted gene 5533	1343	7.0823	1.54238	0.000612599	0.0205693
Cldn4	claudin 4	1816	7.06818	-0.537683	0.000391512	0.014909
Wdr27	WD repeat domain 27	5703	7.06511	0.0165368	1.23383e-05	0.000899283
Gm44165		1469	7.05245	-0.0663909	0.00143233	0.0376798
Gm17936	calponin 3, acidic pseudogene	988	7.02795	-0.506466	0.000206757	0.00930176
Dio3os	deiodinase, iodothyronine type III, opposite strand	1683	7.02169	-0.657207	4.95523e-06	0.000414669
Prom2	prominin 2	5187	7.02139	2.224	5.95621e-06	0.000484478
Gm11209		431	7.01062	0.224953	0.00121855	0.033718
Gm525	predicted gene 525	763	7.00768	0.273079	0.00123217	0.0338447
Gm42866		3304	6.98863	0.870497	0.000566849	0.0193729
Srp54b	signal recognition particle 54B	4513	6.98575	-1.26065	6.56333e-05	0.00365658
Gm37348		1789	6.9675	0.187667	0.00024338	0.0104854
Gm28068	predicted gene 28068	3503	6.96047	1.60565	5.88584e-09	9.57508e-07
Gm8444	predicted gene 8444	368	6.94552	-0.161603	0.000294005	0.012078
Btnl5-ps	butyrophilin-like 5, pseudogene	2129	6.92556	1.89157	0.000190833	0.00870085
Gm37975		2099	6.92282	-0.423786	0.000873433	0.0266286
Entpd4b	ectonucleoside triphosphate diphosphohydrolase 4B	8074	6.90019	0.82073	7.93382e-07	8.02658e-05
Gm12186	poly(rC) binding protein 2 pseudogene	945	6.89537	2.1368	0.000157798	0.00756799
4930525G20Rik	RIKEN cDNA 4930525G20 gene	2987	6.88703	0.308556	6.17103e-07	6.43528e-05
Rpl19-ps12	ribosomal protein L19, pseudogene 12	591	6.87085	1.43201	2.90889e-05	0.0018719
Lrrc55	leucine rich repeat containing 55	6474	6.86772	-0.564099	0.000906087	0.0272161
Gm50341	predicted gene, 50341	254	6.86258	0.190255	0.000313048	0.0124333
Plekhd1	pleckstrin homology domain containing, family D (with coiled-coil domains) member 1	3939	6.85799	0.318493	0.000330395	0.0130458
Gm12796	predicted gene 12796	344	6.85153	0.678691	1.7766e-05	0.00120745
Gm43650		1382	6.81821	0.281668	0.000127027	0.00633109
Mir3100	microRNA 3100	65	6.79449	0.657942	0.00160615	0.0410831
Kcnmb3	potassium large conductance calcium-activated channel, subfamily M, beta member 3	1715	6.78659	2.82462	3.68487e-07	4.02859e-05
Gm16086	predicted gene 16086	371	6.78648	-0.0139946	4.1132e-07	4.47283e-05
Lrrc55os	leucine rich repeat containing 55, opposite strand	902	6.77522	0.281062	3.52671e-05	0.00221344
Heatr4	HEAT repeat containing 4	3038	6.75722	0.538212	0.000293949	0.012078
Gm13410	DEAD (Asp-Glu-Ala-Asp) box polypeptide 6 pseudogene	1415	6.73745	1.63004	0.000265784	0.0112147
Mir6920	microRNA 6920	71	6.73184	-0.596742	2.82837e-07	3.16016e-05
Gm49744		452	6.73127	-0.571416	7.61017e-05	0.00408319
Gm11759	ubiquitin-40S ribosomal protein S27a pseudogene	464	6.72572	0.33504	0.000301981	0.0122611
Tdrd9	tudor domain containing 9	5415	6.70904	0.419167	0.000941699	0.0278054
Atp2c2	ATPase, Ca++ transporting, type 2C, member 2	3222	6.69551	-0.271099	7.28581e-05	0.00392989
Gm37226		3255	6.69127	-0.00919262	2.86135e-05	0.00184716
Gm15918	predicted gene 15918	689	6.67634	1.92156	8.05506e-06	0.000629999
Tssk5	testis-specific serine kinase 5	2073	6.67358	-1.01436	5.23525e-05	0.0030504
ENSMUSG00002075986		128	6.65292	0.457885	0.00189939	0.045709
4930516B21Rik		1195	6.62933	0.794419	5.84865e-11	1.29274e-08
Traj28	T cell receptor alpha joining 28	65	6.62908	1.18641	1.95402e-05	0.00131573
Mir6956	microRNA 6956	62	6.62812	1.9236	0.000132657	0.00654751
Gm45925	NLR family, pyrin domain containing 5 pseudogene	1313	6.61685	2.46049	4.68236e-10	9.06818e-08
Ces2d-ps	carboxylesterase 2D, pseudogene	1656	6.61402	-0.861374	0.000115676	0.0058514
Usf2-ps1	upstream transcription factor 2, pseudogene 1	311	6.6086	0.662244	0.001007	0.0293371
Gm16224		412	6.58528	-0.277662	0.000563606	0.0193729
A730091E23Rik	RIKEN cDNA A730091E23 gene	3825	6.55435	2.20172	0.00173406	0.0435555
Gm13034	SWI/SNF related, matrix associated, actin dependent regulator of chromatin, subfamily a, member 5 pseudogene	3177	6.5528	1.86808	2.15933e-08	3.20511e-06
Mkx	mohawk homeobox	4095	6.52646	0.762673	0.000269452	0.0113443
Igkv4-83	immunoglobulin kappa chain variable 4-83	334	6.50477	-0.385007	0.00144488	0.0378141
4930459C07Rik	RIKEN cDNA 4930459C07 gene	1805	6.48021	-0.0653046	0.000963776	0.0283623
Gm17849	predicted gene, 17849	853	6.474	-0.760616	0.00152066	0.0394421
Lamtor3-ps	late endosomal/lysosomal adaptor, MAPK and MTOR activator 3, pseudogene	1745	6.46693	-1.68611	1.23048e-05	0.000899283
Gm43096		421	6.45671	0.654026	0.0012263	0.0338357
Gm22738	predicted gene, 22738	147	6.44441	-0.499594	9.57047e-06	0.000726177
Gm42980		1028	6.40017	0.565385	0.0013106	0.0353463
Gm7292	predicted gene 7292	2527	6.38352	3.39341	0.00174819	0.0436691
Gm13203	predicted gene 13203	520	6.37067	0.0358572	0.00100015	0.0292214
Gm12734	eukaryotic translation initiation factor 2, subunit 1 alpha pseudogene	948	6.34933	-1.20284	0.00194481	0.0464152
Gm45632		1888	6.29555	0.980534	8.12242e-09	1.27053e-06
Hba-ps4	hemoglobin alpha, pseudogene 4	447	6.2714	1.96128	1.05965e-05	0.000792203
Gm36602	predicted gene, 36602	2621	6.2441	0.0105708	2.62491e-05	0.00171632
Cd209b	CD209b antigen	2115	6.23298	3.05725	1.1187e-11	2.91652e-09
H2-M6-ps	histocompatibility 2, M region locus 6, pseudogene	1034	6.22215	-1.21443	0.000397466	0.0150512
Gm4986	ribosomal protein L17 pseudogene	549	6.22214	-1.76747	1.20918e-05	0.000887679
Acer1	alkaline ceramidase 1	2429	6.20047	2.67978	0.00155485	0.0401752
Prok2	prokineticin 2	1917	6.19977	-0.125584	0.000834404	0.0257475
Gm9142	glyceraldehyde-3-phosphate dehydrogenase pseudogene	955	6.19646	-0.457999	0.000621265	0.0207275
Gm5103	predicted gene 5103	1437	6.16335	-1.33345	2.02741e-05	0.00135171
Gm15190	hepatitis B virus x interacting protein pseudogene	276	6.14479	0.335509	0.000540233	0.0188433
Gm11956	predicted gene 11956	512	6.13547	-1.25291	0.000617494	0.0206623
Gm19522	predicted gene, 19522	2525	6.10999	1.00401	0.000248971	0.0106811
Gm37969		3409	6.06024	0.636405	0.000714249	0.0228728
Gm7684	membrane-associated ring finger (C3HC4) 5 pseudogene	829	6.05495	1.07715	0.000555966	0.0191945
Rtn4rl2	reticulon 4 receptor-like 2	1506	6.00541	7.24999	0.001084	0.0310904
Ghr	growth hormone receptor	9053	5.94656	-0.737991	3.96974e-05	0.0024341
5730507C01Rik	RIKEN cDNA 5730507C01 gene	2542	5.91361	0.587147	7.33327e-06	0.000580241
Gm8814	ferritin light chain 2 pseudogene	535	5.91321	1.54939	2.36344e-05	0.00155535
Gm45823		515	5.85527	0.218118	0.000229222	0.0100674
9530078K11Rik	RIKEN cDNA 9530078K11 gene	694	5.8504	0.874033	1.23967e-05	0.000900308
Gm8184	calpastatin pseudogene	2194	5.83516	0.545066	1.64421e-05	0.00113339
Cd209c	CD209c antigen	1997	5.71883	4.10675	6.44742e-07	6.65524e-05
Gm43482		1861	5.67412	0.313571	0.00146385	0.0381632
Csmd2	CUB and Sushi multiple domains 2	17077	5.61393	1.11961	0.00135061	0.0361437
Npc1l1	NPC1 like intracellular cholesterol transporter 1	4467	5.60464	0.763884	0.00125946	0.0343772
Slc4a4	solute carrier family 4 (anion exchanger), member 4	11333	5.5954	-0.426791	0.000676293	0.0220039
Gal	galanin and GMAP prepropeptide	788	5.56837	0.240835	0.00182198	0.0445532
Tex29	testis expressed 29	1262	5.53772	2.01979	0.00164126	0.041771
Gm37349		624	5.53095	0.125127	0.00193655	0.0462747
Loxl2	lysyl oxidase-like 2	5405	5.51109	1.23153	0.00185212	0.0448902
Gm23205	predicted gene, 23205	103	5.46411	0.43634	0.000306693	0.0123253
Gm37499		3478	5.42161	0.209868	8.83176e-05	0.00459319
Gm50058	predicted gene, 50058	843	5.40472	-0.12206	0.000666063	0.0218106
Gm23264	predicted gene, 23264	107	5.36603	0.553008	4.42694e-05	0.00265551
2900078I11Rik	RIKEN cDNA 2900078I11 gene	999	5.29333	0.0764902	0.00030865	0.0123414
Gm47127		1228	5.28169	0.247668	0.00149276	0.0388175
Gm12788		308	5.26264	1.00172	0.00170223	0.0428932
Foxc2	forkhead box C2	2725	5.26172	-1.32245	0.00154564	0.040039
ENSMUSG00002074924		102	5.2192	-0.18338	0.000335755	0.0131987
Gm45605		4269	5.1891	1.52691	0.00100613	0.0293371
Gm43136		636	5.15763	-0.472581	0.000932978	0.0276561
Lhfpl1	lipoma HMGIC fusion partner-like 1	1902	5.07267	-0.671818	0.00175049	0.0436691
Iqank1	IQ motif and ankyrin repeat containing 1	3348	4.99263	0.496059	0.00189931	0.045709
Zfp108	zinc finger protein 108	2721	4.98597	0.205711	0.00118459	0.0331344
Plet1os	placenta expressed transcript 1, opposite strand	1245	4.94804	-0.181507	0.00131816	0.035503
Tcf24	transcription factor 24	4193	4.91009	4.31524	0.000296408	0.0121459
Gm16287	predicted gene 16287	2324	4.85478	1.37745	0.000865453	0.0265045
Gm43154		6805	4.77287	14.2368	0.000265786	0.0112147
Zfp879	zinc finger protein 879	2414	4.55177	-0.023606	0.000500016	0.0178696
Gm43690		266	4.39774	-0.145704	0.000404468	0.0152312
Gm21742		548	4.21161	2.00935	1.62399e-12	4.71771e-10
Igkv7-33	immunoglobulin kappa chain variable 7-33	365	4.13029	1.12392	2.03724e-08	3.05958e-06
Gpr141b	G protein-coupled receptor 141B	2764	3.97348	0.92834	1.39045e-06	0.000132745
Mid1-ps1	midline 1, pseudogene 1	1248	3.90659	2.7611	4.65071e-08	6.43348e-06
Gm43196		2114	3.72075	0.249223	1.68595e-12	4.82869e-10
Akr1c18	aldo-keto reductase family 1, member C18	1207	3.41998	3.59683	0.00121622	0.033718
Igkv5-37	immunoglobulin kappa variable 5-37	359	3.38186	2.48973	0.00174264	0.0436691
Trav12-1	T cell receptor alpha variable 12-1	416	3.30418	-0.640872	0.00089365	0.026962
Atad3aos	ATPase family, AAA domain containing 3A, opposite strand	1549	3.29168	-0.180748	1.85903e-07	2.14199e-05
Gm42031	predicted gene, 42031	1885	3.24527	4.32122	2.13469e-27	1.03355e-24
Gm44198		2636	3.21892	-0.796348	3.03403e-06	0.000265935
Gm15247	predicted gene 15247	403	3.07977	2.35132	3.11797e-13	1.02264e-10
Gm37397		2842	3.04628	-0.38915	5.85646e-06	0.000478278
Gm15726		509	2.97098	2.98276	1.31084e-09	2.37999e-07
Igkv1-88	immunoglobulin kappa chain variable 1-88	362	2.88345	3.68173	3.00464e-07	3.33876e-05
Efna2	ephrin A2	2131	2.85707	-0.969354	6.84459e-05	0.00378952
Stc1	stanniocalcin 1	4197	2.83805	-1.05608	6.87534e-05	0.00378952
Zfp791	zinc finger protein 791	2946	2.78899	-0.8578	1.18065e-05	0.000869876
Trim15	tripartite motif-containing 15	1961	2.76343	0.503202	4.32907e-05	0.00261221
H2-Pa	histocompatibility 2, P region alpha locus	697	2.6923	0.330819	0.00073227	0.0233032
Ankrd53	ankyrin repeat domain 53	1739	2.67769	-0.71179	0.000181893	0.00844475
Gm44200		662	2.66592	-0.229052	3.9168e-05	0.00241358
Zfp612	zinc finger protein 612	6083	2.6432	5.87837	1.48977e-06	0.000140252
6030443J06Rik	RIKEN cDNA 6030443J06 gene	7595	2.63206	-0.751239	6.42824e-05	0.00360105
Gm2447	predicted gene 2447	2058	2.62499	0.402886	1.3632e-07	1.65992e-05
Gm13373	predicted gene 13373	655	2.58679	0.0297912	0.000235512	0.0102332
Zfp422-ps	zinc finger protein 422, pseudogene	707	2.5575	-0.0796303	1.37635e-05	0.000982036
Mir6943	microRNA 6943	66	2.54587	0.00167229	1.74591e-07	2.0404e-05
Gm46620	predicted gene, 46620	1875	2.53639	2.24428	2.97025e-17	1.208e-14
Slc16a2	solute carrier family 16 (monocarboxylic acid transporters), member 2	4263	2.5237	-0.960778	0.000699194	0.022497
Cdh11	cadherin 11	8904	2.51275	-1.04152	0.00042326	0.0157603
Mir7042	microRNA 7042	58	2.47072	4.72729	0.000185623	0.00855929
Gm38372		4028	2.44555	0.34092	0.000189881	0.00867873
Zfp993	zinc finger protein 993	1275	2.36148	-0.402103	0.000481778	0.0173795
Mid1	midline 1	6720	2.31276	3.67418	3.49937e-08	5.01124e-06
4930560O18Rik	RIKEN cDNA 4930560O18 gene	1595	2.27178	0.385463	0.000772626	0.0242834
Depdc7	DEP domain containing 7	2096	2.27077	0.49113	0.000509773	0.0180912
Gm11342	predicted gene 11342	1784	2.26484	-0.272956	4.57072e-05	0.00270978
Rag1	recombination activating 1	6608	2.25528	-0.170857	3.27611e-06	0.0002847
Dnaaf8	dynein axonemal assembly factor 8	3444	2.23651	0.309244	2.81809e-07	3.16016e-05
Gm17809	conserved helix-loop-helix ubiquitous kinase pseudogene	1420	2.21788	9.72223	0.000880586	0.0267664
1700096J18Rik	RIKEN cDNA 1700096J18 gene	482	2.21759	2.39697	0.00114843	0.0325708
Gm49980		1183	2.20599	3.8546	8.62366e-10	1.62372e-07
Gpr83	G protein-coupled receptor 83	5095	2.19035	0.534794	5.52203e-06	0.000455287
Zfp975	zinc finger protein 975	4460	2.18452	1.55728	5.54836e-08	7.52173e-06
Gm35934	predicted gene, 35934	2494	2.18011	-0.477857	6.98354e-05	0.00382777
Smim40	small integral membrane protein 40	807	2.17274	1.08773	6.64609e-09	1.0726e-06
Gm37192		1348	2.14112	0.111616	0.000564994	0.0193729
Pianp	PILR alpha associated neural protein	2851	2.11714	0.88646	6.89526e-05	0.0037896
Gm16209	translocase of inner mitochondrial membrane 23 homolog pseudogene	627	2.11466	-0.635171	0.000625716	0.0207406
Xlr	X-linked lymphocyte-regulated	2333	2.11271	1.04286	5.03648e-06	0.000419741
Gm1848	Na K-ATPase beta-3 subunit pseudogene	789	2.10341	-0.757996	0.000833777	0.0257475
Gm10241	SMT3 suppressor of mif two 3 homolog 2 pseudogene	286	2.09524	-0.67494	0.00106523	0.0305953
Stra6	stimulated by retinoic acid gene 6	5829	2.09439	2.80212	0.00141347	0.037377
A830082N09Rik	RIKEN cDNA A830082N09 gene	7840	2.07869	1.21321	0.00159968	0.041002
Pomgnt2	protein O-linked mannose beta 1,4-N-acetylglucosaminyltransferase 2	2903	2.05293	0.626588	0.000139856	0.0068695
Kcnk10	potassium channel, subfamily K, member 10	8774	2.03283	-0.657321	0.000270858	0.0113799
Gm6712	predicted gene 6712	594	1.97646	0.903524	5.59332e-07	5.98632e-05
Camk2b	calcium/calmodulin-dependent protein kinase II, beta	9125	1.95988	3.05109	9.43098e-13	2.82028e-10
Gm34319	predicted gene, 34319	676	1.95976	1.97103	0.000812168	0.0252144
Mir7652	microRNA 7652	56	1.93764	-0.644867	0.00158937	0.0408596
Gm45694		3251	1.92587	1.26379	1.35962e-05	0.00097352
Cnga1	cyclic nucleotide gated channel alpha 1	6327	1.91399	0.149595	4.19138e-05	0.00254423
Tlr11	toll-like receptor 11	3274	1.89929	1.25144	8.90225e-06	0.000683121
Gm5182	acetyl-Coenzyme A carboxylase alpha pseudogene	6092	1.89727	-0.0868479	0.00182507	0.0445532
Gm20421		672	1.86773	0.291399	1.74387e-05	0.00119802
Ifi203-ps	interferon activated gene 203, pseudogene	2556	1.83241	1.7402	0.00147216	0.0383309
Gm12061	predicted gene 12061	479	1.82562	0.399	0.000174902	0.00817618
Cdkl4	cyclin-dependent kinase-like 4	3341	1.81133	0.00140678	0.000225129	0.00995215
Gm48116	predicted gene, 48116	792	1.79583	-0.750027	0.00140788	0.0373262
Gm6436	predicted gene 6436	451	1.79561	-0.74323	0.00127478	0.0346096
Gm49331		1214	1.78591	1.23153	0.000122189	0.0061351
Xcr1	chemokine (C motif) receptor 1	4453	1.76593	1.34745	5.57052e-06	0.00045676
Gm49760	predicted gene, 49760	1785	1.7636	0.58001	0.000517174	0.0182266
Dbndd1	dysbindin (dystrobrevin binding protein 1) domain containing 1	2645	1.76149	0.0552322	0.000535182	0.0186992
Gm45495		1700	1.73151	0.040958	0.000483768	0.0173806
4930556H04Rik	RIKEN cDNA 4930556H04 gene	1675	1.71338	0.0559274	0.000432244	0.0159233
Acot6	acyl-CoA thioesterase 6	6413	1.69944	0.333984	0.000170361	0.0080378
Ighv7-3	immunoglobulin heavy variable 7-3	361	1.69792	5.05697	0.000482882	0.0173795
Vcan	versican	14462	1.69067	2.30164	4.52144e-05	0.00268841
Mzf1	myeloid zinc finger 1	8278	1.68345	-0.221601	0.000335542	0.0131987
Ift81	intraflagellar transport 81	5840	1.67609	0.0188128	0.000554539	0.0191778
Gm49343		753	1.65312	0.698085	0.00029745	0.0121459
Zfp2	zinc finger protein 2	4019	1.63999	0.652675	3.86429e-05	0.00238846
1700048O20Rik	RIKEN cDNA 1700048O20 gene	2099	1.63781	2.05757	0.000125749	0.00628281
Gm16341	predicted gene 16341	377	1.62532	0.100935	0.000198273	0.00897968
Adam4	a disintegrin and metallopeptidase domain 4	2504	1.61644	0.0444293	0.000776765	0.0243008
Epb41l4b	erythrocyte membrane protein band 4.1 like 4b	8858	1.60686	-0.28014	0.000583529	0.0198761
C030015A19Rik	RIKEN cDNA C030015A19 gene	2551	1.59202	0.489673	0.000374511	0.0144237
Gm17039	predicted gene 17039	4901	1.58686	2.07835	1.78091e-07	2.06941e-05
Fzd1	frizzled class receptor 1	4197	1.57383	4.22301	0.00115289	0.0326519
Ppef2	protein phosphatase, EF hand calcium-binding domain 2	2983	1.57179	0.615419	0.00102722	0.0298834
Ifi205	interferon activated gene 205	4177	1.54101	3.29828	0.000289863	0.0119561
Gm15911		809	1.52216	1.22353	0.000125205	0.00627105
Gm5141	predicted gene 5141	3406	1.50728	0.655466	0.000762349	0.0240347
Mst1r	macrophage stimulating 1 receptor (c-met-related tyrosine kinase)	5007	1.50018	5.12147	0.000238344	0.0103122
Zfp994	zinc finger protein 994	4882	1.49838	2.30085	7.34538e-07	7.48068e-05
Notch4	notch 4	8061	1.49009	0.753155	5.40355e-05	0.00312825
5830444B04Rik	RIKEN cDNA 5830444B04 gene	5410	1.48537	2.06459	0.000254004	0.0108512
Tns4	tensin 4	5167	1.47172	3.06595	0.00180243	0.0445532
Cdk5rap1	CDK5 regulatory subunit associated protein 1	3434	1.46356	3.97439	6.16825e-07	6.43528e-05
Gm43197		2583	1.45977	2.47645	0.00106305	0.0305759
4632428C04Rik	RIKEN cDNA 4632428C04 gene	2428	1.45502	1.13116	0.00162594	0.0414849
Lifr	LIF receptor alpha	10776	1.45267	5.23496	5.69435e-08	7.66852e-06
Hcrtr2	hypocretin (orexin) receptor 2	6162	1.4372	4.81613	0.000336215	0.0131987
Zfp708	zinc finger protein 708	2633	1.39596	0.782948	0.000942116	0.0278054
Gzmm	granzyme M (lymphocyte met-ase 1)	1472	1.37862	1.86019	2.55083e-05	0.00167326
Zscan30	zinc finger and SCAN domain containing 30	2474	1.3649	0.761537	0.00103708	0.0300843
Gm15232	predicted gene 15232	2318	1.35601	0.643377	0.000737799	0.0234424
Rapgefl1	Rap guanine nucleotide exchange factor (GEF)-like 1	5677	1.35456	0.065182	0.00156862	0.0404796
Zfp74	zinc finger protein 74	5628	1.34412	2.8129	7.28187e-08	9.4921e-06
Eps8l1	EPS8-like 1	6036	1.34407	5.3434	0.000209011	0.00936175
Gm10790	predicted gene 10790	1958	1.34014	4.10263	0.00159456	0.0409412
Cfap74	cilia and flagella associated protein 74	9951	1.339	2.14685	0.00133697	0.0359144
Gm39321	predicted gene, 39321	3605	1.31123	0.893431	0.000303173	0.0122809
Gm37169		4161	1.30582	0.306769	0.00187954	0.0454021
Gm49284		2064	1.27314	1.78042	0.000710695	0.0227949
Rassf8	Ras association (RalGDS/AF-6) domain family (N-terminal) member 8	5559	1.26556	3.76043	0.00104046	0.0301391
Gm10548	ribosomal protein L29 pseudogene	2629	1.26182	0.4825	0.00142291	0.0375777
Zfp974	zinc finger protein 974	7518	1.25131	1.99333	0.000148654	0.00719731
Abca9	ATP-binding cassette, sub-family A (ABC1), member 9	8048	1.24022	6.0862	0.000457958	0.0166892
Gprc5b	G protein-coupled receptor, family C, group 5, member B	4630	1.23504	4.59529	3.60991e-05	0.00225869
Gamt	guanidinoacetate methyltransferase	1444	1.19958	2.21415	0.00115932	0.0326521
F730311O21Rik	RIKEN cDNA F730311O21 gene	5447	1.19122	4.01684	0.000171401	0.0080496
Gm10451	predicted gene 10451	2494	1.18932	1.54198	0.00167428	0.0423899
2010315B03Rik	RIKEN cDNA 2010315B03 gene	3914	1.18154	3.34337	4.37423e-06	0.000372176
Zfp456	zinc finger protein 456	4634	1.16937	2.87158	3.14514e-05	0.00201121
Kcnk13	potassium channel, subfamily K, member 13	3112	1.1654	4.12042	0.000233195	0.0101542
Nacad	NAC alpha domain containing	4892	1.15713	1.78187	0.001947	0.0464152
Galnt11	polypeptide N-acetylgalactosaminyltransferase 11	6853	1.15029	5.04547	6.89261e-13	2.09196e-10
4632433K11Rik	RIKEN cDNA 4632433K11 gene	1129	1.14996	1.35929	0.00141099	0.0373601
Tlr3	toll-like receptor 3	5207	1.1322	2.78681	0.00017927	0.00834201
Gm42047	predicted gene, 42047	5647	1.12377	5.53637	5.60434e-05	0.00322845
Eps8	epidermal growth factor receptor pathway substrate 8	12355	1.12035	5.35898	7.77495e-05	0.0041497
Zfp873	zinc finger protein 873	3179	1.11217	2.20502	0.000508162	0.018069
Ncr1	natural cytotoxicity triggering receptor 1	1540	1.1042	2.27396	0.000625478	0.0207406
Zfp938	zinc finger protein 938	2128	1.09468	1.54656	0.000926269	0.0276055
Pid1	phosphotyrosine interaction domain containing 1	8172	1.09221	5.93145	4.65716e-05	0.00274502
Naaa	N-acylethanolamine acid amidase	3721	1.08626	6.74092	4.6338e-06	0.000390989
2610008E11Rik	RIKEN cDNA 2610008E11 gene	5940	1.07802	3.7108	6.68936e-08	8.78082e-06
P2ry6	pyrimidinergic receptor P2Y, G-protein coupled, 6	2887	1.0718	4.12876	0.00038981	0.014872
Zfp763	zinc finger protein 763	3557	1.06529	1.88502	0.000997183	0.0291766
Zfp60	zinc finger protein 60	8390	1.05993	3.10419	5.53017e-06	0.000455287
Lnx1	ligand of numb-protein X 1	3829	1.05631	2.00875	0.00036666	0.014202
Il7r	interleukin 7 receptor	4663	1.05298	5.34423	1.17495e-05	0.000868823
Slc16a7	solute carrier family 16 (monocarboxylic acid transporters), member 7	11839	1.04249	3.48828	0.000208765	0.00936175
Zfp113	zinc finger protein 113	6754	1.04141	2.94678	4.27727e-05	0.00258864
Rab7b	RAB7B, member RAS oncogene family	4624	1.04136	4.46191	0.000237721	0.0103072
Btla	B and T lymphocyte associated	3396	1.03388	7.01959	0.000920638	0.0274907
Cpm	carboxypeptidase M	5964	1.02629	5.27455	0.00115924	0.0326521
Zfp420	zinc finger protein 420	5751	1.01606	2.65297	0.000415376	0.0155808
Zfp709	zinc finger protein 709	7954	1.00829	3.31276	0.000146323	0.00713543
Afap1	actin filament associated protein 1	12651	0.996408	2.17402	0.000308507	0.0123414
Gm20559	predicted gene, 20559	4690	0.986524	6.21561	7.23741e-05	0.00392461
Zfp626	zinc finger protein 626	5329	0.98185	3.27629	4.82212e-05	0.00283404
Spns2	spinster homolog 2	4083	0.957098	3.99596	0.000515526	0.0182
Zfp160	zinc finger protein 160	7194	0.946528	3.79206	7.35744e-07	7.48068e-05
Ice2	interactor of little elongation complex ELL subunit 2	7736	0.943421	4.1456	1.50876e-06	0.000141386
Gm43198		326	0.923853	3.06696	0.000133739	0.00658493
Tmc3	transmembrane channel-like gene family 3	9027	0.91806	2.38208	0.00182028	0.0445532
Zfp566	zinc finger protein 566	1728	0.915799	2.24454	0.000747272	0.0236694
Akap12	A kinase (PRKA) anchor protein (gravin) 12	6728	0.914724	3.476	0.000400341	0.0151319
Zfp933	zinc finger protein 933	4270	0.914365	2.89519	0.000309813	0.012353
Sulf2	sulfatase 2	5871	0.896934	4.69445	0.000633816	0.0209404
Gab3	growth factor receptor bound protein 2-associated protein 3	3891	0.896857	2.57518	0.00131004	0.0353463
Gm33989	predicted gene, 33989	16543	0.89551	4.22808	9.41597e-06	0.000719745
Zfp943	zinc finger prtoein 943	4786	0.856593	3.40757	0.000659093	0.0216521
Atp10d	ATPase, class V, type 10D	7848	0.85563	6.11575	7.2669e-05	0.00392989
Casc1	cancer susceptibility candidate 1	12207	0.854959	2.96085	0.00180163	0.0445532
Zfp950	zinc finger protein 950	10615	0.850943	4.6008	6.98511e-06	0.000559221
Zfp874a	zinc finger protein 874a	6733	0.84576	3.03696	0.000305383	0.0123214
Zfp932	zinc finger protein 932	3272	0.827184	3.2892	0.000688237	0.022243
Platr25	pluripotency associated transcript 25	6180	0.826826	2.82495	0.00183207	0.044612
Zbtb37	zinc finger and BTB domain containing 37	18814	0.82621	4.7089	5.07177e-06	0.000420957
Ldhd	lactate dehydrogenase D	5328	0.826203	3.09215	0.0019567	0.046592
Ppp1r21	protein phosphatase 1, regulatory subunit 21	4255	0.824615	6.17121	0.000111886	0.00568803
Ifi214	interferon activated gene 214	8107	0.824461	3.77929	0.00041605	0.0155808
Zfp984	zinc finger protein 984	2912	0.823617	4.08288	0.00182323	0.0445532
Klrb1c	killer cell lectin-like receptor subfamily B member 1C	2961	0.818162	3.06588	0.00174726	0.0436691
A530017D24Rik	RIKEN cDNA A530017D24 gene	2614	0.817012	3.37668	0.000565333	0.0193729
Ptpn14	protein tyrosine phosphatase, non-receptor type 14	13413	0.814441	3.4216	0.000890791	0.0269387
Fgd4	FYVE, RhoGEF and PH domain containing 4	17517	0.810558	4.65734	0.000409995	0.0154108
Zfp53	zinc finger protein 53	3065	0.795727	4.37373	5.82363e-05	0.00331719
Ticam2	toll-like receptor adaptor molecule 2	5792	0.794161	5.08576	0.000109662	0.00561705
Ifi207	interferon activated gene 207	3422	0.786185	5.48458	0.00191434	0.0459599
Rgs18	regulator of G-protein signaling 18	2031	0.777651	3.61694	0.00123508	0.0338483
Tmem181b-ps	transmembrane protein 181B, pseudogene	4187	0.777592	3.55791	0.00143	0.0376798
Marchf1	membrane associated ring-CH-type finger 1	7146	0.776821	6.126	0.000603047	0.0204043
Gm47003		1481	0.77138	3.21871	0.000427396	0.0158309
BE692007	expressed sequence BE692007	5236	0.768268	5.9172	0.000493514	0.0176995
Vill	villin-like	4409	0.764292	4.60641	0.00112158	0.0320329
Dock6	dedicator of cytokinesis 6	8782	0.760083	3.47779	0.00129074	0.0349497
S1pr5	sphingosine-1-phosphate receptor 5	2500	0.756427	4.57795	0.000772605	0.0242834
Zfp81	zinc finger protein 81	6790	0.750623	3.11377	0.00160096	0.041002
AI987944	expressed sequence AI987944	4009	0.738281	3.65228	0.000142086	0.00694546
Trim30b	tripartite motif-containing 30B	7527	0.733963	5.35985	0.000717082	0.0228955
Kynu	kynureninase	6149	0.73028	3.75003	0.000670792	0.0218599
Tlr6	toll-like receptor 6	3727	0.718856	3.722	0.000276927	0.0115661
Hspa12a	heat shock protein 12A	9192	0.71761	4.40911	0.00191873	0.0460111
Olfm1	olfactomedin 1	3553	0.715937	4.27578	0.00050696	0.018069
Il18rap	interleukin 18 receptor accessory protein	6752	0.713345	4.60505	7.84463e-05	0.00416503
Mylip	myosin regulatory light chain interacting protein	3233	0.712515	6.0939	0.00212229	0.0498346
Trio	triple functional domain (PTPRF interacting)	23395	0.696591	5.42499	0.000132638	0.00654751
BC035044	cDNA sequence BC035044	1584	0.691759	3.8069	0.000756222	0.0238785
Zfp518a	zinc finger protein 518A	6840	0.678149	4.15948	0.00135277	0.0361479
Tasor	transcription activation suppressor	13627	0.678038	5.44488	0.000117085	0.00590797
Fastkd5	FAST kinase domains 5	3015	0.668232	3.16777	0.00210613	0.049627
Tmem71	transmembrane protein 71	2988	0.664357	5.47036	2.93219e-05	0.00188095
Tlr1	toll-like receptor 1	3346	0.659982	5.88761	0.00121849	0.033718
Lpp	LIM domain containing preferred translocation partner in lipoma	22046	0.656111	4.86863	0.000388826	0.014872
Zfp26	zinc finger protein 26	14154	0.651141	4.40719	7.87259e-05	0.00416899
Fpgt	fucose-1-phosphate guanylyltransferase	6282	0.644366	3.6821	0.000989514	0.0290357
Pstpip2	proline-serine-threonine phosphatase-interacting protein 2	2340	0.643768	5.34982	0.00183617	0.044612
Ube2d1	ubiquitin-conjugating enzyme E2D 1	4371	0.628848	5.04522	0.00020171	0.00909484
Zfp790	zinc finger protein 790	3658	0.628365	3.5966	0.000669723	0.0218599
Endov	endonuclease V	6138	0.612803	4.18738	0.000686891	0.022243
Zcchc24	zinc finger, CCHC domain containing 24	4557	0.610121	5.50031	0.00117556	0.0329724
Elac1	elaC ribonuclease Z 1	4971	0.609993	4.44408	0.000349971	0.0136074
Fbxo32	F-box protein 32	6976	0.609261	4.05653	0.000931079	0.0276401
Dcaf17	DDB1 and CUL4 associated factor 17	9806	0.605271	3.91623	0.000444075	0.0162415
D2hgdh	D-2-hydroxyglutarate dehydrogenase	4281	0.60204	4.0381	0.000867393	0.026524
Papolg	poly(A) polymerase gamma	5491	0.60163	4.40109	0.00135579	0.0361811
Gm13610	predicted gene 13610	951	0.596435	3.88084	0.000387502	0.0148677
Rad52	RAD52 homolog, DNA repair protein	5752	0.594596	3.79336	0.00130581	0.0353108
Ap1s2	adaptor-related protein complex 1, sigma 2 subunit	4965	0.592655	5.00222	0.00181555	0.0445532
Chst15	carbohydrate sulfotransferase 15	6754	0.587397	5.32693	0.001142	0.0324338
Zfp398	zinc finger protein 398	11758	0.587034	4.51445	0.00206873	0.0489159
Tmem245	transmembrane protein 245	17090	0.583614	5.30453	6.87648e-05	0.00378952
Rp2	retinitis pigmentosa 2 homolog	5141	0.583142	5.14795	0.00210042	0.0496075
Zfp386	zinc finger protein 386 (Kruppel-like)	8753	0.579754	3.93072	0.00158567	0.0408159
Tubgcp5	tubulin, gamma complex associated protein 5	8934	0.579412	4.07584	0.000728753	0.0232276
Trim65	tripartite motif-containing 65	5883	0.578976	5.10571	0.00120812	0.0336358
Invs	inversin	11431	0.571234	4.13476	0.000349593	0.0136074
Trim30d	tripartite motif-containing 30D	3758	0.559795	5.21944	0.000689112	0.022243
Zup1	zinc finger containing ubiquitin peptidase 1	9072	0.559148	5.17477	0.000244679	0.0105191
Zkscan6	zinc finger with KRAB and SCAN domains 6	2371	0.559072	4.26344	0.00088946	0.0269387
Brat1	BRCA1-associated ATM activator 1	6179	0.545648	4.72632	0.000306635	0.0123253
Zfp62	zinc finger protein 62	6060	0.543826	5.26437	0.00205254	0.0486263
Ccdc125	coiled-coil domain containing 125	2469	0.543329	4.05668	0.0016606	0.0422103
Casd1	CAS1 domain containing 1	4037	0.542087	4.58774	0.000816458	0.0252704
Gopc	golgi associated PDZ and coiled-coil motif containing	10958	0.541251	5.10223	0.00120724	0.0336358
Dennd6a	DENN/MADD domain containing 6A	8343	0.54044	5.15818	0.00182277	0.0445532
Cep295	centrosomal protein 295	16238	0.54028	4.89734	0.00180411	0.0445532
Cklf	chemokine-like factor	6124	0.535429	4.23478	0.000775102	0.0242914
Primpol	primase and polymerase (DNA-directed)	6411	0.534464	4.33162	0.000670018	0.0218599
Casp9	caspase 9	5197	0.532981	5.04618	0.000896648	0.0270124
Klhl18	kelch-like 18	7021	0.532524	5.4089	0.000422917	0.0157603
Nlk	nemo like kinase	5447	0.527891	4.43785	0.00171387	0.0431332
Pigv	phosphatidylinositol glycan anchor biosynthesis, class V	4180	0.507099	4.38047	0.00140586	0.0373214
Acvr1b	activin A receptor, type 1B	4418	0.499036	4.88524	0.000877613	0.026716
Tbcel	tubulin folding cofactor E-like	8483	0.489258	5.18745	0.000794495	0.024752
Dnajc16	DnaJ heat shock protein family (Hsp40) member C16	6510	0.485892	4.54241	0.00105583	0.0304223
Depdc5	DEP domain containing 5	11774	0.481319	4.90858	0.00050826	0.018069
Zfp426	zinc finger protein 426	4888	0.479999	4.31156	0.00198177	0.0470786
B4galt7	xylosylprotein beta1,4-galactosyltransferase, polypeptide 7 (galactosyltransferase I)	2896	0.470422	4.49799	0.000599807	0.0203285
R3hcc1l	R3H domain and coiled-coil containing 1 like	7397	0.465335	4.96568	0.00146277	0.0381632
Poglut1	protein O-glucosyltransferase 1	4658	0.446529	4.78289	0.00157979	0.0407162
Pomgnt1	protein O-linked mannose beta 1,2-N-acetylglucosaminyltransferase	5463	-0.468418	4.71229	0.00175235	0.0436691
Gmppb	GDP-mannose pyrophosphorylase B	2785	-0.472595	5.37341	0.00176245	0.0437609
Ccdc71l	coiled-coil domain containing 71 like	4240	-0.474238	5.01182	0.000634338	0.0209404
Prrc1	proline-rich coiled-coil 1	11993	-0.485531	5.36007	0.00126844	0.034533
Urod	uroporphyrinogen decarboxylase	2591	-0.486253	4.75748	0.000656025	0.0215862
Gm29253		5231	-0.492827	5.11043	0.00118114	0.0330833
Map2k3	mitogen-activated protein kinase kinase 3	3314	-0.498385	5.49608	0.00193391	0.0462661
Gm49450		899	-0.529379	5.7546	0.00114057	0.0324338
Chpf	chondroitin polymerizing factor	3856	-0.535437	4.28614	0.00205409	0.0486263
Hmga1	high mobility group AT-hook 1	2125	-0.543576	5.44248	0.000453602	0.0165601
Rnf26	ring finger protein 26	3641	-0.54611	4.34223	0.00177111	0.0439213
Mrpl16	mitochondrial ribosomal protein L16	3169	-0.55869	3.90887	0.00175502	0.0436822
Bag3	BCL2-associated athanogene 3	2562	-0.564657	4.6616	0.00119588	0.0334042
Glrx5	glutaredoxin 5	3682	-0.580912	4.77367	0.00122823	0.0338428
1110065P20Rik	RIKEN cDNA 1110065P20 gene	2069	-0.58225	3.47107	0.00188681	0.0455139
Selenos	selenoprotein S	1477	-0.587123	5.62928	0.000918114	0.0274557
Ubald2	UBA-like domain containing 2	1532	-0.592439	4.73202	0.000363603	0.0141104
Iffo2	intermediate filament family orphan 2	6216	-0.592534	4.24626	0.000902955	0.0271621
Sil1	endoplasmic reticulum chaperone SIL1 homolog (S. cerevisiae)	3436	-0.594286	4.71006	0.00205204	0.0486263
Pelo	pelota mRNA surveillance and ribosome rescue factor	1600	-0.601776	3.72322	0.000552229	0.0191305
Gm17092		2011	-0.611911	4.21194	0.00104695	0.0302842
Rnf5	ring finger protein 5	1483	-0.62135	4.67689	0.000189636	0.00867873
Fpgs	folylpolyglutamyl synthetase	3802	-0.626212	4.20393	0.00012979	0.00643726
Krtcap2	keratinocyte associated protein 2	1522	-0.636445	5.45813	0.000749022	0.023688
Gm49380		2964	-0.651302	3.90972	0.000548649	0.0190714
Gm12999		485	-0.660587	4.86989	0.00123052	0.0338447
Yif1b	Yip1 interacting factor homolog B (S. cerevisiae)	1363	-0.661676	4.3598	0.000227018	0.00999223
Uba5	ubiquitin-like modifier activating enzyme 5	5832	-0.668576	5.52203	0.00036978	0.0142684
Kdelr2	KDEL (Lys-Asp-Glu-Leu) endoplasmic reticulum protein retention receptor 2	1829	-0.671924	5.20239	0.000159453	0.00762936
Cnpy2	canopy FGF signaling regulator 2	1740	-0.672225	5.06333	0.000882617	0.0267881
Gmppa	GDP-mannose pyrophosphorylase A	2395	-0.673454	5.54885	0.00028086	0.0116557
Cxcr3	chemokine (C-X-C motif) receptor 3	1731	-0.676315	4.69829	0.00143067	0.0376798
Abcb10	ATP-binding cassette, sub-family B (MDR/TAP), member 10	4306	-0.678846	4.19511	0.000163717	0.00776035
Fkbp2	FK506 binding protein 2	1640	-0.68166	5.21089	0.000499341	0.0178696
Atp5g1	ATP synthase, H+ transporting, mitochondrial F0 complex, subunit C1 (subunit 9)	4912	-0.682266	5.48088	0.000593944	0.0201971
Slc43a3	solute carrier family 43, member 3	4464	-0.683693	3.56877	0.00138252	0.0367979
Mrpl57	mitochondrial ribosomal protein L57	2956	-0.685615	4.43054	0.000176805	0.00824619
Ntng2	netrin G2	3990	-0.687991	5.48942	0.00183229	0.044612
Hps6	HPS6, biogenesis of lysosomal organelles complex 2 subunit 3	2666	-0.68832	3.36073	0.000436245	0.0160417
Pafah1b3	platelet-activating factor acetylhydrolase, isoform 1b, subunit 3	2107	-0.689288	4.92719	0.00183626	0.044612
Mir704	microRNA 704	77	-0.701265	3.71271	0.00173494	0.0435555
Gm20463		366	-0.702927	3.68256	0.00121872	0.033718
Srm	spermidine synthase	1599	-0.712481	5.20862	0.000104812	0.00538222
Tubb4b	tubulin, beta 4B class IVB	2088	-0.718	6.90018	0.00161313	0.0412099
Rell1	RELT-like 1	3856	-0.721441	4.42707	0.000229731	0.0100681
Ggcx	gamma-glutamyl carboxylase	3244	-0.724058	3.51816	0.00136858	0.0364746
Ptdss2	phosphatidylserine synthase 2	5631	-0.725517	3.49575	8.74129e-05	0.00456918
Zfpm1	zinc finger protein, multitype 1	3503	-0.726407	5.34207	0.000530144	0.0186191
Gm7008	predicted gene 7008	1524	-0.738705	2.87461	0.00187994	0.0454021
Rexo2	RNA exonuclease 2	3385	-0.747714	5.75149	0.000853538	0.026231
Ccne1	cyclin E1	2662	-0.750147	3.79687	0.00127026	0.034533
Ergic1	endoplasmic reticulum-golgi intermediate compartment (ERGIC) 1	8888	-0.771695	5.73072	0.00124475	0.0340215
Tmem160	transmembrane protein 160	883	-0.776049	4.58054	0.000226011	0.00996948
Qpctl	glutaminyl-peptide cyclotransferase-like	4310	-0.778589	4.16017	0.000147458	0.00715647
Fech	ferrochelatase	13838	-0.780822	4.68453	0.000256973	0.010955
Tmem97	transmembrane protein 97	1375	-0.78882	3.27576	0.00210377	0.049627
Fam166a	family with sequence similarity 166, member A	1125	-0.796395	3.54242	0.000853943	0.026231
Scfd2	Sec1 family domain containing 2	8196	-0.797191	3.70227	5.80109e-05	0.00331363
Tram2	translocating chain-associating membrane protein 2	6661	-0.800327	4.87128	0.0012848	0.0348351
H13	histocompatibility 13	8884	-0.801747	7.2357	0.00176249	0.0437609
Ckap4	cytoskeleton-associated protein 4	3089	-0.802722	5.93904	0.000683445	0.022201
1810049J17Rik		462	-0.803413	3.86109	0.0013505	0.0361437
Dmwd	dystrophia myotonica-containing WD repeat motif	2556	-0.81017	3.92531	0.000463215	0.0168506
Arhgap23	Rho GTPase activating protein 23	6637	-0.815313	4.61144	0.000815368	0.0252704
Srprb	signal recognition particle receptor, B subunit	4287	-0.816171	5.26402	2.85771e-05	0.00184716
Gm44170		549	-0.822313	5.79265	4.14257e-05	0.00252213
Cenpa	centromere protein A	5860	-0.824695	5.30993	1.61211e-06	0.00014969
Herpud1	homocysteine-inducible, endoplasmic reticulum stress-inducible, ubiquitin-like domain member 1	2333	-0.825423	7.06194	0.000612982	0.0205693
Cd38	CD38 antigen	3890	-0.837276	6.31221	0.000796369	0.0247617
Ell2	elongation factor for RNA polymerase II 2	9828	-0.848974	4.78268	0.000264144	0.0112137
Tmem214	transmembrane protein 214	7580	-0.856494	5.90136	8.62917e-05	0.00452253
Stac2	SH3 and cysteine rich domain 2	3139	-0.86139	4.7871	0.00155245	0.0401641
Alad	aminolevulinate, delta-, dehydratase	1871	-0.864883	4.17044	7.80534e-05	0.00415501
Gm5547	predicted gene 5547	797	-0.877557	3.57053	0.0005464	0.0190258
Lmna	lamin A	5838	-0.878014	5.53058	0.000512019	0.0181392
Gm9887	predicted gene 9887	1985	-0.886001	4.4884	1.60183e-05	0.00110793
Gale	galactose-4-epimerase, UDP	2370	-0.886711	3.54496	0.00116321	0.0327164
Prdx4	peroxiredoxin 4	2106	-0.890098	5.18609	0.00167014	0.0423899
Cpox	coproporphyrinogen oxidase	6661	-0.893821	4.46507	2.07742e-05	0.00138054
Tent5c	terminal nucleotidyltransferase 5C	6097	-0.910835	6.06088	0.00163636	0.0416985
Isg20	interferon-stimulated protein	1860	-0.912909	4.0584	0.000312291	0.0124275
C1qtnf12	C1q and tumor necrosis factor related 12	1366	-0.920626	3.00367	0.00026387	0.0112137
Cpeb2	cytoplasmic polyadenylation element binding protein 2	7816	-0.926297	4.04371	0.000195705	0.00890305
4930524O07Rik	RIKEN cDNA 4930524O07 gene	2360	-0.950258	4.58323	0.000154491	0.00742688
Hmbs	hydroxymethylbilane synthase	3909	-0.986662	4.69398	3.31119e-07	3.63962e-05
Pon3	paraoxonase 3	3385	-0.99213	4.72288	0.000717209	0.0228955
Cdr2	cerebellar degeneration-related 2	5684	-0.992854	3.1935	0.000347224	0.0135785
Sdc1	syndecan 1	3809	-1.02334	4.59164	0.000936272	0.0277134
Ada	adenosine deaminase	2002	-1.02714	3.47694	0.000147047	0.00715357
Hid1	HID1 domain containing	4595	-1.03238	4.26906	0.000402073	0.0151691
Dyrk3	dual-specificity tyrosine-(Y)-phosphorylation regulated kinase 3	3178	-1.03321	2.59723	0.001924	0.046083
Inka1	inka box actin regulator 1	1156	-1.03933	3.49111	1.39805e-05	0.000984499
Samd14	sterile alpha motif domain containing 14	3379	-1.05514	1.93838	0.00123329	0.0338447
Synpo	synaptopodin	9533	-1.05617	2.31651	0.000695491	0.0224133
Car2	carbonic anhydrase 2	2422	-1.05937	4.74734	0.000314962	0.0124849
Xbp1	X-box binding protein 1	3248	-1.07273	7.49132	0.000242681	0.0104775
Asns	asparagine synthetase	2735	-1.08435	2.50504	0.00197677	0.0470147
Creld2	cysteine-rich with EGF-like domains 2	1366	-1.09399	6.0137	0.000349648	0.0136074
Spp1	secreted phosphoprotein 1	1648	-1.11987	3.88743	0.00181231	0.0445532
Tox2	TOX high mobility group box family member 2	3401	-1.14073	3.7646	0.00115835	0.0326521
Gm11748		1498	-1.14462	4.08142	0.00144363	0.0378141
Cited2	Cbp/p300-interacting transactivator, with Glu/Asp-rich carboxy-terminal domain, 2	2457	-1.17412	5.39365	4.43671e-08	6.26531e-06
Derl3	Der1-like domain family, member 3	1993	-1.22694	4.13468	0.000183658	0.00848791
Mt1	metallothionein 1	1246	-1.24138	5.25351	0.00017329	0.00811946
Alpk2	alpha-kinase 2	7960	-1.25438	2.09903	0.00127007	0.034533
Aldh1a2	aldehyde dehydrogenase family 1, subfamily A2	2264	-1.2702	4.18441	0.000610468	0.0205693
Ctse	cathepsin E	3170	-1.27252	4.46072	8.23594e-07	8.28635e-05
Cracd	capping protein inhibiting regulator of actin	12305	-1.27336	1.35256	0.000957901	0.0282303
H1f0	H1.0 linker histone	2055	-1.2925	4.59852	2.14356e-05	0.00141985
Dusp4	dual specificity phosphatase 4	2740	-1.29999	3.52539	0.000140366	0.00687792
Rps4l	ribosomal protein S4-like	943	-1.34657	2.4215	0.000982684	0.028877
Igkj1	immunoglobulin kappa joining 1	38	-1.35431	7.73475	0.000481415	0.0173795
Sec14l2	SEC14-like lipid binding 2	3505	-1.36991	0.983539	0.00187344	0.0453529
Etl4	enhancer trap locus 4	16148	-1.38215	1.37153	0.00210861	0.049628
Igkv10-94	immunoglobulin kappa variable 10-94	347	-1.39735	4.65231	0.000110738	0.00564375
Sptb	spectrin beta, erythrocytic	12147	-1.41547	2.58535	0.000465159	0.0168911
Igkv4-53	immunoglobulin kappa variable 4-53	367	-1.42566	4.56553	0.00027737	0.0115661
Htra3	HtrA serine peptidase 3	4439	-1.43317	4.76364	0.00169521	0.0427693
Rps26-ps1	ribosomal protein S26, pseudogene 1	449	-1.44416	2.01051	2.01565e-05	0.0013483
Ighv4-1	immunoglobulin heavy variable 4-1	414	-1.45088	5.21793	0.00181687	0.0445532
Tmprss6	transmembrane serine protease 6	3359	-1.46144	3.54184	0.000565739	0.0193729
Ramp3	receptor (calcitonin) activity modifying protein 3	1380	-1.47006	4.07541	0.000183021	0.00847777
Ifi208	interferon activated gene 208	5258	-1.48226	4.06041	5.77212e-13	1.79186e-10
Rhd	Rh blood group, D antigen	1594	-1.48428	1.57567	0.00103706	0.0300843
Iglv2	immunoglobulin lambda variable 2	366	-1.48807	6.19426	3.9743e-06	0.000342447
Add2	adducin 2 (beta)	10139	-1.49612	1.74311	0.00211198	0.0496499
Igkv4-72	immunoglobulin kappa chain variable 4-72	402	-1.49662	4.44993	0.000213098	0.00948216
Gm47283		4501	-1.50022	5.41812	0.000389467	0.014872
Igkv10-95	immunoglobulin kappa variable 10-95	347	-1.50101	1.50017	0.00113024	0.0322348
Gm6598	predicted gene 6598	2615	-1.50551	2.14111	1.07882e-06	0.000104465
Ank1	ankyrin 1, erythroid	13527	-1.52551	2.70607	5.29137e-05	0.00307428
Ighj3	immunoglobulin heavy joining 3	48	-1.5463	6.93653	0.000297133	0.0121459
Igkv4-71	immunoglobulin kappa chain variable 4-71	354	-1.58535	3.25344	0.000161557	0.00767587
Mt2	metallothionein 2	588	-1.61065	2.62962	0.000566471	0.0193729
Rtkn	rhotekin	4269	-1.61179	0.0890761	0.00167808	0.0423899
Ighv1-53	immunoglobulin heavy variable 1-53	351	-1.61637	5.95366	0.000891552	0.0269387
Gm45774		2665	-1.6194	2.51035	0.000688685	0.022243
Igkv6-20	immunoglobulin kappa variable 6-20	375	-1.62311	4.12099	5.86773e-05	0.00333297
Gm10036	ribosomal protein L11 pseudogene	534	-1.67771	0.537316	0.00135083	0.0361437
Igkv1-110	immunoglobulin kappa variable 1-110	401	-1.69942	7.00306	4.48881e-05	0.00268081
Dusp14	dual specificity phosphatase 14	1945	-1.70067	0.863768	0.000428957	0.0158309
Igkv9-124	immunoglobulin kappa chain variable 9-124	353	-1.72641	4.2071	2.73128e-05	0.00178015
Gm49544		2157	-1.72732	1.3834	0.000278026	0.0115661
Gm16409	ribosomal protein S6 pseudogene	747	-1.76059	-0.841808	0.00111408	0.0318633
AI507597	expressed sequence AI507597	944	-1.80493	-0.971055	0.00190825	0.0458679
Gm15816	predicted gene 15816	1688	-1.81827	0.214907	6.74354e-05	0.00374672
Gm3756	tubulin, alpha 1B pseudogene	1355	-1.83184	-0.684734	0.00184076	0.0446681
Slc4a1	solute carrier family 4 (anion exchanger), member 1	4891	-1.83447	3.07567	0.000197583	0.00896844
Ighv1-34	immunoglobulin heavy variable 1-34	388	-1.86041	2.01042	0.000626245	0.0207406
Erdr1	erythroid differentiation regulator 1	1577	-1.87418	4.23893	4.1172e-05	0.00251421
Igkv4-80	immunoglobulin kappa variable 4-80	348	-1.92714	3.27866	0.000110522	0.00564375
Bc1	brain cytoplasmic RNA 1	168	-1.92763	0.0909416	0.000392682	0.0149256
Igkv4-57	immunoglobulin kappa variable 4-57	352	-1.93197	4.74618	8.80401e-06	0.000678143
Ighv2-3	immunoglobulin heavy variable 2-3	347	-1.93205	4.17504	9.38747e-07	9.26671e-05
Gm43698		703	-1.93798	-0.878636	0.000928555	0.0276055
Ighv8-5	immunoglobulin heavy variable V8-5	358	-1.94467	4.16943	1.43143e-05	0.00100373
Gm42793		1252	-1.97195	0.31855	0.000343183	0.0134463
Igkv3-1	immunoglobulin kappa variable 3-1	359	-1.97317	3.5226	0.00143795	0.0377298
Igkv6-32	immunoglobulin kappa variable 6-32	366	-1.9769	5.27241	7.11348e-05	0.00388851
Gssos1	glutathione synthase, opposite strand 1	716	-1.99743	-1.03684	0.00145005	0.0379006
Slc7a10	solute carrier family 7 (cationic amino acid transporter, y+ system), member 10	2111	-1.99794	-0.400906	0.000709757	0.0227949
Igkv8-18	immunoglobulin kappa variable 8-18	395	-2.0608	1.30494	0.000635756	0.0209532
Ighv1-4	immunoglobulin heavy variable 1-4	351	-2.07027	3.23661	1.76084e-05	0.00120561
Igkv4-56	immunoglobulin kappa chain variable 4-56	349	-2.07155	-1.25394	0.000623991	0.0207406
Gpat2	glycerol-3-phosphate acyltransferase 2, mitochondrial	2628	-2.09749	-0.552488	0.00124217	0.0339967
Ighv1-76	immunoglobulin heavy variable 1-76	368	-2.10393	5.14071	3.862e-05	0.00238846
Igkv3-12	immunoglobulin kappa variable 3-12	359	-2.13566	5.41942	1.5148e-05	0.00105638
Ighv9-2	immunoglobulin heavy variable V9-2	351	-2.13622	2.35945	7.22859e-05	0.00392461
Ighv1-22	immunoglobulin heavy variable 1-22	351	-2.169	4.70436	3.69793e-08	5.25856e-06
Rps12-ps9	ribosomal protein S12, pseudogene 9	399	-2.19232	-0.570391	1.82379e-05	0.00123212
Gm5781	predicted gene 5781	443	-2.1938	0.112227	9.84398e-05	0.00506778
Rps18-ps3	ribosomal protein S18, pseudogene 3	456	-2.19912	0.977968	1.30916e-05	0.000944038
Ighv6-3	immunoglobulin heavy variable 6-3	356	-2.20872	5.59859	1.48274e-09	2.62187e-07
Igkv4-79	immunoglobulin kappa variable 4-79	358	-2.22615	2.92094	1.33967e-05	0.00096262
Ighv1-63	immunoglobulin heavy variable V1-63	351	-2.22748	3.29596	3.16541e-08	4.56514e-06
Gm2479	predicted gene 2479	1117	-2.31399	-0.817732	0.000741704	0.0235297
Gdf3	growth differentiation factor 3	2423	-2.34357	1.53411	3.8599e-05	0.00238846
Ighv3-6	immunoglobulin heavy variable 3-6	350	-2.34918	6.19694	1.88828e-06	0.000173746
Igkv3-2	immunoglobulin kappa variable 3-2	378	-2.3905	6.35489	8.27209e-07	8.28635e-05
Ighv5-6	immunoglobulin heavy variable 5-6	353	-2.39222	4.70038	4.97725e-09	8.16485e-07
Igkv3-7	immunoglobulin kappa variable 3-7	359	-2.41818	4.82209	4.49424e-08	6.29442e-06
Igkv3-10	immunoglobulin kappa variable 3-10	365	-2.44799	5.45614	2.00407e-07	2.28948e-05
Otos	otospiralin	3082	-2.46033	-1.07615	0.000222793	0.00989193
Sardh	sarcosine dehydrogenase	5432	-2.48505	2.37266	0.00091692	0.0274557
Ighv1-74	immunoglobulin heavy variable V1-74	351	-2.59197	4.91386	7.15819e-09	1.14616e-06
Ighv1-56	immunoglobulin heavy variable 1-56	351	-2.64609	0.546692	0.00180806	0.0445532
Ighg3	Immunoglobulin heavy constant gamma 3	2512	-2.65121	8.43503	3.43767e-05	0.00217251
Gm20045	predicted gene, 20045	5577	-2.68172	-0.982508	0.00174832	0.0436691
Ighv10-3	immunoglobulin heavy variable V10-3	377	-2.76066	4.06818	5.92438e-07	6.24208e-05
Ighv1-7	immunoglobulin heavy variable V1-7	388	-2.77843	4.78049	7.0641e-07	7.25497e-05
Ppp1r3g	protein phosphatase 1, regulatory subunit 3G	2694	-2.88026	-0.598022	0.000224894	0.00995215
Cd300ld3	CD300 molecule like family member D3	852	-2.94664	0.283545	0.00105614	0.0304223
Ighv1-13	immunoglobulin heavy variable V1-13	350	-2.99326	-1.65398	0.000621774	0.0207275
Scg5	secretogranin V	1569	-3.04855	-1.42454	0.000379789	0.0145993
Ighv2-4	immunoglobulin heavy variable V2-4	350	-3.14035	1.70429	1.07547e-05	0.000801086
Igkv2-109	immunoglobulin kappa variable 2-109	374	-3.22668	5.00547	6.02771e-11	1.31799e-08
Igkv6-13	immunoglobulin kappa variable 6-13	359	-3.2653	3.94903	5.03958e-16	1.97077e-13
Igkv4-54	immunoglobulin kappa chain variable 4-54	354	-3.42844	1.23186	8.45156e-08	1.06791e-05
Ighd2-4	immunoglobulin heavy diversity 2-4	17	-3.43755	1.58619	1.73097e-07	2.0404e-05
Eif5a2	eukaryotic translation initiation factor 5A2	5027	-3.61058	1.34777	2.15373e-13	7.29934e-11
Rph3a	rabphilin 3A	4639	-3.66599	-0.533723	7.19072e-06	0.000571185
Gm13498	heat shock protein 90 alpha (cytosolic), class B member 1 pseudogene	2166	-3.80616	-1.94295	0.000469883	0.0170322
Hs3st1	heparan sulfate (glucosamine) 3-O-sulfotransferase 1	2230	-3.84048	2.23256	1.08733e-19	4.70444e-17
Tchh	trichohyalin	5823	-3.88888	1.01989	0.000482466	0.0173795
8030451A03Rik	RIKEN cDNA 8030451A03 gene	4083	-3.90674	-0.881641	4.98655e-05	0.00291384
Slc17a7	solute carrier family 17 (sodium-dependent inorganic phosphate cotransporter), member 7	5392	-4.19727	-1.78657	0.000611269	0.0205693
Drc3	dynein regulatory complex subunit 3	4519	-4.46666	-1.1455	9.89744e-07	9.72292e-05
A230028O05Rik	RIKEN cDNA A230028O05 gene	2793	-5.25516	0.411835	0.00167681	0.0423899
Zkscan4	zinc finger with KRAB and SCAN domains 4	2400	-5.25709	0.50244	0.00117494	0.0329724
Sardhos		265	-5.62008	-0.0733597	0.00115704	0.0326521
Zfp46	zinc finger protein 46	5212	-5.71562	7.27888	1.30303e-47	8.54749e-45
Pla2r1	phospholipase A2 receptor 1	9618	-5.72841	0.0376978	0.000210374	0.00940208
ENSMUSG00002075001		71	-6.0973	1.12153	0.00122093	0.0337332
Gm47445		1694	-6.12515	0.0856662	0.00181323	0.0445532
Nsun7	NOL1/NOP2/Sun domain family, member 7	5388	-6.15309	-1.84464	0.000871567	0.0266116
Gm7115	ring finger protein 175 pseudogene	948	-6.16918	0.7293	2.30491e-06	0.000207391
Spin4	spindlin family, member 4	4173	-6.26192	0.996344	9.88576e-06	0.000746852
2900009J06Rik	RIKEN cDNA 2900009J06 gene	503	-6.26323	-1.01865	6.89317e-06	0.000554042
4930512J16Rik	RIKEN cDNA 4930512J16 gene	1974	-6.29576	0.21304	0.00120914	0.0336358
Gm5787	glyceraldehyde-3-phosphate dehydrogenase pseudogene	1038	-6.80235	-1.77185	9.63136e-05	0.0049709
Gm47065		451	-6.92725	-1.28904	3.38876e-06	0.000293236
Gm11470	GLE1 RNA export mediator pseudogene	1475	-7.04966	-0.274547	0.00149733	0.0388866
Gm4734	60S ribosomal protein L7 pseudogene	777	-7.05265	-0.722039	2.77313e-06	0.000245181
Gm6630	predicted pseudogene 6630	454	-7.10627	-0.277672	0.00139872	0.0371805
St6galnac1	ST6 (alpha-N-acetyl-neuraminyl-2,3-beta-galactosyl-1,3)-N-acetylgalactosaminide alpha-2,6-sialyltransferase 1	2392	-7.16356	0.21263	0.000663973	0.0217773
Trav13d-1	T cell receptor alpha variable 13D-1	396	-7.28826	-0.54876	0.000532149	0.0186252
Gm44658		637	-7.31415	-1.00195	0.000428755	0.0158309
1700122E12Rik	RIKEN cDNA 1700122E12 gene	709	-7.45674	0.531317	4.89333e-05	0.00286761
Gm42500		517	-7.48965	1.63044	0.00030208	0.0122611
L3hypdh	L-3-hydroxyproline dehydratase (trans-)	2679	-7.59573	0.568766	4.59086e-11	1.06085e-08
Cyp46a1	cytochrome P450, family 46, subfamily a, polypeptide 1	3287	-7.65567	0.811471	0.000160649	0.00765057
Gm7722	ribosomal protein SA pseudogene	741	-7.73338	-0.173221	2.18225e-05	0.00144078
Gsdma	gasdermin A	2726	-7.81059	1.24168	0.00079484	0.024752
Gm45693		1157	-7.9176	-0.283701	0.000850951	0.0262183
0610012D04Rik	RIKEN cDNA 0610012D04 gene	531	-7.92001	0.580796	0.000278131	0.0115661
Mir7688	microRNA 7688	56	-7.96052	0.643437	0.000308915	0.0123414
Gm2445	glyceraldehyde-3-phosphate dehydrogenase pseudogene	989	-7.97263	-0.185035	0.000281631	0.0116639
Gm45360		1405	-7.97876	1.46342	1.38364e-05	0.000983787
4932441J04Rik	RIKEN cDNA 4932441J04 gene	4716	-8.02739	-0.306615	1.0084e-06	9.85852e-05
Gucy2e	guanylate cyclase 2e	9197	-8.1251	0.798052	4.51954e-09	7.58292e-07
Gm20703		385	-8.31816	1.20617	0.000305361	0.0123214
Gm14231	ribosomal protein L9 pseudogene	592	-8.33233	-0.41865	6.69303e-08	8.78082e-06
Sh3rf2	SH3 domain containing ring finger 2	5634	-8.36857	1.69553	1.45601e-09	2.5972e-07
Dpep3	dipeptidase 3	1698	-8.51655	1.65643	3.45522e-16	1.37768e-13
Potegl	POTE ankyrin domain family, member G like	2004	-8.52247	0.146309	0.000395644	0.0150101
Lama2	laminin, alpha 2	16605	-8.53091	0.210995	0.000927297	0.0276055
Gm38099		3170	-8.54521	1.57215	7.32408e-10	1.39192e-07
Gm17110		735	-8.5539	0.126602	9.28621e-07	9.21147e-05
Gm28503		147	-8.56963	1.84557	4.90913e-11	1.10919e-08
Gm10791	predicted gene 10791	1651	-8.58187	1.52108	1.4093e-13	4.85729e-11
Gm49413		3039	-8.63118	1.76062	1.78134e-05	0.00120745
Gm16559	predicted gene 16559	1564	-8.66883	1.4651	2.3265e-06	0.000208411
Gm49890	predicted gene, 49890	1087	-8.70663	0.339109	8.76312e-05	0.00456918
Gm5312	ribosomal protein L18 pseudogene	547	-8.95284	0.756586	8.30603e-06	0.000647139
Gm22591	predicted gene, 22591	106	-8.96098	1.74481	0.000150678	0.007278
Gm31728	predicted gene, 31728	435	-8.9915	1.01895	1.14119e-07	1.40643e-05
6720483E21Rik	RIKEN cDNA 6720483E21 gene	1120	-9.09885	0.346444	1.03323e-06	0.00010053
Nrap	nebulin-related anchoring protein	5507	-9.33383	1.50745	5.81572e-13	1.79186e-10
Gm37706		2765	-9.5972	1.08879	2.79602e-08	4.06121e-06
Gm52987		67	-9.79991	0.979698	9.4503e-06	0.000719745
Gm8055	glyceraldehyde-3-phosphate dehydrogenase pseudogene	1008	-9.84511	1.09782	6.42607e-08	8.54079e-06
Gm42528		3418	-11.2251	3.28846	6.25101e-63	9.77802e-60
Tcea3	transcription elongation factor A (SII), 3	1400	-12.6252	4.92008	1.86864e-168	3.79987e-164
