# Supplementary material for: CD38 deficiency leads to a defective short-lived transcriptomic response to chronic graft-versus-host disease induction, involving purinergic signaling-related genes and distinct transcriptomic signatures associated with lupus
Source: Front Immunol. 2025 Feb 10;16:1441981. doi: 10.3389/fimmu.2025.1441981 (PMC11847871; doi:10.3389/fimmu.2025.1441981)
Supplement: Supplementary file 2 [file DataSheet2.zip › DEGs_KEGGs_Tables_171124_1441981/Table S16_new.xlsx]

## Sheet: DE Genes
Table S16. Comparative cGVHD_SPCs_CD38ko_4W vs cGVHD_SPCs_WT_4W
Gene	Description	Length	logFC	logCPM	PValue	FDR
Gm50115		5267	14.8921	6.65582	1.89376e-70	3.85097e-66
Mir17	microRNA 17	84	10.8927	2.68999	1.80917e-56	1.83947e-52
Gm48914	predicted gene, 48914	1833	-11.671	2.67026	2.86964e-53	1.94513e-49
Fst	follistatin	4589	-10.568	2.3587	7.84408e-49	3.98773e-45
Gm14130	glyceraldehyde-3-phosphate dehydrogenase pseudogene	987	-9.90393	1.73358	3.74119e-36	1.52154e-32
Gm42031	predicted gene, 42031	1885	3.86072	4.32122	8.88929e-35	3.01273e-31
Ppp1r27	protein phosphatase 1, regulatory subunit 27	771	9.04839	1.41341	4.0455e-31	1.17522e-27
Gm21742		548	6.77638	2.00935	2.03694e-24	5.17766e-21
Mid1-ps1	midline 1, pseudogene 1	1248	10.2012	2.7611	4.62291e-24	1.04452e-20
Gm32834	predicted gene, 32834	736	7.67738	0.704508	1.31693e-23	2.67798e-20
Gm11609	predicted gene 11609	793	-7.78944	0.241212	1.25435e-21	2.31884e-18
Gm47819		220	-9.97246	1.93109	2.72183e-21	4.61236e-18
Gm15247	predicted gene 15247	403	4.11949	2.35132	1.1986e-20	1.87488e-17
Mid1	midline 1	6720	3.63415	3.67418	2.15529e-16	3.13056e-13
Gm35060	predicted gene, 35060	975	6.94655	-0.486546	2.62997e-16	3.56536e-13
Gm12943	40S ribosomal protein S28 pseudogene	210	11.0805	2.89609	4.83862e-16	6.14958e-13
Gm15726		509	4.1485	2.98276	8.72001e-16	1.04307e-12
Eif5a2	eukaryotic translation initiation factor 5A2	5027	-4.33334	1.34777	1.3906e-15	1.57099e-12
Pkn3	protein kinase N3	4255	-2.29732	2.4306	4.70008e-15	5.03032e-12
Gm49980		1183	2.93492	3.8546	5.62725e-15	5.72151e-12
Gm42528		3418	-2.82931	3.28846	2.85316e-14	2.76281e-11
Camk2b	calcium/calmodulin-dependent protein kinase II, beta	9125	2.00169	3.05109	1.38768e-13	1.28266e-10
Gm29156		499	10.9247	2.74023	2.25479e-13	1.99353e-10
1700048O20Rik	RIKEN cDNA 1700048O20 gene	2099	3.40175	2.05757	3.19782e-13	2.67333e-10
Gm49343		753	3.98873	0.698085	3.28662e-13	2.67333e-10
Nphs2	nephrosis 2, podocin	3116	-15.6392	7.38486	3.99497e-13	3.12453e-10
Pi16	peptidase inhibitor 16	6364	-1.60636	5.05436	1.3085e-12	9.85493e-10
Gm44424		1826	5.84789	-0.0418088	1.44613e-12	1.05025e-09
Palm	paralemmin	5655	-1.28486	5.40531	1.84053e-12	1.29059e-09
Tsga13	testis specific gene A13	1674	3.50465	0.290897	1.98792e-12	1.34748e-09
S1pr3	sphingosine-1-phosphate receptor 3	4463	2.04472	3.34921	3.01653e-12	1.97875e-09
Gm22079	predicted gene, 22079	106	10.2604	2.11566	3.576e-12	2.27243e-09
Pglyrp1	peptidoglycan recognition protein 1	1837	-1.72902	5.54125	4.4356e-12	2.73327e-09
Xlr	X-linked lymphocyte-regulated	2333	5.17481	1.04286	8.95715e-12	5.35716e-09
Hk3	hexokinase 3	3682	-1.81962	6.02915	1.16749e-11	6.78313e-09
Gm42778		553	6.55098	-0.450704	1.26811e-11	7.16309e-09
Pkd1l1	polycystic kidney disease 1 like 1	7640	7.86287	-0.193429	1.52642e-11	8.38914e-09
Pram1	PML-RAR alpha-regulated adaptor molecule 1	2462	-1.74364	3.88239	1.57929e-11	8.4513e-09
Mgst1	microsomal glutathione S-transferase 1	2013	-1.98417	5.77057	1.65142e-11	8.6107e-09
Gm11335	predicted gene 11335	1080	15.1247	6.8948	2.68683e-11	1.36592e-08
Slc25a20	solute carrier family 25 (mitochondrial carnitine/acylcarnitine translocase), member 20	4844	-1.18898	4.81942	3.2033e-11	1.58876e-08
Rap1gap	Rap1 GTPase-activating protein	6429	1.80853	3.87997	4.36037e-11	2.11115e-08
Gm5884	target of myb1 homolog pseudogene	1479	4.84171	0.188816	4.57715e-11	2.16457e-08
Csf1	colony stimulating factor 1 (macrophage)	5281	-1.73761	4.62344	5.66632e-11	2.58616e-08
Cd63	CD63 antigen	3682	-1.96649	5.09211	5.723e-11	2.58616e-08
Gm44126	predicted gene, 44126	514	15.7839	7.55379	6.34605e-11	2.80537e-08
Nebl	nebulette	15235	2.10724	2.54564	6.6782e-11	2.88939e-08
Gm26254	predicted gene, 26254	118	11.226	3.00118	8.24798e-11	3.49422e-08
Stc1	stanniocalcin 1	4197	6.05346	-1.05608	1.0096e-10	4.18984e-08
Tcf7l2	transcription factor 7 like 2, T cell specific, HMG box	8894	-1.58625	3.45331	1.09176e-10	4.43132e-08
Rell1	RELT-like 1	3856	-1.27268	4.42707	1.11137e-10	4.43132e-08
Cpne2	copine II	3200	-1.55729	4.30651	1.23509e-10	4.80739e-08
Rps4l	ribosomal protein S4-like	943	-2.80145	2.4215	1.25297e-10	4.80739e-08
Gm47111		3116	-10.4986	2.83197	1.29693e-10	4.84278e-08
Gm49979		3831	11.3553	3.61253	1.30983e-10	4.84278e-08
Clec10a	C-type lectin domain family 10, member A	2899	-1.85873	4.95521	1.58703e-10	5.76289e-08
Slc6a19os	solute carrier family 6 (neurotransmitter transporter), member 19, opposite strand	1659	16.0718	7.03809	2.21654e-10	7.90759e-08
Gm26788	predicted gene, 26788	4782	10.7511	2.54072	2.4372e-10	8.40309e-08
Gm8532	adaptor-related protein complex AP-1, sigma 3 pseudogene	461	14.7872	6.55808	2.43807e-10	8.40309e-08
Dgat1	diacylglycerol O-acyltransferase 1	3056	-1.14055	4.76741	3.06234e-10	1.03788e-07
Gm48682		1209	4.98138	0.986592	3.23171e-10	1.07732e-07
Stra6	stimulated by retinoic acid gene 6	5829	5.3862	2.80212	3.31686e-10	1.08479e-07
Tmem273	transmembrane protein 273	1604	-2.34458	3.33258	3.3608e-10	1.08479e-07
Dpep3	dipeptidase 3	1698	5.97858	1.65643	4.22805e-10	1.3434e-07
Epha2	Eph receptor A2	4674	-1.79907	5.61734	4.71066e-10	1.47371e-07
Adgb	androglobin	6192	4.35058	4.92631	7.36133e-10	2.25757e-07
Gm46212	predicted gene, 46212	1003	-7.56264	0.576912	7.43826e-10	2.25757e-07
Ptpn14	protein tyrosine phosphatase, non-receptor type 14	13413	1.51792	3.4216	8.03619e-10	2.40317e-07
Plin2	perilipin 2	3512	-1.64107	7.89786	8.62562e-10	2.54206e-07
Gm25076	predicted gene, 25076	132	-15.9874	8.22728	9.48693e-10	2.73836e-07
Pygl	liver glycogen phosphorylase	6895	-1.72202	7.99609	9.56104e-10	2.73836e-07
Olfm1	olfactomedin 1	3553	-1.26239	4.27578	1.00287e-09	2.83242e-07
Zfp57	zinc finger protein 57	3786	11.6299	2.74891	1.03051e-09	2.87062e-07
Gm10847	predicted gene 10847	1331	14.4067	7.02609	1.56065e-09	4.28862e-07
Klrg1	killer cell lectin-like receptor subfamily G, member 1	1414	-1.78115	2.9195	1.59185e-09	4.31603e-07
Abcd2	ATP-binding cassette, sub-family D (ALD), member 2	5946	-1.90481	4.84075	1.77174e-09	4.74056e-07
Gm37648		2563	15.2858	6.22967	1.82253e-09	4.81313e-07
Cr2	complement receptor 2	8145	2.01167	7.26824	1.98144e-09	5.14477e-07
Rab3d	RAB3D, member RAS oncogene family	4196	-1.13702	4.98173	1.99871e-09	5.14477e-07
Gm22358	predicted gene, 22358	122	-10.0142	1.10185	2.07186e-09	5.26641e-07
Trdv2-1	T cell receptor delta variable 2-1	348	-16.3835	7.31432	2.18803e-09	5.49302e-07
Nfe2	nuclear factor, erythroid derived 2	2988	-1.3753	5.6318	2.41054e-09	5.97785e-07
Ifitm6	interferon induced transmembrane protein 6	905	-2.25092	5.87051	2.99471e-09	7.33704e-07
H2-Q10	histocompatibility 2, Q region locus 10	4348	-1.30882	3.38192	3.05364e-09	7.39235e-07
Gm45309		695	4.53642	-0.224206	4.15588e-09	9.94232e-07
Fabp4	fatty acid binding protein 4, adipocyte	4489	-2.1862	5.54692	4.86725e-09	1.15088e-06
Hdc	histidine decarboxylase	6389	-1.77216	5.66453	5.1738e-09	1.2093e-06
Cebpd	CCAAT/enhancer binding protein (C/EBP), delta	3746	-1.40726	4.17332	5.39591e-09	1.24688e-06
Selenon	selenoprotein N	3619	-1.20699	4.9634	6.12959e-09	1.40051e-06
Vcam1	vascular cell adhesion molecule 1	8870	-1.17203	5.01003	6.43994e-09	1.45507e-06
Fabp3	fatty acid binding protein 3, muscle and heart	823	4.98718	-0.130902	6.62553e-09	1.48055e-06
Nhs	NHS actin remodeling regulator	8805	5.83141	-1.34157	7.00725e-09	1.54883e-06
Gask1a	golgi associated kinase 1A	3871	4.59425	11.0912	7.35854e-09	1.60899e-06
Sh2d1b2	SH2 domain containing 1B2	2542	5.689	-1.53137	7.68985e-09	1.66354e-06
Cd300c2	CD300C molecule 2	1275	-1.16747	4.74662	7.85975e-09	1.6824e-06
Klf11	Kruppel-like factor 11	4340	-1.04069	4.69366	8.18195e-09	1.73312e-06
Ppl	periplakin	6893	2.25903	4.0287	8.81499e-09	1.84797e-06
Ltb4r1	leukotriene B4 receptor 1	1394	-1.86395	3.38975	9.26244e-09	1.91382e-06
Gm26749		1933	3.01524	1.79536	9.31736e-09	1.91382e-06
Sel1l3	sel-1 suppressor of lin-12-like 3 (C. elegans)	9850	3.40849	2.50116	9.85875e-09	2.00478e-06
Gm43331		1689	14.3134	7.68701	1.01591e-08	2.04539e-06
S100a8	S100 calcium binding protein A8 (calgranulin A)	694	-2.71696	7.82698	1.09335e-08	2.16742e-06
Cdh17	cadherin 17	4474	1.89006	3.4365	1.11775e-08	2.16742e-06
Gm2214	60S ribosomal protein L35a pseudogene	330	-16.5417	7.47161	1.11862e-08	2.16742e-06
Galnt11	polypeptide N-acetylgalactosaminyltransferase 11	6853	0.911007	5.04547	1.11915e-08	2.16742e-06
Sqor	sulfide quinone oxidoreductase	4084	-1.40896	5.29294	1.16232e-08	2.22978e-06
Ifi208	interferon activated gene 208	5258	-1.15802	4.06041	1.20973e-08	2.29905e-06
Mettl24	methyltransferase like 24	1529	-10.2482	1.29426	1.32856e-08	2.5015e-06
Grip2	glutamate receptor interacting protein 2	9359	3.31666	-0.0507011	1.3449e-08	2.50903e-06
Gm5380	chaperonin containing Tcp1, subunit 7 (eta) pseudogene	2136	-10.2852	1.33378	1.43759e-08	2.65759e-06
Tbkbp1	TBK1 binding protein 1	3975	-1.09501	4.91216	1.49251e-08	2.73425e-06
Gpr156	G protein-coupled receptor 156	4584	4.64004	-0.22014	1.54742e-08	2.80953e-06
F10	coagulation factor X	2731	-1.79375	7.6786	1.56907e-08	2.82363e-06
Ceacam2	carcinoembryonic antigen-related cell adhesion molecule 2	3788	3.00943	0.223143	1.59277e-08	2.84113e-06
Lgals3	lectin, galactose binding, soluble 3	1858	-1.49408	7.09837	1.62327e-08	2.87036e-06
Gm31243	predicted gene, 31243	1158	10.2059	2.00879	1.79944e-08	3.13585e-06
Cgnl1	cingulin-like 1	7844	-2.45242	7.31017	1.80425e-08	3.13585e-06
Asprv1	aspartic peptidase, retroviral-like 1	1547	-1.96378	1.65104	2.07544e-08	3.57662e-06
Gm11614		736	6.13107	-1.61812	2.20386e-08	3.75153e-06
Cd177	CD177 antigen	2840	-2.79526	5.29432	2.21384e-08	3.75153e-06
Gm49901		2465	10.4464	2.26831	2.50378e-08	4.2078e-06
Cacna2d1	calcium channel, voltage-dependent, alpha2/delta subunit 1	12416	4.94352	-1.37269	2.61067e-08	4.35139e-06
Lbp	lipopolysaccharide binding protein	4831	-2.42114	5.61317	2.63202e-08	4.35139e-06
Cd1d1	CD1d1 antigen	2570	1.00288	5.13252	2.75707e-08	4.52138e-06
Gm19719	predicted gene, 19719	4230	-1.56	7.4297	2.97949e-08	4.84704e-06
Cdhr5	cadherin-related family member 5	2739	11.6744	3.4391	3.17848e-08	5.12971e-06
Cox6a2	cytochrome c oxidase subunit 6A2	680	-2.02251	1.05956	3.22869e-08	5.16972e-06
Cyb5r2	cytochrome b5 reductase 2	2772	4.74152	2.82398	3.35407e-08	5.32852e-06
Mgl2	macrophage galactose N-acetyl-galactosamine specific lectin 2	2094	-2.79425	4.55988	3.50059e-08	5.51817e-06
Pilrb2	paired immunoglobin-like type 2 receptor beta 2	1957	-1.29027	4.85989	4.01242e-08	6.27635e-06
Alox5ap	arachidonate 5-lipoxygenase activating protein	1420	-1.5351	7.96664	4.0435e-08	6.27669e-06
Zbtb20	zinc finger and BTB domain containing 20	30730	0.890653	4.99125	4.29492e-08	6.55487e-06
Il18rap	interleukin 18 receptor accessory protein	6752	-1.00034	4.60505	4.31909e-08	6.55487e-06
Mmp28	matrix metallopeptidase 28 (epilysin)	3874	-2.0432	2.43005	4.31942e-08	6.55487e-06
Emilin1	elastin microfibril interfacer 1	4937	-1.5868	6.92548	4.54699e-08	6.81281e-06
Trdc	T cell receptor delta, constant region	3865	-1.56604	3.89489	4.55639e-08	6.81281e-06
Gm46620	predicted gene, 46620	1875	1.66139	2.24428	4.60528e-08	6.82743e-06
Trem3	triggering receptor expressed on myeloid cells 3	994	-2.04381	2.58599	4.63332e-08	6.82743e-06
Mmp8	matrix metallopeptidase 8	2425	-2.16546	4.09587	4.83642e-08	7.07544e-06
Dhrs7	dehydrogenase/reductase (SDR family) member 7	3541	-1.11692	5.89427	4.90873e-08	7.12992e-06
Lypd3	Ly6/Plaur domain containing 3	1649	10.1278	1.93259	5.14685e-08	7.3936e-06
S1pr5	sphingosine-1-phosphate receptor 5	2500	-1.30814	4.57795	5.16298e-08	7.3936e-06
Gm12322	predicted gene 12322	389	5.71677	-1.36139	5.20544e-08	7.40228e-06
Ltbr	lymphotoxin B receptor	2354	-1.1656	5.08054	5.62106e-08	7.93779e-06
1700020L24Rik	RIKEN cDNA 1700020L24 gene	1050	-2.23724	1.71033	5.72659e-08	8.03104e-06
Cd300c	CD300C molecule	1071	-2.19966	0.460381	5.8128e-08	8.09611e-06
Clec4a2	C-type lectin domain family 4, member a2	2926	-1.75043	3.73639	6.09687e-08	8.40448e-06
Exph5	exophilin 5	10519	5.504	-1.37803	6.11686e-08	8.40448e-06
Actr3b	ARP3 actin-related protein 3B	2425	2.03826	1.69873	6.17647e-08	8.42943e-06
Lpp	LIM domain containing preferred translocation partner in lipoma	22046	1.00564	4.86863	6.79214e-08	9.20788e-06
Padi4	peptidyl arginine deiminase, type IV	4835	-1.58486	8.71716	8.19379e-08	1.10345e-05
C030013G03Rik	RIKEN cDNA C030013G03 gene	1023	4.98254	-1.93621	8.28963e-08	1.10901e-05
Scn1b	sodium channel, voltage-gated, type I, beta	1859	-1.7556	5.73367	8.36078e-08	1.11122e-05
Synm	synemin, intermediate filament protein	7933	6.48656	-0.955384	8.64552e-08	1.1416e-05
Phospho1	phosphatase, orphan 1	2029	-1.24213	4.31531	8.76565e-08	1.15e-05
Gm43068		1273	4.6448	-0.649926	9.16158e-08	1.19424e-05
Vill	villin-like	4409	-1.30074	4.60641	9.26977e-08	1.20064e-05
Nkg7	natural killer cell group 7 sequence	914	-1.32495	5.83257	9.51093e-08	1.22408e-05
Pilrb1	paired immunoglobin-like type 2 receptor beta 1	1957	-1.18705	4.76023	9.80858e-08	1.25445e-05
Drd5	dopamine receptor D5	3152	5.63057	-0.906353	9.92704e-08	1.26166e-05
Anxa1	annexin A1	2911	-2.03681	6.94744	1.01364e-07	1.28027e-05
Gm34829	predicted gene, 34829	1131	5.09519	-1.73076	1.04994e-07	1.31793e-05
Gm9806	predicted gene 9806	552	3.38026	0.0707469	1.08903e-07	1.35303e-05
Gsr	glutathione reductase	2754	-1.36002	6.58157	1.0912e-07	1.35303e-05
Siglech	sialic acid binding Ig-like lectin H	3383	-1.79695	2.6448	1.10727e-07	1.35693e-05
Cxcl3	chemokine (C-X-C motif) ligand 3	3498	-9.07264	-1.10947	1.1077e-07	1.35693e-05
D230049E03Rik	RIKEN cDNA D230049E03 gene	4251	-8.7429	0.652845	1.21374e-07	1.47793e-05
Gm24313	predicted gene, 24313	133	4.388	-0.546982	1.37463e-07	1.66387e-05
Fpr2	formyl peptide receptor 2	1296	-1.85614	4.04496	1.41116e-07	1.69799e-05
Gm7115	ring finger protein 175 pseudogene	948	6.33873	0.7293	1.42296e-07	1.70212e-05
Wdr95	WD40 repeat domain 95	3477	-1.84539	4.03482	1.47548e-07	1.75461e-05
Ctsl	cathepsin L	6489	-1.57902	7.18412	1.5217e-07	1.79906e-05
Gzma	granzyme A	1006	-1.65197	5.44068	1.57515e-07	1.85149e-05
Septin5	septin 5	3915	-2.25033	2.43027	1.66684e-07	1.948e-05
C1rl	complement component 1, r subcomponent-like	3010	-2.2152	3.25706	1.85015e-07	2.14987e-05
Gzmb	granzyme B	1436	-1.75701	4.44612	1.90852e-07	2.2051e-05
Tfec	transcription factor EC	5594	-1.98449	3.01001	1.93719e-07	2.22558e-05
Gm49601		3430	-2.21315	1.74287	1.96434e-07	2.23238e-05
Msrb1	methionine sulfoxide reductase B1	1258	-1.25672	6.53718	1.96507e-07	2.23238e-05
Chil1	chitinase-like 1	2804	-2.49864	3.12934	2.01043e-07	2.27122e-05
Gm20507		2860	-1.04703	4.71092	2.03233e-07	2.28328e-05
Agap1	ArfGAP with GTPase domain, ankyrin repeat and PH domain 1	17543	-1.4945	3.21002	2.06113e-07	2.30292e-05
Gm12027	predicted gene 12027	949	-16.3852	5.6297	2.10183e-07	2.33556e-05
Gm25821	predicted gene, 25821	133	7.40373	0.0325453	2.22693e-07	2.46112e-05
Jph1	junctophilin 1	4998	4.95876	-0.820914	2.32268e-07	2.55307e-05
Dlgap1	DLG associated protein 1	17890	-9.37069	0.49653	2.40103e-07	2.62499e-05
Gm26760	predicted gene, 26760	1619	4.32538	-1.22855	2.42623e-07	2.63836e-05
Rusc2	RUN and SH3 domain containing 2	7923	-1.93011	4.1677	2.52065e-07	2.72646e-05
Gsto1	glutathione S-transferase omega 1	2023	-0.902395	5.34553	2.5369e-07	2.72952e-05
Lrg1	leucine-rich alpha-2-glycoprotein 1	1408	-2.0658	7.36722	2.55702e-07	2.73668e-05
Fcgr4	Fc receptor, IgG, low affinity IV	1256	-1.84791	7.15808	2.64591e-07	2.817e-05
Mrgpra2b	MAS-related GPR, member A2B	1334	-2.86098	-0.242162	2.69242e-07	2.8476e-05
Gm42047	predicted gene, 42047	5647	1.45199	5.53637	2.70267e-07	2.8476e-05
Nid1	nidogen 1	6943	1.48143	5.15676	2.72932e-07	2.86086e-05
Alox5	arachidonate 5-lipoxygenase	4106	-1.50652	6.62232	2.93395e-07	3.05958e-05
Vmn2r-ps3	vomeronasal 2, receptor, pseudogene 3	1101	-4.9387	-2.15076	3.24073e-07	3.36226e-05
Ppt2	palmitoyl-protein thioesterase 2	2614	-0.834985	5.01552	3.26688e-07	3.37219e-05
Zc3h12c	zinc finger CCCH type containing 12C	6845	1.57216	3.13133	3.29546e-07	3.38118e-05
Ctsf	cathepsin F	5041	-1.71554	3.59672	3.30885e-07	3.38118e-05
Gm15340	predicted gene 15340	704	-9.98197	-0.577055	3.33716e-07	3.3863e-05
Rxfp1	relaxin/insulin-like family peptide receptor 1	10052	4.24341	-1.15451	3.34716e-07	3.3863e-05
Lrrc10b	leucine rich repeat containing 10B	2103	-10.8452	0.159637	3.64733e-07	3.67171e-05
Ms4a8a	membrane-spanning 4-domains, subfamily A, member 8A	1795	-1.87714	6.33223	4.2719e-07	4.27927e-05
Gm47257		1779	10.3195	2.11667	4.3443e-07	4.33046e-05
Ccl5	chemokine (C-C motif) ligand 5	960	-1.61708	7.18	4.68614e-07	4.64842e-05
Hpn	hepsin	4101	-1.42748	3.78529	4.85301e-07	4.79058e-05
Gm32401	predicted gene, 32401	2707	1.19098	3.05834	4.90263e-07	4.81618e-05
Mtus1	mitochondrial tumor suppressor 1	10078	-1.55867	6.14642	5.33648e-07	5.21718e-05
Anxa3	annexin A3	3643	-1.66383	6.49661	5.68705e-07	5.53331e-05
Tmem245	transmembrane protein 245	17090	0.728285	5.30453	6.0469e-07	5.85541e-05
Ankrd22	ankyrin repeat domain 22	3052	-3.16455	0.14441	6.31544e-07	6.08646e-05
Cyp51	cytochrome P450, family 51	4415	0.84407	4.65289	6.44164e-07	6.17881e-05
Il1rn	interleukin 1 receptor antagonist	5535	-1.53758	3.61244	6.56782e-07	6.27026e-05
Card9	caspase recruitment domain family, member 9	2293	-1.11382	5.72237	6.94002e-07	6.59464e-05
Gzmk	granzyme K	1389	-1.99023	3.35782	7.01652e-07	6.63632e-05
Gm37589		3994	6.44484	-0.00812212	7.05216e-07	6.63916e-05
Sorbs2	sorbin and SH3 domain containing 2	28634	2.89042	1.61624	7.43598e-07	6.96823e-05
Gm22572	predicted gene, 22572	105	4.41219	-0.771165	7.48478e-07	6.98179e-05
Csf2rb2	colony stimulating factor 2 receptor, beta 2, low-affinity (granulocyte-macrophage)	4740	-1.06826	5.45945	7.74361e-07	7.19024e-05
Slc27a4	solute carrier family 27 (fatty acid transporter), member 4	4412	-0.878782	4.90032	8.14836e-07	7.53168e-05
Bend4	BEN domain containing 4	9886	-1.46943	3.081	8.25958e-07	7.59993e-05
Ighv1-4	immunoglobulin heavy variable 1-4	351	-2.37543	3.23661	8.32563e-07	7.6206e-05
Gm15494		555	2.1887	0.787146	8.35699e-07	7.6206e-05
Pmp22	peripheral myelin protein 22	2354	3.8245	6.01583	8.58278e-07	7.77174e-05
Tbx19	T-box 19	3192	5.07616	-1.5479	8.59917e-07	7.77174e-05
Smim3	small integral membrane protein 3	6828	-1.20615	3.28257	9.24865e-07	8.29314e-05
Chst12	carbohydrate sulfotransferase 12	2362	-0.817738	5.53946	9.25764e-07	8.29314e-05
Rapgef5	Rap guanine nucleotide exchange factor (GEF) 5	12785	0.956344	3.58989	9.50717e-07	8.47931e-05
Slc4a5	solute carrier family 4, sodium bicarbonate cotransporter, member 5	5804	-3.52039	0.724481	1.00572e-06	8.93074e-05
Siglece	sialic acid binding Ig-like lectin E	1849	-1.48855	3.51974	1.01715e-06	8.99296e-05
Gm11505		737	-2.56785	4.09057	1.02358e-06	9.01063e-05
Pilra	paired immunoglobin-like type 2 receptor alpha	3090	-1.13236	6.38998	1.04021e-06	9.11749e-05
Hdac9	histone deacetylase 9	14838	0.954527	5.24593	1.05828e-06	9.23609e-05
Adam28	a disintegrin and metallopeptidase domain 28	9184	3.81846	-0.743777	1.07831e-06	9.37073e-05
1700112J16Rik	RIKEN cDNA 1700112J16 gene	2490	-7.6309	0.37032	1.12381e-06	9.72451e-05
S100a11	S100 calcium binding protein A11	511	-1.13578	6.37106	1.1749e-06	0.000101236
Sort1	sortilin 1	7569	-1.33118	6.0696	1.20897e-06	0.000103731
Hmgcs1	3-hydroxy-3-methylglutaryl-Coenzyme A synthase 1	4594	0.817966	4.61568	1.21834e-06	0.000104097
Gm43961		1872	9.09849	1.28623	1.29017e-06	0.000109773
Gstm1	glutathione S-transferase, mu 1	1473	-1.37247	4.25383	1.32641e-06	0.000112385
Gm49502		2110	4.84886	-0.212793	1.40515e-06	0.000118563
Gm44081		643	5.10024	-0.585233	1.43505e-06	0.000120586
S100a9	S100 calcium binding protein A9 (calgranulin B)	522	-2.76536	8.94234	1.51185e-06	0.000126517
Zfp280d	zinc finger protein 280D	19017	0.732983	4.61076	1.52739e-06	0.000127293
Tyrobp	TYRO protein tyrosine kinase binding protein	667	-1.31341	8.55791	1.54019e-06	0.000127836
Ptgs1	prostaglandin-endoperoxide synthase 1	3884	-1.36516	7.17267	1.58029e-06	0.000130631
Gm5182	acetyl-Coenzyme A carboxylase alpha pseudogene	6092	4.058	-0.0868479	1.6024e-06	0.000131922
Hs3st1	heparan sulfate (glucosamine) 3-O-sulfotransferase 1	2230	-1.82453	2.23256	1.62666e-06	0.000133379
Apobr	apolipoprotein B receptor	3779	-1.06013	6.45326	1.63364e-06	0.000133414
Klrk1	killer cell lectin-like receptor subfamily K, member 1	7183	-1.06962	4.55592	1.66165e-06	0.000135034
Gm6946	glyceraldehyde-3-phosphate dehydrogenase pseudogene	987	-15.2143	6.17327	1.66676e-06	0.000135034
Alox15	arachidonate 15-lipoxygenase	2454	-1.96352	10.6581	1.68566e-06	0.000136023
Mir147	microRNA 147	79	-2.44956	5.14308	1.71745e-06	0.000137741
Lilr4b		5439	-1.30111	6.9008	1.72049e-06	0.000137741
Ceacam10	carcinoembryonic antigen-related cell adhesion molecule 10	1496	-3.16571	-0.0643971	1.76819e-06	0.000141004
Ell3	elongation factor RNA polymerase II-like 3	2190	1.33094	4.44975	1.85526e-06	0.00014737
Snora2b	small nucleolar RNA, H/ACA box 2B	137	5.79772	1.10755	1.89069e-06	0.0001496
Ctsg	cathepsin G	1033	-2.55493	2.65747	1.91255e-06	0.000150033
Gpc1	glypican 1	5159	-1.36165	3.03114	1.91677e-06	0.000150033
Gm31728	predicted gene, 31728	435	7.8214	1.01895	1.9183e-06	0.000150033
Bst1	bone marrow stromal cell antigen 1	3317	-1.54526	6.75539	2.03822e-06	0.000158802
Gm10790	predicted gene 10790	1958	3.65061	4.10263	2.05909e-06	0.000159815
Tmem205	transmembrane protein 205	2589	-1.80433	2.48234	2.12303e-06	0.000164152
Gm16548	predicted gene 16548	1226	-1.99152	6.18517	2.14084e-06	0.000164901
Mmp9	matrix metallopeptidase 9	3539	-1.76196	5.69914	2.17741e-06	0.000167085
Retnlg	resistin like gamma	593	-2.80238	5.55242	2.22989e-06	0.000170074
Gm9742	polo-like kinase 4 pseudogene	2786	8.05291	0.0520257	2.23309e-06	0.000170074
S100a1	S100 calcium binding protein A1	694	-1.47615	4.74832	2.32928e-06	0.000176739
Gm6377	predicted gene 6377	2795	1.91835	3.44421	2.44392e-06	0.000184747
Eps8l1	EPS8-like 1	6036	1.72158	5.3434	2.47218e-06	0.000186192
Gm13620	predicted gene 13620	511	2.11427	0.541349	2.49514e-06	0.000187114
Ctdspl	CTD (carboxy-terminal domain, RNA polymerase II, polypeptide A) small phosphatase-like	5190	-1.43778	3.80345	2.50632e-06	0.000187114
Tmem40	transmembrane protein 40	2140	-2.37677	0.576207	2.51535e-06	0.000187114
2900009J06Rik	RIKEN cDNA 2900009J06 gene	503	-6.0921	-1.01865	2.52123e-06	0.000187114
Gm37706		2765	7.37956	1.08879	2.56557e-06	0.000189324
Gm41325	predicted gene, 41325	246	-9.68361	-0.85411	2.57221e-06	0.000189324
Smim5	small integral membrane protein 5	1649	-1.47844	1.82826	2.57894e-06	0.000189324
Mapk13	mitogen-activated protein kinase 13	3150	-2.38052	1.75406	2.64814e-06	0.000193705
F630028O10Rik	RIKEN cDNA F630028O10 gene	3295	-1.72087	3.19263	2.67567e-06	0.000195017
Olfml2b	olfactomedin-like 2B	3095	-2.95681	1.45643	2.96421e-06	0.000214697
Irgq	immunity-related GTPase family, Q	6083	0.745497	4.8081	2.9668e-06	0.000214697
Ccl6	chemokine (C-C motif) ligand 6	1795	-1.52721	9.68875	2.99346e-06	0.000215136
Pnoc	prepronociceptin	2157	8.6505	-0.162044	3.00437e-06	0.000215136
Gm19046	non-POU-domain-containing, octamer binding protein pseudogene	1298	-10.8391	2.17061	3.00461e-06	0.000215136
Slc41a2	solute carrier family 41, member 2	5349	0.950268	4.09588	3.02459e-06	0.000215807
Gab2	growth factor receptor bound protein 2-associated protein 2	6168	-0.972663	5.06362	3.07914e-06	0.000218931
Lin28a	lin-28 homolog A	3996	-2.72217	0.373289	3.10396e-06	0.000219927
Ly6a2	lymphocyte antigen 6 complex, locus A2	798	-2.37076	7.93699	3.15385e-06	0.000222686
Gm8655	predicted gene 8655	852	10.6654	2.19273	3.26332e-06	0.000229618
1700047M11Rik	RIKEN cDNA 1700047M11 gene	2846	-2.36347	3.59868	3.30308e-06	0.000230989
Mcemp1	mast cell expressed membrane protein 1	1494	-1.69358	6.40366	3.30552e-06	0.000230989
Tnfsf13	tumor necrosis factor (ligand) superfamily, member 13	1637	-1.2713	5.98325	3.34678e-06	0.000233071
Ppp1r3g	protein phosphatase 1, regulatory subunit 3G	2694	-4.04887	-0.598022	3.5859e-06	0.000248638
AA467197	expressed sequence AA467197	1203	-2.84232	2.38667	3.59477e-06	0.000248638
Gm47147		1459	4.59606	-1.30968	3.63023e-06	0.00025024
Ggh	gamma-glutamyl hydrolase	1965	-0.929269	5.03143	3.65023e-06	0.000250768
Il27	interleukin 27	1021	-1.5706	2.94532	3.80924e-06	0.000260811
P2ry14	purinergic receptor P2Y, G-protein coupled, 14	11059	-1.14631	3.20252	3.84129e-06	0.000262123
S100a6	S100 calcium binding protein A6 (calcyclin)	1367	-1.51666	7.18801	3.88566e-06	0.000264264
Tmprss11e	transmembrane protease, serine 11e	3416	7.76436	-0.174435	3.9016e-06	0.000264463
Alas1	aminolevulinic acid synthase 1	6174	-0.787891	5.04977	3.96191e-06	0.000267659
Gm15893		1559	4.28209	-1.26838	4.05163e-06	0.000272423
Cd7	CD7 antigen	1133	-0.967034	5.03359	4.05922e-06	0.000272423
Hcar2	hydroxycarboxylic acid receptor 2	1930	-1.44178	4.2501	4.09859e-06	0.000274161
Adssl1	adenylosuccinate synthetase like 1	2090	-0.851393	5.65113	4.19308e-06	0.000279562
Gm5801	ubiquitin-conjugating enzyme E2, J2 homolog pseudogene	780	4.15891	-0.608065	4.2762e-06	0.000284171
Ncald	neurocalcin delta	8581	-1.66976	1.85605	4.40128e-06	0.000291531
Prdx5	peroxiredoxin 5	2139	-1.30711	8.29289	4.44611e-06	0.000293545
Lsmem1	leucine-rich single-pass membrane protein 1	2281	4.89622	0.142202	4.6302e-06	0.000304709
Klra2	killer cell lectin-like receptor, subfamily A, member 2	1898	-1.07899	5.71833	4.73409e-06	0.000310541
Fgfr1	fibroblast growth factor receptor 1	9875	-1.44957	8.34411	5.10013e-06	0.000333476
Fcgr3	Fc receptor, IgG, low affinity III	1736	-1.2415	8.4048	5.17082e-06	0.000337015
Scai	suppressor of cancer cell invasion	12341	1.16636	3.58992	5.2872e-06	0.000343499
Stk32c	serine/threonine kinase 32C	2302	-1.43384	1.95737	5.32686e-06	0.000344973
Vps37c	vacuolar protein sorting 37C	2707	-0.635037	4.6319	5.40726e-06	0.000347685
Gm37115		2849	10.3242	5.40455	5.41055e-06	0.000347685
Lrp5	low density lipoprotein receptor-related protein 5	9738	-1.05917	5.28076	5.42002e-06	0.000347685
Mir1904	microRNA 1904	80	8.022	-0.00343052	5.44059e-06	0.000347907
C3	complement component 3	5143	-1.82656	9.28872	5.50462e-06	0.000350898
Ntng2	netrin G2	3990	-1.00586	5.48942	5.7258e-06	0.000363857
Aldh3b1	aldehyde dehydrogenase 3 family, member B1	2046	-0.806291	5.79168	6.02349e-06	0.000381581
N4bp2	NEDD4 binding protein 2	14946	0.91334	5.47449	6.16879e-06	0.000389572
mt-Tn		71	1.96438	2.43982	6.34797e-06	0.000399647
Ifitm1	interferon induced transmembrane protein 1	1094	-1.32632	3.57233	6.4037e-06	0.000401911
Mfsd13a	major facilitator superfamily domain containing 13a	2804	-1.30549	2.77938	7.06785e-06	0.00044223
Sox5os3	SRY (sex determining region Y)-box 5, opposite strand 3	1240	4.39299	-0.549358	7.12258e-06	0.000444288
Pp2d1	protein phosphatase 2C-like domain containing 1	2476	-7.61554	1.61492	7.28352e-06	0.000452937
Gm27175		606	2.54772	0.359015	7.6194e-06	0.00047238
B4galt6	UDP-Gal:betaGlcNAc beta 1,4-galactosyltransferase, polypeptide 6	5808	-1.11944	4.5353	8.33549e-06	0.000515204
Ldha-ps2	lactate dehydrogenase A, pseudogene 2	1057	4.58865	-1.21776	8.39131e-06	0.000517082
Mybl1	myeloblastosis oncogene-like 1	5402	1.89061	1.45153	8.43236e-06	0.000518042
Tbxas1	thromboxane A synthase 1, platelet	9094	-1.40325	6.66938	8.47323e-06	0.000518986
Camk2n1	calcium/calmodulin-dependent protein kinase II inhibitor 1	4444	-1.47244	2.04498	8.85077e-06	0.000540482
Aph1c	aph1 homolog C, gamma secretase subunit	5205	-1.40636	2.88428	9.26884e-06	0.000564317
Flot2	flotillin 2	2740	-0.852221	5.76645	9.45739e-06	0.000574078
Ethe1	ethylmalonic encephalopathy 1	1484	-1.05291	4.04618	9.56705e-06	0.000579006
Mt1	metallothionein 1	1246	-1.47359	5.25351	1.03778e-05	0.000626212
Dmxl1	Dmx-like 1	21923	1.02966	5.70347	1.04752e-05	0.000630216
Traj3	T cell receptor alpha joining 3	66	4.4383	-0.570023	1.06101e-05	0.000636451
Tnfsfm13	tumor necrosis factor (ligand) superfamily, membrane-bound member 13	2235	-1.21166	6.30483	1.06689e-05	0.000638095
9830166K06Rik	RIKEN cDNA 9830166K06 gene	2742	-3.22019	-1.00552	1.08935e-05	0.000649617
Upp1	uridine phosphorylase 1	1961	-2.157	1.77757	1.12952e-05	0.000671605
Tcerg1l	transcription elongation regulator 1-like	3856	3.49685	5.14079	1.23375e-05	0.000731435
Ugt1a8	UDP glucuronosyltransferase 1 family, polypeptide A8	2227	-0.874371	4.9061	1.24226e-05	0.000733751
Gm40645	predicted gene, 40645	874	-1.02641	4.51058	1.24487e-05	0.000733751
Slc4a7	solute carrier family 4, sodium bicarbonate cotransporter, member 7	15201	0.75682	5.15001	1.26214e-05	0.00074178
Agpat2	1-acylglycerol-3-phosphate O-acyltransferase 2 (lysophosphatidic acid acyltransferase, beta)	2130	-0.857311	3.87139	1.27177e-05	0.000743093
Slc17a4	solute carrier family 17 (sodium phosphate), member 4	5978	8.2731	0.805461	1.27318e-05	0.000743093
Trf	transferrin	3320	-1.2902	10.4934	1.27533e-05	0.000743093
Ugt1a6a	UDP glucuronosyltransferase 1 family, polypeptide A6A	4312	-0.857905	4.92704	1.29063e-05	0.000749857
Ugt1a6b	UDP glucuronosyltransferase 1 family, polypeptide A6B	2382	-0.874511	4.90689	1.30546e-05	0.000755637
Flot1	flotillin 1	2893	-0.74403	5.43091	1.30801e-05	0.000755637
5430431A17Rik	RIKEN cDNA 5430431A17 gene	1543	2.37385	-0.620758	1.31823e-05	0.000759381
Dagla	diacylglycerol lipase, alpha	5747	-1.72913	3.5975	1.33629e-05	0.000767613
Bag3	BCL2-associated athanogene 3	2562	-0.760866	4.6616	1.34289e-05	0.000769228
Acvrl1	activin A receptor, type II-like 1	4265	-1.14958	3.5847	1.35826e-05	0.000773212
Hlx	H2.0-like homeobox	2278	-1.35314	3.71375	1.35976e-05	0.000773212
Chl1	cell adhesion molecule L1-like	12293	4.41136	-1.70214	1.36125e-05	0.000773212
Phf6	PHD finger protein 6	6946	0.817063	4.48722	1.40801e-05	0.000795159
Tm7sf3	transmembrane 7 superfamily member 3	3438	-0.692051	4.75337	1.41083e-05	0.000795159
Ugt1a1	UDP glucuronosyltransferase 1 family, polypeptide A1	2224	-0.869345	4.90706	1.41162e-05	0.000795159
Gm45745		1180	1.63346	1.50852	1.43469e-05	0.000805925
Slc16a3	solute carrier family 16 (monocarboxylic acid transporters), member 3	5318	-1.05515	5.85789	1.44479e-05	0.000808071
Ugt1a10	UDP glycosyltransferase 1 family, polypeptide A10	2267	-0.865641	4.90596	1.44702e-05	0.000808071
Tnfrsf18	tumor necrosis factor receptor superfamily, member 18	1524	-0.721333	4.15161	1.45043e-05	0.000808071
Zfp800	zinc finger protein 800	4831	0.951878	4.39913	1.45725e-05	0.000809652
Ppfia4	protein tyrosine phosphatase, receptor type, f polypeptide (PTPRF), interacting protein (liprin), alpha 4	6572	-0.945487	4.38398	1.46249e-05	0.000810346
Pik3c2a	phosphatidylinositol-4-phosphate 3-kinase catalytic subunit type 2 alpha	11133	0.910772	4.58379	1.47714e-05	0.000816238
Ugt1a2	UDP glucuronosyltransferase 1 family, polypeptide A2	2211	-0.865648	4.90573	1.49344e-05	0.000822106
Lst1	leukocyte specific transcript 1	415	-1.10133	4.27892	1.49584e-05	0.000822106
Ugt1a9	UDP glucuronosyltransferase 1 family, polypeptide A9	2190	-0.86565	4.90573	1.50531e-05	0.000825083
Gm5124	nucleolar and coiled-body phosphoprotein 1 pseudogene	2742	-1.60481	3.93588	1.54102e-05	0.00084223
Acsbg1	acyl-CoA synthetase bubblegum family member 1	3604	-1.02041	2.86299	1.54488e-05	0.00084223
Adamts9	a disintegrin-like and metallopeptidase (reprolysin type) with thrombospondin type 1 motif, 9	15048	-9.81211	-0.305523	1.56423e-05	0.000850499
Rhoc	ras homolog family member C	1618	-1.16012	5.79065	1.59193e-05	0.000863251
Ccl9	chemokine (C-C motif) ligand 9	3045	-1.54782	8.19195	1.60438e-05	0.000867689
Gm26602		285	-0.716154	4.59592	1.61868e-05	0.000873098
Lipg	lipase, endothelial	4715	-2.29826	-0.374781	1.62812e-05	0.000875868
Gm46440	predicted gene, 46440	2964	5.9655	-1.37651	1.63826e-05	0.000878998
Rhou	ras homolog family member U	3806	-2.16053	2.15679	1.65553e-05	0.000885924
Ugt1a5	UDP glucuronosyltransferase 1 family, polypeptide A5	2203	-0.860423	4.90709	1.6698e-05	0.000891216
Mfhas1	malignant fibrous histiocytoma amplified sequence 1	6666	0.81763	5.32473	1.71236e-05	0.00091154
Vegfa	vascular endothelial growth factor A	4285	-1.44183	3.15322	1.74483e-05	0.000926402
C5ar1	complement component 5a receptor 1	2570	-1.2963	6.11629	1.75461e-05	0.000929166
Fbxo6	F-box protein 6	2207	-0.726804	4.13304	1.75984e-05	0.000929518
Ppm1j	protein phosphatase 1J	1814	-1.02631	2.84381	1.76695e-05	0.000930851
Itgax	integrin alpha X	4803	-0.780953	5.64042	1.77694e-05	0.000933698
Gm36236	predicted gene, 36236	701	2.44338	0.50577	1.78692e-05	0.000935402
Gm6545	family with sequence similarity 111, member A pseudogene	1786	1.47578	2.89729	1.78938e-05	0.000935402
Cenpa	centromere protein A	5860	-0.739598	5.30993	1.80624e-05	0.000941792
Scnn1a	sodium channel, nonvoltage-gated 1 alpha	4132	-1.53659	1.9444	1.86009e-05	0.000967391
Scamp1	secretory carrier membrane protein 1	4582	-1.19338	4.66716	1.86694e-05	0.000968477
Atm	ataxia telangiectasia mutated	10338	0.923408	5.14959	1.87815e-05	0.000971811
Kcnq5	potassium voltage-gated channel, subfamily Q, member 5	7689	1.24919	2.49163	1.91719e-05	0.000989496
Gm18859	predicted gene, 18859	825	14.3052	5.24698	1.92435e-05	0.000990674
Gm6185	solute carrier family 9, member C2 pseudogene	3866	-8.73214	0.8185	2.01068e-05	0.0010325
Glrx	glutaredoxin	5494	-0.898137	4.57258	2.02622e-05	0.00103786
Ighv5-15	immunoglobulin heavy variable 5-15	361	-2.68152	1.7679	2.11295e-05	0.0010781
Myof	myoferlin	12603	1.26994	6.76411	2.11537e-05	0.0010781
Gm44096	predicted gene, 44096	504	-9.12173	0.396291	2.16309e-05	0.00109966
Ap3s1	adaptor-related protein complex 3, sigma 1 subunit	2399	-0.876741	4.17946	2.17298e-05	0.00110194
Stk19-ps1	serine/threonine kinase 19, pseudogene 1	517	6.11644	-0.217112	2.19381e-05	0.00110973
S100a14	S100 calcium binding protein A14	1727	4.62845	0.531605	2.27793e-05	0.00114942
Grina	glutamate receptor, ionotropic, N-methyl D-aspartate-associated protein 1 (glutamate binding)	2067	-0.917629	7.19339	2.3097e-05	0.00116139
Slc35g1	solute carrier family 35, member G1	4642	1.26819	2.73965	2.31307e-05	0.00116139
Lyz2	lysozyme 2	1316	-1.31621	13.1552	2.32831e-05	0.00116616
Gm3055	predicted gene 3055	4147	2.01567	-0.227867	2.33812e-05	0.00116642
Gm15336		1571	1.95414	0.888239	2.3403e-05	0.00116642
Pde1c	phosphodiesterase 1C	20520	2.4353	-0.376977	2.38585e-05	0.00118394
AI839979	expressed sequence AI839979	1539	-1.56333	1.55435	2.38709e-05	0.00118394
9630028I04Rik	RIKEN cDNA 9630028I04 gene	2665	2.12435	1.1113	2.44833e-05	0.00121136
Hp	haptoglobin	1606	-1.94791	6.60738	2.48983e-05	0.0012289
Gm11775	predicted gene 11775	773	-1.06281	3.28702	2.55076e-05	0.00125592
Olfm4	olfactomedin 4	2962	-2.54986	1.54646	2.61949e-05	0.00128665
Hcrtr2	hypocretin (orexin) receptor 2	6162	2.09974	4.81613	2.64344e-05	0.00129528
Rasal1	RAS protein activator like 1 (GAP1 like)	3539	0.938401	3.78055	2.66271e-05	0.00130159
Gm42928		3339	1.05252	3.09417	2.68644e-05	0.00131004
Hopx	HOP homeobox	1516	-0.793517	5.29375	2.79569e-05	0.00136006
Hmgcl	3-hydroxy-3-methylglutaryl-Coenzyme A lyase	2434	-0.673537	5.02172	2.80544e-05	0.00136154
Itgam	integrin alpha M	5024	-1.20842	10.5324	2.89575e-05	0.00139983
Znhit1	zinc finger, HIT domain containing 1	1860	-0.6637	5.44326	2.8981e-05	0.00139983
Gm42982		687	10.0624	1.92616	2.95649e-05	0.00142465
Gm24201	predicted gene, 24201	125	1.67362	1.51091	3.08657e-05	0.00148382
Rap2a	RAS related protein 2a	4191	-0.86319	4.13471	3.10362e-05	0.00148849
F5	coagulation factor V	7430	-1.40227	8.6702	3.12772e-05	0.00149293
Prr14l	proline rich 14-like	10402	0.766532	5.63832	3.13897e-05	0.00149293
Lonrf3	LON peptidase N-terminal domain and ring finger 3	3812	-2.50154	0.99734	3.13905e-05	0.00149293
Trgc2	T cell receptor gamma, constant 2	914	-1.74113	2.9738	3.14224e-05	0.00149293
Clec4d	C-type lectin domain family 4, member d	1599	-1.47794	6.45367	3.18228e-05	0.00150843
Gm16867	predicted gene, 16867	7788	2.04471	0.505471	3.20066e-05	0.00151361
Lcor	ligand dependent nuclear receptor corepressor	12765	1.14615	3.66597	3.21586e-05	0.00151445
Peli3	pellino 3	4720	2.65049	0.820678	3.21733e-05	0.00151445
Selp	selectin, platelet	4413	-1.59875	7.89888	3.24282e-05	0.00152293
Rev3l	REV3 like, DNA directed polymerase zeta catalytic subunit	13293	0.852311	4.95923	3.25335e-05	0.00152435
Ackr3	atypical chemokine receptor 3	3348	1.71951	4.34165	3.30746e-05	0.00154614
6430548M08Rik	RIKEN cDNA 6430548M08 gene	6626	-1.01213	5.98089	3.3167e-05	0.0015469
Ear2	eosinophil-associated, ribonuclease A family, member 2	719	-1.49668	4.65973	3.36611e-05	0.00156636
C1qa	complement component 1, q subcomponent, alpha polypeptide	1040	-1.34212	10.3144	3.44621e-05	0.00159657
ENSMUSG00002075304		177	1.39126	2.24759	3.44887e-05	0.00159657
Adgrg3	adhesion G protein-coupled receptor G3	6905	-1.94065	2.32345	3.45459e-05	0.00159657
Ugt1a7c	UDP glucuronosyltransferase 1 family, polypeptide A7C	4219	-0.827541	5.4024	3.58355e-05	0.00165135
Ighd4-1	immunoglobulin heavy diversity 4-1	11	1.83244	7.38773	3.58937e-05	0.00165135
Mmp25	matrix metallopeptidase 25	5303	-2.17337	2.74491	3.60428e-05	0.00165447
Nhsl2	NHS-like 2	16952	-1.10083	5.17874	3.7231e-05	0.00170517
Trgc1	T cell receptor gamma, constant 1	924	-1.7533	2.1168	3.88704e-05	0.00177624
Gm37534		5222	8.77648	0.409005	3.90361e-05	0.00177982
Tasor2	transcription activation suppressor family member 2	12454	0.99425	5.53627	3.91619e-05	0.00178156
Wnt11	wingless-type MMTV integration site family, member 11	4137	-2.22662	1.0127	3.93457e-05	0.00178593
Ccr2	chemokine (C-C motif) receptor 2	6760	-1.10826	6.72359	3.98985e-05	0.00180698
4930595D18Rik	RIKEN cDNA 4930595D18 gene	818	-2.4254	-1.3084	4.02803e-05	0.00182022
Gp1bb	glycoprotein Ib, beta polypeptide	2087	-1.78334	0.924202	4.05355e-05	0.00182769
Paqr7	progestin and adipoQ receptor family member VII	4259	-0.817442	4.4368	4.0853e-05	0.00183752
Msantd3	Myb/SANT-like DNA-binding domain containing 3	1973	-1.9868	0.333311	4.09341e-05	0.00183752
Gm43434		676	-1.47154	2.15925	4.14301e-05	0.00185568
P2rx1	purinergic receptor P2X, ligand-gated ion channel, 1	2625	-1.09499	4.63481	4.34864e-05	0.00194351
Ppm1l	protein phosphatase 1 (formerly 2C)-like	10496	1.02164	3.28665	4.36669e-05	0.00194729
Klre1	killer cell lectin-like receptor family E member 1	3494	-1.36486	3.15312	4.39212e-05	0.00195346
mt-Tl1		75	0.934361	5.18974	4.39973e-05	0.00195346
Rnf144b	ring finger protein 144B	4936	-0.874235	4.7002	4.45967e-05	0.00197576
Tmed3	transmembrane p24 trafficking protein 3	2847	-0.883021	5.90131	4.53161e-05	0.00200327
Clec12a	C-type lectin domain family 12, member a	5528	-1.13549	5.70666	4.68064e-05	0.00206466
Gm49134		258	4.89973	-0.636918	4.69812e-05	0.00206788
Ifitm2	interferon induced transmembrane protein 2	655	-1.23637	7.49849	4.72562e-05	0.00207549
B430306N03Rik	RIKEN cDNA B430306N03 gene	5256	-0.960218	5.21919	4.77694e-05	0.00209351
mt-Ta		69	1.30564	2.86836	4.88423e-05	0.00213593
Atp1a3	ATPase, Na+/K+ transporting, alpha 3 polypeptide	5958	-1.07602	7.82578	4.91891e-05	0.0021428
Nrp2	neuropilin 2	11842	1.23865	4.21004	4.92101e-05	0.0021428
Fgd6	FYVE, RhoGEF and PH domain containing 6	8241	0.742972	5.33994	4.98545e-05	0.00216622
Stfa2l1	stefin A2 like 1	419	-1.74113	1.53852	5.00636e-05	0.00217067
Mapk3	mitogen-activated protein kinase 3	2257	-0.916094	6.09179	5.09112e-05	0.00220272
Baiap3	BAI1-associated protein 3	5112	-1.00772	4.84651	5.10636e-05	0.00220463
Gm46603	predicted gene, 46603	2569	-1.29609	2.63452	5.1513e-05	0.00221932
Prkdc	protein kinase, DNA activated, catalytic polypeptide	13187	0.65098	4.90185	5.1859e-05	0.00222497
Igkv4-74	immunoglobulin kappa variable 4-74	394	-3.09698	4.22605	5.19463e-05	0.00222497
Gm5312	ribosomal protein L18 pseudogene	547	7.56127	0.756586	5.19724e-05	0.00222497
Vamp5	vesicle-associated membrane protein 5	2707	-0.876843	3.82429	5.2178e-05	0.00222907
Mir7671	microRNA 7671	58	7.64482	-0.228587	5.2728e-05	0.00224785
Igkv2-107	immunoglobulin kappa variable 2-107	313	2.29112	0.509081	5.36829e-05	0.00228377
Ly6c2	lymphocyte antigen 6 complex, locus C2	2740	-1.22715	6.67601	5.39093e-05	0.00228846
Klk1	kallikrein 1	1077	-1.71013	0.67377	5.40183e-05	0.00228846
Bcl2l1	BCL2-like 1	4586	-0.747675	4.35958	5.45332e-05	0.00230547
Gna15	guanine nucleotide binding protein, alpha 15	2135	-0.668335	5.21882	5.46813e-05	0.00230694
Clcn3	chloride channel, voltage-sensitive 3	17071	0.665343	5.39063	5.53144e-05	0.00232882
Bach2os	BTB and CNC homology 2, opposite strand	2183	1.05173	3.33168	5.54842e-05	0.00233114
Zfp935	zinc finger protein 935	2628	1.03237	3.15923	5.59856e-05	0.00234736
Rph3a	rabphilin 3A	4639	-1.92512	-0.533723	5.61938e-05	0.00235124
Fcamr	Fc receptor, IgA, IgM, high affinity	1911	1.59925	2.13201	5.66002e-05	0.00236338
Gm34084	predicted gene, 34084	1298	-1.73825	1.17455	5.817e-05	0.00242395
Peli2	pellino 2	9089	-1.30368	3.15393	5.88183e-05	0.00244595
H1f0	H1.0 linker histone	2055	-1.2155	4.59852	5.93009e-05	0.00246099
Ctsd	cathepsin D	2351	-0.997342	10.9821	5.94793e-05	0.00246336
Mxd1	MAX dimerization protein 1	7072	-0.844713	5.84858	6.01827e-05	0.00248743
Ackr2	atypical chemokine receptor 2	3127	1.43202	2.61669	6.07119e-05	0.00250301
Gm49339		1990	-1.00448	7.07142	6.08059e-05	0.00250301
Mpo	myeloperoxidase	3424	-2.5901	5.77428	6.12364e-05	0.00251564
Clec5a	C-type lectin domain family 5, member a	3840	-1.7817	3.73618	6.15524e-05	0.00252352
Acad8	acyl-Coenzyme A dehydrogenase family, member 8	4143	-0.699051	3.93916	6.16898e-05	0.00252407
Nlrc4	NLR family, CARD domain containing 4	4807	0.653047	4.4852	6.26811e-05	0.00255948
Ighv11-2	immunoglobulin heavy variable V11-2	461	2.06845	5.15126	6.34713e-05	0.00258655
Plcd3	phospholipase C, delta 3	3393	1.33929	2.32398	6.41078e-05	0.00260726
Lag3	lymphocyte-activation gene 3	2109	-1.15246	4.33281	6.46515e-05	0.00262413
Itgad	integrin, alpha D	4510	-1.34295	3.93477	6.61006e-05	0.0026776
Cul4b	cullin 4B	3873	0.727366	4.64208	6.75203e-05	0.00272967
Adam15	a disintegrin and metallopeptidase domain 15 (metargidin)	6145	-1.17336	8.05581	6.80171e-05	0.0027443
Gm5187	predicted gene 5187	991	-7.76413	-0.55365	6.94368e-05	0.00279603
Actn3	actinin alpha 3	2901	3.91602	-1.14715	7.08913e-05	0.00284896
Camk1	calcium/calmodulin-dependent protein kinase I	5975	-1.05741	6.01803	7.13491e-05	0.00286171
Il5ra	interleukin 5 receptor, alpha	3575	1.12266	4.65562	7.16202e-05	0.00286692
Adam4	a disintegrin and metallopeptidase domain 4	2504	2.50558	0.0444293	7.21399e-05	0.00288205
Tmem141	transmembrane protein 141	1122	-1.16022	3.87954	7.28713e-05	0.00290556
Atf5	activating transcription factor 5	1993	-0.740766	3.74806	7.31615e-05	0.00291143
Gvin-ps6	GTPase, very large interferon inducible, pseudogene 6	6622	2.09555	3.03759	7.44937e-05	0.00295754
Lgals1	lectin, galactose binding, soluble 1	903	-1.07082	6.45102	7.4698e-05	0.00295754
Pik3r4	phosphoinositide-3-kinase regulatory subunit 4	9660	0.740165	5.97417	7.47905e-05	0.00295754
Abca13	ATP-binding cassette, sub-family A (ABC1), member 13	19737	-2.33336	0.911529	7.49019e-05	0.00295754
Ttc3	tetratricopeptide repeat domain 3	16220	0.680118	5.46042	7.52862e-05	0.00296695
Fcer1g	Fc receptor, IgE, high affinity I, gamma polypeptide	874	-1.12963	7.76923	7.60455e-05	0.00299107
Phtf2	putative homeodomain transcription factor 2	6929	0.613933	4.90936	7.69176e-05	0.00301953
Qsox1	quiescin Q6 sulfhydryl oxidase 1	8291	-0.534066	4.71259	7.71036e-05	0.00302101
Gm7722	ribosomal protein SA pseudogene	741	-6.73566	-0.173221	7.73427e-05	0.00302455
Gm15342	predicted gene 15342	2100	1.85878	0.591705	7.76678e-05	0.00303143
Gm45700	predicted gene 45700	347	-1.51569	2.57657	7.79645e-05	0.00303718
Fcrl5	Fc receptor-like 5	3480	1.12774	5.27862	7.8243e-05	0.0030422
Pla2g7	phospholipase A2, group VII (platelet-activating factor acetylhydrolase, plasma)	2905	-1.20425	7.43468	8.12386e-05	0.00315081
Lta4h	leukotriene A4 hydrolase	6102	-0.804469	6.48741	8.13462e-05	0.00315081
4932441J04Rik	RIKEN cDNA 4932441J04 gene	4716	-7.52123	-0.306615	8.19012e-05	0.00316627
Whrn	whirlin	7337	1.02742	4.03849	8.25828e-05	0.00318657
Mgat4b	mannoside acetylglucosaminyltransferase 4, isoenzyme B	2719	-0.847156	5.40593	8.40041e-05	0.00323366
Fam217b	family with sequence similarity 217, member B	4559	-1.25184	2.75983	8.41212e-05	0.00323366
Fam83e	family with sequence similarity 83, member E	3843	3.78769	-0.875672	8.47031e-05	0.00324988
Ubr1	ubiquitin protein ligase E3 component n-recognin 1	9889	0.677694	5.22292	8.54312e-05	0.00327164
Ckb	creatine kinase, brain	2895	-0.958099	6.19283	8.56804e-05	0.00327502
Abhd5	abhydrolase domain containing 5	5956	-0.886975	3.69828	8.58545e-05	0.00327552
Klrc1	killer cell lectin-like receptor subfamily C, member 1	1984	-1.53994	2.72287	8.64626e-05	0.00329254
Dhrs1	dehydrogenase/reductase (SDR family) member 1	2760	-0.626055	5.07795	8.68246e-05	0.00330015
Gm22591	predicted gene, 22591	106	9.37475	1.74481	8.72356e-05	0.00330958
Plod1	procollagen-lysine, 2-oxoglutarate 5-dioxygenase 1	6765	-0.884997	5.62916	8.93134e-05	0.0033821
Gm15859		710	9.12449	1.11454	8.95449e-05	0.00338457
Zeb2os	zinc finger E-box binding homeobox 2, opposite strand	1990	-0.906127	3.57605	9.19552e-05	0.00346922
Id2	inhibitor of DNA binding 2	2438	-0.939106	6.83225	9.24157e-05	0.00347764
Acsl3	acyl-CoA synthetase long-chain family member 3	4357	0.935257	2.94296	9.25203e-05	0.00347764
Setbp1	SET binding protein 1	9953	0.991442	4.3713	9.28449e-05	0.0034834
Ly6g	lymphocyte antigen 6 complex, locus G	942	-2.97416	2.00812	9.30975e-05	0.00348644
Gm40634	predicted gene, 40634	2001	2.6338	-0.225174	9.3316e-05	0.0034882
Gm6855	ribosomal protein L7A pseudogene	790	5.09371	-0.295567	9.42962e-05	0.00351837
Gm8055	glyceraldehyde-3-phosphate dehydrogenase pseudogene	1008	6.22368	1.09782	9.46423e-05	0.00352482
Gm29233		281	-2.28548	5.67024	9.4986e-05	0.00353115
Upb1	ureidopropionase, beta	6792	-1.4121	2.07433	9.5247e-05	0.00353439
St3gal5	ST3 beta-galactoside alpha-2,3-sialyltransferase 5	2618	-0.9571	5.8434	9.64283e-05	0.00357171
Dhrs3	dehydrogenase/reductase (SDR family) member 3	2927	-1.11097	7.24978	9.71596e-05	0.00359226
Plau	plasminogen activator, urokinase	2367	-1.22917	3.74661	9.83093e-05	0.00362817
Tnfsf13os	tumor necrosis factor (ligand) superfamily, member 13, opposite strand	1109	-1.17762	4.52846	9.86875e-05	0.00363552
Nxn	nucleoredoxin	3239	-0.792171	3.75805	9.89416e-05	0.0036383
Gm4852	DnaJ (Hsp40) homolog, subfamily B, member 6 pseudogene	729	-7.81141	-0.1142	0.000103135	0.00378566
Eva1b	eva-1 homolog B (C. elegans)	1942	-1.04501	3.00499	0.000103527	0.00379321
Orai1	ORAI calcium release-activated calcium modulator 1	2295	-0.658378	4.89062	0.000103895	0.00379982
Gm37847		1497	2.01034	0.390015	0.00010567	0.0038578
Etfbl		981	-0.797539	5.57474	0.000105986	0.00386242
Ifitm3	interferon induced transmembrane protein 3	678	-1.17061	8.60708	0.000106982	0.00389174
Gm22106	predicted gene, 22106	127	7.73675	-0.055757	0.000107611	0.00390764
Dgat2	diacylglycerol O-acyltransferase 2	3083	-1.38442	1.99564	0.00010799	0.0039144
Igkv4-62	immunoglobulin kappa variable 4-62	354	-2.31986	1.11879	0.000109415	0.00395632
Ighv1-20	immunoglobulin heavy variable V1-20	351	-2.09011	1.77741	0.000109558	0.00395632
Pld1	phospholipase D1	12961	-1.31423	4.24374	0.000109907	0.00395632
Gadd45g	growth arrest and DNA-damage-inducible 45 gamma	1173	-0.78228	4.26345	0.000109925	0.00395632
Plscr1	phospholipid scramblase 1	2462	-0.833048	4.55868	0.000111576	0.00400865
Gm38253		4678	2.26189	0.0735899	0.000112166	0.00402275
Mirt2	myocardial infraction associated transcript 2	1588	-1.52969	0.952761	0.000113526	0.00406434
Gm6649	E74-like factor 1 pseudogene	1165	1.56549	1.82713	0.000114645	0.00409198
Zfp532	zinc finger protein 532	8970	1.78337	1.56562	0.0001147	0.00409198
Gm45084		1957	8.89099	0.884308	0.000115364	0.00410844
Ktn1	kinectin 1	12912	0.667453	5.87806	0.00011637	0.00413702
Etfb	electron transferring flavoprotein, beta polypeptide	1164	-0.832582	5.71849	0.000118992	0.00422286
Tbc1d8	TBC1 domain family, member 8	5239	-0.964813	4.84488	0.000119621	0.00423779
Tspan15	tetraspanin 15	8183	1.59113	1.49551	0.00012015	0.00424574
Pgap1	post-GPI attachment to proteins 1	16611	1.10643	5.20374	0.000120263	0.00424574
Adam8	a disintegrin and metallopeptidase domain 8	4638	-1.14886	6.19343	0.000121777	0.00428697
Krtcap2	keratinocyte associated protein 2	1522	-0.72695	5.45813	0.000121852	0.00428697
Mcub	mitochondrial calcium uniporter dominant negative beta subunit	1318	-1.01013	4.7957	0.000123853	0.00434983
Ppp1r3d	protein phosphatase 1, regulatory subunit 3D	3267	-1.50798	2.04361	0.000124541	0.00436645
Gm12999		485	-0.788855	4.86989	0.000125276	0.0043806
C1qb	complement component 1, q subcomponent, beta polypeptide	1088	-1.28089	10.1722	0.000125497	0.0043806
Dram1	DNA-damage regulated autophagy modulator 1	3045	-1.10985	5.24279	0.000125591	0.0043806
Cd300a	CD300A molecule	4738	-0.926683	6.3677	0.000126305	0.00439797
4931431B13Rik	RIKEN cDNA 4931431B13 gene	1437	-1.5204	2.34114	0.000127199	0.00442153
Tgfbi	transforming growth factor, beta induced	3771	-0.996453	7.61519	0.000128584	0.00446203
Atox1	antioxidant 1 copper chaperone	541	-0.720918	5.4346	0.000131494	0.00455525
Gm49391		1378	-0.75549	4.7922	0.000132256	0.00457091
Mxi1	MAX interactor 1, dimerization protein	6823	-0.609937	4.90289	0.000132396	0.00457091
Phip	pleckstrin homology domain interacting protein	33312	0.861408	6.06113	0.000134204	0.00461413
Ldhb	lactate dehydrogenase B	1570	-0.897122	3.71581	0.000134281	0.00461413
Cabyr	calcium-binding tyrosine-(Y)-phosphorylation regulated (fibrousheathin 2)	2505	2.63901	-0.430062	0.000134328	0.00461413
Hes5	hes family bHLH transcription factor 5	1363	1.60976	0.880965	0.000135134	0.00463397
Tmem176a	transmembrane protein 176A	3810	-1.21807	6.27725	0.000136724	0.00467704
Gm29261		678	-9.06816	0.893899	0.000136917	0.00467704
Mir7061	microRNA 7061	68	5.56236	-0.3185	0.00013708	0.00467704
Amd-ps3	S-adenosylmethionine decarboxylase, pseudogene 3	1005	3.39121	-0.789977	0.00013731	0.00467704
Ptpn4	protein tyrosine phosphatase, non-receptor type 4	11321	0.808309	3.81294	0.000137708	0.00468276
Gm28379		3157	1.59853	2.14096	0.000140376	0.00476553
4930512J16Rik	RIKEN cDNA 4930512J16 gene	1974	7.55274	0.21304	0.000140912	0.00477574
Gm50196		1698	5.94334	-0.76221	0.000142423	0.00481577
S100a13	S100 calcium binding protein A13	715	-0.773482	4.98378	0.000142567	0.00481577
Gm43844		5605	4.45751	-1.055	0.000144529	0.00487397
Ppm1k	protein phosphatase 1K (PP2C domain containing)	6022	0.672888	4.31873	0.000147074	0.00494286
Etv1	ets variant 1	13296	3.38476	2.31865	0.000147141	0.00494286
Gm50386		1069	1.82868	6.49881	0.000147301	0.00494286
Mef2b	myocyte enhancer factor 2B	1404	0.928651	3.2624	0.000147625	0.00494557
Igkv8-21	immunoglobulin kappa variable 8-21	382	-1.57432	4.18524	0.000149172	0.00498916
Ptgr1	prostaglandin reductase 1	2296	-1.12406	3.90497	0.000151284	0.00505151
Ighv2-7	immunoglobulin heavy variable 2-7	355	5.8855	-0.617208	0.000155168	0.00516558
Gm27241		794	1.52773	2.19586	0.000155209	0.00516558
Mir5114	microRNA 5114	61	1.36644	1.83404	0.000156629	0.00520434
Gm6474	proteasome (prosome, macropain) subunit, alpha type 2 pseudogene	699	3.60732	-0.940912	0.000157349	0.00521974
1600010M07Rik	RIKEN cDNA 1600010M07 gene	1729	-1.31448	2.24053	0.000159936	0.00529692
Gda	guanine deaminase	6235	-1.11843	8.45665	0.000161563	0.00534209
G6pdx	glucose-6-phosphate dehydrogenase X-linked	3080	-0.83352	6.69759	0.000161833	0.00534232
Ctla2a	cytotoxic T lymphocyte-associated protein 2 alpha	2108	-0.84257	4.48504	0.000163327	0.00538289
0610012D04Rik	RIKEN cDNA 0610012D04 gene	531	7.97167	0.580796	0.00016503	0.00542928
Gm34680	predicted gene, 34680	1372	-1.40652	1.05451	0.000165268	0.00542928
D830035M03Rik	RIKEN cDNA D830035M03 gene	1041	1.72041	-0.332488	0.000165676	0.0054339
1700126G02Rik	RIKEN cDNA 1700126G02 gene	725	1.03874	3.42327	0.000166102	0.00543912
Gm35551	predicted gene, 35551	1067	-2.09378	1.79389	0.000168871	0.00552088
Pard3b	par-3 family cell polarity regulator beta	13153	1.36016	2.79043	0.000169657	0.00553769
Gm45717		495	-1.10582	6.9919	0.000170541	0.00555763
Trim33	tripartite motif-containing 33	9805	0.756324	5.47165	0.000171931	0.00559394
Ldlr	low density lipoprotein receptor	9622	1.11379	6.05131	0.000174429	0.00566614
Gm47042		390	8.78025	0.704802	0.000175896	0.00570471
Gm36551	predicted gene, 36551	300	-1.27251	2.69013	0.000177023	0.00573209
Acot1	acyl-CoA thioesterase 1	3919	-1.94377	-0.258193	0.000177736	0.00574604
Klhl14	kelch-like 14	4425	1.27028	3.40951	0.000178842	0.00577261
Gm17147	predicted gene 17147	432	4.90128	-1.48352	0.00018054	0.0058177
Cep170	centrosomal protein 170	18049	0.86743	5.52749	0.000180811	0.0058177
Brwd3	bromodomain and WD repeat domain containing 3	12692	0.952765	3.57149	0.000182573	0.0058578
Ctif	CBP80/20-dependent translation initiation factor	6358	-1.29299	1.89563	0.000182721	0.0058578
Chn2	chimerin 2	5812	-0.904197	3.60962	0.000182921	0.0058578
Tasor	transcription activation suppressor	13627	0.658341	5.44488	0.000184567	0.00590122
Pdzd4	PDZ domain containing 4	3970	-1.32096	1.33807	0.000186065	0.00593977
Aqp9	aquaporin 9	4143	-0.832264	5.12148	0.000188242	0.0059837
Mcoln2	mucolipin 2	3288	0.856491	4.76039	0.000188458	0.0059837
Gm19337	predicted gene, 19337	1584	9.00814	0.392987	0.000188586	0.0059837
Gm37334		2938	5.33265	-2.10947	0.000188618	0.0059837
Gm21762	predicted gene, 21762	830	-2.05419	-0.843589	0.000189107	0.00598988
Fgd4	FYVE, RhoGEF and PH domain containing 4	17517	-0.95439	4.65734	0.000190548	0.00602612
ENSMUSG00002075679		93	11.2443	7.57821	0.000194222	0.00613184
Gm7289	nucleophosmin 1 pseudogene	734	10.3364	2.77365	0.000194494	0.00613184
Jdp2	Jun dimerization protein 2	2148	-1.03004	3.61514	0.000195191	0.00614428
Ttc39c	tetratricopeptide repeat domain 39C	7234	-0.96813	3.36924	0.000196058	0.00616203
Gm43445		2091	2.55311	-1.24173	0.000198674	0.00623463
9930111J21Rik2	RIKEN cDNA 9930111J21 gene 2	7017	1.38723	5.41332	0.000199893	0.00626321
Gm16170	predicted gene 16170	3754	1.04578	4.25377	0.000200257	0.00626495
Gm3800	ribosomal protein L17 pseudogene	554	13.474	4.46968	0.000202371	0.00632136
1600014C10Rik	RIKEN cDNA 1600014C10 gene	3948	-0.573749	5.43187	0.000204053	0.00636413
Gm12735		651	1.96889	-0.194232	0.000210188	0.0065403
Gm25483	predicted gene, 25483	227	-4.65575	-1.48528	0.000210573	0.0065403
Chrne	cholinergic receptor, nicotinic, epsilon polypeptide	1690	-1.5364	1.40937	0.000210666	0.0065403
Gm38375		2227	4.8167	-1.38435	0.000213137	0.00660692
Rai14	retinoic acid induced 14	8462	-1.71348	5.12308	0.000213887	0.00662007
Lats1	large tumor suppressor	7297	0.599836	5.34901	0.000214723	0.00663586
Gm23722	predicted gene, 23722	130	9.24384	1.30541	0.000218915	0.00675515
Tmed8	transmembrane p24 trafficking protein 8	7409	0.631859	5.10719	0.000225658	0.00695265
Klra4	killer cell lectin-like receptor, subfamily A, member 4	1245	1.2454	2.13904	0.000226849	0.0069788
Cldn15	claudin 15	2124	-2.29806	0.863088	0.000227286	0.00698167
Gm49369		1023	-0.915267	10.0698	0.000228428	0.00700617
Plekhf1	pleckstrin homology domain containing, family F (with FYVE domain) member 1	5263	-1.55683	0.785164	0.00023248	0.0071197
Gm15910	predicted gene 15910	2971	4.06577	-0.681295	0.000233156	0.00712967
Gopc	golgi associated PDZ and coiled-coil motif containing	10958	0.618132	5.10223	0.000234312	0.00715425
Rab29	RAB29, member RAS oncogene family	1468	-0.61154	4.58404	0.000235095	0.0071674
Gm3604	predicted gene 3604	2310	2.46366	0.0231967	0.000239516	0.00729125
Htra3	HtrA serine peptidase 3	4439	-1.87636	4.76364	0.000240499	0.00731022
Smco3	single-pass membrane protein with coiled-coil domains 3	2298	3.43961	-0.62671	0.000243815	0.00739997
Cd68	CD68 antigen	1257	-0.881812	7.64356	0.000246118	0.00745874
Atp11c	ATPase, class VI, type 11C	7312	0.885231	5.08186	0.000246781	0.00746771
Rfx7	regulatory factor X, 7	15302	0.781901	5.95649	0.000247288	0.00747193
Gm49359		1631	1.1657	2.70609	0.000248346	0.00749274
Selenom	selenoprotein M	1481	-1.35371	2.35429	0.000249912	0.00752882
H1f2	H1.2 linker histone, cluster member	1560	-1.13086	4.95582	0.000252198	0.00758097
2610028D06Rik	RIKEN cDNA 2610028D06 gene	1713	10.2483	7.32837	0.000252388	0.00758097
Eppk1	epiplakin 1	12332	3.03827	-0.0890464	0.000252845	0.00758349
Dync2h1	dynein cytoplasmic 2 heavy chain 1	16348	1.01581	2.54273	0.000255499	0.00764407
Gm49345		2103	1.53729	2.22379	0.000255617	0.00764407
Mocos	molybdenum cofactor sulfurase	3225	-0.940324	3.90531	0.000259401	0.00774584
Tlr3	toll-like receptor 3	5207	1.11957	2.78681	0.000260023	0.00775172
Gm26574	predicted gene, 26574	2141	1.74648	-0.916725	0.00026036	0.00775172
Ighv1-28	immunoglobulin heavy variable 1-28	351	4.41591	-1.95006	0.000263712	0.00784003
Csf3r	colony stimulating factor 3 receptor (granulocyte)	3609	-1.03308	7.1353	0.00026486	0.00786266
Gm26642		2782	-0.620368	5.3116	0.000267361	0.00792535
Il1r2	interleukin 1 receptor, type II	1908	-1.13446	3.38631	0.000268598	0.00795041
Metrnl	meteorin, glial cell differentiation regulator-like	1586	-1.02683	6.33646	0.000272852	0.00805606
Ckap4	cytoskeleton-associated protein 4	3089	-0.864034	5.93904	0.000273249	0.00805606
Tmbim1	transmembrane BAX inhibitor motif containing 1	12659	-0.640563	5.33603	0.000273624	0.00805606
Il36g	interleukin 36G	1648	-1.47107	2.50111	0.000273751	0.00805606
Tmem176b	transmembrane protein 176B	2371	-1.19303	7.06497	0.000275769	0.00810223
Cep68	centrosomal protein 68	5865	0.5987	4.8587	0.000276117	0.00810223
Tub	tubby bipartite transcription factor	8391	2.52248	2.71002	0.00027816	0.00815042
Atraid	all-trans retinoic acid induced differentiation factor	2082	-0.632539	4.9012	0.000279711	0.00818406
Gng5-ps	G protein subunit gamma 5, pseudogene	205	5.25829	-2.04691	0.000280233	0.00818757
Id1	inhibitor of DNA binding 1, HLH protein	1160	-1.53961	1.8501	0.000280752	0.00819094
Gm43292		2449	0.938967	3.40404	0.000283198	0.00825049
Cdkn2d	cyclin dependent kinase inhibitor 2D	1574	-0.670848	5.04294	0.000288893	0.00840436
Gm49286		102	2.59505	-0.499041	0.000291895	0.00847954
Fes	feline sarcoma oncogene	5074	-0.874989	7.15596	0.000293179	0.00850471
A630081D01Rik	RIKEN cDNA A630081D01 gene	1833	-5.29764	-1.9198	0.00029363	0.00850564
Rasl11b	RAS-like, family 11, member B	2161	-1.64225	0.538786	0.000296175	0.00856718
Lrp4	low density lipoprotein receptor-related protein 4	10504	-1.49119	1.88014	0.000298168	0.00861258
Gm5499	thioredoxin domain containing 14 pseudogene	885	3.44184	-0.286457	0.00029881	0.00861888
Abtb1	ankyrin repeat and BTB (POZ) domain containing 1	4862	-0.691688	5.35056	0.00030076	0.00866282
Dtx1	deltex 1, E3 ubiquitin ligase	5270	1.14951	6.88364	0.00030158	0.00867417
Igkv1-133	immunoglobulin kappa variable 1-133	374	-1.84184	2.40401	0.000302171	0.00867888
Gm43197		2583	1.62229	2.47645	0.000308032	0.00883474
Rims3	regulating synaptic membrane exocytosis 3	7972	-0.992821	3.56367	0.000311107	0.00891037
F11r	F11 receptor	2663	-1.44114	2.4041	0.000316653	0.00905645
Guca1a	guanylate cyclase activator 1a (retina)	873	-1.53815	3.04988	0.000319539	0.00912616
Pdgfb	platelet derived growth factor, B polypeptide	4161	-1.12263	3.87292	0.000320453	0.00913943
1700001K23Rik	RIKEN cDNA 1700001K23 gene	1535	2.19829	-0.0631644	0.000324285	0.00922419
Syce1	synaptonemal complex central element protein 1	1460	4.06025	3.36839	0.000324332	0.00922419
Gm50461		1004	-1.53815	3.05068	0.000325367	0.0092407
Gm45607	predicted gene 45607	678	1.91405	-0.0546896	0.000328334	0.00931196
Cdk5rap1	CDK5 regulatory subunit associated protein 1	3434	1.0455	3.97439	0.000330194	0.00935166
Gm48008		667	5.83471	1.08929	0.000334011	0.00944661
Gm43698		703	-2.07196	-0.878636	0.000336471	0.00950298
Msra	methionine sulfoxide reductase A	4295	-0.674717	4.3453	0.000337338	0.00951424
Scd2	stearoyl-Coenzyme A desaturase 2	5464	0.969726	6.31526	0.000342282	0.00964031
Gm11787	predicted gene 11787	1050	5.13593	-1.61658	0.000343069	0.00964912
S100a4	S100 calcium binding protein A4	584	-0.904526	6.6805	0.000344445	0.00967442
Togaram1	TOG array regulator of axonemal microtubules 1	12476	0.773117	4.72142	0.000349959	0.00981574
Soat2	sterol O-acyltransferase 2	2213	-1.00915	2.53743	0.000350626	0.0098209
Oprm1	opioid receptor, mu 1	8037	1.51994	0.335614	0.000351376	0.00982836
Acot7	acyl-CoA thioesterase 7	2124	-0.787648	4.37228	0.000352284	0.00982836
Lrrc25	leucine rich repeat containing 25	2039	-0.840149	6.02819	0.000352342	0.00982836
Gm42674		446	-0.885052	6.60302	0.000355674	0.0099077
S100a10	S100 calcium binding protein A10 (calpactin)	1212	-0.808129	7.41631	0.00035917	0.0099914
Rnf170-ps	ring finger protein 170, pseudogene	859	-8.31842	-0.225488	0.000360286	0.0100074
Slc25a24	solute carrier family 25 (mitochondrial carrier, phosphate carrier), member 24	3431	-0.78208	4.56688	0.000360728	0.0100074
Hspa12a	heat shock protein 12A	9192	0.813588	4.40911	0.000362383	0.0100334
Txndc16	thioredoxin domain containing 16	11570	0.716505	5.98081	0.000362654	0.0100334
Nup160	nucleoporin 160	8761	0.672388	5.10226	0.000368912	0.0101927
Cfap410	cilia and flagella associated protein 410	6627	-0.68469	3.85157	0.000375217	0.0103528
Olfr754-ps1	olfactory receptor 754, pseudogene 1	911	5.11566	-0.983534	0.000380284	0.0104784
Il3ra	interleukin 3 receptor, alpha chain	2967	-0.681025	4.88782	0.00038104	0.010485
Sirpa	signal-regulatory protein alpha	4911	-0.861849	8.0324	0.000386908	0.0106282
Ifng	interferon gamma	1295	-1.16466	3.36236	0.000387289	0.0106282
Gm45188		1369	3.22338	1.75461	0.000388426	0.0106451
Rasa2	RAS p21 protein activator 2	15856	0.578619	4.79064	0.000388957	0.0106453
Gm48478		2325	3.82139	2.55275	0.000391752	0.0107074
Sardhos		265	-5.77236	-0.0733597	0.000393954	0.0107531
Gm15243		382	1.40193	1.08904	0.000395161	0.0107716
Kctd17	potassium channel tetramerisation domain containing 17	2541	-0.991536	3.3464	0.000398273	0.0108419
Gm20460		1572	-0.635717	4.25484	0.000400154	0.0108785
Il1b	interleukin 1 beta	1907	-1.25671	5.28921	0.000401031	0.0108878
Ythdc2	YTH domain containing 2	8878	0.698474	3.90928	0.00040248	0.0109126
Trav13-3	T cell receptor alpha variable 13-3	336	5.61252	-2.22029	0.000404949	0.0109649
Sord	sorbitol dehydrogenase	2352	-0.830552	4.24002	0.000409014	0.0110602
ENSMUSG00002075094		81	2.3925	0.0135223	0.000410336	0.0110812
Gm15738	predicted gene 15738	1841	2.73532	-0.621794	0.000411946	0.01111
Gm26560	predicted gene, 26560	2619	4.28917	-1.59384	0.000413302	0.0111318
Gm7324	Rbmxrt pseudogene	2046	5.99145	-1.94358	0.000418668	0.0112614
Bdp1	B double prime 1, subunit of RNA polymerase III transcription initiation factor IIIB	11005	0.660348	5.31676	0.000420835	0.0113047
Ube3a	ubiquitin protein ligase E3A	20626	0.702448	5.21115	0.000423665	0.0113501
St6galnac1	ST6 (alpha-N-acetyl-neuraminyl-2,3-beta-galactosyl-1,3)-N-acetylgalactosaminide alpha-2,6-sialyltransferase 1	2392	7.09448	0.21263	0.000424613	0.0113501
Rnf149	ring finger protein 149	2838	-0.560371	5.36632	0.000424711	0.0113501
Trbv15	T cell receptor beta, variable 15	370	-0.901122	3.91917	0.000424757	0.0113501
Gcsam	germinal center associated, signaling and motility	3424	2.0189	1.84575	0.000426317	0.0113768
Pigb	phosphatidylinositol glycan anchor biosynthesis, class B	10434	-0.583127	5.66737	0.000427583	0.0113957
Cnih2	cornichon family AMPA receptor auxiliary protein 2	1369	-1.50524	0.140025	0.000432112	0.0115013
Xdh	xanthine dehydrogenase	9175	-0.939949	7.91424	0.000433212	0.0115091
Pwwp2a	PWWP domain containing 2A	5508	0.567594	4.52017	0.000433549	0.0115091
Gm21188	predicted gene, 21188	4572	-0.917603	4.60804	0.000434104	0.0115091
Orm1	orosomucoid 1	775	-2.49294	0.9837	0.000439102	0.0116265
Slc29a4	solute carrier family 29 (nucleoside transporters), member 4	2862	1.27698	1.37289	0.000443704	0.0117331
Apoc2	apolipoprotein C2	813	-1.55033	6.39901	0.000445977	0.0117753
Tmem159	transmembrane protein 159	1962	-1.04739	2.94851	0.00044646	0.0117753
Jag1	jagged 1	5827	1.32926	3.80397	0.000448883	0.0118205
Ccno	cyclin O	2555	-2.10988	0.092262	0.000449337	0.0118205
Tifab	TRAF-interacting protein with forkhead-associated domain, family member B	3497	-0.924535	5.33892	0.000450653	0.0118398
Dstn	destrin	1911	-0.769173	5.80374	0.000451289	0.0118413
Dph5	diphthamide biosynthesis 5	8027	0.639127	4.64596	0.000452737	0.0118575
Vps13a	vacuolar protein sorting 13A	17801	0.662819	5.63599	0.000453074	0.0118575
Nrap	nebulin-related anchoring protein	5507	-3.0563	1.50745	0.000454393	0.0118767
Nsmce3	NSE3 homolog, SMC5-SMC6 complex component	5946	-0.674501	4.0992	0.00046292	0.012084
Gm24494	predicted gene, 24494	81	1.5487	0.166432	0.00046869	0.0121783
Pxylp1	2-phosphoxylose phosphatase 1	6148	-0.891791	2.74344	0.000468834	0.0121783
Bbx	bobby sox HMG box containing	14205	0.615604	4.80201	0.000468903	0.0121783
Gm42836		728	0.958309	2.92826	0.000468928	0.0121783
Fosl2	fos-like antigen 2	9680	-0.983936	5.82933	0.000478585	0.0124086
Gm20412		633	-1.02928	5.64013	0.000479016	0.0124086
Dock5	dedicator of cytokinesis 5	12169	-0.746528	5.58532	0.000480291	0.0124116
Sh2d1a	SH2 domain containing 1A	5505	-0.751665	3.52989	0.00048095	0.0124116
Gm27232		597	0.801968	3.55579	0.000481117	0.0124116
Igkv6-32	immunoglobulin kappa variable 6-32	366	-1.72324	5.27241	0.000481571	0.0124116
Zfp52	zinc finger protein 52	3164	0.951397	3.87562	0.000482484	0.0124194
Mir3076	microRNA 3076	60	-0.744068	4.29914	0.000484285	0.01245
1700037H04Rik	RIKEN cDNA 1700037H04 gene	2286	-0.64107	4.62104	0.000487013	0.0125043
Rnd1	Rho family GTPase 1	2967	-1.38093	0.869192	0.000490816	0.0125803
Gm13123	predicted gene 13123	492	4.97614	-1.41893	0.00049121	0.0125803
Prss23	protease, serine 23	3767	4.29686	1.11219	0.00049361	0.0126259
1810046K07Rik	RIKEN cDNA 1810046K07 gene	1497	1.58555	2.18355	0.000495094	0.0126479
Cops9	COP9 signalosome subunit 9	1499	-0.678912	4.96585	0.000497739	0.0126995
Terb1	telomere repeat binding bouquet formation protein 1	3749	1.43088	0.53983	0.000500164	0.0127454
Cxcr2	chemokine (C-X-C motif) receptor 2	3048	-1.1307	3.9604	0.000503012	0.0128019
Prtn3	proteinase 3	1732	-2.08841	6.2577	0.000510715	0.0129817
Tnfrsf1a	tumor necrosis factor receptor superfamily, member 1a	2591	-0.83664	6.8441	0.000512124	0.0130013
Ltk	leukocyte tyrosine kinase	3594	1.00778	2.57887	0.000516492	0.0130958
Mogat2	monoacylglycerol O-acyltransferase 2	1835	-2.61602	-0.515629	0.000520486	0.0131807
Rpl39l	ribosomal protein L39-like	831	3.79851	-1.01282	0.000523745	0.0132467
Gm16433	DEAD (Asp-Glu-Ala-Asp) box polypeptide 18 pseudogene	1984	1.74037	-0.166402	0.00052622	0.0132928
Prps2	phosphoribosyl pyrophosphate synthetase 2	3873	0.597872	5.4359	0.000527093	0.0132983
6720483E21Rik	RIKEN cDNA 6720483E21 gene	1120	6.02395	0.346444	0.000527746	0.0132983
Tnfaip6	tumor necrosis factor alpha induced protein 6	1710	-4.7398	-1.81207	0.000532918	0.013412
Gm9958	predicted gene 9958	1869	1.94173	-0.115519	0.000534938	0.0134462
Cd55os	CD55 molecule, opposite strand sequence	2438	1.02893	3.50913	0.00053624	0.0134623
Leprotl1	leptin receptor overlapping transcript-like 1	2879	-0.533609	5.62473	0.000538959	0.0135138
Cdc73	cell division cycle 73, Paf1/RNA polymerase II complex component	17613	0.574089	4.85422	0.000540438	0.0135342
Gm49368	predicted gene, 49368	4803	-1.10355	10.0913	0.000542244	0.0135628
2900026A02Rik	RIKEN cDNA 2900026A02 gene	10814	-1.13687	2.51919	0.000542948	0.0135637
Ash1l	ASH1 like histone lysine methyltransferase	14838	0.791453	6.31173	0.000544749	0.013592
Gm21370	predicted gene, 21370	709	-1.13365	3.67606	0.000549617	0.0136966
Hmgb1-ps8	high mobility group box 1, pseudogene 8	626	1.23437	2.61328	0.000550475	0.0137012
Iftap	intraflagellar transport associated protein	4289	-1.49567	1.56121	0.000551659	0.0137139
Asph	aspartate-beta-hydroxylase	16102	-0.681304	4.52987	0.000552644	0.0137216
Polk	polymerase (DNA directed), kappa	5553	0.73375	3.592	0.000557536	0.0138194
Orc4	origin recognition complex, subunit 4	7458	0.597543	4.26921	0.000557939	0.0138194
Ankib1	ankyrin repeat and IBR domain containing 1	8541	0.639392	5.58732	0.000562449	0.0139141
C1qc	complement component 1, q subcomponent, C chain	1931	-1.08164	10.2594	0.000563941	0.0139341
Pik3c2b	phosphatidylinositol-4-phosphate 3-kinase catalytic subunit type 2 beta	9592	0.957343	6.0744	0.000566544	0.0139674
Gm49358		1254	1.37273	1.68326	0.000567117	0.0139674
Spink2	serine peptidase inhibitor, Kazal type 2	788	-2.38249	0.660745	0.00056735	0.0139674
Rif1	replication timing regulatory factor 1	10504	0.682585	5.01528	0.000568323	0.0139744
Slf2	SMC5-SMC6 complex localization factor 2	7477	0.569205	5.41826	0.000569963	0.0139834
Ms4a1	membrane-spanning 4-domains, subfamily A, member 1	6187	1.11421	8.46235	0.000570064	0.0139834
Med13	mediator complex subunit 13	10840	0.912583	6.6793	0.000573042	0.0140395
Bmi1	Bmi1 polycomb ring finger oncogene	3974	0.598715	5.08015	0.000574305	0.0140409
Asmt	acetylserotonin O-methyltransferase	1271	5.62641	-1.83396	0.000574479	0.0140409
Gm35853	predicted gene, 35853	3542	-0.811606	5.33328	0.000575843	0.0140573
9930111J21Rik1	RIKEN cDNA 9930111J21 gene 1	4895	1.54894	4.04767	0.00058039	0.0141514
AW549877	expressed sequence AW549877	5199	0.771138	5.54118	0.000583621	0.0142131
Pou2f1	POU domain, class 2, transcription factor 1	16597	0.490384	5.25664	0.000584354	0.0142139
Idi1	isopentenyl-diphosphate delta isomerase	3505	1.33286	1.19947	0.000588715	0.0143029
Ms4a6d	membrane-spanning 4-domains, subfamily A, member 6D	1735	-0.917871	4.93476	0.000591704	0.0143512
Rufy4	RUN and FYVE domain containing 4	2329	-1.53051	1.68285	0.000592115	0.0143512
Gm16015	predicted gene 16015	390	1.1528	1.90339	0.000596575	0.0144421
Gm6277	predicted gene 6277	4421	-1.95861	0.302972	0.000597617	0.0144501
Gm44805		765	-1.5101	6.42129	0.000598536	0.0144551
Klrb1b	killer cell lectin-like receptor subfamily B member 1B	2228	-1.32159	2.4563	0.000601646	0.014513
Sycp2	synaptonemal complex protein 2	5967	-1.67861	1.41706	0.000604874	0.0145736
Gper1	G protein-coupled estrogen receptor 1	2537	-9.83522	0.374478	0.000607757	0.0146257
Gm19345	predicted gene, 19345	993	1.33381	1.94787	0.000608567	0.0146279
5730409E04Rik	RIKEN cDNA 5730409E04Rik gene	2891	-1.05096	2.55134	0.00060985	0.0146414
Gm36161	predicted gene, 36161	1509	-0.93746	4.72648	0.000610834	0.0146478
Baiap2l1	BAI1-associated protein 2-like 1	3366	1.45771	0.12029	0.000612581	0.0146664
Gm8251	predicted gene 8251	20036	1.91678	-0.726546	0.000613052	0.0146664
4930551O13Rik	RIKEN cDNA 4930551O13 gene	1065	1.4268	0.421982	0.000619235	0.0147969
Fmo5	flavin containing monooxygenase 5	5675	-0.621818	4.18754	0.00062298	0.0148689
Ccl4	chemokine (C-C motif) ligand 4	660	-1.60329	3.88842	0.000625059	0.014901
Gsn	gelsolin	3157	-0.673793	6.01727	0.00062781	0.0149491
Slc66a1	solute carrier family 66 member 1	3516	0.693788	3.82389	0.000632871	0.015052
Cd300lf	CD300 molecule like family member F	5149	-0.747617	5.5097	0.000636558	0.015122
Lrif1	ligand dependent nuclear receptor interacting factor 1	9192	0.636605	4.30122	0.000637651	0.0151303
Zfp942	zinc finger protein 942	5259	1.01128	3.1278	0.000643099	0.0152318
Inhba	inhibin beta-A	6390	-2.27043	-0.0129196	0.000643428	0.0152318
Cldn1	claudin 1	4841	-3.04527	0.032683	0.000646943	0.0152972
Fyco1	FYVE and coiled-coil domain containing 1	8862	0.67954	5.12155	0.000650545	0.0153594
Enc1	ectodermal-neural cortex 1	4737	0.687664	3.49172	0.000651083	0.0153594
Pak1	p21 (RAC1) activated kinase 1	3943	-0.629868	4.43906	0.000655216	0.0154389
Lilrb4a	leukocyte immunoglobulin-like receptor, subfamily B, member 4A	5227	-0.893482	7.49224	0.000655972	0.0154389
Cdh1	cadherin 1	4574	-1.06615	1.66142	0.000665954	0.0156534
Ighv1-7	immunoglobulin heavy variable V1-7	388	1.83432	4.78049	0.000667335	0.0156534
Gm14287		117	-6.37091	-1.0382	0.000667395	0.0156534
1700071M16Rik	RIKEN cDNA 1700071M16 gene	2883	-0.985127	4.3364	0.000668261	0.0156556
Ighv9-4	immunoglobulin heavy variable 9-4	351	-1.36134	4.27301	0.000676605	0.0158329
Bcar3	breast cancer anti-estrogen resistance 3	5604	0.716059	6.00072	0.000678377	0.0158465
Card10	caspase recruitment domain family, member 10	4952	-0.938502	3.19644	0.000678745	0.0158465
Gm26287	predicted gene, 26287	81	3.388	-1.01549	0.000680615	0.0158719
Cryab	crystallin, alpha B	1479	-2.37481	-0.689804	0.00068844	0.0160204
Mcoln3	mucolipin 3	3467	1.19027	1.51589	0.000688559	0.0160204
Tsix	X (inactive)-specific transcript, opposite strand	6077	1.7092	3.22346	0.000693035	0.0161061
Gm16556		521	-1.42114	-0.00772107	0.000694251	0.016116
Glipr2	GLI pathogenesis-related 2	2320	-0.666446	6.06824	0.000699624	0.0162222
Chm	choroidermia (RAB escort protein 1)	6780	0.787871	3.86679	0.00070438	0.0163139
Tmem160	transmembrane protein 160	883	-0.709225	4.58054	0.000706423	0.0163426
Cst7	cystatin F (leukocystatin)	986	-0.861983	4.01747	0.000707654	0.0163524
Nectin4	nectin cell adhesion molecule 4	3746	-1.04683	2.35965	0.000708599	0.0163557
Znf41-ps	ZNF41, pseudogene	2413	1.57117	1.09344	0.000717185	0.0165173
Aoah	acyloxyacyl hydrolase	5925	-1.09412	4.39004	0.000717402	0.0165173
Cystm1	cysteine-rich transmembrane module containing 1	4261	-1.35787	1.08691	0.000718038	0.0165173
Atpif1	ATPase inhibitory factor 1	1441	-0.761771	5.74463	0.000718994	0.0165206
Gm17473	predicted gene, 17473	4069	3.55738	-1.22217	0.000720533	0.0165373
Adpgk	ADP-dependent glucokinase	9609	-0.764922	6.07135	0.00072457	0.0166112
Fcna	ficolin A	1374	-1.13467	8.37986	0.000726835	0.0166444
Gpnmb	glycoprotein (transmembrane) nmb	6514	-1.2646	3.8381	0.00073129	0.0167275
Rxrg	retinoid X receptor gamma	2297	4.20552	0.249248	0.000736123	0.0168192
Il15ra	interleukin 15 receptor, alpha chain	4446	-0.657821	4.00764	0.000740666	0.016904
Rufy3	RUN and FYVE domain containing 3	10214	0.52462	4.63388	0.000742317	0.0169227
Lhfpl4	lipoma HMGIC fusion partner-like protein 4	5813	3.36526	-1.06461	0.000746406	0.0169968
Igkv1-110	immunoglobulin kappa variable 1-110	401	-1.39148	7.00306	0.000749275	0.0170431
Myo1f	myosin IF	4970	-0.797475	7.57179	0.000754805	0.0171497
Gm47196		2209	3.06269	1.34604	0.000755815	0.017153
Gm11222	ribosomal protein L7-like 1 pseudogene	738	12.9176	6.97496	0.000756637	0.017153
Rnf157	ring finger protein 157	9537	0.603978	4.13765	0.000759271	0.0171935
Gla	galactosidase, alpha	3265	-0.771682	4.56935	0.00076628	0.0173329
Agtrap	angiotensin II, type I receptor-associated protein	4236	-0.80339	6.75632	0.000768225	0.0173576
Lpcat2	lysophosphatidylcholine acyltransferase 2	3388	-0.789116	5.70598	0.000771276	0.0173819
Tor1a	torsin family 1, member A (torsin A)	1995	-0.502073	5.19201	0.000772003	0.0173819
Zfp518a	zinc finger protein 518A	6840	0.715159	4.15948	0.000772528	0.0173819
ENSMUSG00002075655		101	1.86815	-0.764611	0.000772717	0.0173819
Il17rb	interleukin 17 receptor B	3707	-1.3729	0.352179	0.000774125	0.0173943
Thoc2	THO complex 2	12666	0.662336	5.45537	0.000775332	0.0174022
Anks1b	ankyrin repeat and sterile alpha motif domain containing 1B	14501	3.70229	2.04044	0.000779235	0.0174705
Hopxos	HOP homeobox, opposite strand	1661	-0.741924	4.0248	0.000781694	0.017493
Plxdc1	plexin domain containing 1	4836	-0.953869	1.74849	0.000782804	0.017493
Gm3756	tubulin, alpha 1B pseudogene	1355	-1.62652	-0.684734	0.000782997	0.017493
Dab2ip	disabled 2 interacting protein	8366	-0.698629	4.81165	0.00078368	0.017493
H2ac19	H2A clustered histone 19	528	3.72499	-0.838253	0.000785582	0.0175162
1700064M15Rik	RIKEN cDNA 1700064M15 gene	645	5.87599	-0.448938	0.000786638	0.0175199
Batf3	basic leucine zipper transcription factor, ATF-like 3	1597	-1.07019	3.22923	0.000787469	0.0175199
Gm43621		2022	-1.32038	4.37272	0.000788454	0.0175226
Gm15819		481	-1.22942	1.45721	0.000794987	0.0176485
Gm20528		1062	-0.855673	3.6474	0.000799257	0.017724
Igf1r	insulin-like growth factor I receptor	16791	-0.593405	4.18855	0.000802222	0.0177482
Gm18648	coiled-coil domain containing 77 pseudogene	1411	8.78866	0.214386	0.000803056	0.0177482
ENSMUSG00002075544		66	4.66014	1.61488	0.000803436	0.0177482
Utp14b	UTP14B small subunit processome component	7679	1.09376	2.14707	0.000803839	0.0177482
Ccl3	chemokine (C-C motif) ligand 3	766	-1.51247	4.99998	0.000806962	0.0177978
Ramp1	receptor (calcitonin) activity modifying protein 1	3022	-0.920338	3.21868	0.000811858	0.017869
Cd5l	CD5 antigen-like	2036	-1.14772	9.44647	0.000811946	0.017869
Pwwp2b	PWWP domain containing 2B	5963	-1.16359	2.49339	0.000813732	0.0178889
Fuca2	fucosidase, alpha-L- 2, plasma	6161	-0.490425	5.39813	0.000815012	0.0178977
Gm45846		446	1.85894	0.93916	0.000817823	0.0179401
Tnfsf13b	tumor necrosis factor (ligand) superfamily, member 13b	6868	-1.24802	2.36524	0.000819358	0.0179544
Tspan3	tetraspanin 3	4274	-0.61484	4.58275	0.000822777	0.0180099
Gimap7	GTPase, IMAP family member 7	2325	-0.737357	5.39504	0.00082536	0.018039
Plaat3	phospholipase A and acyltransferase 3	6396	-0.57785	5.39251	0.00082602	0.018039
Syne3	spectrin repeat containing, nuclear envelope family member 3	5548	0.927774	4.72279	0.000826767	0.018039
Larp4	La ribonucleoprotein domain family, member 4	10843	0.576556	5.58804	0.000829458	0.0180783
Gm48678		5319	1.31725	2.19115	0.000837488	0.0182337
Gm47572		3361	1.89901	0.583968	0.000839774	0.018264
Krt18	keratin 18	1437	-1.76184	0.91831	0.000852963	0.018531
Tspo	translocator protein	1051	-0.858711	6.87623	0.000854643	0.0185477
Ice2	interactor of little elongation complex ELL subunit 2	7736	0.654535	4.1456	0.000865161	0.0187412
Haus8	4HAUS augmin-like complex, subunit 8	5278	-0.596107	4.78021	0.000865515	0.0187412
Mrpl33	mitochondrial ribosomal protein L33	7326	-0.565607	5.46055	0.000866326	0.0187412
Gm23262	predicted gene, 23262	168	1.63675	-0.0294633	0.000867737	0.0187518
Trem1	triggering receptor expressed on myeloid cells 1	2996	-1.07611	4.1413	0.000869106	0.0187614
Msmo1	methylsterol monoxygenase 1	6144	0.78696	3.93082	0.000874157	0.0188505
Igkv1-122	immunoglobulin kappa chain variable 1-122	383	-1.64385	3.03611	0.000881635	0.0189794
Utp20	UTP20 small subunit processome component	10199	0.522237	5.16625	0.000882005	0.0189794
Oaz2	ornithine decarboxylase antizyme 2	2990	-0.494246	4.74783	0.000885839	0.0190418
Arap3	ArfGAP with RhoGAP domain, ankyrin repeat and PH domain 3	7967	-1.36704	4.22045	0.000888533	0.0190754
Mtus2	microtubule associated tumor suppressor candidate 2	12874	-1.45591	0.83678	0.00088928	0.0190754
Gm44832		2303	2.1358	-0.424398	0.000890763	0.0190762
1700027J07Rik	RIKEN cDNA 1700027J07 gene	2782	2.31797	2.52324	0.000891193	0.0190762
Tcn2	transcobalamin 2	2178	-0.91502	8.13751	0.000906473	0.0193829
Dhtkd1	dehydrogenase E1 and transketolase domain containing 1	6333	1.96426	-0.544224	0.000910115	0.0194403
Serpina11	serine (or cysteine) peptidase inhibitor, clade A (alpha-1 antiproteinase, antitrypsin), member 11	1638	-2.84794	-0.441451	0.000912625	0.0194735
Cd33	CD33 antigen	7771	-0.800027	5.57033	0.000914986	0.0194962
Mir3618	microRNA 3618	88	1.6154	-0.0703536	0.000915607	0.0194962
Sh3bgrl2	SH3 domain binding glutamic acid-rich protein like 2	7865	1.07094	2.91268	0.00091697	0.0195048
Igsf6	immunoglobulin superfamily, member 6	2175	-0.882142	5.97127	0.000918983	0.0195272
Smg1	SMG1 nonsense mediated mRNA decay associated PI3K related kinase	23984	0.880637	7.73886	0.000926207	0.0196601
Gm43980		1612	1.53093	1.37889	0.000930648	0.0197165
Avl9	AVL9 cell migration associated	8590	0.670582	5.05093	0.000930803	0.0197165
Gm16568		1910	1.17885	2.43114	0.000935338	0.019787
Igkv12-89	immunoglobulin kappa chain variable 12-89	338	-1.47218	3.78238	0.000936076	0.019787
Mir1957b		123	2.44223	-1.08462	0.000945339	0.0199621
Eldr	Egfr long non-coding downstream RNA	2426	-1.36829	0.336415	0.000948261	0.020003
Bmp2k	BMP2 inducible kinase	8480	0.68485	6.10667	0.000951953	0.0200489
Dnajc12	DnaJ heat shock protein family (Hsp40) member C12	4476	-1.09572	1.57936	0.000952805	0.0200489
Ncam1	neural cell adhesion molecule 1	8664	-2.27179	1.34322	0.000953396	0.0200489
Marchf1	membrane associated ring-CH-type finger 1	7146	0.749233	6.126	0.000955793	0.0200786
Stpg3	sperm tail PG rich repeat containing 3	1945	9.43611	1.85857	0.00095798	0.0201037
Efhd2	EF hand domain containing 2	2381	-0.743299	7.35054	0.000961765	0.0201624
Herc3	hect domain and RLD 3	9127	0.605615	5.33413	0.000963198	0.0201716
Gm35558	predicted gene, 35558	2922	1.89118	1.03458	0.000965165	0.0201774
Gm50462		2678	3.84426	0.907871	0.00096546	0.0201774
Gm15848	predicted gene 15848	1066	1.37914	1.80448	0.000968478	0.0202197
Eif4ebp1	eukaryotic translation initiation factor 4E binding protein 1	2196	-0.587459	4.91466	0.000980885	0.0204577
Cdh11	cadherin 11	8904	3.21352	-1.04152	0.000982079	0.0204617
Mtf2	metal response element binding transcription factor 2	5698	0.504132	4.77113	0.000984074	0.0204624
Ralb	v-ral simian leukemia viral oncogene B	4930	-0.602622	5.59593	0.000984129	0.0204624
Gm43300		2043	1.63722	-0.137167	0.000987127	0.0204979
Lmo7	LIM domain only 7	11951	1.16599	4.58414	0.00098785	0.0204979
Cyp39a1	cytochrome P450, family 39, subfamily a, polypeptide 1	3053	1.0934	2.26674	0.000992754	0.020563
Epm2aip1	EPM2A (laforin) interacting protein 1	7165	0.705651	4.13838	0.000993973	0.020563
Igkv8-34	immunoglobulin kappa variable 8-34	365	-3.49106	1.80323	0.000994021	0.020563
Gm48719		361	-0.726326	4.34441	0.000999243	0.02065
Cds1	CDP-diacylglycerol synthase 1	3939	-1.29365	2.47044	0.0010008	0.0206611
Sh3bp4	SH3-domain binding protein 4	5112	-0.946371	2.30424	0.0010026	0.0206774
Gm10557	cadherin 11 pseudogene	619	1.31377	1.3867	0.00100407	0.0206868
Acpp	acid phosphatase, prostate	7330	-0.836271	3.94121	0.00100622	0.02071
Rnf166	ring finger protein 166	1985	-0.528426	5.73592	0.00100888	0.0207437
Nupl1	nucleoporin like 1	3602	0.743762	4.3467	0.00101262	0.0207994
Gm17110		735	5.07258	0.126602	0.00101363	0.0207994
Ireb2	iron responsive element binding protein 2	9479	0.581404	5.62828	0.00101635	0.0208341
Plscr4	phospholipid scramblase 4	3590	1.30288	3.11811	0.00101918	0.0208711
Slco2b1	solute carrier organic anion transporter family, member 2b1	5958	-1.27953	1.76384	0.00102213	0.0209105
Jup	junction plakoglobin	6436	-0.647756	5.20059	0.00102525	0.0209351
Sacs	sacsin	20414	0.75152	4.2361	0.0010256	0.0209351
Rap1gap2	RAP1 GTPase activating protein 2	7164	-0.724209	6.05974	0.00102642	0.0209351
Gm42733		519	1.26577	1.18278	0.00104008	0.0211924
Dab2	disabled 2, mitogen-responsive phosphoprotein	7342	-1.62628	6.19253	0.0010423	0.0212165
4930592A05Rik	RIKEN cDNA 4930592A05 gene	1006	-1.07898	3.52681	0.00104713	0.0212933
Adgrg1	adhesion G protein-coupled receptor G1	5421	-0.843687	2.72678	0.00104988	0.021328
Ebp	phenylalkylamine Ca2+ antagonist (emopamil) binding protein	2310	-0.503731	5.05145	0.00105582	0.0214197
Gm37876		1591	5.42169	0.352411	0.00105676	0.0214197
Pex16	peroxisomal biogenesis factor 16	1775	-0.557223	3.99157	0.00105756	0.0214197
Steap4	STEAP family member 4	3155	-1.39301	0.826084	0.00105988	0.0214454
Sqle	squalene epoxidase	5546	0.898409	3.46079	0.00106341	0.0214955
Gm42870		3470	1.08659	3.06408	0.00107365	0.021681
Izumo1r	IZUMO1 receptor, JUNO	2320	-0.729877	4.47923	0.00108462	0.0218808
Tgfbr1	transforming growth factor, beta receptor I	6534	0.62336	4.76576	0.00108852	0.0219135
Vopp1	vesicular, overexpressed in cancer, prosurvival protein 1	9821	-0.523288	5.55228	0.0010891	0.0219135
Atp10d	ATPase, class V, type 10D	7848	0.701393	6.11575	0.00108948	0.0219135
Slc11a1	solute carrier family 11 (proton-coupled divalent metal ion transporters), member 1	3705	-0.856834	7.04866	0.00109595	0.0220219
Sephs2	selenophosphate synthetase 2	2177	-0.512224	5.03637	0.0011005	0.0220914
Rcn3	reticulocalbin 3, EF-hand calcium binding domain	1717	-0.709399	4.17967	0.00110415	0.0221351
ENSMUSG00002075828		109	-5.34	-2.19483	0.00110485	0.0221351
Brwd1	bromodomain and WD repeat domain containing 1	20280	0.745695	6.07514	0.00111336	0.0222837
Prss57	protease, serine 57	2843	-1.52304	1.36365	0.00111624	0.0223192
Arhgap24	Rho GTPase activating protein 24	8792	0.637564	3.61212	0.00112433	0.0224472
Odaph	odontogenesis associated phosphoprotein	3506	3.6983	-1.05421	0.00112484	0.0224472
Gm42884		735	1.95575	-0.392003	0.00113652	0.0226499
Card19	caspase recruitment domain family, member 19	1477	-0.583661	5.1394	0.00113723	0.0226499
Ndufa1	NADH:ubiquinone oxidoreductase subunit A1	419	-0.6568	5.04119	0.00114378	0.0227581
App	amyloid beta (A4) precursor protein	12996	-0.890974	9.00562	0.00114802	0.0228201
Slc35e4	solute carrier family 35, member E4	3063	-1.04143	2.95399	0.00114961	0.0228293
Gm23887	predicted gene, 23887	172	-6.537	1.22782	0.00115178	0.0228502
Gm1123	predicted gene 1123	1537	-2.39827	3.2763	0.00116209	0.0230322
Gm49883		3732	1.36019	0.391877	0.00116547	0.0230767
Usp53	ubiquitin specific peptidase 53	12572	0.787368	3.2015	0.00117458	0.0232346
Pde7b	phosphodiesterase 7B	12444	-1.26306	2.18792	0.00117666	0.023253
Cited4	Cbp/p300-interacting transactivator, with Glu/Asp-rich carboxy-terminal domain, 4	1249	-1.38208	1.32682	0.00118039	0.0232896
Gm15629		476	0.740949	4.65197	0.0011808	0.0232896
Ndufs6	NADH:ubiquinone oxidoreductase core subunit S6	898	-0.616188	4.76553	0.00118482	0.0233463
Zfp292	zinc finger protein 292	9986	0.667142	5.62225	0.00120142	0.0236504
Gm43495		205	-1.32125	2.85253	0.00120514	0.0236822
Gm38020		4676	1.61588	-0.107613	0.00120569	0.0236822
9630015K15Rik	RIKEN cDNA 9630015K15 gene	572	8.60777	0.154246	0.00120653	0.0236822
Mir20a	microRNA 20a	107	4.03548	-0.043739	0.00120791	0.0236865
Eng	endoglin	4048	-0.798856	5.73392	0.00121908	0.0238825
Snx29	sorting nexin 29	6435	0.805383	3.84487	0.00122222	0.0239206
Plag1	pleiomorphic adenoma gene 1	8487	1.91374	-0.410406	0.00122411	0.0239206
Stard8	START domain containing 8	5499	-0.914078	4.88445	0.00122456	0.0239206
Ebi3	Epstein-Barr virus induced gene 3	1154	-0.817404	3.94845	0.00123241	0.024051
2610005L07Rik	cadherin 11 pseudogene	4163	1.18515	1.48039	0.00123819	0.0241406
Gm22123		53	1.49273	1.01757	0.00124946	0.024337
Gm5129	predicted gene 5129	603	-1.79295	-0.92649	0.00125647	0.0244501
Slit3	slit guidance ligand 3	6067	1.99335	-1.00596	0.00126346	0.0245626
Gm16185	predicted gene 16185	3207	1.52392	0.464584	0.0012735	0.024729
Gm52987		67	6.51521	0.979698	0.00127445	0.024729
Mir7054	microRNA 7054	62	5.61384	1.91786	0.00127729	0.0247605
Gm26325	predicted gene, 26325	107	4.4191	-2.00061	0.00128056	0.0248002
P2ry10b	purinergic receptor P2Y, G-protein coupled 10B	3465	0.69941	3.72828	0.00128245	0.0248132
Gbp2b	guanylate binding protein 2b	2823	-1.61243	7.89778	0.00128855	0.0249075
Gm3325	predicted gene 3325	2775	1.53052	-0.0638032	0.00130042	0.0251131
Tnfsf14	tumor necrosis factor (ligand) superfamily, member 14	1847	-0.777173	2.94438	0.00131046	0.0252731
Hfe	homeostatic iron regulator	3572	-0.781671	5.57248	0.00131135	0.0252731
L3hypdh	L-3-hydroxyproline dehydratase (trans-)	2679	-2.4764	0.568766	0.00131244	0.0252731
C4b	complement component 4B (Chido blood group)	5695	-1.54942	11.6735	0.00131723	0.0253414
Elane	elastase, neutrophil expressed	984	-2.1029	4.07789	0.00132517	0.0254285
Crmp1	collapsin response mediator protein 1	7046	-1.11527	1.74846	0.00132585	0.0254285
Zfp493	zinc finger protein 493	4792	1.78066	0.904847	0.00132601	0.0254285
Pde4a	phosphodiesterase 4A, cAMP specific	7655	0.607456	4.28493	0.00132676	0.0254285
Slamf9	SLAM family member 9	1313	-0.949708	4.38183	0.00133637	0.0255886
Dok2	docking protein 2	2902	-0.839663	6.67494	0.00134411	0.0257126
Zfp708	zinc finger protein 708	2633	1.52681	0.782948	0.00135268	0.0258523
Hspb1	heat shock protein 1	1031	-1.57378	1.24733	0.00135616	0.0258945
Dmd	dystrophin, muscular dystrophy	23801	1.81354	2.39611	0.00135834	0.0258986
Klf12	Kruppel-like factor 12	6985	1.25057	3.98019	0.00135978	0.0258986
Creg1	cellular repressor of E1A-stimulated genes 1	2362	-0.774361	6.77383	0.0013602	0.0258986
Hcst	hematopoietic cell signal transducer	722	-0.608036	4.62183	0.00136356	0.0259382
Zfp984	zinc finger protein 984	2912	0.856173	4.08288	0.00137444	0.0261208
Cd163	CD163 antigen	5461	-1.269	4.07616	0.00140215	0.0266225
Stx11	syntaxin 11	4209	-0.545572	4.59803	0.00140513	0.0266497
Trpm7	transient receptor potential cation channel, subfamily M, member 7	11315	0.757859	5.88984	0.00140628	0.0266497
Ap1s1	adaptor protein complex AP-1, sigma 1	2198	-0.587742	5.35738	0.00140751	0.0266497
Cd3d	CD3 antigen, delta polypeptide	1815	-0.780373	5.87214	0.00141645	0.0267749
Inpp5j	inositol polyphosphate 5-phosphatase J	5092	-2.32848	2.22661	0.00141676	0.0267749
Taf4b	TATA-box binding protein associated factor 4b	5149	0.625606	3.57144	0.00142382	0.0268834
Car13	carbonic anhydrase 13	2299	1.03121	1.5792	0.00142716	0.0269182
Gm8170	glyceraldehyde-3-phosphate dehydrogenase pseudogene	945	3.62767	0.414574	0.0014292	0.0269182
Mettl9	methyltransferase like 9	4357	-0.515217	4.66444	0.00143096	0.0269182
Mvb12b	multivesicular body subunit 12B	8741	-0.640389	4.39344	0.00143096	0.0269182
Snora28	small nucleolar RNA, H/ACA box 28	127	1.33664	1.06108	0.00143798	0.027017
Ctdspl2	CTD (carboxy-terminal domain, RNA polymerase II, polypeptide A) small phosphatase like 2	9251	0.593402	4.19075	0.00143887	0.027017
Adap1	ArfGAP with dual PH domains 1	3292	-0.661312	6.12891	0.00144201	0.0270364
4930438A08Rik	RIKEN cDNA 4930438A08 gene	2093	-2.3982	0.825619	0.00144256	0.0270364
Tlr1	toll-like receptor 1	3346	0.649607	5.88761	0.00145562	0.027256
Klra8	killer cell lectin-like receptor, subfamily A, member 8	1178	1.15544	2.28491	0.00146269	0.0273633
Tinagl1	tubulointerstitial nephritis antigen-like 1	4358	-1.4952	0.716213	0.00146701	0.0274188
Rassf6	Ras association (RalGDS/AF-6) domain family member 6	4260	1.42364	1.48211	0.00146987	0.0274471
Dlk1	delta like non-canonical Notch ligand 1	5657	5.7841	-0.515852	0.00147454	0.0275089
Sirt1	sirtuin 1	5331	0.585104	4.68689	0.00148152	0.0276139
Itpripl2	inositol 1,4,5-triphosphate receptor interacting protein-like 2	6865	-0.76337	6.06087	0.00149135	0.0277715
Gm10916	predicted gene 10916	483	1.63869	-0.460318	0.0014978	0.0278661
Selplg	selectin, platelet (p-selectin) ligand	4272	-0.75004	8.82048	0.00150573	0.0279881
Zmym2	zinc finger, MYM-type 2	7860	0.608144	5.7329	0.00151075	0.0280557
Emilin2	elastin microfibril interfacer 2	5505	-0.807868	9.47011	0.00151565	0.0281212
Gm49417		2128	0.840391	3.60655	0.00151704	0.0281212
Septin4	septin 4	5432	-1.40066	0.662144	0.0015263	0.0282671
Mdn1	midasin AAA ATPase 1	21836	0.70776	6.21953	0.00152905	0.0282923
Gm26852		5751	0.668014	3.4666	0.00153191	0.0282996
Vps13b	vacuolar protein sorting 13B	21273	0.756902	5.97294	0.00153223	0.0282996
Gm15154		366	2.56405	-0.746221	0.00153414	0.0283092
Atad2b	ATPase family, AAA domain containing 2B	15110	0.585915	5.32473	0.00153903	0.0283738
Fkbp9	FK506 binding protein 9	3314	-1.27977	3.05979	0.00154333	0.0284212
Kcnj8	potassium inwardly-rectifying channel, subfamily J, member 8	2548	-1.16657	0.151608	0.00154485	0.0284212
Hcfc1r1	host cell factor C1 regulator 1 (XPO1-dependent)	958	-0.64403	4.9494	0.00154651	0.0284212
Cln3	ceroid lipofuscinosis, neuronal 3, juvenile (Batten, Spielmeyer-Vogt disease)	5781	-0.61777	5.92819	0.0015472	0.0284212
Tm2d2	TM2 domain containing 2	1802	-0.479098	4.67676	0.00155699	0.0285753
Sh2b2	SH2B adaptor protein 2	5406	0.909406	3.04588	0.00155931	0.028592
Gm25855	predicted gene, 25855	72	1.03548	1.38537	0.00156559	0.0286814
Ceacam16	carcinoembryonic antigen-related cell adhesion molecule 16	1635	0.927172	2.80894	0.00156768	0.0286939
Pld2	phospholipase D2	6252	-0.5303	4.5743	0.00157545	0.0288101
Cox7c	cytochrome c oxidase subunit 7C	1131	-0.593029	5.62277	0.00157805	0.0288317
ENSMUSG00002076712		147	1.44596	1.73863	0.00158724	0.0289735
Crispld2	cysteine-rich secretory protein LCCL domain containing 2	4777	-1.74094	1.47894	0.00159563	0.0291005
Cyren	cell cycle regulator of NHEJ	4269	-0.522514	4.67339	0.00159927	0.0291408
Pigr	polymeric immunoglobulin receptor	4025	1.37932	1.17534	0.00160379	0.0291651
Zfp397	zinc finger protein 397	8262	0.667592	4.1967	0.00160488	0.0291651
Spen	spen family transcription repressor	14089	0.807854	6.09485	0.00160491	0.0291651
Nr2f6	nuclear receptor subfamily 2, group F, member 6	2983	-0.57766	4.1995	0.00161393	0.0292723
Pcgf2	polycomb group ring finger 2	3526	-1.08048	1.6367	0.00161476	0.0292723
Gm20008	zinc finger protein 945 pseudogene	2370	1.1347	1.62539	0.00161512	0.0292723
Xpo4	exportin 4	10731	0.533599	4.73335	0.00162507	0.0294263
Neurod4	neurogenic differentiation 4	3345	3.61603	1.15044	0.00162954	0.029481
Fam167a	family with sequence similarity 167, member A	4274	0.804756	3.64174	0.0016365	0.0295675
Wscd2	WSC domain containing 2	15332	-1.34492	1.05968	0.00163873	0.0295675
Gm45527		774	2.41624	-1.08736	0.00163962	0.0295675
Aig1	androgen-induced 1	9196	-0.691875	3.32547	0.00164013	0.0295675
Mcee	methylmalonyl CoA epimerase	956	-0.730658	3.13721	0.00165329	0.0297782
Ccdc50	coiled-coil domain containing 50	9164	0.720496	7.30639	0.00165707	0.0298199
Mtss1	MTSS I-BAR domain containing 1	11345	0.738078	6.8782	0.00165869	0.0298209
Gm2245	predicted gene 2245	3376	-0.573447	4.78155	0.00166006	0.0298209
Aicda	activation-induced cytidine deaminase	2653	1.59011	2.28411	0.00166344	0.0298438
Kcna3	potassium voltage-gated channel, shaker-related subfamily, member 3	1902	1.28646	3.01289	0.00166427	0.0298438
Bcl2a1d	B cell leukemia/lymphoma 2 related protein A1d	863	-0.626057	3.68143	0.00166625	0.0298531
Niban2	niban apoptosis regulator 2	4672	-0.728553	6.22611	0.0016736	0.0299574
Strbp	spermatid perinuclear RNA binding protein	18616	0.640717	5.58786	0.00167502	0.0299574
Potegl	POTE ankyrin domain family, member G like	2004	7.29699	0.146309	0.00168711	0.030147
Anxa2	annexin A2	3731	-0.893616	7.8114	0.00169633	0.0302852
Ipo4	importin 4	4669	0.480217	5.25115	0.00169887	0.0303039
Med30	mediator complex subunit 30	1185	-0.550922	4.16641	0.0017014	0.0303226
Mir7078	microRNA 7078	64	3.55526	-0.549769	0.00171343	0.0305102
Lcn2	lipocalin 2	2623	-2.16694	6.74718	0.00171703	0.0305475
Ints6	integrator complex subunit 6	16805	0.606127	5.00654	0.00172058	0.0305839
Ret	ret proto-oncogene	6763	-1.46316	0.706663	0.00172287	0.0305979
Gm7694	predicted gene 7694	3827	-1.42692	1.50763	0.00174013	0.0308774
Hrh4	histamine receptor H4	1626	3.05622	1.21212	0.00174687	0.03097
Prf1	perforin 1 (pore forming protein)	2584	-0.789746	4.26332	0.00175273	0.0310469
Wfdc17	WAP four-disulfide core domain 17	533	-1.09022	7.8412	0.00175559	0.0310705
Gdf3	growth differentiation factor 3	2423	-1.83792	1.53411	0.00176098	0.0311386
R3hdm4	R3H domain containing 4	5584	-0.642351	6.31689	0.00176883	0.0312306
Fasl	Fas ligand (TNF superfamily, member 6)	1937	-0.983889	2.06366	0.00176925	0.0312306
Zbtb42	zinc finger and BTB domain containing 42	3490	-0.690577	3.65087	0.00177609	0.0313242
Zbtb37	zinc finger and BTB domain containing 37	18814	0.561905	4.7089	0.00178289	0.0314169
Carmil3	capping protein regulator and myosin 1 linker 3	6457	1.22662	0.933422	0.00179368	0.0315797
Sec61g	SEC61, gamma subunit	2464	-0.664266	4.12315	0.00179809	0.03163
Cpt1a	carnitine palmitoyltransferase 1a, liver	7642	-0.836151	7.07407	0.00180306	0.031685
Rex1bd	required for excision 1-B domain containing	1822	-0.571119	4.5065	0.00180507	0.031685
Prr13	proline rich 13	1562	-0.744059	7.58033	0.0018059	0.031685
mt-Tw		67	0.79178	3.5172	0.00181535	0.0318234
Stau2	staufen double-stranded RNA binding protein 2	6747	0.87275	2.64712	0.00182406	0.0319485
Zfp507	zinc finger protein 507	8231	0.512379	4.70128	0.00183099	0.0320423
Ndufv3	NADH:ubiquinone oxidoreductase core subunit V3	3189	-0.522563	5.46443	0.00184472	0.0322549
Ndufb3	NADH:ubiquinone oxidoreductase subunit B3	763	-0.609328	4.88388	0.00185134	0.0323428
Gm49204		4640	1.42561	0.740847	0.00185693	0.0324126
Mrpl58	mitochondrial ribosomal protein L58	3332	-0.5645	4.48683	0.00186916	0.0325981
Pdia5	protein disulfide isomerase associated 5	2771	-1.02293	3.27227	0.00187348	0.0326138
Nfat5	nuclear factor of activated T cells 5	18378	0.711687	6.05747	0.00187349	0.0326138
Aspa	aspartoacylase	5954	-1.89834	4.58486	0.00187488	0.0326138
Pus7	pseudouridylate synthase 7	8289	0.547898	4.17646	0.00188557	0.0327514
Pros1	protein S (alpha)	4088	-0.917847	6.88076	0.00188601	0.0327514
Prdm16	PR domain containing 16	9321	-1.22027	2.19292	0.00191637	0.0332504
Snx30	sorting nexin family member 30	7795	0.662921	6.17048	0.0019237	0.0333491
Vasn	vasorin	3007	1.36176	1.91826	0.00194787	0.0337393
Gm6039	protein phosphatase 4, regulatory subunit 2 pseudogene	1250	7.65148	0.721032	0.0019511	0.0337664
Igkv3-1	immunoglobulin kappa variable 3-1	359	-1.9109	3.5226	0.00195738	0.0338256
Tusc1	tumor suppressor candidate 1	1374	-1.20359	1.9664	0.00195784	0.0338256
Gm4316	predicted gene 4316	3533	1.22241	1.2246	0.00196245	0.0338764
1700007J10Rik	RIKEN cDNA 1700007J10 gene	1298	1.18227	1.10658	0.0019686	0.0339498
Snora73a	small nucleolar RNA, H/ACA box 73a	205	1.24944	0.50041	0.00197004	0.0339498
Zfp964	zinc finger protein 964	7601	2.06893	0.665526	0.00197793	0.0340569
Gpaa1	GPI anchor attachment protein 1	2947	-0.480033	5.0045	0.00198483	0.0341468
Slc13a3	solute carrier family 13 (sodium-dependent dicarboxylate transporter), member 3	5215	-1.86061	2.5152	0.0019941	0.0342772
Ftx	Ftx transcript, Xist regulator (non-protein coding)	10205	0.614703	3.94659	0.00201565	0.0346185
C6	complement component 6	3556	-1.16352	1.47188	0.00202853	0.0348069
Gm45872		1584	0.828225	3.52421	0.00203005	0.0348069
Cd9	CD9 antigen	2044	-0.789191	7.37871	0.00203699	0.0348966
Inpp5f	inositol polyphosphate-5-phosphatase F	8323	0.520344	5.57104	0.00204468	0.0349988
Gm37019		2134	1.3291	0.215383	0.00205053	0.0350694
Gpr157	G protein-coupled receptor 157	4900	-0.859438	2.12913	0.00205269	0.0350769
Chdh	choline dehydrogenase	6217	-1.15117	1.91092	0.0020585	0.0351467
Myo5a	myosin VA	14803	0.693833	6.51667	0.002061	0.0351598
Nenf	neuron derived neurotrophic factor	742	-0.783142	3.98031	0.00207399	0.0353517
Bex3	brain expressed X-linked 3	973	-0.737851	3.71092	0.00208645	0.0355108
Trdv5	T cell receptor delta variable 5	438	-1.84641	-0.18187	0.00208982	0.0355108
Filip1l	filamin A interacting protein 1-like	5335	0.742198	6.79153	0.00209174	0.0355108
Gm12551	perilipin 2 pseudogene	726	-0.715709	5.23611	0.002092	0.0355108
Gm13241	carnitine deficiency-associated gene expressed in ventricle 3 pseudogene	780	2.16898	0.290302	0.00209469	0.0355108
Pttg1	pituitary tumor-transforming gene 1	2000	-0.543772	4.5455	0.00209584	0.0355108
Acadvl	acyl-Coenzyme A dehydrogenase, very long chain	2686	-0.488863	5.78071	0.00209795	0.0355108
Ankrd6	ankyrin repeat domain 6	5477	1.27185	-0.0581655	0.00209855	0.0355108
AI504432	expressed sequence AI504432	5569	0.754749	4.44752	0.00209904	0.0355108
Fkbp2	FK506 binding protein 2	1640	-0.603138	5.21089	0.00210155	0.0355238
3425401B19Rik	RIKEN cDNA 3425401B19 gene	5572	2.40978	3.36683	0.00211014	0.0356392
Zfp943	zinc finger prtoein 943	4786	0.783912	3.40757	0.00211747	0.0357334
Serpinb7	serine (or cysteine) peptidase inhibitor, clade B, member 7	1957	1.58885	1.33218	0.00212791	0.0358797
Igkv10-94	immunoglobulin kappa variable 10-94	347	-1.10449	4.65231	0.00213031	0.0358904
Gm49730		1773	1.53266	1.38804	0.00213384	0.0359203
Tlr7	toll-like receptor 7	4082	0.660608	5.42828	0.00214898	0.0361452
Plce1	phospholipase C, epsilon 1	15998	1.60937	-1.18497	0.00215376	0.0361956
Cdc42ep4	CDC42 effector protein (Rho GTPase binding) 4	3643	-0.621394	5.02004	0.00215794	0.036236
Mga	MAX gene associated	15340	0.688133	6.11766	0.00216932	0.036397
Chd9	chromodomain helicase DNA binding protein 9	23148	0.587543	5.50379	0.00217969	0.0365408
Gm5711	peptidylprolyl isomerase A pseudogene 3_1234.1	421	2.56896	-0.475834	0.00218897	0.0366394
Gm42585		4020	1.57958	0.23571	0.00218917	0.0366394
Hmces	5-hydroxymethylcytosine (hmC) binding, ES cell specific	2445	0.672717	4.852	0.00219314	0.0366755
Igkj3	immunoglobulin kappa joining 3	38	1.28226	2.23951	0.00219772	0.036722
Lrmda	leucine rich melanocyte differentiation associated	2714	-1.39999	2.30523	0.00220425	0.0368009
Lair1	leukocyte-associated Ig-like receptor 1	7475	-0.765235	5.29483	0.00220792	0.0368288
Ppp1r3b	protein phosphatase 1, regulatory subunit 3B	6216	-0.885413	3.09719	0.00220954	0.0368288
Morrbid	myeloid RNA regulator of BCL2L11 induced cell death	19982	-0.931797	2.41266	0.00221616	0.036892
Mefv	Mediterranean fever	3251	-0.977872	3.18603	0.00221764	0.036892
Lmo1	LIM domain only 1	1552	-1.62169	-0.173863	0.00221904	0.036892
A630072M18Rik	RIKEN cDNA A630072M18 gene	5410	0.743407	3.10307	0.00222223	0.036892
Pid1	phosphotyrosine interaction domain containing 1	8172	-0.823273	5.93145	0.00222241	0.036892
Fyttd1	forty-two-three domain containing 1	6633	0.47593	5.10724	0.00222586	0.0369191
Gm13776	dyskeratosis congenita 1, dyskerin homolog pseudogene	1261	7.24496	-0.226065	0.00223064	0.0369327
Lrrfip2	leucine rich repeat (in FLII) interacting protein 2	6656	-0.457241	5.37493	0.00223182	0.0369327
Cfap298	cilia and flagella associate protien 298	1589	-0.611735	3.23557	0.00223213	0.0369327
Gm48860		1104	-1.02337	1.64968	0.00223498	0.0369498
Zfp72	zinc finger protein 72	4157	2.13608	0.699926	0.00223871	0.0369815
Htatip2	HIV-1 Tat interactive protein 2	2024	-0.602688	4.31273	0.00224247	0.0370136
Igkv2-112	immunoglobulin kappa variable 2-112	361	-1.27477	2.95754	0.00224479	0.0370218
Kctd21	potassium channel tetramerisation domain containing 21	2966	1.65603	2.52411	0.00225028	0.0370656
Tnfaip2	tumor necrosis factor, alpha-induced protein 2	4984	-0.750468	6.61472	0.0022511	0.0370656
Tbcb	tubulin folding cofactor B	1442	-0.538055	5.02658	0.00225602	0.0371167
Gm22394	predicted gene, 22394	76	-1.19014	1.3207	0.00226327	0.0372058
Zfp644	zinc finger protein 644	14001	0.661642	4.31042	0.0022708	0.0372995
Rnaseh2c	ribonuclease H2, subunit C	1715	-0.564198	5.19795	0.00227456	0.0373028
Zfhx2os	zinc finger homeobox 2, opposite strand	4453	1.42499	1.51995	0.00227467	0.0373028
Lamtor5	late endosomal/lysosomal adaptor, MAPK and MTOR activator 5	884	-0.455079	4.98057	0.00228612	0.0374603
Hacd4	3-hydroxyacyl-CoA dehydratase 4	6756	-0.710201	5.99839	0.00229076	0.0375062
Mysm1	myb-like, SWIRM and MPN domains 1	8946	0.564716	4.85296	0.00229666	0.0375725
Hoxb3os	homeobox B3 and homeobox B2, opposite strand	4201	-1.43022	0.744723	0.00230368	0.037657
Dapk1	death associated protein kinase 1	9012	-0.851404	6.51917	0.00230949	0.0377217
Rab31	RAB31, member RAS oncogene family	3813	-0.73779	6.29291	0.00231508	0.0377576
4930417H01Rik	RIKEN cDNA 4930417H01 gene	1887	1.62611	-0.333397	0.0023154	0.0377576
Cd34	CD34 antigen	7290	-1.37817	0.860023	0.00232253	0.0378431
Casp8ap2	caspase 8 associated protein 2	6826	0.56011	4.66178	0.00232437	0.0378431
Cpne9	copine family member IX	7874	3.94789	-0.918203	0.00233306	0.0379351
Cse1l	chromosome segregation 1-like (S. cerevisiae)	5273	0.572036	5.75258	0.00233375	0.0379351
9930021J03Rik	RIKEN cDNA 9930021J03 gene	8134	0.649793	4.52316	0.00234325	0.0380592
Galnt3	polypeptide N-acetylgalactosaminyltransferase 3	4374	-1.23033	1.72552	0.00234949	0.0381194
Gm12841	predicted gene 12841	338	-0.495557	5.04973	0.00235117	0.0381194
Slc2a3	solute carrier family 2 (facilitated glucose transporter), member 3	7245	-0.592411	5.35658	0.00235259	0.0381194
Cobll1	Cobl-like 1	8342	0.597974	4.93936	0.00235833	0.0381821
Cyba	cytochrome b-245, alpha polypeptide	1039	-0.752518	8.18999	0.00236827	0.0382794
Ankmy1	ankyrin repeat and MYND domain containing 1	4846	-1.44892	0.552987	0.00236992	0.0382794
Pla2g15	phospholipase A2, group XV	3013	-0.74997	6.35942	0.00237058	0.0382794
Gm38358		428	4.78	1.11436	0.00237187	0.0382794
Cln6	ceroid-lipofuscinosis, neuronal 6	2434	-0.545854	5.18787	0.00238089	0.0383945
Gm6336	ribosomal protein L12 pseudogene	492	4.53929	-1.44988	0.00238414	0.0384164
Zfp26	zinc finger protein 26	14154	0.508542	4.40719	0.00238979	0.0384748
Tmem106a	transmembrane protein 106A	3138	-0.786815	6.53587	0.00239155	0.0384748
Bst2	bone marrow stromal cell antigen 2	903	-0.789225	6.13525	0.00240423	0.0386483
Rcan1	regulator of calcineurin 1	3085	-0.534727	3.7975	0.00241042	0.0387171
Mras	muscle and microspikes RAS	5134	-1.3497	1.95429	0.00241416	0.0387465
Yju2	YJU2 splicing factor	4956	-0.555208	3.77114	0.0024304	0.0389765
Gm37607		2623	1.97401	-0.0325506	0.00243378	0.039
Nmt2	N-myristoyltransferase 2	6556	0.483448	4.66252	0.00243648	0.0390124
Mpeg1	macrophage expressed gene 1	4334	-0.770792	9.05683	0.00244045	0.0390453
Gm16008	predicted gene 16008	1324	-0.59198	3.28113	0.0024431	0.039057
Cables1	CDK5 and Abl enzyme substrate 1	3839	-1.17561	2.15521	0.00244631	0.0390775
Kat2b-ps	K(lysine) acetyltransferase 2B, pseudogene	2490	-8.55382	-0.494279	0.00245075	0.0391178
Arhgap23	Rho GTPase activating protein 23	6637	-0.74872	4.61144	0.00245444	0.039146
Rnf225	ring finger protein 225	3239	2.09409	0.756401	0.00245871	0.0391833
Mt2	metallothionein 2	588	-1.41244	2.62962	0.00246177	0.0391909
Slc30a4	solute carrier family 30 (zinc transporter), member 4	5482	0.617215	3.51115	0.00246352	0.0391909
Cd200r4	CD200 receptor 4	2045	-1.06752	3.13564	0.00246497	0.0391909
Dram2	DNA-damage regulated autophagy modulator 2	3758	0.573643	4.95288	0.00246878	0.0392209
Socs4	suppressor of cytokine signaling 4	6877	0.567849	5.00199	0.00247641	0.0393113
Rasgef1b	RasGEF domain family, member 1B	13805	0.690023	5.71286	0.00248495	0.0394162
Slc20a2	solute carrier family 20, member 2	6216	0.542786	4.31025	0.00248759	0.0394273
Slc48a1	solute carrier family 48 (heme transporter), member 1	2751	-0.546277	5.86661	0.00249188	0.0394645
Cfp	complement factor properdin	1736	-0.825685	9.86435	0.00249972	0.0395578
Gm37689		275	-5.03599	-1.21892	0.00250167	0.0395579
Tmem184c	transmembrane protein 184C	2723	0.674919	4.24231	0.00250874	0.0396389
Pink1	PTEN induced putative kinase 1	2673	-0.650457	6.09424	0.0025129	0.0396738
Gm37592		373	1.38787	0.0705362	0.00251561	0.0396857
5730488B01Rik	RIKEN cDNA 5730488B01 gene	2311	1.49537	1.53432	0.00252326	0.0397755
Smox	spermine oxidase	3894	-0.620572	4.19234	0.00253679	0.0399579
Rpl21-ps1	ribosomal protein 21, pseudogene 1	480	4.39442	0.807163	0.00254213	0.0400109
Aif1l	allograft inflammatory factor 1-like	4032	2.4283	-1.10793	0.00257561	0.0405067
Gm42748		2341	1.19247	1.15541	0.00258165	0.0405703
Megf8	multiple EGF-like-domains 8	10159	-0.801103	4.04236	0.00258727	0.0406271
Pnkp	polynucleotide kinase 3'- phosphatase	3250	-0.477922	5.61528	0.00259488	0.0406851
Mlkl	mixed lineage kinase domain-like	2303	-1.01108	3.57958	0.00259496	0.0406851
Gm15356		2741	3.33348	-1.21725	0.00259862	0.040692
Hpcal1	hippocalcin-like 1	1695	-0.641632	6.36644	0.00259941	0.040692
mt-Tc		66	1.79376	1.81052	0.0026102	0.040815
3110082I17Rik	RIKEN cDNA 3110082I17 gene	2885	-0.65852	4.0321	0.00261155	0.040815
Gm47827		414	1.24516	0.51498	0.00261329	0.040815
Ighv1-77	immunoglobulin heavy variable 1-77	406	2.49274	4.00029	0.0026218	0.0409166
Acaca	acetyl-Coenzyme A carboxylase alpha	17074	0.563158	5.88965	0.00262402	0.0409198
Xpo1	exportin 1	7181	0.775581	6.31728	0.00262872	0.0409433
4930470G03Rik	RIKEN cDNA 4930470G03 gene	2447	0.791613	4.53031	0.00262955	0.0409433
Spef1l	sperm flagellar 1 like	1990	-1.32374	0.0620676	0.00263487	0.0409601
Mef2c	myocyte enhancer factor 2C	15715	0.740503	6.81131	0.00263507	0.0409601
Zfp974	zinc finger protein 974	7518	1.01795	1.99333	0.00263809	0.0409601
H2aj	H2J.A histone	1831	-0.547917	5.48034	0.00263869	0.0409601
Mir6244	microRNA 6244	117	1.83961	-0.673131	0.00264204	0.0409637
Ndufb6	NADH:ubiquinone oxidoreductase subunit B6	659	-0.542247	4.09485	0.00264295	0.0409637
Sgms2	sphingomyelin synthase 2	6227	-1.01942	2.74899	0.00264885	0.0410238
Dip2c	disco interacting protein 2 homolog C	8235	0.958698	3.03177	0.00266031	0.0411666
Ttc28	tetratricopeptide repeat domain 28	12315	0.745875	3.60445	0.00266505	0.0411666
Krt83	keratin 83	1842	-2.02057	-0.816998	0.00266518	0.0411666
Gm15856		1162	-1.98163	0.0982163	0.0026683	0.0411666
Zfp131	zinc finger protein 131	4614	0.541109	4.982	0.00266866	0.0411666
Tbc1d2	TBC1 domain family, member 2	5425	-1.20653	2.24043	0.00267021	0.0411666
Vsir	V-set immunoregulatory receptor	5014	-0.685966	8.62539	0.00267873	0.04123
Gm47155		2175	2.83759	-0.810341	0.00267987	0.04123
Fcgr1	Fc receptor, IgG, high affinity I	2589	-1.09478	5.0294	0.00268041	0.04123
Mylk3	myosin light chain kinase 3	4283	-1.41984	1.39043	0.00268687	0.0412982
Cmtm3	CKLF-like MARVEL transmembrane domain containing 3	2986	-0.718301	6.33917	0.00269149	0.0413379
Bspry	B-box and SPRY domain containing	2352	-1.03735	1.8603	0.00269906	0.041408
Gm8337	heat shock protein 8 pseudogene	1938	3.13915	-0.965156	0.00270018	0.041408
Fpr1	formyl peptide receptor 1	1324	-1.22578	3.817	0.00270216	0.041408
Slc39a10	solute carrier family 39 (zinc transporter), member 10	6095	0.861341	4.16526	0.0027107	0.0415077
Fam76b	family with sequence similarity 76, member B	4667	0.451645	5.26275	0.00273182	0.0417995
St3gal4	ST3 beta-galactoside alpha-2,3-sialyltransferase 4	2923	-0.65534	6.26143	0.00274311	0.0419407
Arg2	arginase type II	1428	-1.02597	1.9501	0.00275126	0.0420338
Bmx	BMX non-receptor tyrosine kinase	3092	-1.44757	1.32207	0.00276074	0.0421468
Fam234a	family with sequence similarity 234, member A	4016	-0.70462	6.93547	0.00276318	0.0421525
Ighv1-62	immunoglobulin heavy variable V1-62	350	-1.98117	-1.44505	0.00277137	0.0422262
Ptprj	protein tyrosine phosphatase, receptor type, J	8352	0.734327	7.49402	0.00277216	0.0422262
Gm44164		2561	1.9789	0.222001	0.0027754	0.0422438
Abcb9	ATP-binding cassette, sub-family B (MDR/TAP), member 9	5601	-0.612983	3.10023	0.00279151	0.0424573
Rassf8	Ras association (RalGDS/AF-6) domain family (N-terminal) member 8	5559	-1.17687	3.76043	0.00279695	0.0425082
Gpx1	glutathione peroxidase 1	1441	-0.779295	9.40327	0.00279914	0.0425096
Taldo1	transaldolase 1	2171	-0.679695	7.57848	0.00282355	0.0428485
Gm15832		1832	-0.617356	3.63179	0.00282991	0.042913
Slc7a8	solute carrier family 7 (cationic amino acid transporter, y+ system), member 8	5005	-0.752894	5.36585	0.00283612	0.0429751
Klra7	killer cell lectin-like receptor, subfamily A, member 7	1265	-0.848073	2.64172	0.00283891	0.0429853
Gm49553		1951	1.10333	1.40082	0.00285288	0.0431646
Clstn1	calsyntenin 1	4662	-0.509098	4.54546	0.00285651	0.0431875
Fxyd5	FXYD domain-containing ion transport regulator 5	4192	-0.700646	8.63431	0.00286423	0.0432719
Rbm26	RNA binding motif protein 26	7649	0.492407	5.7044	0.00286683	0.0432791
Cdk12	cyclin-dependent kinase 12	11730	0.561789	5.78849	0.00286983	0.0432909
Pex11a	peroxisomal biogenesis factor 11 alpha	3182	-1.00245	2.63881	0.00287318	0.0432909
Slfn4	schlafen 4	3964	-0.989803	7.48881	0.00287399	0.0432909
Rab11fip2	RAB11 family interacting protein 2 (class I)	6080	0.698463	3.1882	0.0028894	0.0434907
Dock11	dedicator of cytokinesis 11	9240	0.701479	6.6131	0.00289294	0.0435118
Spp1	secreted phosphoprotein 1	1648	-1.12363	3.88743	0.00290625	0.0436677
Gk5	glycerol kinase 5 (putative)	8493	1.0016	1.77767	0.0029076	0.0436677
Pank3	pantothenate kinase 3	7376	0.50171	4.9372	0.00292249	0.0438373
Ankrd33b	ankyrin repeat domain 33B	8761	-0.536482	5.35317	0.00292321	0.0438373
Gm14295	predicted gene 14295	3527	1.73266	0.196896	0.00293118	0.0439246
Zfp60	zinc finger protein 60	8390	0.709447	3.10419	0.00300784	0.0450401
Selenbp1	selenium binding protein 1	2273	-0.651091	4.31842	0.00301286	0.0450821
Cd3g	CD3 antigen, gamma polypeptide	3269	-0.754014	6.32524	0.00301626	0.0450974
Rasgrp4	RAS guanyl releasing protein 4	6363	-0.684386	6.35562	0.00301887	0.0450974
Slc2a6	solute carrier family 2 (facilitated glucose transporter), member 6	3211	-0.714339	5.8966	0.00302054	0.0450974
Cmklr1	chemokine-like receptor 1	3408	-0.984765	7.15324	0.00305762	0.0456176
Arhgap10	Rho GTPase activating protein 10	3084	-0.771512	3.32105	0.00307481	0.0458393
Celsr3	cadherin, EGF LAG seven-pass G-type receptor 3	12063	-1.0786	2.92127	0.00307721	0.0458393
Itpr3os	inositol 1,4,5-triphosphate receptor 3, opposite strand	794	1.27362	2.00109	0.0030806	0.0458393
Atrx	ATRX, chromatin remodeler	21757	0.770824	6.78144	0.0030815	0.0458393
Zkscan8	zinc finger with KRAB and SCAN domains 8	8902	0.983606	3.26365	0.00308687	0.0458667
ENSMUSG00002076169		141	-0.581622	4.82347	0.00308785	0.0458667
Nyx	nyctalopin	5183	1.20329	2.25877	0.00309568	0.0459296
Gm49393		546	-0.859036	2.75944	0.0030966	0.0459296
Senp7	SUMO1/sentrin specific peptidase 7	13966	0.52954	4.93229	0.00310036	0.0459517
Pgm2	phosphoglucomutase 2	2590	-0.603634	4.15157	0.00311384	0.046118
Gpr85	G protein-coupled receptor 85	4083	3.35946	-0.780729	0.00312199	0.046205
Lig3	ligase III, DNA, ATP-dependent	7284	0.49434	4.49249	0.00312786	0.0462582
Clec4e	C-type lectin domain family 4, member e	4965	-1.01834	5.18937	0.00313066	0.046266
Gm43809		408	-0.456624	4.82109	0.00314207	0.0463676
Gm16793	predicted gene, 16793	1680	1.3532	0.77757	0.00314303	0.0463676
Zfp931	zinc finger protein 931	2299	1.168	1.02619	0.0031459	0.0463676
Otulinl	OTU deubiquitinase with linear linkage specificity like	3241	-0.476581	5.67591	0.00314666	0.0463676
Tsc22d2	TSC22 domain family, member 2	11244	0.541249	5.1566	0.00315717	0.0464889
Gm48342		1899	0.779037	2.91268	0.00317149	0.0466659
Snord118	small nucleolar RNA, C/D box 118	135	4.83953	-2.13041	0.00318713	0.046862
Gm23344	predicted gene, 23344	68	2.28372	0.28212	0.00319246	0.0469065
Gm44560		3115	0.936578	2.17663	0.00320264	0.0470221
Gm43388		1225	0.976574	2.6299	0.00322857	0.0473586
Podnl1	podocan-like 1	3549	-0.850196	3.31589	0.00323021	0.0473586
Ggn	gametogenetin	2800	1.79749	0.314035	0.00324082	0.04748
Tnfsf12	tumor necrosis factor (ligand) superfamily, member 12	1515	-0.761744	4.84295	0.00324355	0.0474857
Ganc	glucosidase, alpha; neutral C	9096	0.481037	5.17582	0.00325334	0.0475948
Gm15777		876	1.52328	0.324244	0.00325737	0.0476195
Trgv2	T cell receptor gamma variable 2	491	-1.29191	1.10781	0.00328864	0.048042
Gm16048		663	5.76489	0.532954	0.00330789	0.0482886
Nae1	NEDD8 activating enzyme E1 subunit 1	8201	0.488523	4.75486	0.00331132	0.0482904
Perp	PERP, TP53 apoptosis effector	1952	-1.4649	-0.242952	0.0033141	0.0482904
Samd9l	sterile alpha motif domain containing 9-like	5427	0.780121	7.24103	0.00331791	0.0482904
Zscan30	zinc finger and SCAN domain containing 30	2474	1.28706	0.761537	0.0033186	0.0482904
Gpr174	G protein-coupled receptor 174	5402	0.736495	4.55801	0.00331989	0.0482904
Cnpy4	canopy FGF signaling regulator 4	2399	-0.504631	4.17594	0.00332436	0.0483209
Gm45753		2753	-0.705708	3.09386	0.00335744	0.048737
Igkv4-58	immunoglobulin kappa variable 4-58	358	-1.77454	2.87689	0.00335779	0.048737
Adam11	a disintegrin and metallopeptidase domain 11	5669	-0.995509	2.34051	0.00336512	0.0488086
Slc9a7	solute carrier family 9 (sodium/hydrogen exchanger), member 7	3820	0.749881	3.83587	0.00338614	0.0490785
Gm15408	predicted gene 15408	1379	1.26156	2.07198	0.00340332	0.0492924
Epha1	Eph receptor A1	3928	-1.02202	1.43321	0.00340937	0.0493434
1700093J21Rik	RIKEN cDNA 1700093J21 gene	647	3.39605	-0.994799	0.00341205	0.0493434
Gmfg	glia maturation factor, gamma	2817	-0.727246	7.10929	0.00341413	0.0493434
Klrd1	killer cell lectin-like receptor, subfamily D, member 1	1281	-0.592119	3.84849	0.00343708	0.04964
Pik3r6	phosphoinositide-3-kinase regulatory subunit 5	3622	-0.769946	4.46469	0.00345926	0.0499248
Gm22953		101	-0.647776	6.36386	0.00347206	0.0500462
Plbd1	phospholipase B domain containing 1	2633	-0.670502	6.77762	0.00347416	0.0500462
Gm16537	predicted gene 16537	702	-1.89	-0.45238	0.00347505	0.0500462
Wipi1	WD repeat domain, phosphoinositide interacting 1	4410	-0.960034	3.50548	0.00348306	0.0500481
Snord2	small nucleolar RNA, C/D box 2	69	1.26344	1.47351	0.00348394	0.0500481
Ints2	integrator complex subunit 2	10609	0.696834	3.85058	0.00348531	0.0500481
Ndufa11	NADH:ubiquinone oxidoreductase subunit A11	1092	-0.519057	4.70192	0.00348614	0.0500481
Csf2ra	colony stimulating factor 2 receptor, alpha, low-affinity (granulocyte-macrophage)	2871	-0.804017	7.44568	0.00348749	0.0500481
Btaf1	B-TFIID TATA-box binding protein associated factor 1	10259	0.606873	5.62788	0.00349552	0.0501279
Gm44428		874	-1.78204	-0.489988	0.00350007	0.0501577
S1pr2	sphingosine-1-phosphate receptor 2	7971	0.703714	3.75209	0.00350563	0.050177
Particl	promoter of Mat2a antisense radiation induced circulating long non-coding RNA	1560	0.579358	3.69607	0.00350634	0.050177
Gm7582	component of Sp100-rs pseudogene	891	1.39009	-0.0256972	0.00351183	0.0502201
Gm50252		1528	1.00571	2.26844	0.003518	0.0502731
Bclaf3	Bclaf1 and Thrap3 family member 3	4869	0.764599	3.33846	0.00352431	0.0503016
Pik3r3	phosphoinositide-3-kinase regulatory subunit 3	5300	1.1494	0.876402	0.00352494	0.0503016
Prox1	prospero homeobox 1	8390	2.18002	0.212473	0.00353213	0.0503687
C1galt1	core 1 synthase, glycoprotein-N-acetylgalactosamine 3-beta-galactosyltransferase, 1	6092	0.531456	5.72894	0.00353563	0.0503833
B230208H11Rik	RIKEN cDNA B230208H11 gene	1143	-1.7737	0.35218	0.0035457	0.0504914
Lss	lanosterol synthase	10787	0.619096	3.61558	0.0035511	0.0505232
Gm12944	60S ribosomal protein L21 pseudogene	463	2.57023	-0.876139	0.0035529	0.0505232
Fmr1	FMRP translational regulator 1	8966	0.555501	4.93733	0.0035578	0.0505576
Bank1	B cell scaffold protein with ankyrin repeats 1	7486	0.808091	7.49906	0.00357306	0.050739
Gabarapl1	gamma-aminobutyric acid (GABA) A receptor-associated protein-like 1	2013	-0.54728	4.34949	0.00358164	0.0508253
Mir7682	microRNA 7682	58	3.28762	-0.996199	0.00359254	0.0509095
Cstb	cystatin B	603	-0.638112	5.3127	0.00359258	0.0509095
Rnaset2a	ribonuclease T2A	3343	-0.557143	4.82152	0.0035954	0.050914
Cd180	CD180 antigen	4509	0.688447	6.76731	0.00360448	0.051007
Sema5a	sema domain, seven thrombospondin repeats (type 1 and type 1-like), transmembrane domain (TM) and short cytoplasmic domain, (semaphorin) 5A	18686	1.14099	1.11899	0.00360989	0.0510481
Tmem140	transmembrane protein 140	5853	-0.497065	4.77063	0.00362509	0.0512274
Ighv6-5	immunoglobulin heavy variable V6-5	357	3.14492	-1.27283	0.003637	0.0513601
Gm9939	predicted gene 9939	2103	1.4783	0.932879	0.00364772	0.0514654
Gm38316	predicted gene, 38316	469	-0.604322	4.25726	0.00364953	0.0514654
9830107B12Rik	RIKEN cDNA 9830107B12 gene	3691	-1.85593	0.970202	0.00365665	0.0515067
Tmprss13	transmembrane protease, serine 13	3245	-1.12371	1.94542	0.00365956	0.0515067
Trim30c	tripartite motif-containing 30C	1716	0.97684	2.54839	0.00366398	0.0515067
Rbks	ribokinase	1489	-0.762824	2.30309	0.00366587	0.0515067
Akap11	A kinase (PRKA) anchor protein 11	11015	0.489638	5.16276	0.00366692	0.0515067
Itga5	integrin alpha 5 (fibronectin receptor alpha)	4933	-0.611298	4.90031	0.00366766	0.0515067
Cstdc4	cystatin domain containing 4	1862	-1.46457	-0.470604	0.00367481	0.0515716
Fancm	Fanconi anemia, complementation group M	10440	0.629138	3.5312	0.00368246	0.0516433
Gm4258	predicted gene 4258	1453	3.79125	0.763109	0.00369384	0.0517014
Zdhhc23	zinc finger, DHHC domain containing 23	5836	0.733733	3.1862	0.00369411	0.0517014
Eif2ak4	eukaryotic translation initiation factor 2 alpha kinase 4	7457	0.469666	4.93812	0.00369423	0.0517014
Gprc5a	G protein-coupled receptor, family C, group 5, member A	2083	-1.50447	0.800183	0.00371584	0.0519592
Gpld1	glycosylphosphatidylinositol specific phospholipase D1	5415	0.596401	4.06308	0.00371776	0.0519592
Fut7	fucosyltransferase 7	2355	-1.09842	2.3892	0.00372643	0.052023
Ninj1	ninjurin 1	1570	-0.80811	6.86136	0.00372744	0.052023
Plpp3	phospholipid phosphatase 3	3159	0.737513	2.6	0.00373091	0.0520357
Fcnaos	ficolin A, opposite strand	1617	-0.947858	6.88649	0.00373785	0.0520967
Gm45774		2665	-1.3851	2.51035	0.003742	0.0521189
AW112010	expressed sequence AW112010	804	-0.812078	6.56512	0.00376248	0.0523516
Gm26935		519	1.85486	-0.993829	0.00376386	0.0523516
Enpp5	ectonucleotide pyrophosphatase/phosphodiesterase 5	4858	-0.8888	4.5855	0.00376881	0.0523846
Gm24299	predicted gene, 24299	71	1.54341	0.129127	0.00377781	0.0524739
Fbxo11	F-box protein 11	4397	0.598337	6.08485	0.00378459	0.0525322
Gm28577		741	-3.99637	0.533636	0.00379958	0.0527043
Pirb	paired Ig-like receptor B	4471	-0.718441	7.96129	0.00381483	0.0528798
Pakap	paralemmin A kinase anchor protein	12136	0.73961	3.9449	0.00382245	0.0529493
Fkbp1b	FK506 binding protein 1b	1021	-1.2214	2.75448	0.00384086	0.053168
Gm42798		3972	1.68979	-0.335754	0.0038598	0.0533602
Tnfrsf9	tumor necrosis factor receptor superfamily, member 9	2722	-0.695133	3.33436	0.00385999	0.0533602
Scarf1	scavenger receptor class F, member 1	2887	-0.930896	4.71264	0.00386813	0.0534364
1700082M22Rik	RIKEN cDNA 1700082M22 gene	2210	6.33594	-1.11188	0.00387232	0.053458
Gm13986	predicted gene 13986	5352	4.77556	1.85351	0.00387691	0.053466
ENSMUSG00002076847		88	1.6891	0.591418	0.00387816	0.053466
Mamld1	mastermind-like domain containing 1	4812	-4.81812	1.78901	0.00389543	0.0536217
Fn1	fibronectin 1	11685	-1.0719	12.8858	0.00389639	0.0536217
Gm44616		1732	-0.622713	3.82281	0.00389736	0.0536217
Lmbrd2	LMBR1 domain containing 2	8588	0.633295	3.73518	0.00390278	0.0536315
Ramp3	receptor (calcitonin) activity modifying protein 3	1380	-1.04592	4.07541	0.00390335	0.0536315
Hivep2	human immunodeficiency virus type I enhancer binding protein 2	13720	0.649206	6.15063	0.00392607	0.0538773
Acer3	alkaline ceramidase 3	15324	-0.564951	4.90144	0.00392787	0.0538773
Mbtd1	mbt domain containing 1	13896	0.429807	4.86495	0.00392956	0.0538773
Shprh	SNF2 histone linker PHD RING helicase	14066	0.47317	4.47281	0.00393184	0.0538773
Cdkn2a	cyclin dependent kinase inhibitor 2A	1172	-1.50256	2.32144	0.00395403	0.054145
Oscp1	organic solute carrier partner 1	5254	-1.42822	1.71816	0.00396058	0.054198
Cxcr3	chemokine (C-X-C motif) receptor 3	1731	-0.610103	4.69829	0.00396611	0.054198
Klhl13	kelch-like 13	4253	4.89023	0.112286	0.00396725	0.054198
Gm5047	predicted gene 5047	801	-1.74415	-1.48289	0.00396966	0.054198
Megf9	multiple EGF-like-domains 9	8226	-0.856628	3.7659	0.00397534	0.054198
Gm13920	predicted gene 13920	1663	3.51156	-0.209555	0.00397631	0.054198
Ift57	intraflagellar transport 57	2862	-0.727897	2.80196	0.00397656	0.054198
Hook1	hook microtubule tethering protein 1	8318	0.579333	3.63703	0.00399043	0.0543506
Vcan	versican	14462	-1.3223	2.30164	0.00401104	0.0545947
Cnpy2	canopy FGF signaling regulator 2	1740	-0.582507	5.06333	0.00402107	0.0546946
Usp24	ubiquitin specific peptidase 24	12350	0.677595	6.74051	0.00402495	0.0547109
Uqcrq	ubiquinol-cytochrome c reductase, complex III subunit VII	1831	-0.577764	5.471	0.0040344	0.0547885
Naip2	NLR family, apoptosis inhibitory protein 2	4846	-0.585896	5.64233	0.00403605	0.0547885
Gm45205		3330	-0.646044	5.90521	0.0040497	0.0549371
Gm21985	predicted gene 21985	4532	0.858721	6.32697	0.00405383	0.0549565
Ap1s3	adaptor-related protein complex AP-1, sigma 3	2878	0.55605	3.97855	0.00407567	0.0552157
Arl11	ADP-ribosylation factor-like 11	2184	-0.833341	3.63796	0.00408422	0.0552585
Map3k10	mitogen-activated protein kinase kinase kinase 10	4142	-0.506494	3.82218	0.00408427	0.0552585
Usp34	ubiquitin specific peptidase 34	18453	0.641447	6.6879	0.00410623	0.0555187
Skap1	src family associated phosphoprotein 1	7462	-0.568662	5.37935	0.00411179	0.0555481
Cd300lg	CD300 molecule like family member G	2737	-0.862079	4.39153	0.00411508	0.0555481
Frmd4b	FERM domain containing 4B	14302	-0.799288	5.9642	0.00411841	0.0555481
G0s2	G0/G1 switch gene 2	871	-1.14413	2.29198	0.00411933	0.0555481
Rubcn	RUN domain and cysteine-rich domain containing, Beclin 1-interacting protein	7478	0.658042	6.6184	0.00416737	0.0561587
Lats2	large tumor suppressor 2	6971	0.523041	5.6536	0.00418001	0.0562918
Mien1	migration and invasion enhancer 1	747	-0.551001	5.02965	0.00418733	0.0563529
Gm16274	family with sequence similarity 111, member A pseudogene	592	4.02953	2.20814	0.00419811	0.0564607
Usp9x	ubiquitin specific peptidase 9, X chromosome	15051	0.862118	5.81492	0.00420302	0.0564744
Pgd	phosphogluconate dehydrogenase	6447	-0.654318	7.25808	0.00420468	0.0564744
Chit1	chitinase 1 (chitotriosidase)	1815	-2.33903	-0.25551	0.0042138	0.0565595
Ston2	stonin 2	12448	-0.795217	3.20798	0.00421859	0.0565865
H2ac7	H2A clustered histone 7	572	-4.45958	0.260575	0.00422817	0.0566776
Noc3l	NOC3 like DNA replication regulator	3977	0.43715	4.45372	0.00423668	0.0567229
Sv2c	synaptic vesicle glycoprotein 2c	9700	-1.39472	-0.83931	0.00423713	0.0567229
Rps27l	ribosomal protein S27-like	816	-0.60662	5.11273	0.00425022	0.0568607
Gm29439		509	0.725013	5.96861	0.00425352	0.0568674
Snord69	small nucleolar RNA, C/D box 69	80	1.29375	0.284967	0.00427879	0.0571389
Arhgap29	Rho GTPase activating protein 29	8815	0.985317	3.79411	0.00427945	0.0571389
Gys1	glycogen synthase 1, muscle	4789	-0.50502	4.16207	0.00428276	0.0571456
Frrs1	ferric-chelate reductase 1	7260	-0.535085	5.22778	0.00428807	0.057179
Usp37	ubiquitin specific peptidase 37	11081	0.476948	4.5374	0.00432375	0.0575853
A830012C17Rik	RIKEN cDNA A830012C17 gene	1665	-1.61671	-0.867976	0.00432421	0.0575853
Rgs3	regulator of G-protein signaling 3	10801	-0.481773	5.00811	0.00433137	0.0576366
Trp53inp2	transformation related protein 53 inducible nuclear protein 2	5257	-0.603447	4.63093	0.00433373	0.0576366
Myo1e	myosin IE	5704	0.682392	6.67784	0.00434701	0.0577755
Plscr3	phospholipid scramblase 3	3148	-0.529909	4.45067	0.0043584	0.0578891
9230102O04Rik	RIKEN cDNA 9230102O04 gene	935	-8.6051	5.89297	0.00439642	0.0583338
Rnd3	Rho family GTPase 3	4432	-0.751192	3.26241	0.00439763	0.0583338
Klhl22	kelch-like 22	5234	-0.484057	3.97007	0.00441232	0.0584906
Ubtd2	ubiquitin domain containing 2	1012	1.18639	1.257	0.00442448	0.058612
Rdh5	retinol dehydrogenase 5	2809	-0.500476	4.9259	0.00442895	0.058612
Gm11706		316	1.06066	0.862255	0.00443284	0.058612
Ighv5-6	immunoglobulin heavy variable 5-6	353	-1.12091	4.70038	0.00443301	0.058612
Rab44	RAB44, member RAS oncogene family	5065	-1.789	4.99213	0.00444976	0.0587952
Gm24853		121	1.40427	0.309231	0.00445849	0.0588724
Zfhx3	zinc finger homeobox 3	20976	-0.989272	3.12817	0.00447205	0.0588891
Gcnt2	glucosaminyl (N-acetyl) transferase 2, I-branching enzyme	7051	-0.694282	3.51464	0.00447303	0.0588891
Adgrl4	adhesion G protein-coupled receptor L4	5704	-1.77848	-0.463488	0.00447486	0.0588891
Otub2	OTU domain, ubiquitin aldehyde binding 2	3695	0.688315	2.66375	0.00447781	0.0588891
Ighv1-42	immunoglobulin heavy variable V1-42	351	1.99788	4.04947	0.00448281	0.0588891
Smdt1	single-pass membrane protein with aspartate rich tail 1	1479	-0.511216	5.3499	0.00448481	0.0588891
Aifm2	apoptosis-inducing factor, mitochondrion-associated 2	4121	-0.750769	4.88397	0.00448872	0.0588891
mt-Ty		67	1.34112	1.53137	0.00448905	0.0588891
Zfp280c	zinc finger protein 280C	5236	0.551575	3.87498	0.0044908	0.0588891
Ralgapa1	Ral GTPase activating protein, alpha subunit 1	12315	0.497457	5.50719	0.0044921	0.0588891
4732440D04Rik	RIKEN cDNA 4732440D04 gene	5428	1.24504	1.33156	0.00449353	0.0588891
Tlr9	toll-like receptor 9	3478	0.635963	5.06859	0.00449451	0.0588891
Gm34121	predicted gene, 34121	4853	2.05914	-0.712607	0.00451099	0.0590669
Sema7a	sema domain, immunoglobulin domain (Ig), and GPI membrane anchor, (semaphorin) 7A	3298	0.857955	5.01585	0.00451967	0.0590866
Ighv1-55	immunoglobulin heavy variable 1-55	415	-1.46633	5.55928	0.00452016	0.0590866
Apc	APC, WNT signaling pathway regulator	16116	0.568556	5.80104	0.00452252	0.0590866
Depdc5	DEP domain containing 5	11774	0.392587	4.90858	0.00452411	0.0590866
C1qtnf12	C1q and tumor necrosis factor related 12	1366	-0.72356	3.00367	0.00452779	0.0590967
Gm29811	predicted gene, 29811	1671	2.00388	-0.796807	0.00454352	0.0592639
Tnfrsf21	tumor necrosis factor receptor superfamily, member 21	4109	-0.655254	5.37006	0.00456117	0.059456
Stom	stomatin	2827	-0.716125	6.68182	0.00456697	0.0594796
Tmc3	transmembrane channel-like gene family 3	9027	0.840145	2.38208	0.00456883	0.0594796
Zfp524	zinc finger protein 524	1436	-0.544399	3.60446	0.00457868	0.0595697
Zfp24	zinc finger protein 24	6271	0.400562	4.67508	0.00458599	0.0596267
Ikzf3	IKAROS family zinc finger 3	8754	0.76466	7.44643	0.00459211	0.0596681
Tbc1d30	TBC1 domain family, member 30	6733	-0.792572	2.34042	0.00459923	0.0597224
Sec22c	SEC22 homolog C, vesicle trafficking protein	6119	-0.474294	4.14418	0.00461377	0.0598437
Gm16712	predicted gene, 16712	1960	-0.729314	3.47741	0.00461445	0.0598437
Mir5129	microRNA 5129	78	1.67608	1.55955	0.00462203	0.0599038
Igkv4-61	immunoglobulin kappa chain variable 4-61	382	-2.16258	3.52101	0.00463162	0.0599898
Cpq	carboxypeptidase Q	5026	-0.60417	5.41911	0.00463808	0.0600353
5330438D12Rik	RIKEN cDNA 5330438D12 gene	2517	0.793924	2.05158	0.00470641	0.0608809
Gvin3	GTPase, very large interferon inducible, family member 3	7293	0.862208	6.94878	0.00473545	0.0611793
Gm20538		225	-0.485673	4.74202	0.0047371	0.0611793
Zbtb33	zinc finger and BTB domain containing 33	5122	0.741269	4.04009	0.0047385	0.0611793
Rab27a	RAB27A, member RAS oncogene family	3879	-0.643445	6.35423	0.00474737	0.0612549
Ngp	neutrophilic granule protein	1222	-2.2398	8.6072	0.00475125	0.0612661
Hoxb4	homeobox B4	2566	-0.846231	2.44952	0.00477307	0.0614824
Bloc1s1	biogenesis of lysosomal organelles complex-1, subunit 1	1288	-0.501824	4.89013	0.00477407	0.0614824
Rab32	RAB32, member RAS oncogene family	2339	-0.678105	6.00258	0.00478858	0.0616303
Ltf	lactotransferrin	3450	-2.13945	7.78306	0.00481407	0.0618537
Lama2	laminin, alpha 2	16605	6.68969	0.210995	0.00481503	0.0618537
Mob2	MOB kinase activator 2	6248	-0.450078	4.80431	0.00481507	0.0618537
B230219D22Rik	RIKEN cDNA B230219D22 gene	4652	0.626126	5.46905	0.00483286	0.0620431
Kansl1l	KAT8 regulatory NSL complex subunit 1-like	6664	0.56744	3.44447	0.00485439	0.0622801
Kmt2c	lysine (K)-specific methyltransferase 2C	20291	0.636575	6.55754	0.00486104	0.0623261
Dnajc15	DnaJ heat shock protein family (Hsp40) member C15	6513	-0.516105	4.57746	0.00486853	0.0623828
Il23a	interleukin 23, alpha subunit p19	2247	3.14536	8.38589	0.0048762	0.0624377
Gm26741		87	1.04881	1.1838	0.00487896	0.0624377
Gm45693		1157	6.14086	-0.283701	0.00492244	0.0629546
Sesn3	sestrin 3	15269	0.678036	6.65087	0.00494071	0.0631486
Itm2c	integral membrane protein 2C	2491	-0.684199	7.17258	0.00495315	0.0632678
Igkv9-120	immunoglobulin kappa chain variable 9-120	353	-0.936662	5.33774	0.0049797	0.063567
L3mbtl3	L3MBTL3 histone methyl-lysine binding protein	9713	0.474613	4.4773	0.00498454	0.0635888
Ajuba	ajuba LIM protein	3646	-1.36648	0.75611	0.00499578	0.0636192
Ccpg1	cell cycle progression 1	7497	-0.59018	6.69992	0.00499627	0.0636192
Ubr3	ubiquitin protein ligase E3 component n-recognin 3	9719	0.510287	5.52352	0.00499631	0.0636192
Uvssa	UV stimulated scaffold protein A	8666	0.706268	4.20816	0.00501188	0.0637776
Nbeal1	neurobeachin like 1	28441	0.605553	3.74219	0.00503221	0.0639963
Npat	nuclear protein in the AT region	6248	0.550586	4.06681	0.00504767	0.0641527
Gm10509	predicted gene 10509	842	1.12546	0.394702	0.00505516	0.0642079
Pstpip1	proline-serine-threonine phosphatase-interacting protein 1	3830	-0.603505	6.67904	0.00508048	0.0644526
Frat2	frequently rearranged in advanced T cell lymphomas 2	2161	-0.513984	3.71578	0.00508077	0.0644526
Map4k5	mitogen-activated protein kinase kinase kinase kinase 5	8614	0.542251	4.43642	0.00508484	0.064464
Sirpb1c	signal-regulatory protein beta 1C	3682	-0.921554	3.05259	0.00509347	0.0644968
Dennd5b	DENN/MADD domain containing 5B	18081	0.672805	4.86003	0.00509378	0.0644968
Gm8741	Nhp2 non-histone chromosome protein 2-like 1 pseudogene	384	3.84458	1.20665	0.00511298	0.0646997
Tnks	tankyrase, TRF1-interacting ankyrin-related ADP-ribose polymerase	14888	0.543592	5.47649	0.00512042	0.0647519
Adcy4	adenylate cyclase 4	4672	-1.14788	4.4415	0.00512347	0.0647519
Osbpl8	oxysterol binding protein-like 8	9600	0.54188	5.63937	0.00513001	0.0647942
Camk1d	calcium/calmodulin-dependent protein kinase ID	7427	0.577448	5.89622	0.00513319	0.0647942
Tmem256	transmembrane protein 256	1105	-0.599391	4.19325	0.00514776	0.0649378
Sox8	SRY (sex determining region Y)-box 8	3118	4.61429	8.38422	0.005172	0.0652031
Gm8649	predicted gene 8649	233	-7.14291	-0.198297	0.00519076	0.0653991
Gpx4	glutathione peroxidase 4	1724	-0.64517	6.69324	0.005202	0.0655001
Igkv4-57-1	immunoglobulin kappa variable 4-57-1	373	-1.23311	3.89195	0.00523486	0.065873
Tst	thiosulfate sulfurtransferase, mitochondrial	3163	-1.03182	1.92075	0.0052448	0.0659433
Amdhd2	amidohydrolase domain containing 2	3659	-0.541611	4.32647	0.00524693	0.0659433
Fam71b	family with sequence similarity 71, member B	2493	-1.20978	0.368692	0.00527814	0.0662947
Rapgef4os3	Rap guanine nucleotide exchange factor (GEF) 4, opposite strand 3	3485	2.07787	0.254065	0.00528785	0.0663755
Gmcl1	germ cell-less, spermatogenesis associated 1	6493	0.448456	4.30999	0.00529349	0.0664054
Wdr44	WD repeat domain 44	8353	0.518792	4.42447	0.00530614	0.066523
Abhd4	abhydrolase domain containing 4	3284	-0.52716	4.80577	0.00531188	0.066554
Gm37370		1410	2.13153	-0.850418	0.00532588	0.0666883
Mbd4	methyl-CpG binding domain protein 4	5280	0.605154	3.78256	0.00533076	0.0667083
Gm48277	predicted gene, 48277	1742	-5.28653	-1.84038	0.00535623	0.0669859
Tmem14c	transmembrane protein 14C	914	-0.508072	5.85138	0.00537365	0.0671086
Asxl2	ASXL transcriptional regulator 2	15941	0.547438	5.55689	0.00537461	0.0671086
Suclg2	succinate-Coenzyme A ligase, GDP-forming, beta subunit	4623	0.419644	4.81477	0.00537595	0.0671086
Ccdc180	coiled-coil domain containing 180	5292	-1.1204	1.31323	0.00541716	0.0675815
Gm13204	predicted gene 13204	821	1.42216	-0.0634782	0.00542376	0.0676224
Ctsw	cathepsin W	1887	-0.53594	5.39613	0.00544685	0.0678687
Igkv8-27	immunoglobulin kappa chain variable 8-27	360	1.40219	5.31261	0.00545802	0.0679421
1700010K24Rik	RIKEN cDNA 1700010K24 gene	226	-6.30304	-0.728423	0.00545942	0.0679421
6820431F20Rik	cadherin 11 pseudogene	5006	1.07957	1.28826	0.00546433	0.0679615
Gm10552	predicted gene 10552	1056	0.662023	3.56736	0.00547102	0.0679996
Rhov	ras homolog family member V	1703	-1.6518	-0.384967	0.0054844	0.0679996
Cdk13	cyclin-dependent kinase 13	13456	0.630578	6.51605	0.00548486	0.0679996
Ptgis	prostaglandin I2 (prostacyclin) synthase	2567	-1.06332	6.87586	0.00548621	0.0679996
Insig1	insulin induced gene 1	3093	0.477009	5.12937	0.00548637	0.0679996
Gstk1	glutathione S-transferase kappa 1	1469	-0.791603	2.35608	0.00548891	0.0679996
D430018E03Rik	RIKEN cDNA D430018E03 gene	3832	3.5418	0.749618	0.0054908	0.0679996
Ranbp6	RAN binding protein 6	4575	0.593402	4.19642	0.00550185	0.068078
Tomm7	translocase of outer mitochondrial membrane 7	1125	-0.512164	5.37638	0.00550382	0.068078
Fibcd1	fibrinogen C domain containing 1	4751	1.96207	0.500026	0.00551294	0.0681494
Mertk	MER proto-oncogene tyrosine kinase	4336	-0.830708	6.12592	0.00552721	0.0682842
Mgat4a	mannoside acetylglucosaminyltransferase 4, isoenzyme A	12881	0.453472	5.61597	0.00554722	0.0684899
Prxl2b	peroxiredoxin like 2B	1027	-0.906083	3.62061	0.00558833	0.0689555
Sp4	trans-acting transcription factor 4	5770	0.673682	4.15309	0.00562313	0.0692802
Gm17491	predicted gene, 17491	2311	0.661742	3.68943	0.0056247	0.0692802
Zfp729b	zinc finger protein 729b	4865	0.692513	3.57554	0.00562486	0.0692802
Rhobtb2	Rho-related BTB domain containing 2	10124	0.441561	5.41434	0.00562893	0.0692883
4833422M21Rik	RIKEN cDNA 4833422M21 gene	5720	3.78282	0.137549	0.00564436	0.0694362
Man1a2	mannosidase, alpha, class 1A, member 2	7969	0.461023	5.39794	0.00565397	0.0695123
Adora2a	adenosine A2a receptor	3062	-0.548882	4.94218	0.00567961	0.0697184
Srcin1	SRC kinase signaling inhibitor 1	10980	-3.05806	-1.15558	0.00568251	0.0697184
Bmt2	base methyltransferase of 25S rRNA 2	5632	0.526574	3.85107	0.00568264	0.0697184
Plcb3	phospholipase C, beta 3	6960	-0.479738	5.37332	0.00568444	0.0697184
Cd14	CD14 antigen	1732	-1.21597	7.72282	0.00569823	0.0698455
Cysltr2	cysteinyl leukotriene receptor 2	2872	-0.850948	2.2159	0.0057148	0.0700063
Fmnl3	formin-like 3	5021	0.529133	5.76001	0.00573779	0.0702456
1810037I17Rik	RIKEN cDNA 1810037I17 gene	1160	-0.553777	5.00212	0.00574847	0.0703341
Tmem243	transmembrane protein 243, mitochondrial	6841	0.577107	5.3405	0.00578048	0.0706831
Nxpe5	neurexophilin and PC-esterase domain family, member 5	4473	-1.17967	4.52748	0.00578938	0.0707494
Faim	Fas apoptotic inhibitory molecule	5745	-0.438388	4.60124	0.00580331	0.070877
Cebpe	CCAAT/enhancer binding protein (C/EBP), epsilon	1241	-1.90205	2.66639	0.00581552	0.0709836
Rest	RE1-silencing transcription factor	7222	0.46318	5.44773	0.00582658	0.0710759
Adgrf4	adhesion G protein-coupled receptor F4	3060	5.67863	-0.605512	0.00583244	0.0711048
Trpm2	transient receptor potential cation channel, subfamily M, member 2	12459	-0.660369	5.4812	0.00583967	0.0711502
Pbx1	pre B cell leukemia homeobox 1	13844	-0.802375	3.48095	0.00585244	0.0712631
Xiap	X-linked inhibitor of apoptosis	9469	0.493909	5.84134	0.0058895	0.0716714
Gm20531		1373	0.594361	5.72271	0.00589468	0.0716916
Armc7	armadillo repeat containing 7	3069	-0.433518	5.03665	0.00590418	0.0717642
Ascc3	activating signal cointegrator 1 complex subunit 3	16685	0.553386	5.15299	0.0059094	0.0717848
Zfp148	zinc finger protein 148	10383	0.491576	5.53093	0.00591552	0.0718161
Gm44140	predicted gene, 44140	675	1.17465	0.598696	0.00593018	0.0719512
1700018M17Rik	RIKEN cDNA 1700018M17 gene	456	0.930271	2.64104	0.00593477	0.0719639
Atp6v1e1	ATPase, H+ transporting, lysosomal V1 subunit E1	4110	-0.602081	6.43479	0.00596305	0.0722371
Rbfaos	ribosome binding factor A, opposite strand	2708	-0.541143	4.88523	0.00596598	0.0722371
Akr1e1	aldo-keto reductase family 1, member E1	3640	-0.604454	3.40569	0.00597063	0.0722371
Nudt4	nudix (nucleoside diphosphate linked moiety X)-type motif 4	3210	-0.445317	5.3129	0.00597151	0.0722371
Sil1	endoplasmic reticulum chaperone SIL1 homolog (S. cerevisiae)	3436	-0.530444	4.71006	0.00597891	0.0722448
Cxcr5	chemokine (C-X-C motif) receptor 5	3332	0.872463	7.45531	0.00597924	0.0722448
Rnasek	ribonuclease, RNase K	885	-0.516031	5.65034	0.00601228	0.0725361
Pten	phosphatase and tensin homolog	11507	0.626657	6.65029	0.00601263	0.0725361
Ccdc124	coiled-coil domain containing 124	1696	-0.493921	5.16637	0.00601406	0.0725361
Ankrd63	ankyrin repeat domain 63	4861	-2.10284	-1.75357	0.00601914	0.0725544
Gm45399		1016	4.18713	-0.506692	0.00602277	0.0725551
Arrb2	arrestin, beta 2	2845	-0.64439	7.74712	0.00602766	0.072571
Golm2	golgi membrane protein 2	5858	0.74939	2.30878	0.00603699	0.0726403
Gm18588	oxysterol binding protein-like 9 pseudogene	492	1.31002	0.390382	0.00604289	0.0726684
Gm10561	predicted gene 10561	1943	2.35562	2.31045	0.0060663	0.0729068
Dctn6	dynactin 6	2853	-0.445003	5.18573	0.00607245	0.0729375
Prkra	protein kinase, interferon inducible double stranded RNA dependent activator	2028	-0.721373	3.37948	0.00608128	0.072963
Ptms	parathymosin	1619	-0.668513	6.12426	0.00608667	0.072963
Smpdl3a	sphingomyelin phosphodiesterase, acid-like 3A	2065	-0.691593	8.41351	0.00608751	0.072963
Invs	inversin	11431	0.437805	4.13476	0.00609141	0.072963
Gm11769	predicted gene 11769	1657	0.910937	2.29733	0.00609251	0.072963
Slc8b1	solute carrier family 8 (sodium/lithium/calcium exchanger), member B1	3463	-0.572594	5.94093	0.00609733	0.0729777
Gm25894	predicted gene, 25894	75	1.24723	0.858762	0.00610557	0.0730262
Spr	sepiapterin reductase	3545	-0.58536	3.97945	0.00610856	0.0730262
Rab11fip4	RAB11 family interacting protein 4 (class II)	7451	-0.470559	4.77624	0.00613088	0.07325
Prr5l	proline rich 5 like	4967	-0.679371	4.09323	0.00614987	0.0734337
Lpcat4	lysophosphatidylcholine acyltransferase 4	2823	-0.539878	4.79841	0.00615711	0.073477
Prss34	protease, serine 34	1220	-1.65049	3.78475	0.00616256	0.0734989
Gm18752	pyrin and HIN domain family, member 1 pseudogene	917	-1.35055	2.48076	0.00618016	0.0736656
Gm26716		415	-0.769221	7.26293	0.00619804	0.0738354
Fabp5	fatty acid binding protein 5, epidermal	3567	-0.765184	5.15065	0.00622269	0.0740857
A930004J17Rik	RIKEN cDNA A930004J17 gene	4610	1.15993	1.81202	0.00624235	0.0742763
Gm8850	high mobility group protein B3 pseudogene	588	8.6155	8.93968	0.00626316	0.0744803
Acaa2	acetyl-Coenzyme A acyltransferase 2 (mitochondrial 3-oxoacyl-Coenzyme A thiolase)	1516	-0.45851	5.40785	0.00627964	0.074598
Arhgap5	Rho GTPase activating protein 5	10887	0.960454	2.86341	0.00628113	0.074598
Slc25a39	solute carrier family 25, member 39	2756	-0.512578	5.83071	0.00628406	0.074598
Gm12493		441	2.76965	0.25296	0.006292	0.0746472
Ms4a3	membrane-spanning 4-domains, subfamily A, member 3	1884	-2.80489	2.41628	0.00629555	0.0746472
Gm49894	predicted gene, 49894	1128	1.20081	0.538807	0.00630038	0.0746609
Gm49356		398	-0.505302	4.99766	0.00630555	0.0746787
Chd6	chromodomain helicase DNA binding protein 6	19093	0.478171	5.74423	0.00631154	0.0747062
Nudt9	nudix (nucleoside diphosphate linked moiety X)-type motif 9	2392	-0.407761	5.16036	0.0063766	0.0754323
Gm15518	predicted gene 15518	2108	-1.0457	1.02854	0.00639925	0.0756562
Htra4	HtrA serine peptidase 4	2404	-3.41952	-1.17647	0.00640405	0.075669
Alox12e	arachidonate lipoxygenase, epidermal	2826	-2.36238	-0.809086	0.00642402	0.0758563
Tmem131	transmembrane protein 131	9413	0.683179	6.6672	0.00642737	0.0758563
Fam131a	family with sequence similarity 131, member A	2899	-1.03019	1.14432	0.00643898	0.0759493
Ndrg2	N-myc downstream regulated gene 2	3397	-0.950625	1.272	0.00645835	0.0760727
Paqr4	progestin and adipoQ receptor family member IV	2644	-0.576662	3.84494	0.00645955	0.0760727
Iscu	iron-sulfur cluster assembly enzyme	2176	-0.459979	5.32004	0.00646392	0.0760727
Ppp1r13b	protein phosphatase 1, regulatory subunit 13B	4952	0.456644	5.39949	0.00646597	0.0760727
Hmgn2	high mobility group nucleosomal binding domain 2	3060	-0.633185	6.66783	0.00646815	0.0760727
Vsig10	V-set and immunoglobulin domain containing 10	5305	-0.85039	2.05382	0.00647376	0.0760948
Gm20421		672	1.26467	0.291399	0.00648312	0.0761607
1700087M22Rik	RIKEN cDNA 1700087M22 gene	208	1.32079	-0.421017	0.00650195	0.0763378
Zbtb43	zinc finger and BTB domain containing 43	5225	0.400004	4.46378	0.00650761	0.0763602
Selenok	selenoprotein K	1891	-0.586016	5.96903	0.00652066	0.0764692
Gm20650		198	-0.581286	3.91789	0.00652877	0.0765202
Gm49673		2610	-0.519389	4.79529	0.00653665	0.0765281
Prom1	prominin 1	7175	-2.33034	0.662305	0.00653697	0.0765281
Snord45b	small nucleolar RNA, C/D box 45B	71	1.2248	0.0634208	0.00654627	0.0765928
Tgm1	transglutaminase 1, K polypeptide	3162	-1.05919	2.66653	0.00658994	0.0770594
Casp7	caspase 7	4403	-0.469437	4.1936	0.00659676	0.07706
Gm6212	CD24a antigen pseudogene	220	6.88857	5.76779	0.00659757	0.07706
Rmi1	RecQ mediated genome instability 1	6568	0.456224	5.1766	0.00661352	0.077202
Gm7072	predicted gene 7072	3474	0.963137	2.96367	0.00662213	0.0772211
Socs5	suppressor of cytokine signaling 5	6416	0.489519	4.33515	0.00662275	0.0772211
Cd5	CD5 antigen	4928	-0.44406	5.70913	0.00664835	0.0774752
1810058I24Rik	RIKEN cDNA 1810058I24 gene	2784	-0.457255	5.03871	0.00665472	0.077505
Rock1	Rho-associated coiled-coil containing protein kinase 1	18094	0.642456	6.43468	0.00670786	0.0780792
Mir711	microRNA 711	82	6.49346	-0.445044	0.00672276	0.0781662
Apmap	adipocyte plasma membrane associated protein	2428	-0.40996	4.90134	0.00672302	0.0781662
Thbs1	thrombospondin 1	6073	-1.31417	9.4521	0.006737	0.0782839
Gad1-ps	glutamate decarboxylase 1, pseudogene	1776	-1.1055	0.602072	0.00675091	0.0784008
Gm11573		394	-2.89646	-1.75619	0.0067785	0.0786706
Zeb1	zinc finger E-box binding homeobox 1	10266	0.546197	4.75029	0.00678188	0.0786706
Mir18	microRNA 18	96	4.07173	-0.569464	0.00681957	0.0790513
Tmem64	transmembrane protein 64	4670	0.517832	5.13829	0.00682251	0.0790513
Arhgef39	Rho guanine nucleotide exchange factor (GEF) 39	2675	-0.831987	2.23445	0.00682718	0.0790513
Eepd1	endonuclease/exonuclease/phosphatase family domain containing 1	2935	-0.698919	3.6718	0.00683025	0.0790513
Gm49475		458	1.02946	1.12988	0.00685383	0.0792791
Gpr160	G protein-coupled receptor 160	4227	-0.828087	3.153	0.0069065	0.0798429
Gm16044	pentatricopeptide repeat domain 3 pseudogene	450	3.51729	4.2961	0.00691877	0.0799393
2510009E07Rik	RIKEN cDNA 2510009E07 gene	6564	0.959525	3.51465	0.00693372	0.0800513
Gm34885	predicted gene, 34885	4070	5.06832	8.66372	0.00693634	0.0800513
Mir719	microRNA 719	110	0.930856	1.74758	0.00696119	0.0802925
Mir6537	microRNA 6537	110	0.959971	2.06318	0.00696721	0.0803164
Sem1	SEM1, 26S proteasome complex subunit	3542	-0.689086	6.61656	0.00698005	0.0803683
Gm12248	predicted gene 12248	1462	4.4255	-1.27795	0.00698258	0.0803683
Gpr31b	G protein-coupled receptor 31, D17Leh66b region	1283	6.46402	-0.877538	0.00698357	0.0803683
Mtmr2	myotubularin related protein 2	4913	0.381014	5.19877	0.00699336	0.0804355
Trgc4	T cell receptor gamma, constant 4	985	-0.987468	2.13874	0.00701622	0.0806528
Lynx1	Ly6/neurotoxin 1	4662	0.5068	4.57423	0.00702599	0.0807195
Pik3cb	phosphatidylinositol-4,5-bisphosphate 3-kinase catalytic subunit beta	7193	-0.546402	4.09109	0.00704265	0.0808652
Wipf3	WAS/WASL interacting protein family, member 3	7114	1.21338	0.728799	0.00705156	0.0809218
Arhgap12	Rho GTPase activating protein 12	8016	0.506762	5.41172	0.00705832	0.0809537
Gm3667	predicted gene 3667	2053	2.57333	2.76389	0.00706593	0.0809649
Gm9917	predicted gene 9917	6021	-0.442087	5.37507	0.00706827	0.0809649
Myo6	myosin VI	12078	0.686193	3.21832	0.00707124	0.0809649
Mttp	microsomal triglyceride transfer protein	6206	1.04562	1.18721	0.00708436	0.0810695
Gm11973	predicted gene 11973	975	0.827812	2.33881	0.00715336	0.081813
Gm33460	predicted gene, 33460	536	-0.858215	1.97865	0.00717234	0.0819079
Ndufb9	NADH:ubiquinone oxidoreductase subunit B9	1031	-0.5729	5.51367	0.00717344	0.0819079
Gm23341	predicted gene, 23341	97	-5.47794	-1.32115	0.0071781	0.0819079
Zbtb11	zinc finger and BTB domain containing 11	7440	0.441988	5.28248	0.00718016	0.0819079
Slfn1	schlafen 1	1864	-0.564902	6.13865	0.00718179	0.0819079
Lyve1	lymphatic vessel endothelial hyaluronan receptor 1	2919	-3.62665	4.08838	0.00718752	0.0819273
Fcnb	ficolin B	1339	-2.13874	3.08134	0.00721239	0.0821647
Fzd6	frizzled class receptor 6	4818	1.407	2.09946	0.00721793	0.0821818
Gm28044		551	1.19107	0.820063	0.00725738	0.0825832
Dnmt3aos	DNA methyltransferase 3A, opposite strand	1385	4.2586	-1.60937	0.00726131	0.0825832
Cep43	centrosomal protein 43	4008	0.466445	4.83848	0.00727104	0.0826476
Mrps21	mitochondrial ribosomal protein S21	739	-0.479997	4.72156	0.00728268	0.0827337
Ccndbp1	cyclin D-type binding-protein 1	3469	-0.410987	5.65789	0.00728892	0.0827583
Chil3	chitinase-like 3	1632	-2.55547	8.62381	0.00731151	0.0829685
Idh1	isocitrate dehydrogenase 1 (NADP+), soluble	2771	-0.76249	7.15153	0.00731838	0.0830002
Snn	stannin	2967	0.828791	7.39223	0.00732447	0.0830229
Scaper	S phase cyclin A-associated protein in the ER	5428	0.478821	4.16905	0.00733273	0.0830702
Lratd2	LRAT domain containing 1	5926	0.50109	3.93747	0.00734765	0.0831675
Gm50467		700	2.12104	1.91151	0.00735096	0.0831675
Rbfa	ribosome binding factor A	1477	-0.435665	5.36217	0.00735359	0.0831675
Cldnd2	claudin domain containing 2	721	-1.39485	-0.146384	0.00744151	0.0841151
Gm13498	heat shock protein 90 alpha (cytosolic), class B member 1 pseudogene	2166	3.30204	-1.94295	0.00747855	0.0844868
Gm17809	conserved helix-loop-helix ubiquitous kinase pseudogene	1420	1.89856	9.72223	0.00749672	0.0846451
Echs1	enoyl Coenzyme A hydratase, short chain, 1, mitochondrial	8286	-0.44944	5.3213	0.00750914	0.0847383
Gm13669	predicted gene 13669	457	6.95178	0.227944	0.00753617	0.0849961
Gdf15	growth differentiation factor 15	1852	-1.52457	1.82315	0.00755873	0.0852033
Pds5b	PDS5 cohesin associated factor B	9839	0.409425	5.41707	0.00756532	0.0852304
Ppp4r2	protein phosphatase 4, regulatory subunit 2	6843	0.476002	5.55503	0.00759519	0.0855194
Atp13a3	ATPase type 13A3	9938	0.594138	5.77705	0.00762406	0.085797
Rps2-ps9	ribosomal protein S2, pseudogene 9	868	3.65869	-1.94206	0.00763657	0.0858903
Tgm2	transglutaminase 2, C polypeptide	4608	-0.899126	7.46297	0.00764708	0.0859609
Spg11	SPG11, spatacsin vesicle trafficking associated	8042	0.453343	5.07674	0.00768556	0.0863458
Mxd3	Max dimerization protein 3	2369	-0.60408	4.56727	0.00769395	0.0863677
Ankrd17	ankyrin repeat domain 17	35542	0.709876	6.33931	0.00770037	0.0863677
Fgl2	fibrinogen-like protein 2	3788	-0.731903	6.11923	0.00770082	0.0863677
Gm49336		12748	0.420056	5.43479	0.0077045	0.0863677
Gm10653	ribsomal protein S2 pseudogene	1347	-0.771288	2.6044	0.0077136	0.0864221
Itga9	integrin alpha 9	7691	-0.661151	4.52543	0.00773067	0.0865519
Loxhd1	lipoxygenase homology domains 1	8899	1.83404	-1.33361	0.0077337	0.0865519
D430040D24Rik	RIKEN cDNA D430040D24 gene	2830	2.75841	-0.679268	0.00777402	0.0869553
Gm49361		3287	0.589515	4.91542	0.00778078	0.086983
Cx3cr1	chemokine (C-X3-C motif) receptor 1	4505	-0.855254	4.40417	0.00780468	0.0872023
Krt80	keratin 80	6393	-0.747518	6.99094	0.00781933	0.087318
Dmtf1	cyclin D binding myb like transcription factor 1	11041	0.481974	5.79418	0.00782815	0.0873685
Kcnip3	Kv channel interacting protein 3, calsenilin	3546	-0.921756	1.26557	0.00785866	0.0876609
Gm10616	predicted gene 10616	2127	2.40023	3.05521	0.00786777	0.0877144
Postn	periostin, osteoblast specific factor	8702	5.00708	0.979167	0.00788953	0.0879088
Uba6	ubiquitin-like modifier activating enzyme 6	8159	0.609347	3.81483	0.0078976	0.0879506
Dio2	deiodinase, iodothyronine, type II	5815	-2.17183	-0.809415	0.00790874	0.0880185
Ehd2	EH-domain containing 2	5119	0.694058	2.83711	0.00791236	0.0880185
Zfx	zinc finger protein X-linked	7755	0.395947	5.12514	0.00793005	0.088167
Akap5	A kinase (PRKA) anchor protein 5	6824	1.03658	0.27783	0.00795195	0.0883622
Egln3	egl-9 family hypoxia-inducible factor 3	2662	-0.670494	4.53836	0.00796918	0.0885053
Trgj2	T cell receptor gamma joining 2	60	-1.39385	0.259807	0.0079927	0.0887181
Pcyt1a	phosphate cytidylyltransferase 1, choline, alpha isoform	7412	-0.420838	5.01195	0.00802027	0.0889755
Atp5k	ATP synthase, H+ transporting, mitochondrial F1F0 complex, subunit E	616	-0.54893	4.97588	0.00803859	0.0891003
F730311O21Rik	RIKEN cDNA F730311O21 gene	5447	0.828243	4.01684	0.00804028	0.0891003
Mcpt8	mast cell protease 8	998	-1.4043	3.19621	0.00807174	0.0894002
Ifnlr1	interferon lambda receptor 1	4182	-1.01853	0.912572	0.0080866	0.0894764
Ndufa5	NADH:ubiquinone oxidoreductase subunit A5	1032	-0.584718	4.4109	0.00808742	0.0894764
Ogfrl1	opioid growth factor receptor-like 1	8109	-0.518154	4.53444	0.00809193	0.0894777
Zap70	zeta-chain (TCR) associated protein kinase	2992	-0.516958	5.69061	0.0081211	0.0897514
Mapkapk3	mitogen-activated protein kinase-activated protein kinase 3	5542	-0.470306	5.53926	0.00814353	0.0899504
Scn4b	sodium channel, type IV, beta	4982	-1.37675	-0.816057	0.00815166	0.0899913
Heg1	heart development protein with EGF-like domains 1	12728	0.604299	5.7991	0.00816176	0.090054
Tmem38b	transmembrane protein 38B	3807	-0.741676	3.67928	0.00818188	0.090227
Sec24a	Sec24 related gene family, member A (S. cerevisiae)	10683	0.552594	4.7504	0.008195	0.0903227
Gm44503		4383	-0.556453	6.5425	0.00822913	0.0906497
Bin3	bridging integrator 3	2187	-0.465152	5.73041	0.00823915	0.0907109
Khk	ketohexokinase	1797	-0.683502	5.51307	0.0082448	0.0907241
A730017L22Rik	RIKEN cDNA A730017L22 gene	6012	0.737574	2.22046	0.00825945	0.0908361
Ube3c	ubiquitin protein ligase E3C	9544	0.401721	5.13343	0.00827925	0.0909832
Igkv4-68	immunoglobulin kappa variable 4-68	394	-1.21561	4.78577	0.00828178	0.0909832
Zfp318	zinc finger protein 318	13804	0.631988	6.51417	0.00829032	0.0910128
Maco1	macoilin 1	6744	0.401203	5.2708	0.00829343	0.0910128
Pltp	phospholipid transfer protein	2562	-0.806888	9.13299	0.00829966	0.0910321
Ctnnal1	catenin (cadherin associated protein), alpha-like 1	7661	0.845607	1.28491	0.00831004	0.0910968
Ndufb7	NADH:ubiquinone oxidoreductase subunit B7	4522	-0.540937	5.7904	0.00833732	0.0913467
C1galt1c1	C1GALT1-specific chaperone 1	1449	-0.566819	3.48644	0.00834526	0.0913844
Gm11842		556	1.82067	-0.328964	0.00835964	0.0914926
Fam71a	family with sequence similarity 71, member A	2234	-6.90177	0.00964557	0.00836786	0.0915333
Txn1	thioredoxin 1	1051	-0.721344	7.47456	0.00842597	0.0921194
Cep295	centrosomal protein 295	16238	0.455386	4.89734	0.00845108	0.0923443
Gm12352		760	-0.5081	4.57037	0.00847428	0.0925231
Gm48780		997	-1.11631	0.407947	0.00847655	0.0925231
Map1lc3a	microtubule-associated protein 1 light chain 3 alpha	1181	-0.676487	3.9373	0.00848595	0.0925761
Gm49227	predicted gene, 49227	998	-0.805572	5.25616	0.00849458	0.0925883
Lpgat1	lysophosphatidylglycerol acyltransferase 1	7610	0.554172	6.17866	0.00849618	0.0925883
Gca	grancalcin	3409	-0.847682	2.89319	0.00855385	0.0931668
Gm6288	predicted gene 6288	1821	1.34448	-0.316345	0.00857346	0.0933031
Med14	mediator complex subunit 14	8763	0.534089	4.91141	0.00857553	0.0933031
Mtmr4	myotubularin related protein 4	6240	0.533177	5.57791	0.00859038	0.0933892
Iqcn	IQ motif containing N	4584	-2.44591	-0.115221	0.00859264	0.0933892
Eml2	echinoderm microtubule associated protein like 2	3529	-0.455542	4.12034	0.00862361	0.0936758
C130050O18Rik	RIKEN cDNA C130050O18 gene	3180	-0.707125	4.03432	0.00865133	0.0939267
Ccr1	chemokine (C-C motif) receptor 1	2833	-0.737269	6.68379	0.00866424	0.0939759
Cd63-ps	CD63 antigen, pseudogene	875	-3.32811	-1.36322	0.0086651	0.0939759
Pet100	PET100 homolog	1788	-0.589698	4.16194	0.00867985	0.094069
Zyx	zyxin	5390	-0.597392	7.911	0.00868294	0.094069
Chmp6	charged multivesicular body protein 6	2432	-0.445438	4.54464	0.00872081	0.0944083
Lamtor4	late endosomal/lysosomal adaptor, MAPK and MTOR activator 4	1302	-0.677259	5.41604	0.00872354	0.0944083
Slc66a2	solute carrier family 66 member 2	6105	-0.45498	5.05375	0.0087541	0.0946886
Urod	uroporphyrinogen decarboxylase	2591	-0.373788	4.75748	0.00877231	0.0948351
Gm6999	predicted gene 6999	4423	-2.64422	-1.27847	0.008795	0.0950299
Bad	BCL2-associated agonist of cell death	2558	-0.481477	4.06157	0.00880577	0.0950957
Zfp317	zinc finger protein 317	4838	0.445567	4.63329	0.00883184	0.0953078
A630072L19Rik	RIKEN cDNA A630072L19 gene	4663	0.950371	3.59314	0.00883478	0.0953078
Gm17055		2621	-1.35711	-0.515301	0.00883984	0.0953119
Pmm1	phosphomannomutase 1	2866	-0.652949	3.43629	0.00885863	0.0954638
Fam174a	family with sequence similarity 174, member A	4814	-0.486746	4.45955	0.00887314	0.0955696
Cyp4v3	cytochrome P450, family 4, subfamily v, polypeptide 3	3808	-0.450955	5.17921	0.0088865	0.0956157
Blk	B lymphoid kinase	2698	0.947712	7.75405	0.00888985	0.0956157
Rbpms	RNA binding protein gene with multiple splicing	6556	-0.543212	4.72539	0.00889154	0.0956157
Mzt2	mitotic spindle organizing protein 2	1309	-0.774546	2.41647	0.00889746	0.0956288
Tsr3	TSR3 20S rRNA accumulation	1192	-0.492098	4.06418	0.00890589	0.0956689
Commd1	COMM domain containing 1	5936	-0.380096	4.95921	0.00893452	0.0959023
Smtn	smoothelin	4380	-0.866236	1.91176	0.00893705	0.0959023
Ighv13-2	immunoglobulin heavy variable 13-2	359	1.50449	2.58122	0.00895057	0.0959555
Zmat5	zinc finger, matrin type 5	1248	-0.528173	4.22231	0.00895145	0.0959555
Kmt2a	lysine (K)-specific methyltransferase 2A	16670	0.688213	7.28102	0.00897639	0.0961091
Ighg1	immunoglobulin heavy constant gamma 1 (G1m marker)	2592	-2.48201	8.96077	0.00897915	0.0961091
Mir7029	microRNA 7029	61	1.37149	-0.183876	0.00898301	0.0961091
Reck	reversion-inducing-cysteine-rich protein with kazal motifs	4779	-0.836825	1.52434	0.00898468	0.0961091
Aprt	adenine phosphoribosyl transferase	1615	-0.527815	5.53244	0.00900008	0.0962232
Gm50254		631	0.871233	1.88032	0.00903327	0.0965274
Rps6kb1	ribosomal protein S6 kinase, polypeptide 1	8658	0.418866	5.34991	0.00904042	0.096553
Gm50383		382	-2.24583	1.33988	0.00904688	0.0965713
Dnm1l	dynamin 1-like	5203	0.51951	5.62408	0.009065	0.0967139
Manea	mannosidase, endo-alpha	4867	0.484302	4.59187	0.00908524	0.096879
4930562F07Rik	RIKEN cDNA 4930562F07 gene	897	0.513981	4.96088	0.009091	0.0968897
Gm49874		1064	-0.41058	4.34314	0.00910228	0.0969441
Rrm2b	ribonucleotide reductase M2 B (TP53 inducible)	9134	0.490786	4.08001	0.00910564	0.0969441
Nelfe	negative elongation factor complex member E, Rdbp	2076	-0.417585	4.55735	0.00911636	0.0970075
Tug1	taurine upregulated gene 1	9734	0.621874	6.43397	0.00913374	0.0970874
Itpk1	inositol 1,3,4-triphosphate 5/6 kinase	3320	-0.383086	5.36764	0.00913771	0.0970874
Smoc1	SPARC related modular calcium binding 1	3496	1.54826	-0.236255	0.0091382	0.0970874
Snora30	small nucleolar RNA, H/ACA box 30	130	2.47567	2.39051	0.00917475	0.0974248
Chchd5	coiled-coil-helix-coiled-coil-helix domain containing 5	1727	-0.54804	3.25087	0.00918151	0.0974457
Stag2	stromal antigen 2	8273	0.613038	6.70938	0.00920046	0.0975959
Cxxc5	CXXC finger 5	3008	0.752566	4.82335	0.00922811	0.097746
Dmrta1	doublesex and mab-3 related transcription factor like family A1	4194	1.26832	-0.576882	0.00922887	0.097746
Bloc1s3	biogenesis of lysosomal organelles complex-1, subunit 3	3188	-0.481192	3.58582	0.00922903	0.097746
Gm4787	predicted gene 4787	2474	1.26114	-0.305075	0.00927415	0.0981728
Serp2	stress-associated endoplasmic reticulum protein family member 2	1388	-1.10175	0.598314	0.00928153	0.0981878
Svip	small VCP/p97-interacting protein	3561	-0.984386	1.6883	0.00928707	0.0981878
Gm37154		1290	1.48074	-0.444342	0.009294	0.0981878
Krit1	KRIT1, ankyrin repeat containing	21853	0.502047	5.30551	0.00929489	0.0981878
Gm49544		2157	-1.20251	1.3834	0.00930112	0.0982027
Spn	sialophorin	4681	-0.573749	7.24403	0.00933976	0.0985594
Atp5mpl	ATP synthase membrane subunit 6.8PL	1217	-0.559853	5.37491	0.00934716	0.0985863
Phc3	polyhomeotic 3	17485	0.51218	5.74634	0.00936745	0.0987492
Cd300ld	CD300 molecule like family member d	2645	-0.782327	6.12599	0.00938226	0.0988202
Padi2	peptidyl arginine deiminase, type II	5013	-0.567182	4.81815	0.00938401	0.0988202
Ly6g5b	lymphocyte antigen 6 complex, locus G5B	1176	-1.10937	0.598331	0.00938881	0.0988202
Trem2	triggering receptor expressed on myeloid cells 2	4946	-1.49573	5.01432	0.00939363	0.0988202
Wnt10a	wingless-type MMTV integration site family, member 10A	2468	1.28472	0.05423	0.00940623	0.0989016
Gm6483	cadherin 11 pseudogene	862	1.12503	0.551941	0.00944837	0.0992565
Glipr1	GLI pathogenesis-related 1 (glioma)	1543	-0.471457	5.44317	0.00945174	0.0992565
Mir330	microRNA 330	98	5.98789	-0.423823	0.00945534	0.0992565
Cdkl1	cyclin-dependent kinase-like 1 (CDC2-related kinase)	2041	1.31748	0.704797	0.0094595	0.0992565
Gm15873		1039	1.20286	1.14093	0.00947321	0.099349
Gm8113	predicted gene 8113	2721	-1.34942	0.820342	0.00951496	0.0997355
Gm45515		2141	0.496273	5.7639	0.0095373	0.099918
Cd3e	CD3 antigen, epsilon polypeptide	4080	-0.703084	6.17214	0.00955394	0.0999673
Gm17812	ATPase, H+ transporting, lysosomal V1 subunit G1 pseudogene	318	6.64659	7.06631	0.00956712	0.0999673
Higd2a	HIG1 domain family, member 2A	648	-0.423704	4.91669	0.0095695	0.0999673
Rev1	REV1, DNA directed polymerase	6168	0.42047	4.8179	0.00957081	0.0999673
Ttc14	tetratricopeptide repeat domain 14	10515	0.546679	5.56794	0.00957176	0.0999673
A930037H05Rik	RIKEN cDNA A930037H05 gene	9082	0.819827	5.07517	0.00957579	0.0999673
Zfp950	zinc finger protein 950	10615	0.485618	4.6008	0.00957641	0.0999673
Zfp677	zinc finger protein 677	2917	1.05111	1.98492	0.00958138	0.0999678
Gm22988	predicted gene, 22988	144	1.00502	1.66252	0.0096019	0.10009
Mir6910	microRNA 6910	66	0.968357	0.586896	0.00960343	0.10009
Xylt1	xylosyltransferase 1	9651	0.53473	5.12411	0.00961019	0.10009
Wdr54	WD repeat domain 54	4738	-1.12145	0.336014	0.00961531	0.10009
Gm44123		577	0.870312	3.56261	0.00961773	0.10009
Aacs	acetoacetyl-CoA synthetase	3854	0.433577	4.58471	0.00964155	0.100287
Ube2l6	ubiquitin-conjugating enzyme E2L 6	1996	-0.60395	4.7549	0.00966105	0.100438
Agpat4	1-acylglycerol-3-phosphate O-acyltransferase 4 (lysophosphatidic acid acyltransferase, delta)	2701	-0.46242	4.55237	0.00971594	0.100921
Gm32256	predicted gene, 32256	463	-5.43721	0.368535	0.00971743	0.100921
Cuedc2	CUE domain containing 2	2358	-0.52731	5.70754	0.00973718	0.101075
Gm44037		1891	1.82229	1.46391	0.00975957	0.101184
Tuba8	tubulin, alpha 8	2263	-1.57991	1.34538	0.00976148	0.101184
Far1os	fatty acyl CoA reductase 1, opposite strand	1101	1.00071	2.0795	0.00976261	0.101184
Khdc3	KH domain containing 3, subcortical maternal complex member	2050	-1.01891	0.849298	0.00980176	0.101538
Gpx4-ps2	glutathione peroxidase 4, pseudogene 2	796	-0.752378	3.01187	0.00981738	0.101648
Gm16573	predicted gene 16573	1302	0.880053	2.7921	0.00982551	0.10168
Gm36298	predicted gene, 36298	1732	1.8454	-0.464059	0.00988858	0.102281
Arhgap6	Rho GTPase activating protein 6	12128	0.804563	2.24282	0.00990366	0.102385
Zbtb41	zinc finger and BTB domain containing 41	8400	0.534144	3.59856	0.0099257	0.102561
Zfp160	zinc finger protein 160	7194	0.50901	3.79206	0.00993096	0.102563
Fkbpl	FK506 binding protein-like	1336	-0.840101	2.00637	0.0100071	0.103296
Ptar1	protein prenyltransferase alpha subunit repeat containing 1	12810	0.498453	4.14016	0.0100206	0.103383
Actn2	actinin alpha 2	3795	-0.975114	0.609838	0.0100278	0.103405
Ptk2	PTK2 protein tyrosine kinase 2	11803	0.447317	4.30379	0.0100335	0.103411
Inpp4b	inositol polyphosphate-4-phosphatase, type II	13066	0.621454	5.19927	0.0100472	0.1035
Gm37088		406	4.62267	-0.892082	0.0100621	0.103602
Ints8	integrator complex subunit 8	7472	0.459802	4.8495	0.0100849	0.103784
Pcm1	pericentriolar material 1	7458	0.444753	5.46067	0.0100947	0.103832
Rtn4ip1	reticulon 4 interacting protein 1	4554	0.413208	4.24911	0.0101055	0.10389
Gm34655	predicted gene, 34655	1294	4.11363	0.265607	0.0101202	0.103989
Meis3	Meis homeobox 3	3173	-0.428885	4.08962	0.0101365	0.104098
Gm41556	predicted gene, 41556	2434	-3.20262	-1.25899	0.010141	0.104098
Gm26992		468	1.42339	1.73108	0.010173	0.104305
Rac3	Rac family small GTPase 3	1293	-1.15584	0.455605	0.0101774	0.104305
A430110C17Rik	RIKEN cDNA A430110C17 gene	4348	4.8158	1.76187	0.0101812	0.104305
Fam20c	FAM20C, golgi associated secretory pathway kinase	6590	-1.02542	6.39469	0.0101818	0.104305
Zfp420	zinc finger protein 420	5751	0.738985	2.65297	0.0102234	0.10468
Rflna	refilin A	1940	1.26207	-0.261795	0.010233	0.104725
Mast4	microtubule associated serine/threonine kinase family member 4	32401	0.53463	4.52479	0.0102596	0.104878
Rasa1	RAS p21 protein activator 1	7320	0.597956	5.46372	0.0102653	0.104878
Kpna1	karyopherin (importin) alpha 1	8486	0.46777	5.51366	0.0102658	0.104878
B3gnt5	UDP-GlcNAc:betaGal beta-1,3-N-acetylglucosaminyltransferase 5	5197	0.776373	5.9633	0.0102686	0.104878
Klra9	killer cell lectin-like receptor subfamily A, member 9	1279	-0.970928	1.46973	0.0103004	0.105108
Stk39	serine/threonine kinase 39	4955	-0.774019	3.81615	0.0103015	0.105108
Trbv14	T cell receptor beta, variable 14	368	-0.954201	1.39084	0.0103283	0.105329
Atad1	ATPase family, AAA domain containing 1	5995	0.409861	5.64965	0.0103462	0.105458
Rinl	Ras and Rab interactor-like	3624	-0.520264	6.28932	0.0103688	0.105636
Thap11	THAP domain containing 11	1819	-0.384229	5.04489	0.0103788	0.105685
Gm37004	predicted gene, 37004	683	-1.15715	-0.187624	0.0103945	0.105792
[truncated: 18,337 more rows]
