# Supplementary material for: CD38 deficiency leads to a defective short-lived transcriptomic response to chronic graft-versus-host disease induction, involving purinergic signaling-related genes and distinct transcriptomic signatures associated with lupus
Source: Front Immunol. 2025 Feb 10;16:1441981. doi: 10.3389/fimmu.2025.1441981 (PMC11847871; doi:10.3389/fimmu.2025.1441981)
Supplement: Supplementary file 2 [file DataSheet2.zip › DEGs_KEGGs_Tables_171124_1441981/Table S17_new.xlsx]

## Sheet: Hoja1
Table S17. Enriched KEGG pathways from comparative cGVHD Cd38-/- Spleen cells 4W vs WT Spleen cells 4W
ID	Description	GeneRatio	BgRatio	pvalue	p.adjust	qvalue	geneID	Total	GenesID_up	GenesID_dn	Total_up	Total_dn	% up	% dn
mmu04640	Hematopoietic cell lineage	19/479	94/8997	3.83259e-07	0.00011881	0.000106102	12977/12902/12479/233274/12516/16409/14724/16192/12986/16178/16188/16176/12482/12489/12500/12527/12490/14129/12502	19	Cr2/Cd1d1/Il5ra/Ms4a1	Csf1/Siglech/Cd7/Itgam/Gp1bb/Csf3r/Il1r2/Il3ra/Il1b/Cd33/Cd3d/Cd9/Cd34/Fcgr1/Cd3g	4	15	21.0526	78.9474
mmu04060	Cytokine-cytokine receptor interaction	36/479	292/8997	1.86643e-06	0.000289296	0.000258353	12977/16174/17000/330122/20304/16181/12984/20305/69583/246779/11482/21936/20308/12778/12772/16192/12986/16178/215257/16188/15978/16176/12765/21937/20303/16323/16169/50905/20302/24099/21812/50498/50930/14562/14103/21944	36	Ackr3/Il5ra/Tgfbr1	Csf1/Il18rap/Ltbr/Cxcl3/Ccl5/Il1rn/Csf2rb2/Ccl6/Tnfsf13/Il27/Acvrl1/Tnfrsf18/Ccl9/Ccr2/Csf3r/Il1r2/Il36g/Il3ra/Ifng/Il1b/Cxcr2/Tnfrsf1a/Ccl4/Inhba/Il15ra/Il17rb/Ccl3/Tnfsf13b/Ebi3/Tnfsf14/Gdf3/Fasl/Tnfsf12	3	33	8.33333	91.6667
mmu00040	Pentose and glucuronate interconversions	10/479	36/8997	1.20834e-05	0.00123647	0.00110422	613123/94284/394435/394436/394430/22236/394434/394433/394432/20322	10		Ugt1a8/Ugt1a6a/Ugt1a6b/Ugt1a1/Ugt1a10/Ugt1a2/Ugt1a9/Ugt1a5/Ugt1a7c/Sord	0	10	0	100
mmu00982	Drug metabolism - cytochrome P450	14/479	71/8997	1.77579e-05	0.00123647	0.00110422	56615/14873/14862/67689/613123/94284/394435/394436/394430/22236/394434/394433/394432/14263	14		Mgst1/Gsto1/Gstm1/Aldh3b1/Ugt1a8/Ugt1a6a/Ugt1a6b/Ugt1a1/Ugt1a10/Ugt1a2/Ugt1a9/Ugt1a5/Ugt1a7c/Fmo5	0	14	0	100
mmu00053	Ascorbate and aldarate metabolism	9/479	31/8997	2.24418e-05	0.00123647	0.00110422	613123/94284/394435/394436/394430/22236/394434/394433/394432	9		Ugt1a8/Ugt1a6a/Ugt1a6b/Ugt1a1/Ugt1a10/Ugt1a2/Ugt1a9/Ugt1a5/Ugt1a7c	0	9	0	100
mmu00983	Drug metabolism - other enzymes	16/479	92/8997	2.39318e-05	0.00123647	0.00110422	56615/14873/14862/22271/613123/94284/394435/394436/394430/22236/394434/394433/394432/17523/103149/22436	16		Mgst1/Gsto1/Gstm1/Upp1/Ugt1a8/Ugt1a6a/Ugt1a6b/Ugt1a1/Ugt1a10/Ugt1a2/Ugt1a9/Ugt1a5/Ugt1a7c/Mpo/Upb1/Xdh	0	16	0	100
mmu00860	Porphyrin metabolism	10/479	43/8997	6.50962e-05	0.00257475	0.00229935	11655/613123/94284/394435/394436/394430/22236/394434/394433/394432	10		Alas1/Ugt1a8/Ugt1a6a/Ugt1a6b/Ugt1a1/Ugt1a10/Ugt1a2/Ugt1a9/Ugt1a5/Ugt1a7c	0	10	0	100
mmu04650	Natural killer cell mediated cytotoxicity	18/479	121/8997	6.64452e-05	0.00257475	0.00229935	545378/14939/246256/22177/27007/26417/14127/16641/16635/15978/20400/18479/23900/16639/18646/14103/16638/16643	18	Sh2d1b2/Klra4/Klra8	Gzmb/Fcgr4/Tyrobp/Klrk1/Mapk3/Fcer1g/Klrc1/Ifng/Sh2d1a/Pak1/Hcst/Prf1/Fasl/Klra7/Klrd1	3	15	16.6667	83.3333
mmu00980	Metabolism of xenobiotics by cytochrome P450	13/479	73/8997	0.000107284	0.00332579	0.00297006	56615/14873/14862/67689/613123/94284/394435/394436/394430/22236/394434/394433/394432	13		Mgst1/Gsto1/Gstm1/Aldh3b1/Ugt1a8/Ugt1a6a/Ugt1a6b/Ugt1a1/Ugt1a10/Ugt1a2/Ugt1a9/Ugt1a5/Ugt1a7c	0	13	0	100
mmu04610	Complement and coagulation cascades	14/479	93/8997	0.00037304	0.0104836	0.00936228	12902/14058/12266/12273/16411/16409/14067/12259/18792/12260/12262/12268/19128/12274	14	Cr2	F10/C3/C5ar1/Itgax/Itgam/F5/C1qa/Plau/C1qb/C1qc/C4b/Pros1/C6	1	13	7.14286	92.8571
mmu04064	NF-kappa B signaling pathway	15/479	105/8997	0.000416513	0.0104836	0.00936228	22329/16803/17000/330122/11920/12048/18792/23882/16176/21937/20303/105844/24099/50930/12047	15	Atm	Vcam1/Lbp/Ltbr/Cxcl3/Bcl2l1/Plau/Gadd45g/Il1b/Tnfrsf1a/Ccl4/Card10/Tnfsf13b/Tnfsf14/Bcl2a1d	1	14	6.66667	93.3333
mmu04061	Viral protein interaction with cytokine and cytokine receptor	14/479	95/8997	0.000466317	0.0104836	0.00936228	12977/16174/17000/330122/20304/20305/20308/12778/12772/12765/21937/20303/20302/50930	14	Ackr3	Csf1/Il18rap/Ltbr/Cxcl3/Ccl5/Ccl6/Ccl9/Ccr2/Cxcr2/Tnfrsf1a/Ccl4/Ccl3/Tnfsf14	1	13	7.14286	92.8571
mmu04142	Lysosome	17/479	135/8997	0.000789934	0.0163253	0.0145791	12512/13039/54397/56464/20661/13035/240283/11777/13033/12514/11605/66848/18173/11769/12752/192654/56325	17	Dmxl1	Cd63/Ctsl/Ppt2/Ctsf/Sort1/Ctsg/Ap3s1/Ctsd/Cd68/Gla/Fuca2/Slc11a1/Ap1s1/Cln3/Pla2g15/Abcb9	1	16	5.88235	94.1176
mmu04380	Osteoclast differentiation	16/479	128/8997	0.00120898	0.0234239	0.0209185	12977/246256/22177/26415/14389/14131/26417/19261/15978/16176/14284/21937/14728/21812/13057/14129	16	Tgfbr1	Csf1/Fcgr4/Tyrobp/Mapk13/Gab2/Fcgr3/Mapk3/Sirpa/Ifng/Il1b/Fosl2/Tnfrsf1a/Lilrb4a/Cyba/Fcgr1	1	15	6.25	93.75
mmu04613	Neutrophil extracellular trap formation	22/479	207/8997	0.00148498	0.0265151	0.023679	18602/14289/246256/79221/13035/26415/12266/12273/16409/20344/26417/12725/17523/64008/319192/50701/20345/170743/13057/232440/14129/14293	22	Hdac9/Clcn3/H2ac19/Tlr7	Padi4/Fpr2/Fcgr4/Ctsg/Mapk13/C3/C5ar1/Itgam/Selp/Mapk3/Mpo/Aqp9/Elane/Selplg/Cyba/H2aj/Fcgr1/Fpr1	4	18	18.1818	81.8182
mmu04210	Apoptosis	16/479	136/8997	0.00229031	0.0369819	0.0330263	13039/14939/56464/12984/11920/26417/12048/13033/23882/16188/21937/69601/18952/12047/18646/14103	16	Atm	Ctsl/Gzmb/Ctsf/Csf2rb2/Mapk3/Bcl2l1/Ctsd/Gadd45g/Il3ra/Tnfrsf1a/Dab2ip/Septin4/Bcl2a1d/Prf1/Fasl	1	15	6.25	93.75
mmu04976	Bile secretion	13/479	100/8997	0.00238593	0.0369819	0.0330263	232156/613123/94284/394435/394436/394430/22236/394434/394433/394432/232975/16835/64008	13	Ldlr	Slc4a5/Ugt1a8/Ugt1a6a/Ugt1a6b/Ugt1a1/Ugt1a10/Ugt1a2/Ugt1a9/Ugt1a5/Ugt1a7c/Atp1a3/Aqp9	1	12	7.69231	92.3077
mmu00100	Steroid biosynthesis	5/479	20/8997	0.00333463	0.0449451	0.0401377	13121/223920/66234/13595/20775	5	Cyp51/Msmo1/Sqle	Soat2/Ebp	3	2	60	40
In bold blue: pathways with ≥ 55% genes down
In bold red: pathways with ≥ 55% genes up
