# Supplementary material for: CD38 deficiency leads to a defective short-lived transcriptomic response to chronic graft-versus-host disease induction, involving purinergic signaling-related genes and distinct transcriptomic signatures associated with lupus
Source: Front Immunol. 2025 Feb 10;16:1441981. doi: 10.3389/fimmu.2025.1441981 (PMC11847871; doi:10.3389/fimmu.2025.1441981)
Supplement: Supplementary file 2 [file DataSheet2.zip › DEGs_KEGGs_Tables_171124_1441981/Table S18_new.xlsx]

## Sheet: DE Genes
Table S18. Comparative cGVHD_CD38ko_SPCs_2W vs CD38ko_SPCs_Control
Gene	Description	Length	logFC	logCPM	PValue	FDR
Gm10257	H3 histone, family 3A pseudogene	411	-12.9103	5.09588	1.2086e-215	2.45769e-211
Aloxe3	arachidonate lipoxygenase 3	6397	-12.664	4.9001	3.1312e-209	3.18365e-205
Gm5452	lactate dehydrogenase A pseudogene	997	-12.6662	5.47012	2.0929e-199	1.41864e-195
Gm48734		2289	-12.6555	5.27799	7.96816e-181	4.05081e-177
Gm44291		2865	-12.2918	4.63548	7.26518e-178	2.95475e-174
Gm12751	polymerase (RNA) I polypeptide D pseudogene	381	-13.1072	5.73236	4.68795e-175	1.58883e-171
Myct1	myc target 1	2845	-12.737	5.31152	3.14768e-173	9.14401e-170
BC106175	cDNA sequence BC106175	2064	-13.9251	5.60286	2.62778e-172	6.67949e-169
Gm42721		1523	-12.3033	4.97867	9.64087e-172	2.1783e-168
Rbp1	retinol binding protein 1, cellular	2652	-11.6796	4.49933	1.55125e-171	3.15447e-168
Ptprb	protein tyrosine phosphatase, receptor type, B	13333	-12.5401	5.44425	7.48409e-170	1.38354e-166
Gm33699	predicted gene, 33699	3468	-12.7176	5.38999	5.17168e-169	8.76384e-166
4930589O11Rik	RIKEN cDNA 4930589O11 gene	920	-12.6339	5.50215	1.0035e-168	1.56971e-165
Gm31108	predicted gene, 31108	1633	-12.0694	4.7839	2.9305e-165	4.25655e-162
Mir199a-1	microRNA 199a-1	70	-12.5177	5.2099	3.52538e-164	4.77924e-161
Gm33370	predicted gene, 33370	489	-12.2089	4.54759	1.28291e-156	1.6305e-153
Gm26943		957	-12.4427	4.12871	9.52047e-154	1.13882e-150
Gm5939	zinc finger CCCH-type containing 18 pseudogene	2874	-11.4892	4.39136	4.33228e-150	4.89427e-147
Fam229b	family with sequence similarity 229, member B	3331	-13.2982	5.63543	5.76944e-149	6.17482e-146
Gm37289		1402	-12.0937	4.28797	2.86789e-146	2.91593e-143
A930033H14Rik	RIKEN cDNA A930033H14 gene	2969	-11.1538	3.91204	4.2541e-142	4.11939e-139
Fbn1	fibrillin 1	12128	-11.6014	4.4624	3.92787e-138	3.6306e-135
Glns-ps1	glutamine synthetase pseudogene 1	1118	-11.8615	3.60547	8.96827e-131	7.92912e-128
Gm14150	tubulin, alpha 1B pseudogene	1354	-11.8403	4.0762	5.22129e-130	4.42396e-127
Egfr	epidermal growth factor receptor	11326	-11.1478	4.28743	1.35376e-127	1.10115e-124
Fyb2	FYN binding protein 2	3136	-11.4025	4.56344	4.05956e-127	3.17504e-124
Snx31	sorting nexin 31	2935	-11.8084	4.39448	6.64881e-127	5.00754e-124
Syna	syncytin a	2026	-12.4666	5.29518	2.98728e-124	2.16951e-121
Gm38150		452	-11.4167	4.11171	2.29835e-121	1.61162e-118
Mir8116	microRNA 8116	97	-11.3891	4.0158	2.61151e-115	1.77017e-112
4833412K13Rik	RIKEN cDNA 4833412K13 gene	1479	-13.4756	6.21323	4.03191e-111	2.6448e-108
Gm16437	IscU iron-sulfur cluster scaffold homolog pseudogene	504	-11.0392	3.69115	1.36131e-108	8.65072e-106
Ftl2-ps	ferritin light polypeptide 2, pseudogene	552	-18.1047	8.9935	2.19113e-107	1.3502e-104
Ntn5	netrin 5	2216	-10.5088	3.65042	2.44441e-98	1.46197e-95
Spdye4c	speedy/RINGO cell cycle regulator family, member E4C	1473	-14.7797	7.34037	6.2027e-92	3.60377e-89
Tbr1	T-box brain transcription factor 1	5486	-11.908	3.60078	7.91744e-85	4.47225e-82
Calml4	calmodulin-like 4	3642	-9.78746	4.81628	2.96921e-84	1.63186e-81
Gm15850	predicted gene 15850	2049	-11.3417	3.32547	1.97143e-82	1.05498e-79
Igfbp5	insulin-like growth factor binding protein 5	6006	-14.1426	6.84967	2.47174e-73	1.28879e-70
2610203C22Rik	RIKEN cDNA 2610203C22 gene	4910	-10.3329	2.3424	4.44979e-72	2.26216e-69
Lrrc63	leucine rich repeat containing 63	2517	-11.5327	7.09474	4.09816e-70	2.03259e-67
Gm11999	predicted gene 11999	813	-10.1662	2.90887	1.92151e-67	9.30332e-65
Ank2	ankyrin 2, brain	35510	-14.9409	7.11661	1.0679e-51	5.05017e-49
Mir23a	microRNA 23a	75	-14.9795	7.49077	2.47339e-48	1.1431e-45
Gm47123		1742	-9.90139	1.91439	2.23623e-46	1.01053e-43
Actrt3	actin related protein T3	1961	-9.4425	1.9564	3.62633e-42	1.60307e-39
Gm48295		1142	-10.2892	2.01564	4.67207e-42	2.02142e-39
Gla	galactosidase, alpha	3265	-2.83352	4.56935	1.13623e-35	4.8136e-33
Gm11510	predicted gene 11510	347	-12.9824	5.21127	6.91431e-35	2.86944e-32
6720482G16Rik	RIKEN cDNA 6720482G16 gene	1192	-9.89695	1.63593	3.86086e-34	1.57021e-31
Oas1e	2'-5' oligoadenylate synthetase 1E	1801	-10.592	3.00748	5.28762e-34	2.10831e-31
Pinlyp	phospholipase A2 inhibitor and LY6/PLAUR domain containing	843	-11.8625	3.56678	6.31436e-34	2.46928e-31
9030619P08Rik	lymphocyte antigen 6 complex pseudogene	935	-10.3894	1.36231	4.11533e-33	1.57897e-30
Gm37695		530	-12.5906	4.27682	3.41418e-28	1.28569e-25
Gm42882		506	-10.9313	3.60598	2.93951e-26	1.08682e-23
Olfr60	olfactory receptor 60	3336	-10.3662	2.64511	2.28863e-24	8.3106e-22
Ccn2	cellular communication network factor 2	2861	-12.3147	4.93954	4.46807e-24	1.594e-21
Gm43154		6805	-17.1387	14.2368	3.40509e-23	1.19384e-20
Irs2	insulin receptor substrate 2	6323	-2.71317	6.12734	9.23913e-23	3.18437e-20
Gm2531	LSM6 homolog, U6 small nuclear RNA associated pseudogene	512	-8.36015	0.226382	2.52868e-22	8.57013e-20
Gm42567		352	10.6994	0.0158449	8.34207e-22	2.78092e-19
Gm23346	predicted gene, 23346	136	-11.0083	1.97984	8.12086e-20	2.66351e-17
Gm48369		1740	-2.28426	3.73171	3.79429e-19	1.22471e-16
Glrp1	glutamine repeat protein 1	1957	-11.8373	3.8907	4.12139e-19	1.30951e-16
Tspan18	tetraspanin 18	8175	-12.9491	5.20201	4.81013e-19	1.50483e-16
Mir186	microRNA 186	71	-6.91579	0.0526552	5.4657e-19	1.68402e-16
F3	coagulation factor III	2527	-12.3923	4.69843	1.31827e-18	4.00104e-16
Apol8	apolipoprotein L 8	2962	-4.62243	1.84566	1.9354e-18	5.78769e-16
Tgif1	TGFB-induced factor homeobox 1	5625	-1.77694	5.79452	1.3255e-17	3.90637e-15
Gm25604	predicted gene, 25604	133	-10.6947	3.30396	1.66687e-17	4.84226e-15
Meioc	meiosis specific with coiled-coil domain	4616	-11.8556	3.56034	1.87165e-17	5.36056e-15
Rpl35a-ps3	ribosomal protein L35A, pseudogene 3	333	-12.2394	4.44637	2.08739e-17	5.89544e-15
Ddit4	DNA-damage-inducible transcript 4	1755	2.15792	5.09509	3.01169e-17	8.38942e-15
Gm43205		1968	-11.664	3.65403	3.82476e-16	1.05103e-13
Cldn20	claudin 20	656	-10.563	2.79856	3.98255e-16	1.0798e-13
Adra2a	adrenergic receptor, alpha 2a	4832	-13.2631	5.42753	4.94485e-16	1.32307e-13
Cep295nl	CEP295 N-terminal like	1944	-10.9242	4.15836	7.85806e-16	2.07524e-13
Zbtb10	zinc finger and BTB domain containing 10	7414	-2.21549	3.7968	1.33646e-15	3.48421e-13
Gm13394	glyceraldehyde-3-phosphate dehydrogenase pseudogene	1000	-12.4956	5.82678	1.53996e-15	3.96393e-13
Gm16701	predicted gene, 16701	2385	-14.8512	9.79127	1.58978e-15	4.00453e-13
Adamtsl5	ADAMTS-like 5	4722	-10.6247	4.0778	1.59512e-15	4.00453e-13
Gm47246		2354	-12.3627	4.38807	1.64347e-15	4.07562e-13
6430590A07Rik	RIKEN cDNA 6430590A07 gene	4487	-11.3114	4.47829	3.26904e-15	8.00915e-13
Gm15533	predicted gene 15533	3292	-10.9945	3.79083	3.80379e-15	9.20835e-13
Platr29	pluripotency associated transcript 29	830	-11.4047	3.4	4.46465e-15	1.0681e-12
Trp53inp2	transformation related protein 53 inducible nuclear protein 2	5257	-1.59291	4.63093	8.9935e-15	2.12654e-12
Gnb3	guanine nucleotide binding protein (G protein), beta 3	2632	-10.9853	4.57872	1.05123e-14	2.4571e-12
Mir1932	microRNA 1932	90	-15.1877	9.58254	1.10586e-14	2.55541e-12
Neurl1a	neuralized E3 ubiquitin protein ligase 1A	7284	-10.369	3.13944	1.14539e-14	2.61702e-12
Guca2a	guanylate cyclase activator 2a (guanylin)	594	-12.448	4.24844	1.37039e-14	3.09633e-12
Gm14207	predicted gene 14207	1054	-12.2675	4.32901	1.54071e-14	3.44289e-12
Gm9750	predicted gene 9750	2017	-13.1138	5.32743	1.91783e-14	4.23904e-12
Fam131b	family with sequence similarity 131, member B	4104	-10.9792	3.53526	2.73351e-14	5.97697e-12
Gm8666	non-histone chromosomal protein HMG-14 pseudogene	292	-11.6324	3.86601	4.75435e-14	1.02851e-11
4930428O21Rik	RIKEN cDNA 4930428O21 gene	1740	-12.7039	5.63496	5.52253e-14	1.18211e-11
Htr2a	5-hydroxytryptamine (serotonin) receptor 2A	5606	-11.8998	3.6461	5.83042e-14	1.23502e-11
Gm15609	predicted gene 15609	2960	-9.66843	2.78082	6.36054e-14	1.33342e-11
Sema3b	sema domain, immunoglobulin domain (Ig), short basic domain, secreted, (semaphorin) 3B	4777	-11.3883	8.60364	7.42291e-14	1.54025e-11
5330406M23Rik	RIKEN cDNA 5330406M23 gene	2094	-12.1821	4.29689	9.33029e-14	1.91648e-11
Siah2	siah E3 ubiquitin protein ligase 2	2999	-1.47219	5.09304	1.00344e-13	2.0405e-11
Gm7823	lymphocyte cytosolic protein 1 pseudogene	1623	-11.3601	3.99869	1.29416e-13	2.60563e-11
Gm47874		575	-11.4261	3.55721	1.3095e-13	2.61066e-11
Tmem200b	transmembrane protein 200B	1476	-11.3834	2.77517	1.87748e-13	3.70666e-11
Kdm6bos		840	-1.89134	3.6085	1.9035e-13	3.72189e-11
5830416I19Rik	RIKEN cDNA 5830416I19 gene	2627	-10.426	7.22109	2.96971e-13	5.75133e-11
Dmrt2	doublesex and mab-3 related transcription factor 2	2337	-8.46921	2.53139	3.65115e-13	7.00435e-11
Gm20663		474	-10.9985	2.51337	4.67055e-13	8.87622e-11
Gm37488		3374	-11.2214	4.55914	5.676e-13	1.06872e-10
Dusp5	dual specificity phosphatase 5	2473	-2.20745	5.49454	6.08002e-13	1.13429e-10
Gm18564	BRCA1 associated RING domain 1 pseudogene	2048	-12.2189	4.16768	1.03103e-12	1.906e-10
Tslp	thymic stromal lymphopoietin	1331	-10.3657	3.63245	1.05303e-12	1.92914e-10
Rbm24	RNA binding motif protein 24	3491	-12.3757	5.28523	1.08552e-12	1.97089e-10
Fbxo41	F-box protein 41	6680	-10.5645	3.94124	1.22265e-12	2.20024e-10
Plaur	plasminogen activator, urokinase receptor	2617	-1.90184	7.15988	1.26856e-12	2.26283e-10
Gm48705		291	-10.3395	2.37611	1.3795e-12	2.43931e-10
2610528A11Rik	RIKEN cDNA 2610528A11 gene	828	-11.4803	3.62748	1.44623e-12	2.53527e-10
Vsig2	V-set and immunoglobulin domain containing 2	1979	-11.5026	3.94552	1.88086e-12	3.269e-10
Mir692-2	microRNA 692-2	109	-16.6965	7.56022	1.91013e-12	3.29175e-10
Gm8181	predicted gene 8181	666	-12.1371	5.07315	2.99683e-12	5.12106e-10
Vcam1	vascular cell adhesion molecule 1	8870	-1.40172	5.01003	3.3612e-12	5.69583e-10
Mpp7	membrane protein, palmitoylated 7 (MAGUK p55 subfamily member 7)	20164	-1.80081	2.96299	3.63046e-12	6.10127e-10
Gm49733		293	-12.8137	4.81692	5.17904e-12	8.63245e-10
Nr4a2	nuclear receptor subfamily 4, group A, member 2	4059	-3.73457	4.34726	5.81026e-12	9.60582e-10
Gm13547	predicted gene 13547	843	-9.56153	3.06802	6.28327e-12	1.03041e-09
Gm22362	predicted gene, 22362	134	-14.5188	6.54844	8.0684e-12	1.31257e-09
Gm25131	predicted gene, 25131	151	-11.6459	3.18027	8.23481e-12	1.32901e-09
9930120I10Rik	RIKEN cDNA 9930120I10 gene	865	-3.38839	0.0169005	8.6872e-12	1.39098e-09
Gm24718	predicted gene, 24718	136	-10.859	2.99489	9.20458e-12	1.4521e-09
Fras1	Fraser extracellular matrix complex subunit 1	17709	-1.51461	4.71461	9.21178e-12	1.4521e-09
4930477G07Rik	RIKEN cDNA 4930477G07 gene	947	-9.61654	0.895027	9.76012e-12	1.52671e-09
Gm7729	heterogeneous nuclear ribonucleoprotein A1 pseudogene	801	-10.6874	2.9407	1.22492e-11	1.90143e-09
Gm10649	predicted gene 10649	4038	-14.462	6.67617	1.3378e-11	2.06093e-09
Gm28438		345	-12.307	3.98927	1.38957e-11	2.12459e-09
Slc16a14	solute carrier family 16 (monocarboxylic acid transporters), member 14	3352	-9.95412	2.86703	1.59962e-11	2.42748e-09
Gm16103	enolase 1, alpha non-neuron pseudogene	1279	-5.63339	-0.676731	1.9126e-11	2.86339e-09
Tmem229a	transmembrane protein 229A	5157	-10.4595	2.24543	1.91503e-11	2.86339e-09
Gm17971	ribosomal protein S2 pseudogene	806	-3.59102	0.0715704	2.32703e-11	3.45402e-09
Gm5127	predicted gene 5127	2150	-1.82581	3.85282	2.56917e-11	3.7858e-09
Gm10268	60S ribosomal protein L17 pseudogene	555	-9.06815	1.4563	3.42397e-11	5.00909e-09
Maff	v-maf musculoaponeurotic fibrosarcoma oncogene family, protein F (avian)	2594	-3.5776	3.05611	3.52453e-11	5.11939e-09
Gm37039		2485	-14.0442	7.95517	3.85738e-11	5.56311e-09
Impact	impact, RWD domain protein	5129	-1.2083	5.03215	3.89518e-11	5.57807e-09
Gm2396	predicted gene 2396	9019	-10.4191	2.4783	4.11071e-11	5.84555e-09
Mis12	MIS12 kinetochore complex component	3003	0.997059	4.67876	4.47522e-11	6.31969e-09
D630029K05Rik	RIKEN cDNA D630029K05 gene	2717	-10.408	3.27061	5.62467e-11	7.88811e-09
Gm28857	predicted gene 28857	425	-10.3274	2.77116	5.67596e-11	7.90552e-09
Gm44722		436	-10.2265	2.44738	5.73142e-11	7.92847e-09
Cd69	CD69 antigen	6509	-2.21603	6.31076	5.77734e-11	7.93799e-09
Zfp87	zinc finger protein 87	2865	1.28125	3.84143	6.98588e-11	9.53409e-09
Gm5445	predicted gene 5445	480	-16.5338	8.61177	7.8425e-11	1.06318e-08
Abcc3	ATP-binding cassette, sub-family C (CFTR/MRP), member 3	5698	-1.32882	4.28707	9.21437e-11	1.24089e-08
Gm34643	predicted gene, 34643	2289	-10.2307	1.28589	1.03981e-10	1.39109e-08
Fosl2	fos-like antigen 2	9680	-1.83762	5.82933	1.18142e-10	1.5702e-08
Myh14	myosin, heavy polypeptide 14	7273	-7.27001	0.620925	1.26449e-10	1.66513e-08
Spty2d1	SPT2 chromatin protein domain containing 1	6788	-1.29932	5.57322	1.26922e-10	1.66513e-08
Gm11688		308	-3.12787	0.00141839	1.3225e-10	1.72391e-08
Gm42576		2846	-11.7064	4.29159	1.45552e-10	1.88351e-08
Gm25395	predicted gene, 25395	272	-14.7288	8.27962	1.46346e-10	1.88351e-08
Spata33	spermatogenesis associated 33	4303	-16.9471	8.83402	1.50124e-10	1.91998e-08
Gm33973	predicted gene, 33973	534	-11.4952	3.77736	1.71048e-10	2.17392e-08
Mafk	v-maf musculoaponeurotic fibrosarcoma oncogene family, protein K (avian)	3901	-1.20097	5.69125	1.77063e-10	2.23639e-08
Bambi	BMP and activin membrane-bound inhibitor	5074	-2.4091	2.41637	1.98283e-10	2.48894e-08
Sult4a1	sulfotransferase family 4A, member 1	2512	-9.48782	0.866703	2.0522e-10	2.56022e-08
Rel	reticuloendotheliosis oncogene	7466	-1.59636	6.94892	2.07836e-10	2.57704e-08
Tspan10	tetraspanin 10	1802	-10.6558	2.96333	2.3408e-10	2.88486e-08
Igkv9-128	immunoglobulin kappa chain variable 9-128	353	-14.2204	6.75634	2.39203e-10	2.93024e-08
Gm30091	predicted gene, 30091	377	-15.2566	10.7973	2.48119e-10	3.02125e-08
Gm11211	predicted gene 11211	359	-9.39119	2.73491	3.05066e-10	3.69257e-08
A330032B11Rik	RIKEN cDNA A330032B11 gene	1919	-10.996	2.84819	3.0966e-10	3.726e-08
Zfp322a	zinc finger protein 322A	6263	1.18332	3.81534	3.33978e-10	3.99497e-08
Dnah7c	dynein, axonemal, heavy chain 7C	12603	-9.33074	1.15314	3.43595e-10	4.08596e-08
Nfkbid	nuclear factor of kappa light polypeptide gene enhancer in B cells inhibitor, delta	2346	-2.01795	6.79942	3.48164e-10	4.11623e-08
Gabrb1	gamma-aminobutyric acid (GABA) A receptor, subunit beta 1	13838	-11.9272	3.92809	3.54558e-10	4.16759e-08
Gm37981		535	-14.126	6.60656	3.72016e-10	4.34767e-08
Adgrf5	adhesion G protein-coupled receptor F5	9010	-12.5619	6.90257	3.90547e-10	4.53815e-08
Kbtbd12	kelch repeat and BTB (POZ) domain containing 12	9381	-13.1352	5.76604	4.07373e-10	4.70677e-08
4930445N18Rik	RIKEN cDNA 4930445N18 gene	1922	-10.7399	2.81354	4.15842e-10	4.77748e-08
Gm6377	predicted gene 6377	2795	-2.5025	3.44421	4.19912e-10	4.77807e-08
1600029O15Rik	ribosomal protein L17 pseudogene	1809	-11.2413	3.01404	4.20592e-10	4.77807e-08
Gm5340	acidic ribosomal phosphoprotein P0 pseudogene	880	-9.82494	3.75655	4.37748e-10	4.94533e-08
Il22ra2	interleukin 22 receptor, alpha 2	2498	-10.7954	2.47943	4.44601e-10	4.995e-08
Gm17024		634	-3.84128	0.606551	4.60306e-10	5.14304e-08
Rhob	ras homolog family member B	2349	-1.79888	6.94239	4.71279e-10	5.23687e-08
Gm8818	predicted pseudogene 8818	1047	-3.04377	0.652516	4.83569e-10	5.34422e-08
Mir6972	microRNA 6972	64	-11.121	4.07238	4.89268e-10	5.35762e-08
Gm22888	predicted gene, 22888	77	9.39327	1.76947	4.9005e-10	5.35762e-08
Dmrtb1	DMRT-like family B with proline-rich C-terminal, 1	2083	-14.1983	9.55251	5.45484e-10	5.93178e-08
Muc16	mucin 16	26350	-10.8343	3.49083	6.41819e-10	6.94223e-08
Irf4	interferon regulatory factor 4	4903	-1.62347	7.11105	6.50259e-10	6.99631e-08
ENSMUSG00002075367		92	-9.79619	0.827303	6.90773e-10	7.39309e-08
9230114K14Rik	RIKEN cDNA 9230114K14 gene	2762	-3.23007	-0.213856	7.46679e-10	7.94959e-08
Zbtb21	zinc finger and BTB domain containing 21	6335	-0.94846	4.48462	7.55109e-10	7.99747e-08
Igf2	insulin-like growth factor 2	5723	-14.9023	7.04595	8.15201e-10	8.58748e-08
Gm49528		780	-12.4836	4.36208	8.19263e-10	8.58748e-08
1700019L13Rik	RIKEN cDNA 1700019L13 gene	4947	-2.68801	2.15212	8.65084e-10	9.02128e-08
Gdf15	growth differentiation factor 15	1852	-3.59055	1.82315	9.55948e-10	9.91796e-08
Sh2d4a	SH2 domain containing 4A	2723	-4.05859	-0.0326237	9.61748e-10	9.92748e-08
Gm17194		348	-1.61838	4.01646	1.04067e-09	1.06879e-07
Gm49437		285	-11.6714	5.20403	1.09135e-09	1.1152e-07
Gm17657	predicted gene, 17657	1511	-10.3277	2.96718	1.12965e-09	1.14857e-07
Galr3	galanin receptor 3	1245	-10.5761	4.13193	1.13935e-09	1.15267e-07
C430049B03Rik	RIKEN cDNA C430049B03 gene	1610	8.12792	1.40775	1.30871e-09	1.31746e-07
Tac2	tachykinin 2	1378	-10.1708	1.90131	1.38321e-09	1.38417e-07
Gm15638	predicted gene 15638	4906	-10.3289	3.01348	1.3886e-09	1.38417e-07
Gm11831		629	-10.9238	3.14993	1.44442e-09	1.43279e-07
Mir1929	microRNA 1929	93	-11.1784	2.79451	1.47075e-09	1.45183e-07
Cox7c-ps1	cytochrome c oxidase subunit 7C, pseudogene 1	372	-6.80056	1.94715	1.52618e-09	1.49927e-07
Gm45081		572	-12.2874	4.05823	1.53869e-09	1.50429e-07
Gm31479	predicted gene, 31479	522	-13.7528	5.86986	1.67658e-09	1.63126e-07
Gem	GTP binding protein (gene overexpressed in skeletal muscle)	2104	-1.86796	4.55972	1.87378e-09	1.81444e-07
Igkv4-71	immunoglobulin kappa chain variable 4-71	354	3.41819	3.25344	1.92582e-09	1.856e-07
Ldlrad1	low density lipoprotein receptor class A domain containing 1	1093	-9.66458	1.46822	2.05974e-09	1.9757e-07
4933413J09Rik	RIKEN cDNA 4933413J09 gene	4837	-2.67367	2.9759	2.08365e-09	1.98925e-07
Dnajb9	DnaJ heat shock protein family (Hsp40) member B9	2549	-1.4946	5.57999	2.11857e-09	2.01314e-07
Gm34907	predicted gene, 34907	1065	-11.6171	4.13108	2.1677e-09	2.05024e-07
Gm44185		3307	-9.73065	1.99322	2.20386e-09	2.07479e-07
Mir27a	microRNA 27a	87	-5.6459	0.98437	2.24301e-09	2.10191e-07
Gm31224	predicted gene, 31224	513	-10.2733	2.90894	2.25674e-09	2.10508e-07
Gm9409	60S ribosomal protein L36a-like	316	-14.7599	7.32475	2.30731e-09	2.14242e-07
Gm9349	predicted gene 9349	356	-9.70032	1.65719	2.50914e-09	2.31925e-07
Ccdc92b	coiled-coil domain containing 92B	4002	-10.3687	2.62521	2.59698e-09	2.38957e-07
Gm4832	predicted gene 4832	482	-10.2316	1.96143	2.70982e-09	2.48217e-07
Cfap61	cilia and flagella associated protein 61	10606	-9.93255	1.6771	2.80694e-09	2.5596e-07
Ifng	interferon gamma	1295	-1.9052	3.36236	2.88472e-09	2.61879e-07
Dyrk3	dual-specificity tyrosine-(Y)-phosphorylation regulated kinase 3	3178	-1.99167	2.59723	2.99017e-09	2.70245e-07
Gm49394		4738	-6.06507	0.825095	3.09562e-09	2.7778e-07
Itga9	integrin alpha 9	7691	-1.39546	4.52543	3.10086e-09	2.7778e-07
Gm20098	predicted gene, 20098	3293	-11.5679	2.47686	3.98051e-09	3.55016e-07
Gm45719		1662	-10.6412	2.47087	4.16281e-09	3.69654e-07
Gm7336	glyceraldehyde-3-phosphate dehydrogenase pseudogene	1232	-11.7693	3.45696	4.31703e-09	3.81682e-07
Ifit1bl1	interferon induced protein with tetratricpeptide repeats 1B like 1	2260	1.43983	3.91772	4.34298e-09	3.82314e-07
D17H6S53E	DNA segment, Chr 17, human D6S53E	2280	1.22899	3.63527	4.42279e-09	3.87662e-07
Gm26838	predicted gene, 26838	911	-11.1372	3.3261	4.654e-09	4.06177e-07
Raet1d	retinoic acid early transcript delta	1441	-3.29746	-0.18236	4.72254e-09	4.10397e-07
Rps27-ps1	ribosomal protein S27, pseudogene 1	246	-15.2797	8.08552	5.0082e-09	4.33369e-07
Spon2	spondin 2, extracellular matrix protein	2947	-12.4605	4.72625	5.16482e-09	4.45028e-07
Snora15	small nucleolar RNA, H/ACA box 15	131	-10.9119	3.46964	5.95344e-09	5.09809e-07
Mir466i	microRNA 466i	121	-14.9661	9.02996	5.97703e-09	5.09809e-07
Prss33	protease, serine 33	1788	-15.8921	6.74877	5.99186e-09	5.09809e-07
Gm40304	predicted gene, 40304	268	-15.0586	8.19709	6.74386e-09	5.71402e-07
Gm37336	predicted gene, 37336	1080	-10.3429	1.54509	6.95083e-09	5.86494e-07
Fam43a	family with sequence similarity 43, member A	3075	-1.50053	6.89526	8.37437e-09	7.0369e-07
Gm5767	predicted gene 5767	745	-15.7347	6.65006	8.57439e-09	7.15315e-07
Gm12391		282	-9.45792	1.2219	8.58308e-09	7.15315e-07
Gm28911		117	-14.8439	7.38853	9.20778e-09	7.64246e-07
Schip1	schwannomin interacting protein 1	5102	-11.3871	4.56849	1.00934e-08	8.34346e-07
Iqschfp	Iqcj and Schip1 fusion protein	2369	-11.3654	4.46529	1.07662e-08	8.86358e-07
Gm29282		473	-9.07763	0.872646	1.1338e-08	9.29671e-07
Snora9	small nucleolar RNA, H/ACA box 9	133	-2.03301	1.01596	1.14328e-08	9.33678e-07
Atf3	activating transcription factor 3	2154	-3.53874	5.93694	1.20836e-08	9.8288e-07
Gm37864		3075	-5.60679	-1.61341	1.21572e-08	9.8493e-07
SNORA21B		95	-2.73131	-0.0694027	1.26272e-08	1.01895e-06
Klf4	Kruppel-like factor 4 (gut)	3049	-1.88742	6.66494	1.31385e-08	1.05602e-06
Snhg15	small nucleolar RNA host gene 15	2652	-1.24947	4.6732	1.41088e-08	1.12954e-06
Nrcam	neuronal cell adhesion molecule	13358	-9.24389	1.04714	1.43625e-08	1.14534e-06
Zxda	zinc finger, X-linked, duplicated A	2621	-10.2344	2.26094	1.527e-08	1.21295e-06
Gm36328	predicted gene, 36328	432	-9.97203	1.71158	1.57167e-08	1.24357e-06
Plk3	polo like kinase 3	2531	-1.42685	5.00262	1.58107e-08	1.24617e-06
Gm4997	predicted gene 4997	360	-14.7289	8.95624	1.67031e-08	1.31142e-06
Tcim	transcriptional and immune response regulator	1805	-9.18139	4.65492	1.75653e-08	1.37381e-06
Nos2	nitric oxide synthase 2, inducible	4439	-11.1081	3.67495	1.76407e-08	1.37442e-06
Iqcn	IQ motif containing N	4584	-5.22129	-0.115221	1.79072e-08	1.3884e-06
Gm26885	predicted gene, 26885	6618	-1.55411	6.04133	1.79566e-08	1.3884e-06
Gm3320	myeloblastosis oncogene-like 2 pseudogene	1031	-12.4876	4.36966	1.86622e-08	1.43491e-06
Lpar3	lysophosphatidic acid receptor 3	2464	-2.77184	5.23082	1.86993e-08	1.43491e-06
Unc5b	unc-5 netrin receptor B	6258	-9.17884	3.70449	2.01728e-08	1.54216e-06
B3galt4	UDP-Gal:betaGlcNAc beta 1,3-galactosyltransferase, polypeptide 4	1580	1.35499	3.01698	2.11695e-08	1.61229e-06
Gm7936	predicted pseudogene 7936	370	-11.8904	3.90119	2.17062e-08	1.647e-06
Gm43747		1330	-7.38329	1.80129	2.19605e-08	1.6601e-06
Tgif2	TGFB-induced factor homeobox 2	3832	-1.14584	4.04605	2.43948e-08	1.83729e-06
Gm45358		2305	-14.5208	6.50471	2.67326e-08	2.00593e-06
Gm37277		1111	-11.3411	3.25623	2.70241e-08	2.01703e-06
Pim3	proviral integration site 3	2427	-1.49546	5.44717	2.70789e-08	2.01703e-06
Kdm6b	KDM1 lysine (K)-specific demethylase 6B	6954	-1.58449	6.58067	2.7528e-08	2.043e-06
Uox	urate oxidase	5007	-10.2709	1.98408	2.86064e-08	2.1091e-06
1700019C18Rik	RIKEN cDNA 1700019C18 gene	2633	-9.85149	3.14006	2.86261e-08	2.1091e-06
Mir22hg	Mir22 host gene (non-protein coding)	1924	-1.81074	2.96203	2.87694e-08	2.112e-06
Gm3830	predicted gene 3830	1715	-7.1879	0.596559	2.91782e-08	2.13431e-06
Mfap2	microfibrillar-associated protein 2	1211	-6.33685	-0.64539	3.03057e-08	2.20884e-06
Rpl7a-ps5	ribosomal protein L7A, pseudogene 5	792	-3.33101	0.352952	3.19645e-08	2.32142e-06
Dmpk	dystrophia myotonica-protein kinase	4330	-1.4169	5.53185	3.29047e-08	2.3812e-06
Cacna1c	calcium channel, voltage-dependent, L type, alpha 1C subunit	21864	-14.6922	9.64892	3.31447e-08	2.38389e-06
Prnd	prion like protein doppel	3211	-10.0538	1.79144	3.31763e-08	2.38389e-06
Shroom3	shroom family member 3	13247	-3.88286	-0.856576	3.4396e-08	2.46283e-06
Tiparp	TCDD-inducible poly(ADP-ribose) polymerase	4358	-1.14162	5.35621	3.47076e-08	2.47642e-06
Gm44164		2561	-2.53207	0.222001	3.57079e-08	2.53888e-06
Gm27194		2936	-2.76286	-0.598179	3.65883e-08	2.59241e-06
Gm7542	prohibitin pseudogene	777	-11.8751	3.70521	3.75347e-08	2.65024e-06
Gm43420		1857	7.84273	0.374026	3.78386e-08	2.66245e-06
Gm13653	predicted gene 13653	483	-10.6563	3.22304	3.99259e-08	2.79963e-06
Rps19-ps4	ribosomal protein S19, pseudogene 4	438	-10.2514	2.8081	4.62529e-08	3.23214e-06
Brinp2	bone morphogenic protein/retinoic acid inducible neural-specific 2	8767	-10.4595	1.4508	4.90123e-08	3.40908e-06
H2bc12	H2B clustered histone 12	476	-9.93196	1.67607	4.91203e-08	3.40908e-06
Mb21d2	Mab-21 domain containing 2	3260	-10.447	2.40891	5.04004e-08	3.48603e-06
Gch1	GTP cyclohydrolase 1	6251	-1.05557	4.57522	5.0752e-08	3.49845e-06
Apoc4	apolipoprotein C-IV	2537	-13.0492	6.63889	5.13846e-08	3.53009e-06
Sik1	salt inducible kinase 1	5133	-2.33673	7.30142	5.52465e-08	3.78262e-06
Gm26509	predicted gene, 26509	948	-15.6423	9.49875	5.9865e-08	4.08509e-06
Gm37660		1732	-2.40066	0.252198	6.38554e-08	4.34281e-06
Stx1b	syntaxin 1B	4802	-12.4914	8.26619	6.59713e-08	4.47176e-06
Igfals	insulin-like growth factor binding protein, acid labile subunit	3167	-10.438	2.16907	6.73674e-08	4.55122e-06
Mlxipl	MLX interacting protein-like	5538	-10.4437	7.01646	7.2714e-08	4.89615e-06
Gm13572	predicted gene 13572	559	-11.0099	3.04482	7.39826e-08	4.96514e-06
Bhlhe40	basic helix-loop-helix family, member e40	4705	-1.47505	7.48947	7.52354e-08	5.03261e-06
Hesx1	homeobox gene expressed in ES cells	1248	-8.05609	2.07229	7.8457e-08	5.2309e-06
Mkrn3	makorin, ring finger protein, 3	2547	7.68956	-0.655696	7.90267e-08	5.25166e-06
Gm8927	glyceraldehyde-3-phosphate dehydrogenase pseudogene	981	-8.36591	2.47968	8.0332e-08	5.32101e-06
Rasgef1b	RasGEF domain family, member 1B	13805	-1.22705	5.71286	8.89648e-08	5.8737e-06
Gm6578	mitochondrial ribosomal protein L32 pseudogene	984	-16.5492	8.77326	9.66716e-08	6.36186e-06
Gm5576	predicted pseudogene 5576	1236	-10.4657	3.21613	9.70241e-08	6.36447e-06
Plk2	polo like kinase 2	4491	-2.5494	5.38626	9.73965e-08	6.36835e-06
Scarna8	small Cajal body-specific RNA 8	131	-14.5891	9.04743	9.92992e-08	6.47195e-06
Phldb2	pleckstrin homology like domain, family B, member 2	7577	-10.8102	2.71136	1.01143e-07	6.57108e-06
Rpl38-ps1	ribosomal protein L38, pseudogene 1	215	-10.2016	2.9599	1.05109e-07	6.80701e-06
Smoc2	SPARC related modular calcium binding 2	6951	-11.5165	4.8513	1.06089e-07	6.84861e-06
St18	suppression of tumorigenicity 18	6464	-13.0008	4.1405	1.0861e-07	6.9892e-06
Zbtb9	zinc finger and BTB domain containing 9	3482	0.892054	4.13305	1.11826e-07	7.17172e-06
Vps37d	vacuolar protein sorting 37D	1544	-10.5249	3.20527	1.12152e-07	7.17172e-06
Gm614	predicted gene 614	774	-1.16785	3.01357	1.14048e-07	7.27012e-06
F13b	coagulation factor XIII, beta subunit	2532	-9.79861	0.842102	1.17931e-07	7.49417e-06
Med18	mediator complex subunit 18	1998	1.7096	2.25505	1.18473e-07	7.50511e-06
Gm6397	heterogeneous nuclear ribonucleoprotein A3 pseudogene	1069	-9.83153	2.62403	1.21048e-07	7.64446e-06
Gm49974	predicted gene, 49974	600	10.4725	-0.165094	1.2605e-07	7.93571e-06
Gm9514	sorting nexin 4 pseudogene	1345	-13.1708	9.61573	1.27492e-07	8.00168e-06
Gm23747	predicted gene, 23747	131	-7.00493	0.146703	1.33042e-07	8.32433e-06
Gm41750	predicted gene, 41750	295	-9.87674	0.90215	1.40549e-07	8.76706e-06
Mir7093	microRNA 7093	101	-9.79933	1.53241	1.43215e-07	8.90607e-06
Cibar2	CBY1 interacting BAR domain containing 2	1395	-14.917	9.30893	1.48584e-07	9.21178e-06
Faxc	failed axon connections homolog	8362	-10.7531	5.44554	1.59958e-07	9.88677e-06
Rgcc	regulator of cell cycle	918	-1.2302	3.68452	1.61957e-07	9.97999e-06
Gm5244	ribosomal protein, large, P1 pseudogene	743	-11.4993	3.19725	1.70304e-07	1.04627e-05
Gm37352		2181	-2.47147	1.98638	1.74274e-07	1.06743e-05
Gm6599	predicted gene 6599	408	-9.03572	0.847735	1.75436e-07	1.07132e-05
Gm9354	predicted gene 9354	468	-14.2592	6.79498	1.83567e-07	1.11761e-05
Mertk	MER proto-oncogene tyrosine kinase	4336	-1.53488	6.12592	1.93613e-07	1.17526e-05
Gpr68	G protein-coupled receptor 68	7159	1.04772	3.5055	1.94569e-07	1.17755e-05
Stpg4	sperm tail PG rich repeat containing 4	1208	-10.0119	1.94533	1.95279e-07	1.17834e-05
Rai14	retinoic acid induced 14	8462	-1.62946	5.12308	1.98108e-07	1.18887e-05
Nxpe2	neurexophilin and PC-esterase domain family, member 2	4102	-1.0645	3.77484	1.98193e-07	1.18887e-05
Insig1	insulin induced gene 1	3093	-0.885443	5.12937	2.02896e-07	1.21349e-05
Gm43484		5966	-12.1052	4.2713	2.04085e-07	1.21542e-05
Lrrc2	leucine rich repeat containing 2	3757	-9.70572	2.46319	2.04413e-07	1.21542e-05
Gm11928	predicted gene 11928	437	-10.8865	1.8488	2.05995e-07	1.22126e-05
Gm5507	glyceraldehyde-3-phosphate dehydrogenase pseudogene	1008	-11.1396	3.08377	2.14054e-07	1.26535e-05
Gm23908	predicted gene, 23908	132	-15.5761	7.96817	2.16677e-07	1.27714e-05
Gm25483	predicted gene, 25483	227	-5.79074	-1.48528	2.2034e-07	1.29497e-05
Sema3a	sema domain, immunoglobulin domain (Ig), short basic domain, secreted, (semaphorin) 3A	13868	-11.3897	3.82622	2.24799e-07	1.31738e-05
Gm10774	polymerase (RNA) II (DNA directed) polypeptide L pseudogene	204	-10.0327	2.55384	2.31928e-07	1.35449e-05
Gm9703	predicted gene 9703	346	-9.50749	3.34939	2.32465e-07	1.35449e-05
Fam24b	family with sequence similarity 24 member B	680	-10.9284	2.01206	2.43486e-07	1.41465e-05
Dnajb4	DnaJ heat shock protein family (Hsp40) member B4	8765	-1.31308	4.06763	2.45522e-07	1.41895e-05
Gm15327	predicted gene 15327	752	-3.64459	-0.585029	2.45621e-07	1.41895e-05
Dusp10	dual specificity phosphatase 10	3042	-1.282	4.81861	2.6316e-07	1.50888e-05
Mir6920	microRNA 6920	71	6.78326	-0.596742	2.63313e-07	1.50888e-05
Pim1	proviral integration site 1	3362	-1.59324	8.1661	2.63413e-07	1.50888e-05
Slfn1	schlafen 1	1864	1.08967	6.13865	2.64573e-07	1.51126e-05
Shoc1	shortage in chiasmata 1	5781	-14.0097	7.20554	2.70066e-07	1.53832e-05
Prkn	parkin RBR E3 ubiquitin protein ligase	10219	-10.134	1.75279	2.83452e-07	1.61005e-05
Gm37689		275	-3.69084	-1.21892	2.91612e-07	1.65179e-05
Lpar4	lysophosphatidic acid receptor 4	4238	-10.1771	1.13362	3.05245e-07	1.72421e-05
Gm22781	predicted gene, 22781	137	-8.08872	2.62689	3.09716e-07	1.74462e-05
Smim38	small integral membrane protein 38	1278	-3.18709	-0.617711	3.1605e-07	1.77538e-05
Hapln4	hyaluronan and proteoglycan link protein 4	3924	-13.8961	7.42636	3.20179e-07	1.79362e-05
Gm48435		1029	-12.0077	4.08116	3.29998e-07	1.84355e-05
Hcar2	hydroxycarboxylic acid receptor 2	1930	-1.54637	4.2501	3.52771e-07	1.96537e-05
Mafb	v-maf musculoaponeurotic fibrosarcoma oncogene family, protein B (avian)	3363	-1.47231	7.58789	3.54652e-07	1.97045e-05
Gm37790		3346	-2.81143	0.841036	3.71224e-07	2.0569e-05
Gm13232	predicted gene 13232	632	-10.4494	1.39918	3.81267e-07	2.10681e-05
Gm44731		542	-7.36166	1.50666	3.86553e-07	2.13023e-05
Gm28626	predicted gene 28626	520	-2.53347	-0.529806	3.8945e-07	2.14039e-05
Gm4841	predicted gene 4841	2839	2.61589	3.38392	3.92471e-07	2.15118e-05
Megf6	multiple EGF-like-domains 6	7877	-10.625	1.55644	3.93751e-07	2.1524e-05
5430405H02Rik	RIKEN cDNA 5430405H02 gene	3851	-1.00136	4.04773	3.96222e-07	2.1601e-05
Gm16068	predicted gene 16068	504	-11.8274	3.97266	4.01039e-07	2.18052e-05
Pnrc1	proline-rich nuclear receptor coactivator 1	2095	-1.35034	7.30257	4.06647e-07	2.20511e-05
Gm18283	zinc finger protein 113 pseudogene	1356	-9.48762	1.25063	4.26136e-07	2.30465e-05
Per1	period circadian clock 1	5631	-2.07261	6.81956	4.40464e-07	2.37582e-05
Gm5561	ribosomal protein L29 pseudogene	480	-2.678	-0.333195	4.45044e-07	2.39417e-05
Gm13383	predicted gene 13383	1171	-10.0364	2.14292	4.62033e-07	2.47901e-05
Gm43058		625	-6.31217	-1.04456	4.84744e-07	2.59402e-05
Gm10481	glyceraldehyde-3-phosphate dehydrogenase pseudogene	1002	-11.0371	2.19551	4.89311e-07	2.61159e-05
Gm43168		1612	-10.5758	1.51553	5.05314e-07	2.68994e-05
Tamalin	trafficking regulator and scaffold protein tamalin	2033	-1.64618	2.42933	5.13075e-07	2.72412e-05
Rilpl2	Rab interacting lysosomal protein-like 2	3925	-1.51631	6.91994	5.22594e-07	2.76743e-05
Gpr183	G protein-coupled receptor 183	2887	-1.10502	5.60444	5.30787e-07	2.80352e-05
Sulf1	sulfatase 1	11294	-11.382	5.11704	5.59889e-07	2.94957e-05
Gm8524	histone H3.3-like	379	-9.87347	2.93445	5.8647e-07	3.08162e-05
Tob2	transducer of ERBB2, 2	6664	-1.21222	6.78085	5.89354e-07	3.08879e-05
Matn1	matrilin 1, cartilage matrix protein	2001	-9.69549	2.52873	5.94444e-07	3.10746e-05
Rpl30-ps9	ribosomal protein L30, pseudogene 9	345	-14.9423	8.35386	6.04579e-07	3.15234e-05
Gm16216		1111	-10.2368	2.551	6.24714e-07	3.24899e-05
Gm14327	predicted gene 14327	1451	-16.363	7.55062	6.3095e-07	3.27305e-05
Exo5	exonuclease 5	2008	1.00435	3.76812	6.42969e-07	3.32691e-05
Btn2a2	butyrophilin, subfamily 2, member A2	2370	-9.97647	3.4315	6.86119e-07	3.54118e-05
Rab30	RAB30, member RAS oncogene family	9642	-1.52288	4.28845	7.02635e-07	3.61724e-05
Gm26532		690	-3.16583	2.98112	7.08705e-07	3.63927e-05
Gm43815		990	-9.71803	1.8022	7.14961e-07	3.66215e-05
Rasd2	RASD family, member 2	3176	-10.4298	3.80625	7.43883e-07	3.80072e-05
9530056K15Rik	RIKEN cDNA 9530056K15 gene	2631	-10.8962	6.18394	7.72184e-07	3.93007e-05
Gm13216	ribosomal protein L19 pseudogene	591	-10.8102	3.0519	7.73065e-07	3.93007e-05
Gm43573		570	-10.3382	2.06921	7.9047e-07	4.00853e-05
Gm9432	nucleolar protein 56 pseudogene	759	-14.7539	6.43845	8.06468e-07	4.07948e-05
Gm6653	predicted gene 6653	1288	-11.2543	2.99324	8.09181e-07	4.08305e-05
Gm37589		3994	-6.46414	-0.00812212	8.18432e-07	4.11951e-05
Armc7	armadillo repeat containing 7	3069	0.782493	5.03665	8.26533e-07	4.15001e-05
Gm8425	60S ribosomal protein L7a pseudogene	769	-9.40914	2.67999	8.29222e-07	4.15163e-05
Mir6386	microRNA 6386	104	-9.92605	3.07111	8.30939e-07	4.15163e-05
Gm47980		2921	-10.8068	4.00233	8.33201e-07	4.15273e-05
Gm15270	predicted gene 15270	2053	-11.0227	3.61618	8.44433e-07	4.19842e-05
Trim66	tripartite motif-containing 66	10125	-11.3298	4.06102	8.85938e-07	4.39403e-05
Gm2093	predicted gene 2093	3526	-11.2387	3.21195	9.00742e-07	4.45659e-05
Hmox1	heme oxygenase 1	1751	-1.41277	6.79666	9.34036e-07	4.6101e-05
Trim10	tripartite motif-containing 10	2245	-3.47106	0.528895	9.41784e-07	4.63537e-05
Gm6564	predicted pseudogene 6564	619	-14.9732	9.10141	9.43714e-07	4.63537e-05
Gm9028	predicted gene 9028	214	-9.16918	8.33472	9.52819e-07	4.66881e-05
Dio3os	deiodinase, iodothyronine type III, opposite strand	1683	9.00178	-0.657207	9.71866e-07	4.7507e-05
Gm6352	cyclin I pseudogene	1134	-9.38694	5.24639	9.81579e-07	4.78667e-05
Gm12230	40S ribosomal protein S11-like	454	-9.36045	1.89864	9.97725e-07	4.85377e-05
Lrrtm2	leucine rich repeat transmembrane neuronal 2	6022	-11.4482	3.94148	1.03616e-06	5.02872e-05
Lox	lysyl oxidase	4778	-10.922	2.38488	1.05664e-06	5.1159e-05
Gm47252	predicted gene, 47252	611	-12.267	4.94068	1.07279e-06	5.18173e-05
C1qc	complement component 1, q subcomponent, C chain	1931	-1.529	10.2594	1.1119e-06	5.35792e-05
Gm24837	predicted gene, 24837	81	-14.8096	9.10534	1.15076e-06	5.53207e-05
Fbxo5	F-box protein 5	2003	1.11343	3.46846	1.17593e-06	5.63976e-05
Acod1	aconitate decarboxylase 1	2623	-2.5725	4.81741	1.21529e-06	5.81482e-05
Gtf2a1l	general transcription factor IIA, 1-like	1888	-8.94636	0.0383444	1.23885e-06	5.91364e-05
Gpbar1	G protein-coupled bile acid receptor 1	1075	-8.57094	0.409755	1.28611e-06	6.12485e-05
Gm44214		606	-11.1253	3.94353	1.29254e-06	6.14107e-05
Ctla4	cytotoxic T-lymphocyte-associated protein 4	2330	-1.20566	4.81065	1.29948e-06	6.15965e-05
Gm38299		3789	-8.05433	0.802265	1.308e-06	6.18564e-05
Gm37645		3556	8.34182	-0.31482	1.31558e-06	6.20703e-05
Cd209c	CD209c antigen	1997	-3.88113	4.10675	1.34241e-06	6.31898e-05
Cdkn1a	cyclin-dependent kinase inhibitor 1A (P21)	3553	-1.71167	6.03994	1.35026e-06	6.34123e-05
Gm8543	actin, gamma, cytoplasmic 1 pseudogene	1130	-14.9318	6.833	1.35816e-06	6.35097e-05
Dusp4	dual specificity phosphatase 4	2740	-1.66038	3.52539	1.35858e-06	6.35097e-05
Gm16617	predicted gene, 16617	675	-11.9371	5.51096	1.36898e-06	6.38491e-05
Gm12527	zinc finger, MYND domain containing 19 pseudogene	564	-10.4571	2.37311	1.40641e-06	6.53344e-05
Chrna9	cholinergic receptor, nicotinic, alpha polypeptide 9	3026	-10.8055	3.83855	1.40779e-06	6.53344e-05
Slit3	slit guidance ligand 3	6067	-3.33058	-1.00596	1.41046e-06	6.53344e-05
Vmn1r88	vomeronasal 1 receptor, 88	9118	-11.5858	3.25209	1.42812e-06	6.58546e-05
Gm4879	WD repeat domain 12 pseudogene	1272	-11.5858	3.25209	1.42817e-06	6.58546e-05
Gm5855	enolase 1, alpha non-neuron pseudogene	1305	6.60347	-0.335486	1.54664e-06	7.11561e-05
Gm2044	predicted gene 2044	911	-10.351	2.3357	1.55721e-06	7.14804e-05
Prkg1	protein kinase, cGMP-dependent, type I	11036	-13.3997	8.67706	1.57066e-06	7.19354e-05
Zkscan14	zinc finger with KRAB and SCAN domains 14	3621	0.90348	3.59875	1.58263e-06	7.2321e-05
Tnxb	tenascin XB	13488	-7.93352	0.600948	1.63812e-06	7.46886e-05
Igkv4-75	immunoglobulin kappa chain variable 4-75	359	-10.0271	2.09614	1.64853e-06	7.49954e-05
1700086P04Rik	RIKEN cDNA 1700086P04 gene	1009	-13.9181	8.06084	1.68257e-06	7.63728e-05
Lamc2	laminin, gamma 2	8039	-10.875	4.21823	1.6927e-06	7.66616e-05
Coq10b	coenzyme Q10B	4805	-1.01658	3.76331	1.71639e-06	7.74231e-05
Gm8971	predicted gene 8971	349	-10.4314	1.70997	1.71713e-06	7.74231e-05
Klf6	Kruppel-like factor 6	4391	-1.64063	7.72994	1.75842e-06	7.91093e-05
Gm11696	predicted gene 11696	4250	-0.775811	3.90293	1.79547e-06	8.05981e-05
Myc	myelocytomatosis oncogene	2717	-1.31169	7.14457	1.83059e-06	8.19933e-05
4930430E12Rik	RIKEN cDNA 4930430E12 gene	1135	-9.67232	2.64046	1.87528e-06	8.38104e-05
Slco2b1	solute carrier organic anion transporter family, member 2b1	5958	-1.87286	1.76384	1.92112e-06	8.56711e-05
Plxna2	plexin A2	17174	-7.11018	1.18863	1.93934e-06	8.62944e-05
Fgf16	fibroblast growth factor 16	1645	-7.00564	-0.490031	1.95423e-06	8.67668e-05
Gm18001	ribosomal protein S2 pseudogene	688	-9.4693	2.71554	2.02618e-06	8.97655e-05
Gm23946	predicted gene, 23946	197	-11.3735	4.54825	2.10283e-06	9.29589e-05
Gm12508	predicted gene 12508	480	8.45495	-0.290253	2.12561e-06	9.37619e-05
Fzd4	frizzled class receptor 4	6720	-1.75325	3.08165	2.19814e-06	9.67516e-05
Spata9	spermatogenesis associated 9	1677	-11.1913	3.15031	2.23329e-06	9.80864e-05
Lamtor3-ps	late endosomal/lysosomal adaptor, MAPK and MTOR activator 3, pseudogene	1745	8.44559	-1.68611	2.26616e-06	9.93154e-05
Tbxa2r	thromboxane A2 receptor	1919	1.15157	3.40744	2.31347e-06	0.000101171
Actl7b	actin-like 7b	1439	-10.1867	3.45888	2.45289e-06	0.000107037
Amph	amphiphysin	5041	-10.3692	2.85042	2.48532e-06	0.00010822
4930478L05Rik	RIKEN cDNA 4930478L05 gene	1880	-10.3796	2.82735	2.52247e-06	0.000109604
E030022I16Rik	RIKEN cDNA E030022I16 gene	2766	-1.48918	2.13215	2.56703e-06	0.000111302
Mir6919	microRNA 6919	62	-7.2897	1.78074	2.62117e-06	0.000113408
Gm42962		2325	-8.10262	0.2577	2.73528e-06	0.000118093
Snord13	small nucleolar RNA, C/D box 13	104	-13.2068	5.13931	2.77288e-06	0.000119463
Gm26912		1483	-8.73272	1.16128	2.80296e-06	0.000120503
Tmem255b	transmembrane protein 255B	1581	-9.49851	1.78796	2.95188e-06	0.000126638
Gm12250	predicted gene 12250	1274	1.20394	4.47774	3.06016e-06	0.000131007
AI467606	expressed sequence AI467606	1932	1.13421	7.19777	3.09134e-06	0.000132064
Izumo1r	IZUMO1 receptor, JUNO	2320	1.06605	4.47923	3.13377e-06	0.000133596
Arl5b	ADP-ribosylation factor-like 5B	10428	-0.953375	3.62472	3.23453e-06	0.000137603
Hgd	homogentisate 1, 2-dioxygenase	2615	-9.96618	3.54621	3.25386e-06	0.00013805
Gm15903	predicted gene 15903	3614	6.99555	1.14733	3.25861e-06	0.00013805
Gm14480	calmodulin 2 pseudogene	433	-11.0344	2.07321	3.28151e-06	0.000138493
Gm15790	nucleoporin 54 pseudogene	1251	-9.97986	2.23831	3.28269e-06	0.000138493
Tmem184a	transmembrane protein 184a	5277	-1.70252	1.95957	3.29791e-06	0.000138579
Rpl10-ps6	ribosomal protein L10, pseudogene 6	642	-11.2818	3.49741	3.29837e-06	0.000138579
Gm28693		2638	-2.46464	3.89488	3.32047e-06	0.00013922
Gm20513	predicted gene 20513	719	-1.57347	2.01355	3.38235e-06	0.000141523
Gm48738		389	-10.8563	4.11544	3.4188e-06	0.000142754
Gm50012	predicted gene, 50012	1878	-1.49642	2.15941	3.52106e-06	0.000146723
Gm15604	heat shock protein 8 pseudogene	1456	-13.2064	4.87505	3.55861e-06	0.000147984
Gm37967		2665	-9.41563	1.29661	3.58808e-06	0.000148905
Zc3h12a	zinc finger CCCH type containing 12A	2882	-0.889582	5.94554	3.62085e-06	0.000149959
Exoc8	exocyst complex component 8	4598	0.822528	4.00518	3.64285e-06	0.000150564
Slc2a10	solute carrier family 2 (facilitated glucose transporter), member 10	3570	-9.61268	1.97609	3.67842e-06	0.000151725
Brf2	BRF2, RNA polymerase III transcription initiation factor 50kDa subunit	3212	1.09722	2.86695	3.82544e-06	0.00015738
Gm11518		411	-10.064	1.70836	3.83098e-06	0.00015738
Zfp472	zinc finger protein 472	2489	0.831011	3.81814	3.92413e-06	0.000160881
Gm37296		2922	-13.5443	4.48107	3.94443e-06	0.000161388
Rimbp3	RIMS binding protein 3	5380	-9.68607	2.17947	4.04345e-06	0.000165019
Gm36199	predicted gene, 36199	4398	-8.16615	0.941598	4.0494e-06	0.000165019
Rps12-ps1	ribosomal protein S12, pseudogene 1	401	-10.3331	2.36672	4.0593e-06	0.000165092
Trp73	transformation related protein 73	5538	-3.25409	-0.496687	4.06971e-06	0.000165185
Gm23111	predicted gene, 23111	105	-16.3739	7.82488	4.10908e-06	0.00016645
Samd8	sterile alpha motif domain containing 8	7639	-0.703285	4.47852	4.14404e-06	0.000167533
Gm7638	40S ribosomal protein S2 pseudogene	967	-10.8121	2.67211	4.26105e-06	0.000171921
Gm25939	predicted gene, 25939	191	-11.7129	3.67657	4.48664e-06	0.000180665
Gm17786	predicted gene, 17786	427	-8.09757	-0.651644	4.67135e-06	0.000187731
Gm44553		2037	-7.19952	-0.217932	4.68168e-06	0.000187775
Dcn	decorin	5838	-11.7921	3.72271	4.90952e-06	0.000196526
A930030B08Rik	RIKEN cDNA A930030B08 gene	3965	-15.2292	10.2407	4.96844e-06	0.000198493
Bgn	biglycan	6099	-9.9476	3.34055	5.04302e-06	0.000201078
Gm7418	ribosomal protein L7A pseudogene	801	-10.9587	3.12452	5.0733e-06	0.000201889
Gm44130		3004	-10.5214	2.87757	5.19911e-06	0.000206492
0610040F04Rik	RIKEN cDNA 0610040F04 gene	2150	-1.44302	3.60867	5.23001e-06	0.000207314
Irgm2	immunity-related GTPase family M member 2	3690	1.22736	6.18661	5.35417e-06	0.000211823
Rpl17-ps7	ribosomal protein L17, pseudogene 7	541	-7.44584	-0.560603	5.61176e-06	0.000221583
Gm43329		3232	-10.847	2.96435	5.66106e-06	0.000223096
Gm37292	predicted gene, 37292	758	-9.03706	2.58705	5.84252e-06	0.000229802
Gm17083		1366	-4.00668	-1.16621	5.95561e-06	0.000233798
Spic	Spi-C transcription factor (Spi-1/PU.1 related)	3841	-1.56351	2.48248	6.08707e-06	0.000238498
Ighv1-39	immunoglobulin heavy variable 1-39	351	1.33113	4.37596	6.11062e-06	0.00023896
Gm3671	glyceraldehyde-3-phosphate dehydrogenase pseudogene	1007	-10.1086	4.7801	6.18853e-06	0.000241543
Gm9895	predicted gene 9895	618	-2.92327	-0.749268	6.25458e-06	0.000243653
Banf2os	barrier to autointegration factor 2, opposite strand	836	-9.6327	3.02725	6.41992e-06	0.000249616
Gm5103	predicted gene 5103	1437	7.00561	-1.33345	6.56216e-06	0.00025466
Igf1	insulin-like growth factor 1	9904	-2.21782	4.31559	6.63615e-06	0.00025704
6720427I07Rik	RIKEN cDNA 6720427I07 gene	5598	-1.94149	0.621636	6.66463e-06	0.000257653
4930517G19Rik	RIKEN cDNA 4930517G19 gene	1676	-10.2759	2.37657	6.823e-06	0.000262712
Gm49751		2722	-1.6923	2.17834	6.82798e-06	0.000262712
Dgkeos	diacylglycerol kinase, epsilon, opposite strand	2133	-8.47163	1.45781	6.83427e-06	0.000262712
Gm24029	predicted gene, 24029	143	-1.17399	2.86564	6.87461e-06	0.000263764
ENSMUSG00002075421		128	-11.8248	3.21841	7.04023e-06	0.00026961
Gm15541	predicted gene 15541	2713	-9.41613	1.56327	7.09324e-06	0.00027113
Gm11737		468	-9.89775	1.07905	7.1416e-06	0.000272466
Mir17hg	Mir17 host gene (non-protein coding)	3536	-1.30169	2.81313	7.36865e-06	0.000280602
A230108P19Rik	RIKEN cDNA A230108P19 gene	2500	-10.444	5.97398	7.55274e-06	0.000287075
Gm4651	predicted gene 4651	2759	-14.5405	7.43666	7.75493e-06	0.000293947
Gm50253		5012	0.723579	4.53067	7.76247e-06	0.000293947
Gm12473		579	-10.4813	1.68181	8.01338e-06	0.000302885
Ifrd1	interferon-related developmental regulator 1	5858	-1.25324	5.23612	8.08872e-06	0.000305165
Bpifb4	BPI fold containing family B, member 4	3118	-8.54015	3.24492	8.20319e-06	0.000308491
ENSMUSG00000115115		78	-15.1811	8.57148	8.20722e-06	0.000308491
Mrpl44	mitochondrial ribosomal protein L44	1644	0.735296	4.13115	8.22557e-06	0.000308611
Tnfrsf12a	tumor necrosis factor receptor superfamily, member 12a	1932	-1.41578	2.28103	8.39243e-06	0.000314291
Slfn2	schlafen 2	1664	1.15069	7.96217	8.88482e-06	0.000332119
Tnfaip3	tumor necrosis factor, alpha-induced protein 3	7226	-2.44367	7.50884	8.96982e-06	0.000334681
Gm26657		1308	-10.1828	3.29996	9.04602e-06	0.000336906
Rps18-ps3	ribosomal protein S18, pseudogene 3	456	-2.2466	0.977968	9.08073e-06	0.000337581
Sema6d	sema domain, transmembrane domain (TM), and cytoplasmic domain, (semaphorin) 6D	10559	-1.47289	1.85497	9.16488e-06	0.000340087
Ppp1r1a	protein phosphatase 1, regulatory inhibitor subunit 1A	1306	-2.53099	-0.754342	9.28111e-06	0.000343773
Gm6225	predicted gene 6225	7740	-1.71567	0.777143	9.45339e-06	0.000348887
Asb8	ankyrin repeat and SOCS box-containing 8	2410	0.723126	4.34376	9.45349e-06	0.000348887
Ctrc	chymotrypsin C (caldecrin)	1123	-7.77928	-0.910238	9.57285e-06	0.000352652
Gm6065	peptidylprolyl isomerase A pseudogene 7_184.1	492	-14.3208	7.25238	9.67474e-06	0.000355761
4930557J02Rik	RIKEN cDNA 4930557J02 gene	1075	-10.104	1.56927	9.90499e-06	0.00036357
Gm26704	predicted gene, 26704	2901	-11.6596	7.29944	9.92785e-06	0.000363753
Trem1	triggering receptor expressed on myeloid cells 1	2996	-1.39475	4.1413	1.00078e-05	0.000366024
Tmem63c	transmembrane protein 63c	4089	-7.43705	2.53033	1.00905e-05	0.000368353
S1pr2	sphingosine-1-phosphate receptor 2	7971	1.11694	3.75209	1.01077e-05	0.000368353
Paqr7	progestin and adipoQ receptor family member VII	4259	0.896338	4.4368	1.03073e-05	0.000374955
Mir7020	microRNA 7020	70	-14.1844	7.90018	1.03894e-05	0.000377266
Snord16a	small nucleolar RNA, C/D box 16A	99	-1.75744	1.06016	1.06497e-05	0.000386028
Gimap7	GTPase, IMAP family member 7	2325	0.977928	5.39504	1.07118e-05	0.000387588
Zfp574	zinc finger protein 574	4870	0.643875	4.58008	1.08695e-05	0.000392597
Slc16a9	solute carrier family 16 (monocarboxylic acid transporters), member 9	3869	-1.90142	0.305721	1.10651e-05	0.00039895
Gm15008	predicted gene 15008	460	-2.05212	5.24814	1.12565e-05	0.000405133
Spa17	sperm autoantigenic protein 17	1061	-2.97817	-0.417536	1.136e-05	0.000408139
Gm15888		538	-2.88908	-0.705836	1.14875e-05	0.00041199
Gm11805	high mobility group box 3 pseudogene	600	-9.84016	1.60126	1.15445e-05	0.000413305
Nek5	NIMA (never in mitosis gene a)-related expressed kinase 5	2897	-15.4257	9.52928	1.19184e-05	0.000425941
Pdcd1	programmed cell death 1	1933	1.46735	3.39694	1.21589e-05	0.000433774
Chp2	calcineurin-like EF hand protein 2	1603	-9.12286	2.3232	1.24015e-05	0.000441655
A830008E24Rik	RIKEN cDNA A830008E24 gene	5637	-9.6445	2.35392	1.27332e-05	0.000452675
Dusp8	dual specificity phosphatase 8	4870	-2.76039	-0.187642	1.2787e-05	0.000453793
Gm43162		1770	-1.20782	3.87594	1.31245e-05	0.00046496
Btc	betacellulin, epidermal growth factor family member	4520	-8.00953	2.30546	1.3516e-05	0.000477998
Gm28230		3527	-12.7023	8.86093	1.36419e-05	0.00048161
Il20rb	interleukin 20 receptor beta	4206	-1.47256	1.55802	1.38032e-05	0.000486463
Rpl27-ps3	ribosomal protein L27, pseudogene 3	411	-11.822	3.81833	1.43787e-05	0.000505867
Gm37313		290	-12.5426	7.26661	1.44308e-05	0.000506821
Il7r	interleukin 7 receptor	4663	1.03982	5.34423	1.49339e-05	0.000523587
Fblim1	filamin binding LIM protein 1	4457	-1.44108	4.65317	1.5394e-05	0.000538789
Amn	amnionless	1843	-1.9973	-0.419539	1.5645e-05	0.000546634
Mirlet7i	microRNA let7i	85	-9.60214	1.66519	1.5759e-05	0.000549671
Fam135b	family with sequence similarity 135, member B	19492	-15.6277	9.53917	1.60493e-05	0.000558841
Csrnp1	cysteine-serine-rich nuclear protein 1	3473	-2.1483	6.65486	1.61635e-05	0.000561855
Gm50394		1047	-1.9178	1.97695	1.66373e-05	0.000577337
Gm49376		367	-1.78113	0.505202	1.67935e-05	0.000581765
Gm43421		2905	-13.9223	8.24864	1.72241e-05	0.000595666
Trav9n-1	T cell receptor alpha variable 9N-1	339	-9.40579	1.56039	1.76207e-05	0.000608187
9530052E02Rik	RIKEN cDNA 9530052E02 gene	1849	-1.95356	1.02218	1.7646e-05	0.000608187
Gm46124	predicted gene, 46124	1183	-6.68712	-1.13971	1.77075e-05	0.000609109
Gm38292		3045	-13.1991	9.01337	1.77326e-05	0.000609109
Gm50256		342	-2.50272	-0.379954	1.82693e-05	0.000626485
Gm16277	predicted gene 16277	662	8.30759	-0.164574	1.83348e-05	0.000627675
Gm15682	predicted gene 15682	483	-9.18265	2.17115	1.8511e-05	0.000632642
Gm38057		3203	-9.3241	1.69315	1.85958e-05	0.000634473
Gm8069	predicted pseudogene 8069	154	-13.7364	4.60642	1.89748e-05	0.000646318
Zfp618	zinc finger protein 618	9352	-7.39553	2.2376	1.98299e-05	0.000674316
Galnt17	polypeptide N-acetylgalactosaminyltransferase 17	9405	-8.13833	2.52815	2.00987e-05	0.000682316
Ppp1r15a	protein phosphatase 1, regulatory subunit 15A	2937	-1.93883	7.7501	2.02022e-05	0.000684415
Tssk5	testis-specific serine kinase 5	2073	7.54467	-1.01436	2.02279e-05	0.000684415
Gm14277	Small nuclear ribonucleoprotein Sm D1 (snRNP core protein D1) (Sm-D1) (Sm-D autoantigen)	360	-8.71857	1.57138	2.04047e-05	0.00068815
Ddx28	DEAD box helicase 28	2262	0.86119	3.66265	2.04059e-05	0.00068815
Olfr101	olfactory receptor 101	3081	-6.4637	0.300769	2.07127e-05	0.000697338
Gm19334	predicted gene, 19334	2152	-12.7997	9.48575	2.09411e-05	0.000703862
Gm12946		519	-7.72112	1.53195	2.10569e-05	0.000706587
Tnfaip8l2	tumor necrosis factor, alpha-induced protein 8-like 2	1122	0.887516	5.70894	2.12555e-05	0.000712077
Ngrn	neugrin, neurite outgrowth associated	1714	0.975706	4.12468	2.13711e-05	0.000714772
Gm37653		3578	-6.85329	-0.812498	2.18594e-05	0.000729902
Mir7063	microRNA 7063	91	-1.34736	3.05242	2.20685e-05	0.000735678
Ephb4	Eph receptor B4	4640	-7.55721	2.36307	2.21498e-05	0.000737178
Gm14336	predicted gene 14336	475	-9.71317	1.65853	2.22743e-05	0.000740109
Fgfrl1	fibroblast growth factor receptor-like 1	2782	-1.54915	1.2957	2.25528e-05	0.000748143
Gbp2b	guanylate binding protein 2b	2823	2.06852	7.89778	2.26961e-05	0.000751669
Tfcp2l1	transcription factor CP2-like 1	9438	-8.9565	2.61616	2.27657e-05	0.000752358
Foxp3	forkhead box P3	4577	0.720423	4.68786	2.27909e-05	0.000752358
ENSMUSG00002075574		114	-10.2723	3.4496	2.31197e-05	0.000761976
Gm12259		328	-8.70601	2.40909	2.32223e-05	0.000764119
Slfn14	schlafen 14	3706	-11.3528	3.67463	2.36162e-05	0.000775047
Mgat4a	mannoside acetylglucosaminyltransferase 4, isoenzyme A	12881	-0.687654	5.61597	2.36306e-05	0.000775047
Gm37786		3225	-14.4123	7.37548	2.37423e-05	0.000777455
Ccdc159	coiled-coil domain containing 159	2183	-8.28283	2.4146	2.47173e-05	0.00080808
Gm11993	polymerase (RNA) II (DNA directed) polypeptide C pseudogene	820	-11.5084	3.93662	2.48398e-05	0.000810783
Gm34248	predicted gene, 34248	474	-9.21059	3.26037	2.50552e-05	0.000816504
Runx2os2	runt related transcription factor 2, opposite strand 2	818	-5.91911	0.401435	2.51859e-05	0.000819449
Cela1	chymotrypsin-like elastase family, member 1	2306	-1.55626	1.32757	2.52924e-05	0.0008216
Junb	jun B proto-oncogene	2301	-1.78092	9.74586	2.5409e-05	0.00082407
Gm37106		1532	-9.53606	1.26241	2.54721e-05	0.000824802
Cd5l	CD5 antigen-like	2036	-1.42794	9.44647	2.70618e-05	0.000874884
Vldlr	very low density lipoprotein receptor	10068	-8.46481	2.51492	2.74357e-05	0.000885562
Nfib	nuclear factor I/B	14957	-8.06436	1.9979	2.84995e-05	0.000918444
Gm9923	Hbs1-like pseudogene	1836	-10.8961	3.35264	2.90782e-05	0.00093561
Gm25835	predicted gene, 25835	144	-1.36939	1.75758	2.91763e-05	0.000937283
Frat2	frequently rearranged in advanced T cell lymphomas 2	2161	-0.762907	3.71578	2.92716e-05	0.000938861
Riox1	ribosomal oxygenase 1	2344	0.704392	4.64784	2.95506e-05	0.000944915
Gm22988	predicted gene, 22988	144	-1.54051	1.66252	2.95533e-05	0.000944915
Gm50475		511	-8.73676	0.514929	2.99725e-05	0.000956815
Adam32	a disintegrin and metallopeptidase domain 32	2993	-8.47134	2.86464	3.00592e-05	0.000958079
Katnal2	katanin p60 subunit A-like 2	4061	-10.7193	2.74502	3.05628e-05	0.000972606
Snord14d	small nucleolar RNA, C/D box 14D	86	1.61974	1.37596	3.10377e-05	0.000986175
Gm15965		1428	-10.5296	3.26026	3.21525e-05	0.00102
Mfsd6l	major facilitator superfamily domain containing 6-like	2060	-2.89678	-0.119588	3.24419e-05	0.00102758
Slc30a3	solute carrier family 30 (zinc transporter), member 3	2834	-10.745	2.72188	3.3053e-05	0.00104531
Gm42548		3933	-12.4464	6.58537	3.35909e-05	0.00106067
Spata5l1	spermatogenesis associated 5-like 1	4578	0.639466	4.49881	3.37484e-05	0.00106252
Col6a4	collagen, type VI, alpha 4	8526	-7.34075	1.92066	3.37541e-05	0.00106252
Gm44116		1525	-11.3366	5.04673	3.43445e-05	0.00107944
Gm18856	zinc finger and BTB domain containing 7B pseudogene	1949	-8.5984	-0.0198184	3.50148e-05	0.00109769
Gm19552	predicted gene, 19552	2833	-12.7146	6.97755	3.50412e-05	0.00109769
BC147527	cDNA sequence BC147527	1595	0.908506	3.79635	3.50871e-05	0.00109769
Gm9719	predicted gene 9719	543	-14.1792	7.54582	3.51912e-05	0.00109925
Gm17068	glyceraldehyde-3-phosphate dehydrogenase pseudogene	980	-8.50067	1.13639	3.529e-05	0.00110007
Gm10654	predicted gene 10654	1633	-2.50069	6.78434	3.53255e-05	0.00110007
mt-Atp6		681	-2.1905	-0.0212086	3.56651e-05	0.00110895
Gm49731		1734	-12.4801	6.85788	3.58969e-05	0.00111445
H2ac4	H2A clustered histone 4	473	-9.32226	2.74434	3.64587e-05	0.00113016
Kcnj10	potassium inwardly-rectifying channel, subfamily J, member 10	5407	-1.56182	1.66853	3.65931e-05	0.00113261
Kcnj14	potassium inwardly-rectifying channel, subfamily J, member 14	2717	-10.78	3.32306	3.70112e-05	0.0011438
Gm29340	predicted gene 29340	3854	-9.92065	2.45276	3.71424e-05	0.00114612
Oas1g	2'-5' oligoadenylate synthetase 1G	2340	1.19304	3.69502	3.72522e-05	0.00114776
Gm50023		384	-8.01427	2.21797	3.76287e-05	0.00115761
Nr4a1	nuclear receptor subfamily 4, group A, member 1	3509	-2.97403	7.98203	3.77412e-05	0.00115932
Ghr	growth hormone receptor	9053	5.94339	-0.737991	3.78227e-05	0.00116007
1810046K07Rik	RIKEN cDNA 1810046K07 gene	1497	-1.63333	2.18355	3.86277e-05	0.00118297
Zscan2	zinc finger and SCAN domain containing 2	2994	0.964669	2.67835	3.94983e-05	0.00120779
H2bc8	H2B clustered histone 8	618	-1.93387	1.25471	3.9608e-05	0.00120779
Gm10029	predicted gene 10029	330	-9.64233	3.28772	3.96162e-05	0.00120779
Mir6918	microRNA 6918	58	-8.797	1.34622	4.01375e-05	0.00122185
Btnl10	butyrophilin-like 10	4807	-2.34225	0.654309	4.02345e-05	0.00122297
Gm34866	predicted gene, 34866	515	-10.1084	2.41702	4.06759e-05	0.00123297
Dmwd	dystrophia myotonica-containing WD repeat motif	2556	-0.943447	3.92531	4.06848e-05	0.00123297
Gm26714		1655	-7.00755	3.18233	4.12911e-05	0.00124949
Cxcr3	chemokine (C-X-C motif) receptor 3	1731	0.882618	4.69829	4.16383e-05	0.00125812
Dmrtc2	doublesex and mab-3 related transcription factor like family C2	1619	-13.6594	4.51228	4.19051e-05	0.00126356
Slc4a1	solute carrier family 4 (anion exchanger), member 1	4891	-2.02965	3.07567	4.19428e-05	0.00126356
Abca4	ATP-binding cassette, sub-family A (ABC1), member 4	12022	-11.5016	3.80455	4.20646e-05	0.00126536
Gm23264	predicted gene, 23264	107	5.40709	0.553008	4.24306e-05	0.00127449
Rapgef5	Rap guanine nucleotide exchange factor (GEF) 5	12785	-0.788043	3.58989	4.37469e-05	0.00131208
Gm48375		1274	-15.322	8.25875	4.48414e-05	0.00134293
H2-K2	histocompatibility 2, K region locus 2	1713	1.04869	5.93661	4.49345e-05	0.00134374
Smpdl3b	sphingomyelin phosphodiesterase, acid-like 3B	2006	1.16217	3.94802	4.54346e-05	0.0013567
Ighv1-62-2	immunoglobulin heavy variable 1-62-2	378	-3.36051	2.52816	4.6108e-05	0.00137479
Slc40a1	solute carrier family 40 (iron-regulated transporter), member 1	9000	-1.02778	4.87865	4.63316e-05	0.00137943
Gm37069		4142	-12.8831	9.25835	4.66137e-05	0.00138553
Gm29561		631	-5.94302	-1.52024	4.66725e-05	0.00138553
Leprotl1	leptin receptor overlapping transcript-like 1	2879	0.633918	5.62473	4.75391e-05	0.00140919
Zbtb45	zinc finger and BTB domain containing 45	4210	0.85259	3.9108	4.83269e-05	0.00143007
Nr1h3	nuclear receptor subfamily 1, group H, member 3	2515	-1.36143	3.30927	4.83839e-05	0.00143007
Rpl10a-ps2	ribosomal protein L10A, pseudogene 2	642	-9.34805	2.34122	4.91859e-05	0.00145166
Gm6104	high mobility group box 3 pseudogene	603	-13.1206	8.25339	4.95726e-05	0.00146095
Gm29667	predicted gene 29667	490	-9.75782	1.63444	5.10041e-05	0.00150097
1700025N21Rik	RIKEN cDNA 1700025N21 gene	686	-8.358	3.05885	5.14413e-05	0.00151165
Gas6	growth arrest specific 6	2548	-2.75554	2.83018	5.2198e-05	0.00153167
Gm12064		533	-12.81	6.5892	5.2983e-05	0.00155246
Me1	malic enzyme 1, NADP(+)-dependent, cytosolic	3848	-9.00522	2.89863	5.37238e-05	0.0015719
Nkd1	naked cuticle 1	4558	-8.51244	3.03936	5.42855e-05	0.00158606
Spry2	sprouty RTK signaling antagonist 2	2087	-1.21852	3.00807	5.64058e-05	0.00164564
Gm42720		300	-12.2478	4.29136	5.69927e-05	0.00166038
Gucy1b2	guanylate cyclase 1, soluble, beta 2	2745	-9.26443	2.26387	5.72106e-05	0.00166435
Rrad	Ras-related associated with diabetes	1577	-1.02254	3.83121	5.74392e-05	0.00166861
Lncpint	long non-protein coding RNA, Trp53 induced transcript	7378	-1.30137	1.09451	5.81742e-05	0.00168755
Slc30a10	solute carrier family 30, member 10	6508	-10.2582	2.12742	5.82588e-05	0.0016876
Gm28372		1876	-9.073	0.991655	5.89034e-05	0.00170384
Wsb2-ps	WD repeat and SOCS box-containing 2, pseudogene	1217	-2.06587	0.520441	6.05777e-05	0.00174978
Gm49397		586	-8.45686	0.0418495	6.15135e-05	0.00177429
Ache	acetylcholinesterase	4623	-1.84173	0.222193	6.28857e-05	0.0018113
Gm49549		109	-14.7866	9.53772	6.30638e-05	0.00181386
Srp54b	signal recognition particle 54B	4513	7.0773	-1.26065	6.35945e-05	0.00182655
Rpl17-ps8	ribosomal protein L17, pseudogene 8	621	-10.1294	1.41888	6.48629e-05	0.00186035
Il1a	interleukin 1 alpha	1974	-1.81276	2.43326	6.55311e-05	0.00187686
C1qb	complement component 1, q subcomponent, beta polypeptide	1088	-1.32207	10.1722	6.60498e-05	0.00188906
Rps6kl1	ribosomal protein S6 kinase-like 1	4235	-1.54696	1.50667	6.63492e-05	0.00189496
Stk17b	serine/threonine kinase 17b (apoptosis-inducing)	5185	-1.15862	8.31498	6.78054e-05	0.00193383
Commd5	COMM domain containing 5	1396	0.954364	3.29361	6.85666e-05	0.0019528
Lims2	LIM and senescent cell antigen like domains 2	3060	-8.0127	1.85856	6.92156e-05	0.00196853
C130074G19Rik	RIKEN cDNA C130074G19 gene	3035	-10.2683	3.81323	6.99861e-05	0.00198766
Ftl1-ps2	ferritin light polypeptide, pseudogene 2	549	-10.9136	2.62728	7.156e-05	0.00202953
9430041J12Rik	RIKEN cDNA 9430041J12 gene	2737	-9.91236	1.87974	7.19979e-05	0.0020391
Mir155hg	Mir155 host gene (non-protein coding)	1433	-1.67431	0.115004	7.22852e-05	0.00204439
Lpar6	lysophosphatidic acid receptor 6	5400	0.914668	4.02932	7.28078e-05	0.00205631
Thap7	THAP domain containing 7	1882	0.690152	3.96532	7.39374e-05	0.00208532
Gm8613	Sp140 nuclear body protein pseudogene	1077	8.19429	0.7291	7.42786e-05	0.00209204
Hebp1	heme binding protein 1	3711	-1.31075	2.98421	7.46201e-05	0.00209875
Clec2d	C-type lectin domain family 2, member d	1213	1.03485	6.1036	7.56724e-05	0.00212541
Gm35189	predicted gene, 35189	789	7.19479	0.797101	7.65909e-05	0.0021453
Gm17802	eukaryotic translation initiation factor 4A1 pseudogene	1349	-9.81203	1.64008	7.65914e-05	0.0021453
Gm6929	predicted gene 6929	468	-14.4731	5.94938	7.79839e-05	0.0021813
Gm14148	glyceraldehyde-3-phosphate dehydrogenase pseudogene	1008	-10.3494	1.99876	7.91416e-05	0.00221064
Gm50432	cytochrome c oxidase subunit VIa polypeptide 1 pseudogene	652	-9.76524	3.0491	8.07008e-05	0.0022511
Gm9142	glyceraldehyde-3-phosphate dehydrogenase pseudogene	955	8.96446	-0.457999	8.11996e-05	0.00226091
Pdgfa	platelet derived growth factor, alpha	3119	-1.99504	2.45418	8.1362e-05	0.00226091
Klf11	Kruppel-like factor 11	4340	-0.706042	4.69366	8.13862e-05	0.00226091
Slc25a25	solute carrier family 25 (mitochondrial carrier, phosphate carrier), member 25	7862	-0.654575	4.3314	8.25772e-05	0.00229087
Mir1907	microRNA 1907	90	-8.99164	1.21193	8.39136e-05	0.00232477
Snord14c	small nucleolar RNA, C/D box 14C	86	1.71247	0.348729	8.40875e-05	0.00232642
Il17d	interleukin 17D	1274	-9.8111	3.07761	8.42749e-05	0.00232844
Cage1	cancer antigen 1	4523	-1.45647	0.674292	8.51572e-05	0.00234962
Ccdc7a	coiled-coil domain containing 7A	6578	-5.94223	-1.10044	8.63537e-05	0.00237941
Mmel1	membrane metallo-endopeptidase-like 1	3475	-10.4709	2.30236	8.7227e-05	0.00240022
Dynlt4	dynein light chain Tctex-type 4	1111	-1.74477	1.41719	8.85258e-05	0.00243267
Gm45847		2062	-10.6328	2.15352	8.98614e-05	0.00246283
Gm4986	ribosomal protein L17 pseudogene	549	4.93507	-1.76747	8.98656e-05	0.00246283
Bad	BCL2-associated agonist of cell death	2558	0.738335	4.06157	9.11855e-05	0.00249564
Gm12112		231	-8.96324	1.54077	9.27512e-05	0.00253508
Jagn1	jagunal homolog 1	3412	0.733768	3.81571	9.45479e-05	0.00257957
Mak	male germ cell-associated kinase	7592	-12.466	7.47861	9.46329e-05	0.00257957
Gm35025	predicted gene, 35025	1126	-12.9198	6.50364	9.49608e-05	0.00258504
Gm11175	predicted gene 11175	877	-1.30939	8.50435	9.86343e-05	0.00268065
Zfp84	zinc finger protein 84	4113	0.703646	4.30699	9.87366e-05	0.00268065
Ndufs6b	NADH:ubiquinone oxidoreductase subunit S6B	348	-7.83004	1.60572	9.99613e-05	0.00271028
Jund	jun D proto-oncogene	1667	-1.31622	9.02926	0.00010123	0.00274076
Slc22a21	solute carrier family 22 (organic cation transporter), member 21	3645	-1.71357	0.995587	0.000101355	0.00274076
2410003L11Rik	RIKEN cDNA 2410003L11 gene	1144	-6.80424	1.09033	0.000101808	0.00274935
Sertad1	SERTA domain containing 1	1344	-0.822153	4.82429	0.00010197	0.00275008
Klhl9	kelch-like 9	4174	0.760414	5.59781	0.000104245	0.00280772
BC035947	cDNA sequence BC035947	3310	-9.4888	0.689097	0.000104788	0.00281537
Gm11476	predicted gene 11476	2019	-14.2333	6.00663	0.000104806	0.00281537
Gm15536		114	-2.20701	0.383905	0.000105062	0.00281821
Hps6	HPS6, biogenesis of lysosomal organelles complex 2 subunit 3	2666	0.80781	3.36073	0.000105269	0.00281821
Gm22728	predicted gene, 22728	129	-1.79944	-0.701219	0.000105328	0.00281821
Gm45053		2499	-1.3098	1.76721	0.00010747	0.00287176
Gm47879		503	-1.68617	-0.318029	0.00010835	0.00288878
Rpl19-ps7	ribosomal protein L19, pseudogene 7	592	-3.31046	-1.0359	0.000108391	0.00288878
Mettl18	methyltransferase like 18	1513	1.21315	2.28341	0.000109836	0.00292082
Pmaip1	phorbol-12-myristate-13-acetate-induced protein 1	2732	-1.32422	5.1222	0.000109881	0.00292082
Epb41l3	erythrocyte membrane protein band 4.1 like 3	13031	-1.58972	1.83801	0.000110527	0.00293416
Cdt1	chromatin licensing and DNA replication factor 1	3140	-0.711789	5.78642	0.00011105	0.0029442
Rpp25l	ribonuclease P/MRP 25 subunit-like	856	0.978212	3.46453	0.000111606	0.00295508
Gm49527		1755	0.835952	3.56781	0.00011192	0.00295955
Gm33926	predicted gene, 33926	357	-9.34399	1.29635	0.000112163	0.00296212
Ccdc50-ps	Ccdc50 retrotransposed pseudogene	941	-13.3815	7.27484	0.000112442	0.00296564
Mir6898	microRNA 6898	77	-2.53877	9.00458	0.000113318	0.00298488
Asb4	ankyrin repeat and SOCS box-containing 4	3932	-7.14327	2.36265	0.000114102	0.00300165
Slc2a13	solute carrier family 2 (facilitated glucose transporter), member 13	8367	-8.75934	1.27197	0.000115326	0.00302878
Gm43514		424	-12.3629	5.97921	0.000115432	0.00302878
Erich6	glutamate rich 6	2195	-13.2345	9.00056	0.000118286	0.00309968
Slc38a2	solute carrier family 38, member 2	8838	-1.02992	7.45266	0.000119352	0.00312357
Rab3il1	RAB3A interacting protein (rabin3)-like 1	7161	-1.46632	4.25496	0.000122156	0.00319286
Gm37860		1034	-11.7778	7.99321	0.000124364	0.00324639
Gm44250		4229	-1.13246	3.86999	0.000124885	0.00325581
Adrb1	adrenergic receptor, beta 1	3382	-1.39254	0.982555	0.000126056	0.00328215
Scamp5	secretory carrier membrane protein 5	3707	-1.3186	3.5803	0.000126485	0.00328909
Gm9791	calcium regulated heat stable protein 1 pseudogene	447	-9.89177	1.48769	0.000129347	0.00335922
Dnase1l2	deoxyribonuclease 1-like 2	2328	1.12819	2.28355	0.000131567	0.00341252
9430037O13Rik	RIKEN cDNA 9430037O13 gene	1008	-9.9643	3.52856	0.000132889	0.00344144
Gm46565	predicted gene, 46565	2960	-6.7951	8.1332	0.000133075	0.00344144
Gm37238		2390	-11.0513	2.03776	0.00013319	0.00344144
H3c2	H3 clustered histone 2	620	9.00905	0.337121	0.000135586	0.0034989
Ighv15-2	immunoglobulin heavy variable V15-2	357	3.28338	2.05292	0.000135792	0.0034998
Gm22513	predicted gene, 22513	164	-8.74237	0.934671	0.000136304	0.00350854
Nr4a3	nuclear receptor subfamily 4, group A, member 3	5987	-1.42498	3.54147	0.000137142	0.00352565
Atp2c2	ATPase, Ca++ transporting, type 2C, member 2	3222	6.23017	-0.271099	0.000137457	0.00352928
Ryr2	ryanodine receptor 2, cardiac	28790	-1.35515	3.51748	0.00013798	0.00353823
Gm14388	acid phosphatase 1 pseudogene	477	-10.7444	2.15543	0.000139769	0.0035796
H2-Q3	histocompatibility 2, Q region locus 3	608	-9.65709	2.4906	0.00014129	0.00361399
H3c7	H3 clustered histone 7	1261	-2.53312	-1.08794	0.000141868	0.00362422
Gypa	glycophorin A	1848	-2.12516	1.26345	0.000143898	0.00366813
Gm35867	predicted gene, 35867	2321	-9.62773	1.74576	0.000143947	0.00366813
Rps13-ps5	ribosomal protein S13, pseudogene 5	456	-8.75361	0.731784	0.000145559	0.00370456
Zfand2a	zinc finger, AN1-type domain 2A	3407	-0.872831	4.44769	0.000149124	0.00379054
Gm43328		1434	-1.29811	1.77836	0.000150298	0.00381562
Pgf	placental growth factor	2903	-7.79207	0.692329	0.000150797	0.00382352
Acot2	acyl-CoA thioesterase 2	2196	-0.828293	3.05909	0.000152219	0.00385475
Gm48372		2415	-7.87459	4.19406	0.000153244	0.00387588
A030001D20Rik	RIKEN cDNA A030001D20 gene	1542	-1.6373	-0.100899	0.000154376	0.00389968
Zfp553	zinc finger protein 553	3976	0.648572	3.88975	0.000155737	0.00392917
Gm5552	diamine acetyltransferase 1-like	515	-8.70167	0.855983	0.000156121	0.00393397
Gm4761	ribosomal protein S7 pseudogene	582	-13.4178	5.20172	0.000156424	0.00393479
Igkv5-39	immunoglobulin kappa variable 5-39	347	-2.54518	8.38066	0.00015654	0.00393479
5830411K02Rik	RIKEN cDNA 5830411K02 gene	997	-8.71703	0.81832	0.000156915	0.00393933
Sptb	spectrin beta, erythrocytic	12147	-1.5303	2.58535	0.00015799	0.00396144
Gm5523	glyceraldehyde-3-phosphate dehydrogenase pseudogene	997	-6.72518	0.908144	0.000158977	0.00398128
Cltrn	collectrin, amino acid transport regulator	1544	7.93695	0.595947	0.000160403	0.00401205
Gm15645	predicted gene 15645	2530	-7.84996	-0.248752	0.000161169	0.00402426
Ccer2	coiled-coil glutamate-rich protein 2	1054	-1.95171	-0.216206	0.000161287	0.00402426
Akr1c18	aldo-keto reductase family 1, member C18	1207	5.37682	3.59683	0.00016315	0.00406575
Tor4a	torsin family 4, member A	3301	0.808958	6.18388	0.000163702	0.00407451
Gm15408	predicted gene 15408	1379	-1.5978	2.07198	0.000164015	0.00407731
Cd27	CD27 antigen	2328	0.763738	5.09735	0.000164515	0.00408102
Gm10923	ribosomal protein L23A pseudogene	418	-8.7564	0.453169	0.000164565	0.00408102
Gm49933		228	-5.8925	-1.30416	0.00016534	0.00409068
Dlk1	delta like non-canonical Notch ligand 1	5657	-7.43935	-0.515852	0.000165357	0.00409068
Mfsd13b	major facilitator superfamily domain containing 13B	1971	-8.19184	1.98013	0.000165589	0.00409143
Gm11956	predicted gene 11956	512	8.12381	-1.25291	0.000166501	0.00410899
Gm49476		289	-1.4014	2.73935	0.00016731	0.00412393
Gm12704	predicted gene 12704	464	-9.29565	1.60713	0.000168017	0.00413636
Gm34150	predicted gene, 34150	332	-12.6306	7.47209	0.000169786	0.00417288
2900089D17Rik	RIKEN cDNA 2900089D17 gene	2583	-2.02393	0.728388	0.000169911	0.00417288
Gm45769		1828	-1.79843	0.0847563	0.000171308	0.00420211
Gm7985	glyceraldehyde-3-phosphate dehydrogenase pseudogene	981	-12.4622	6.48215	0.00017168	0.00420616
Mcpt2	mast cell protease 2	1061	-9.84903	2.01455	0.000172526	0.00422181
Zfp703	zinc finger protein 703	3392	-0.742096	5.49618	0.000173212	0.0042335
Gm48272		674	-1.90311	-0.778772	0.000177207	0.00432593
Mrpl51	mitochondrial ribosomal protein L51	4043	0.678761	4.68188	0.000180065	0.00438826
Gm21992	predicted gene 21992	5780	0.575651	4.97323	0.000180192	0.00438826
Gm47260		3105	-1.05985	2.26819	0.000182212	0.00443215
Tnfsf14	tumor necrosis factor (ligand) superfamily, member 14	1847	0.940172	2.94438	0.000184586	0.00448453
Zfp748	zinc finger protein 748	5662	1.0094	2.99203	0.000185736	0.00450349
Itprip	inositol 1,4,5-triphosphate receptor interacting protein	3950	-0.770381	6.03472	0.000185809	0.00450349
Gm7114	SET domain containing 3 pseudogene	1789	-14.6386	6.98394	0.000186569	0.00451653
Ighj1	immunoglobulin heavy joining 1	53	-1.70517	7.36253	0.000188274	0.00455239
Clec4n	C-type lectin domain family 4, member n	1420	-1.25714	3.18691	0.000189268	0.00457098
Gm12630	ribosomal protein L7A pseudogene	784	-8.23239	1.70127	0.000189762	0.00457748
Rnu12	RNA U12, small nuclear	151	-6.927	0.827744	0.000190047	0.00457891
C1qa	complement component 1, q subcomponent, alpha polypeptide	1040	-1.19477	10.3144	0.000192931	0.00464291
Gm20405		229	-8.29584	0.443698	0.000195906	0.00470563
Gm14650		889	8.62344	0.027315	0.000196169	0.00470563
Sgip1	SH3-domain GRB2-like (endophilin) interacting protein 1	10136	-2.19744	-0.708042	0.000196232	0.00470563
Trib1	tribbles pseudokinase 1	6248	-1.55461	6.02138	0.000201065	0.00481585
4930519L02Rik	RIKEN cDNA 4930519L02 gene	891	-2.62906	-1.36065	0.000202889	0.00485383
Mex3c	mex3 RNA binding family member C	3738	-0.650289	5.01599	0.000206531	0.00493272
Igkv1-132	immunoglobulin kappa variable 1-132	362	2.09654	0.57678	0.000206672	0.00493272
Gm37780		1873	-1.39251	0.733468	0.000209669	0.00499837
Gm6978	predicted gene 6978	861	-9.32685	0.629844	0.000210614	0.00501504
Dennd5b	DENN/MADD domain containing 5B	18081	-0.890289	4.86003	0.000211426	0.00502847
Gm7691	ribosomal protein L17 pseudogene	514	-10.2167	1.89583	0.000212541	0.0050491
Islr	immunoglobulin superfamily containing leucine-rich repeat	2686	-14.5564	9.08459	0.000218266	0.00517835
H2bc7	H2B clustered histone 7	461	-9.23967	1.70841	0.000218492	0.00517835
Gm6087	tera pseudogene	663	-9.33675	2.10701	0.000221635	0.00524674
Gm37083	predicted gene, 37083	711	-6.38137	1.00077	0.000222622	0.00526397
Ighv8-9	immunoglobulin heavy variable V8-9	363	-14.3982	8.22552	0.000223177	0.00527096
4930520M14Rik	RIKEN cDNA 4930520M14 gene	701	7.66427	-0.0785181	0.000225943	0.0053301
Htr2b	5-hydroxytryptamine (serotonin) receptor 2B	2131	-9.43975	2.09826	0.000230678	0.00543549
Ccdc71	coiled-coil domain containing 71	3267	0.552369	4.82626	0.000232125	0.00546326
Gm37650		248	-8.41989	0.301766	0.000232855	0.00547411
Trmt10c	tRNA methyltransferase 10C, mitochondrial RNase P subunit	3002	0.567614	4.28827	0.000237265	0.00557133
Gm15749		612	-9.46779	1.2966	0.000238127	0.00558514
Dnajb8	DnaJ heat shock protein family (Hsp40) member B8	1411	-5.36232	-1.69383	0.000238835	0.00559104
Gadd45g	growth arrest and DNA-damage-inducible 45 gamma	1173	0.763768	4.26345	0.000238929	0.00559104
Atp1a2	ATPase, Na+/K+ transporting, alpha 2 polypeptide	7038	-9.5454	1.76344	0.000242757	0.00567191
Gm43621		2022	-1.09067	4.37272	0.000242942	0.00567191
Gm44053		929	-1.95567	-0.454605	0.000244668	0.00570564
Gm45454		455	7.30256	-0.146819	0.000245046	0.00570792
Gm41442	predicted gene, 41442	4634	-1.11455	1.68186	0.000254958	0.00593201
Gm7667	ribosomal protein L13 pseudogene	625	-8.99985	6.75488	0.000255371	0.00593483
Rbm43	RNA binding motif protein 43	2633	0.516139	5.03705	0.000256426	0.00595253
Fadd	Fas (TNFRSF6)-associated via death domain	3903	0.696452	3.66676	0.000257452	0.00596953
A4galt	alpha 1,4-galactosyltransferase	2278	-2.33837	-0.230607	0.000258394	0.00598456
Cd14	CD14 antigen	1732	-1.60421	7.72282	0.000262148	0.00606459
Aicda	activation-induced cytidine deaminase	2653	1.89276	2.28411	0.000264875	0.00612053
Map4k5	mitogen-activated protein kinase kinase kinase kinase 5	8614	-0.702925	4.43642	0.000265309	0.00612053
Gzmk	granzyme K	1389	1.47021	3.35782	0.000265469	0.00612053
Adgb	androglobin	6192	-1.38357	4.92631	0.000266262	0.00613186
Gpr83	G protein-coupled receptor 83	5095	1.72594	0.534794	0.000268924	0.00618058
Tmem89	transmembrane protein 89	945	-6.43541	-1.37156	0.000268985	0.00618058
Gm12267	ribosomal protein S4, X-linked pseudogene	761	-13.0167	8.38598	0.000273179	0.00626985
Ccl8	chemokine (C-C motif) ligand 8	511	6.47429	0.181019	0.000278823	0.00639218
Slc6a9	solute carrier family 6 (neurotransmitter transporter, glycine), member 9	5141	-1.62778	0.591495	0.000280315	0.00641914
B3gnt7	UDP-GlcNAc:betaGal beta-1,3-N-acetylglucosaminyltransferase 7	4137	-1.12452	2.44214	0.000282666	0.00646571
Gfra2	glial cell line derived neurotrophic factor family receptor alpha 2	3539	-1.65813	2.06643	0.000285276	0.00651807
Rnase2b	ribonuclease, RNase A family, 2B (liver, eosinophil-derived neurotoxin)	759	-9.11121	1.55782	0.000286416	0.00653677
Ackr3	atypical chemokine receptor 3	3348	-1.44113	4.34165	0.000287303	0.0065486
Rnu2-10	U2 small nuclear RNA 10	191	-9.11481	2.55808	0.000287578	0.0065486
Gm15715	predicted gene 15715	283	-15.0446	8.59431	0.000288081	0.00655271
Gm15739		872	-6.0209	-1.54581	0.000289188	0.00656882
Mir22	microRNA 22	95	-1.52051	-0.0368716	0.000289435	0.00656882
Egr3	early growth response 3	4406	-1.11662	5.2274	0.00028985	0.00657091
Gm42856		2852	-9.35448	2.85185	0.000291051	0.00659077
ENSMUSG00002075112		109	-13.4582	5.49077	0.00029296	0.00662662
Vps18	VPS18 CORVET/HOPS core subunit	4786	-0.509259	5.27733	0.00029506	0.00666458
1700064M15Rik	RIKEN cDNA 1700064M15 gene	645	-6.48249	-0.448938	0.000295293	0.00666458
H2ac10	H2A clustered histone 10	399	-8.76078	2.20272	0.000296515	0.00668474
Rarb	retinoic acid receptor, beta	5265	-1.31779	3.19219	0.000297928	0.00670915
Gm5147	ribosomal protein L7A pseudogene	794	-13.3954	5.17156	0.000301671	0.00678592
Plet1os	placenta expressed transcript 1, opposite strand	1245	6.89008	-0.181507	0.000303862	0.00682767
Kirrel3os	kirre like nephrin family adhesion molecule 3, opposite strand	3799	-8.73167	1.72741	0.000305191	0.00684995
Snord22	small nucleolar RNA, C/D box 22	126	-1.00376	3.00694	0.00030942	0.0069314
Gm17088		581	-7.13877	0.57694	0.000309502	0.0069314
A730082K24Rik	RIKEN cDNA A730082K24 gene	2400	-14.1064	8.17059	0.000311829	0.00697584
ENSMUSG00002075796		82	-13.1328	7.53385	0.000312959	0.00699343
Mapk6	mitogen-activated protein kinase 6	6675	-0.724461	5.51719	0.00031388	0.00700631
Gm6663	mortality factor 4 like 1 pseudogene	973	-12.4253	4.53359	0.000314913	0.00702166
Akr1b7	aldo-keto reductase family 1, member B7	1281	-2.5536	-1.02061	0.000318739	0.00709918
Mrc1	mannose receptor, C type 1	6371	-1.53883	6.55968	0.000326994	0.00727508
Dmtn	dematin actin binding protein	9804	-2.29256	0.969516	0.000329979	0.00733347
Ror1	receptor tyrosine kinase-like orphan receptor 1	5762	-9.69651	1.97785	0.000331825	0.00736644
Gm37531		5415	-14.9953	9.06472	0.000335601	0.00744215
Guca2b	guanylate cyclase activator 2b (retina)	870	-2.09442	-1.14199	0.000337769	0.00748207
Gm8825	glyceraldehyde-3-phosphate dehydrogenase pseudogene	998	-7.91382	1.07333	0.000339091	0.00750317
Ptprm	protein tyrosine phosphatase, receptor type, M	8828	-1.29169	3.73362	0.000340215	0.00751985
Hs6st2	heparan sulfate 6-O-sulfotransferase 2	7807	-8.39701	1.07335	0.000341218	0.00753384
Ighv1-5	immunoglobulin heavy variable V1-5	395	2.23449	3.84242	0.000343481	0.00757559
Syce1	synaptonemal complex central element protein 1	1460	5.88249	3.36839	0.000345997	0.0076228
Gm26964		832	-1.00404	2.511	0.000347691	0.00765183
Terf2ip	telomeric repeat binding factor 2, interacting protein	4958	0.526051	4.46247	0.000353591	0.00777327
Slfn8	schlafen 8	4091	0.756346	6.02413	0.000354844	0.00779239
Plekhs1	pleckstrin homology domain containing, family S member 1	3628	-8.41423	2.5257	0.000358571	0.00786574
Ddx3x	DEAD box helicase 3, X-linked	5277	-0.915408	8.03816	0.000360927	0.00790242
E230016M11Rik	RIKEN cDNA E230016M11 gene	3841	-1.08603	3.55224	0.00036117	0.00790242
Ccl24	chemokine (C-C motif) ligand 24	1295	-2.2016	5.91895	0.000361409	0.00790242
Zbtb6	zinc finger and BTB domain containing 6	5080	0.707642	3.96457	0.000362374	0.00791501
Sds	serine dehydratase	1694	-1.47983	0.0251466	0.000363492	0.00793092
Zfp719	zinc finger protein 719	4706	1.19477	1.90518	0.000365062	0.00795662
Rag1	recombination activating 1	6608	1.66695	-0.170857	0.000367298	0.0079902
1600014C10Rik	RIKEN cDNA 1600014C10 gene	3948	0.544229	5.43187	0.000367388	0.0079902
Epha2	Eph receptor A2	4674	-0.969818	5.61734	0.000370529	0.00804991
ENSMUSG00002076317		77	-2.10672	-0.576592	0.000370948	0.00805041
Zfp36l1	zinc finger protein 36, C3H type-like 1	2990	-0.923861	8.02147	0.000371817	0.00806065
Gm49240		1187	-9.05349	1.3908	0.000372818	0.00807376
Gadd45a	growth arrest and DNA-damage-inducible 45 alpha	1764	-1.0238	4.82448	0.000374633	0.00810442
H2-M6-ps	histocompatibility 2, M region locus 6, pseudogene	1034	6.20502	-1.21443	0.000377003	0.00814703
Gm37088		406	-6.14294	-0.892082	0.000377925	0.00815829
Gm37612		582	-13.4415	5.85381	0.0003818	0.00823319
Gm6125	zinc finger, BED domain containing 4 pseudogene	3472	9.63036	-0.584501	0.000382629	0.00824232
Gm26766	predicted gene, 26766	5938	-10.5331	2.18623	0.00038836	0.00835693
Mir7682	microRNA 7682	58	-2.88768	-0.996199	0.000388964	0.00836107
Pigc	phosphatidylinositol glycan anchor biosynthesis, class C	4250	0.642489	3.90825	0.000390498	0.00838519
Mir5129	microRNA 5129	78	-1.76405	1.55955	0.000394399	0.00846002
Gm19739	predicted gene, 19739	153	-7.71068	-0.198165	0.000396026	0.00848597
Phyhip	phytanoyl-CoA hydroxylase interacting protein	2910	-3.79348	-0.655942	0.000396736	0.00849223
S1pr5	sphingosine-1-phosphate receptor 5	2500	0.798628	4.57795	0.000399449	0.00853813
Ppfibp2	PTPRF interacting protein, binding protein 2 (liprin beta 2)	10876	-0.719948	3.97271	0.00039972	0.00853813
Mir24-2	microRNA 24-2	107	-2.68466	0.655168	0.000401957	0.00857232
Gm15635		2870	-2.52889	-0.675015	0.000402164	0.00857232
Scgb3a1	secretoglobin, family 3A, member 1	598	-6.30535	-0.118634	0.000411922	0.00876346
Gm10701	predicted gene 10701	906	-9.74295	2.11696	0.000411993	0.00876346
Klf9	Kruppel-like factor 9	4815	-1.02104	4.81371	0.000413786	0.00879242
Mir7014	microRNA 7014	63	1.16929	1.94593	0.000415262	0.00880931
Chst1	carbohydrate sulfotransferase 1	2680	-1.2379	3.21968	0.000415448	0.00880931
Parvb	parvin, beta	4416	-0.768868	5.53526	0.000418499	0.00886477
Crhbp	corticotropin releasing hormone binding protein	1800	-12.6188	7.39021	0.000422168	0.00893318
Gm22063	predicted gene, 22063	107	-11.8647	5.86567	0.000422911	0.0089396
Serpina3h	serine (or cysteine) peptidase inhibitor, clade A, member 3H	1434	-8.25738	0.393049	0.000426265	0.00900115
Nxt1	NTF2-related export protein 1	1116	0.673142	3.94229	0.000428053	0.00902951
Slco2a1	solute carrier organic anion transporter family, member 2a1	13545	-1.70122	1.65085	0.000429841	0.00905783
Snhg1	small nucleolar RNA host gene 1	2969	-0.691471	5.89484	0.000430402	0.00906027
Slc38a8	solute carrier family 38, member 8	3499	7.44907	5.87147	0.000431074	0.00906504
Epc2	enhancer of polycomb homolog 2	4697	-0.603166	5.34885	0.000433456	0.00909647
Gm10134	predicted gene 10134	1679	-1.45961	4.04538	0.000433463	0.00909647
Gm49058		2724	-10.8035	3.43206	0.000436393	0.00914851
Pou5f2	POU domain class 5, transcription factor 2	1394	-8.60216	1.20372	0.000438041	0.0091736
Mir3058	microRNA 3058	91	-9.40328	2.1144	0.000441878	0.00924444
Kcnk7	potassium channel, subfamily K, member 7	1566	-1.5775	-0.368049	0.000443732	0.00927368
Fcna	ficolin A	1374	-1.17575	8.37986	0.000447885	0.00935086
Atp5l2-ps	ATP synthase, H+ transporting, mitochondrial FO complex, subunit G2, pseudogene	312	-7.39331	0.28617	0.000449161	0.00936788
Gm4349	SET domain, bifurcated 1 pseudogene	2559	-7.54611	0.847618	0.000455119	0.00947334
Gm42638		2587	-15.1962	6.89587	0.000455149	0.00947334
Pex11g	peroxisomal biogenesis factor 11 gamma	3397	-0.936334	2.21721	0.000456698	0.00949586
Gm49244		442	-13.1689	6.52015	0.000459262	0.00953895
Cdh2	cadherin 2	8066	-10.3601	1.84631	0.000459708	0.00953895
Gm16276	bolA-like 3 pseudogene	262	3.23123	0.377891	0.000460694	0.00954725
Cebpa	CCAAT/enhancer binding protein (C/EBP), alpha	2636	0.921299	6.76554	0.000461048	0.00954725
Igkv8-18	immunoglobulin kappa variable 8-18	395	-2.11027	1.30494	0.00046302	0.00957834
Utp3	UTP3 small subunit processome component	1629	0.61222	5.71846	0.000467002	0.00965091
Zc2hc1c	zinc finger, C2HC-type containing 1C	4632	-1.34887	0.638809	0.000470729	0.00971804
4921522P10Rik	RIKEN cDNA 4921522P10 gene	2101	-12.9884	4.7887	0.000473727	0.00977002
Gm5828	TOX high mobility group box family member 4 pseudogene	1860	6.68271	0.0403622	0.00047531	0.00978765
ENSMUSG00002075453		216	-8.04918	0.955065	0.000475545	0.00978765
Utp11	UTP11 small subunit processome component	4711	0.485544	4.76401	0.000476059	0.00978833
Gm9067	protease (prosome, macropain) 26S subunit, ATPase 1 pseudogene	1319	-12.9555	6.06931	0.000481359	0.00988731
Hoxb2	homeobox B2	3488	-8.04996	0.0343021	0.000483138	0.00991008
Nuak1	NUAK family, SNF1-like kinase, 1	5625	-1.32979	3.24344	0.000483443	0.00991008
Gm9570	cold shock domain containing E1, RNA binding pseudogene	2372	-8.27043	-0.0285759	0.000484736	0.0099266
Vamp2	vesicle-associated membrane protein 2	3809	-0.867508	6.46622	0.000486018	0.00994283
Fosb	FBJ osteosarcoma oncogene B	6243	-2.61184	8.36913	0.000486598	0.00994469
Zfp689	zinc finger protein 689	3621	0.907477	2.46071	0.000488935	0.00998242
1700017B05Rik	RIKEN cDNA 1700017B05 gene	5235	-0.954931	6.19559	0.000492217	0.0100393
Cyp1a1	cytochrome P450, family 1, subfamily a, polypeptide 1	2787	-14.0139	7.30678	0.000492727	0.0100397
Tmem115	transmembrane protein 115	2194	0.569925	4.55568	0.00049493	0.0100745
Gm9968	predicted gene 9968	2990	-16.1595	8.29362	0.000498842	0.010144
Snora21	small nucleolar RNA, H/ACA box 21	137	-1.4091	0.32984	0.000502147	0.0102009
Gm15785	predicted gene 15785	694	-12.7185	5.74687	0.000508519	0.0103201
Zfp53	zinc finger protein 53	3065	0.683877	4.37373	0.000512725	0.0103951
Snord3b3	small nucleolar RNA, C/D box 3B3	215	-7.93149	0.848205	0.000513925	0.010409
Pigr	polymeric immunoglobulin receptor	4025	-1.33144	1.17534	0.000517394	0.0104689
Zfp85	zinc finger protein 85	2359	1.18816	1.92789	0.000543351	0.0109831
Gm8514	Rho GTPase activating protein 1 pseudogene	1314	-15.1506	7.40262	0.0005508	0.0111227
Gm44570	predicted gene 44570	3715	8.93178	2.95041	0.000553991	0.011176
Trim59	tripartite motif-containing 59	3352	0.834184	4.77646	0.000556824	0.011222
Igfn1	immunoglobulin-like and fibronectin type III domain containing 1	8996	-8.91196	0.660461	0.000559649	0.0112678
Gm44829		3193	-2.1561	-0.444566	0.000562947	0.011323
Fam209	family with sequence similarity 209	698	-1.78056	0.276131	0.000568014	0.0114136
Tceal1	transcription elongation factor A (SII)-like 1	2803	-2.7997	-0.563082	0.000570665	0.0114556
Gm3815	polymerase (RNA) II (DNA directed) polypeptide C pseudogene	502	-13.6067	8.10325	0.000576208	0.0115554
Ppp1r3g	protein phosphatase 1, regulatory subunit 3G	2694	5.5871	-0.598022	0.00057863	0.0115925
Fbrsl1	fibrosin-like 1	8309	-0.552666	5.73656	0.000583404	0.0116711
Gm49189		525	-2.49341	-1.58018	0.0005837	0.0116711
Gm26202	predicted gene, 26202	65	-1.1655	1.5091	0.000592279	0.011831
Gm22887	predicted gene, 22887	107	8.23	-0.0400952	0.000594688	0.0118675
Shd	src homology 2 domain-containing transforming protein D	2574	-2.04969	-1.41718	0.000604122	0.0120439
Vegfa	vascular endothelial growth factor A	4285	-1.10007	3.15322	0.000607826	0.0121059
Snora75	small nucleolar RNA, H/ACA box 75	133	-1.47563	0.582957	0.00060885	0.0121144
Gm49258		303	-8.00339	0.226042	0.000611931	0.0121638
Gm37939		447	-0.768962	5.07988	0.000614178	0.0121966
Gm10145	predicted gene 10145	462	-6.8846	1.44373	0.000617023	0.0122411
Hmgb1-rs16	high mobility group box 1, related sequence 16	613	-10.5645	1.94334	0.000628003	0.0124468
Ptp4a1	protein tyrosine phosphatase 4a1	5763	-0.681342	4.14463	0.000630195	0.0124781
Gm20655	predicted gene 20655	3118	-9.49305	1.44189	0.00063314	0.0125242
P2ry10	purinergic receptor P2Y, G-protein coupled 10	2982	-0.999683	5.99822	0.000634196	0.0125329
Pdik1l	PDLIM1 interacting kinase 1 like	5810	0.792178	3.33425	0.000637721	0.0125821
Nfil3	nuclear factor, interleukin 3, regulated	2026	-1.18162	5.12413	0.000637921	0.0125821
Kel	Kell blood group	2773	-1.70558	1.49436	0.000640448	0.0126114
Gm3550	ribosomal protein L29 pseudogene	1656	-10.5518	2.64977	0.000640775	0.0126114
Pard3bos1	par-3 family cell polarity regulator beta, opposite strand 1	1984	-7.1994	0.231581	0.00064127	0.0126114
Snora41	small nucleolar RNA, H/ACA box 41	132	-1.28617	0.974456	0.000647231	0.0127164
Slc22a23	solute carrier family 22, member 23	6386	-1.20873	1.5066	0.000650638	0.012771
Gm40634	predicted gene, 40634	2001	-1.53607	-0.225174	0.000658612	0.012915
1520401A03Rik	RIKEN cDNA 1520401A03 gene	4111	-8.75039	3.0402	0.000660293	0.0129262
Gm43652		675	-2.7915	0.62862	0.000660452	0.0129262
Gm48145		329	-3.68061	0.540285	0.000662639	0.0129458
Gask1b	golgi associated kinase 1B	9598	-2.12004	1.89493	0.00066273	0.0129458
Trmt12	tRNA methyltransferase 12	4454	0.927795	2.57421	0.000664262	0.0129633
Usp6nl	USP6 N-terminal like	8059	-0.515022	5.34805	0.000666225	0.0129892
Gm36999		1046	-5.36931	-1.08408	0.000673206	0.0131127
Gm37618		3075	-5.14605	-2.11534	0.000675163	0.0131382
Slc35f3	solute carrier family 35, member F3	3348	-8.54295	1.37167	0.000680537	0.0132301
Odc1	ornithine decarboxylase, structural 1	3405	-0.865671	6.76876	0.000683332	0.0132696
Rps6ka6	ribosomal protein S6 kinase polypeptide 6	5013	-14.3257	6.51133	0.000683874	0.0132696
Eya1	EYA transcriptional coactivator and phosphatase 1	7808	-1.19294	1.17022	0.000692665	0.0134274
Tnfrsf26	tumor necrosis factor receptor superfamily, member 26	3218	0.623946	4.02858	0.000702805	0.013611
Gm6061	peptidylprolyl isomerase A pseudogene 3_1245.1	492	-2.86081	0.588411	0.00070636	0.0136668
Gm21909	predicted gene, 21909	439	-7.40558	0.386665	0.000715883	0.0138379
Naip3-ps1	NLR family, apoptosis inhibitory protein 3, pseudogene 1	1571	-1.50037	1.07514	0.000726804	0.0140227
Tex30	testis expressed 30	1926	-0.642975	3.50878	0.000726821	0.0140227
Gm2534	predicted gene 2534	430	-8.87952	1.39674	0.000735205	0.014171
Calr-ps		485	-12.9879	7.80383	0.00074452	0.0143369
Pou3f1	POU domain, class 3, transcription factor 1	3849	-10.2943	1.39254	0.000745459	0.0143414
Stmn2	stathmin-like 2	5602	-13.0103	10.2808	0.000750269	0.0144203
Gm42620		630	-9.53841	8.23715	0.000761534	0.014623
Tmem208	transmembrane protein 208	1511	0.546323	4.80055	0.000762872	0.0146349
Gm42462		1363	-1.81012	-0.406367	0.000769824	0.0147544
Copz2	coatomer protein complex, subunit zeta 2	2208	-1.35722	2.02581	0.000776985	0.0148776
Gm48427		1425	-12.3062	5.15655	0.00077836	0.0148899
Tgtp2	T cell specific GTPase 2	2938	1.21245	5.16857	0.000780188	0.0149108
Dlc1	deleted in liver cancer 1	14694	-1.75844	-0.550867	0.000784304	0.0149754
Tlr6	toll-like receptor 6	3727	0.661447	3.722	0.000786417	0.0149825
Pglyrp2	peptidoglycan recognition protein 2	3239	0.566426	4.31805	0.000787563	0.0149825
Gm24452	predicted gene, 24452	72	-1.00719	2.05539	0.000788193	0.0149825
Gm12862		472	-9.9163	1.68878	0.000788517	0.0149825
Bcar3	breast cancer anti-estrogen resistance 3	5604	-0.704925	6.00072	0.000788586	0.0149825
Slc13a2	solute carrier family 13 (sodium-dependent dicarboxylate transporter), member 2	2412	-7.21259	-0.498989	0.000789817	0.0149825
Gm10790	predicted gene 10790	1958	-1.10473	4.10263	0.000789831	0.0149825
Pdf	peptide deformylase (mitochondrial)	1704	0.486573	4.4752	0.000800409	0.0151688
C9orf72	C9orf72, member of C9orf72-SMCR8 complex	4603	-0.600137	3.98994	0.000802338	0.0151688
Tsc22d2	TSC22 domain family, member 2	11244	-0.614585	5.1566	0.000802341	0.0151688
Mir3068	microRNA 3068	79	-8.92445	1.48048	0.000803233	0.0151688
Champ1	chromosome alignment maintaining phosphoprotein 1	4040	0.51036	4.8706	0.000803878	0.0151688
Gm5171	non-POU-domain-containing, octamer binding protein pseudogene	1415	-1.79751	-0.742664	0.000804818	0.0151688
Nol12	nucleolar protein 12	4321	0.543508	4.39585	0.000804877	0.0151688
Rasip1	Ras interacting protein 1	3202	-1.32669	0.754313	0.000806913	0.0151931
Arid5b	AT rich interactive domain 5B (MRF1-like)	10060	-0.60211	5.12571	0.000811989	0.0152746
Prok2	prokineticin 2	1917	6.2764	-0.125584	0.000814282	0.0153035
Pdgfc	platelet-derived growth factor, C polypeptide	5089	-2.58621	1.50801	0.000822618	0.0154459
Igkv1-99	immunoglobulin kappa variable 1-99	376	-2.15867	3.13981	0.000825453	0.0154849
Il6	interleukin 6	2428	-2.98428	2.45388	0.000838744	0.0157197
B3galnt1	UDP-GalNAc:betaGlcNAc beta 1,3-galactosaminyltransferase, polypeptide 1	2028	-1.78656	1.79283	0.000842877	0.0157826
Tent5b	terminal nucleotidyltransferase 5B	2287	-8.50803	0.0574497	0.000845433	0.0158159
Nhlrc4	NHL repeat containing 4	2318	-9.36923	5.91961	0.000847079	0.0158321
Slc27a4	solute carrier family 27 (fatty acid transporter), member 4	4412	0.596298	4.90032	0.000852974	0.0159277
Fcnaos	ficolin A, opposite strand	1617	-1.06325	6.88649	0.000857734	0.0160018
Ubash3a	ubiquitin associated and SH3 domain containing, A	11239	0.614614	4.23292	0.000858887	0.0160087
Gm24507	predicted gene, 24507	134	-8.90094	1.0489	0.000860303	0.0160204
Agt	angiotensinogen (serpin peptidase inhibitor, clade A, member 8)	1891	-9.63677	0.968537	0.000861134	0.0160212
Col12a1	collagen, type XII, alpha 1	15228	-9.7588	2.41141	0.000865571	0.016089
Efcc1	EF hand and coiled-coil domain containing 1	4053	-4.93839	-0.734113	0.000866527	0.0160921
Gm42539		308	-9.31896	1.22962	0.000871677	0.0161729
A730091E23Rik	RIKEN cDNA A730091E23 gene	3825	7.40322	2.20172	0.000881797	0.0163458
Junos	jun proto-oncogene, opposite strand	4117	-1.05678	5.32513	0.000890744	0.0164966
Gm6997	mitochondrial ribosomal protein L22 pseudogene	620	6.40396	0.211662	0.000894036	0.0165425
Casp12	caspase 12	3840	-2.15682	0.349257	0.000896205	0.0165676
Rbm12b1	RNA binding motif protein 12 B1	3122	0.825544	2.79584	0.00089804	0.0165864
Gm48545		2552	-15.1104	7.20011	0.000901481	0.0166349
Chrna2	cholinergic receptor, nicotinic, alpha polypeptide 2 (neuronal)	3787	-1.28692	1.23924	0.000903743	0.0166615
C3ar1	complement component 3a receptor 1	4305	1.32444	6.57395	0.000906201	0.0166917
Kcnq4	potassium voltage-gated channel, subfamily Q, member 4	4024	7.53201	1.59329	0.000908715	0.0167228
ENSMUSG00002075520		91	1.34263	1.48996	0.000909705	0.0167259
SNORD83A		93	-1.07248	1.83662	0.000913961	0.016789
Mir7022	microRNA 7022	61	-8.59019	0.406701	0.000924782	0.0169724
Bglap	bone gamma carboxyglutamate protein	618	-9.41201	1.77205	0.000925877	0.0169772
Cfap73	cilia and flagella associated protein 73	921	-1.12423	1.03975	0.000928345	0.0169895
Ighv2-9	immunoglobulin heavy variable 2-9	362	-1.45623	3.87282	0.000928693	0.0169895
Tcf24	transcription factor 24	4193	4.1524	4.31524	0.000929055	0.0169895
Hmgb1-ps2	high mobility group box 1, pseudogene 2	636	-10.3839	5.72093	0.000935392	0.01709
Lrrn1	leucine rich repeat protein 1, neuronal	3700	-9.66995	2.47499	0.000936517	0.0170952
4930459C07Rik	RIKEN cDNA 4930459C07 gene	1805	6.52513	-0.0653046	0.000937501	0.0170978
Gm48564		408	-12.6828	4.35402	0.000938911	0.0171037
Ttc30a2	tetratricopeptide repeat domain 30A2	2431	-8.68621	0.29791	0.000939504	0.0171037
Zfp781	zinc finger protein 781	4067	-0.917437	3.31553	0.000943236	0.0171563
Opn1mw	opsin 1 (cone pigments), medium-wave-sensitive (color blindness, deutan)	1562	-5.79893	-1.35315	0.000945695	0.0171856
Gm16415	ribosomal protein L21 pseudogene	489	-8.40466	0.0478188	0.000946744	0.0171893
Mir709	microRNA 709	88	-12.671	6.91916	0.000960274	0.0174194
Gm8508	golgin subfamily A member 7 pseudogene	363	-7.99782	0.896334	0.000962123	0.017422
Mir7-1	microRNA 7-1	108	-1.28174	0.312425	0.000962129	0.017422
Mkks	McKusick-Kaufman syndrome	3227	0.590721	3.78614	0.000969154	0.0175336
Gm11449	60S ribosomal protein L29 pseudogene	476	-6.37797	1.11075	0.000973399	0.0175947
Gm4963	predicted gene 4963	378	-10.1213	1.53942	0.000980327	0.0177042
Rbm14	RNA binding motif protein 14	3910	0.529945	5.46411	0.000983364	0.0177433
Ncbp2	nuclear cap binding protein subunit 2	2305	0.502148	4.8206	0.000991079	0.0178667
P2rx7	purinergic receptor P2X, ligand-gated ion channel, 7	5970	0.649571	5.3763	0.000997804	0.017972
Gm16416	ribosomal protein L21 pseudogene	483	-12.9672	6.13821	0.00101496	0.0182647
Gm13608	BTG3 associated nuclear protein pseudogene	1406	-8.05262	-0.174581	0.00102424	0.0184155
Nr2f2	nuclear receptor subfamily 2, group F, member 2	8625	-9.2153	2.70639	0.00102956	0.0184948
Gm45413		3538	-8.75937	0.392196	0.00103361	0.0185511
Gm44941		627	-1.75735	-0.595244	0.00104169	0.0186797
Rbm12	RNA binding motif protein 12	6689	0.519187	4.92366	0.00104327	0.0186915
Tmem254a		2569	0.524555	4.82147	0.00104936	0.0187841
Gm25328	predicted gene, 25328	107	7.22984	0.498651	0.00105524	0.0188728
Igkv14-126	immunoglobulin kappa variable 14-126	358	-1.81009	6.2492	0.00105892	0.0189219
Inip	INTS3 and NABP interacting protein	5995	0.487024	4.94076	0.00106232	0.018966
Gm12195		469	-8.48755	2.65373	0.00107574	0.0191887
Gm28347	predicted gene 28347	382	-13.1014	5.17243	0.001079	0.0192301
Id3	inhibitor of DNA binding 3	1791	1.09763	4.29433	0.00108304	0.0192851
Gm47374		2494	-14.0511	6.64761	0.00110782	0.019709
Gpd1	glycerol-3-phosphate dehydrogenase 1 (soluble)	2961	-1.62332	1.19674	0.0011112	0.0197519
Zfp120	zinc finger protein 120	4376	0.570954	4.14694	0.0011169	0.019836
Med21	mediator complex subunit 21	3523	0.678127	3.34261	0.00112461	0.0199454
Gimap9	GTPase, IMAP family member 9	1642	0.675405	5.2061	0.00112502	0.0199454
Banp	BTG3 associated nuclear protein	6632	0.790638	4.54233	0.00113592	0.020121
Gpr65	G-protein coupled receptor 65	2069	0.498242	4.6837	0.00114063	0.0201868
Gm38120		4642	-7.46254	0.0146037	0.00114992	0.0203335
A530017D24Rik	RIKEN cDNA A530017D24 gene	2614	-0.745382	3.37668	0.00115572	0.0204185
Akr1b8	aldo-keto reductase family 1, member B8	1499	3.70212	2.73553	0.00115743	0.0204308
Ghrl	ghrelin	1079	-1.62141	-0.641941	0.00116842	0.0206069
Nubp2	nucleotide binding protein 2	1959	0.488674	5.07616	0.0011765	0.0207315
Iigp1	interferon inducible GTPase 1	5823	1.64645	6.02835	0.00117991	0.0207735
Ccnq	cyclin Q	1224	0.667569	3.56298	0.0011843	0.0208328
Nudt16l1	nudix (nucleoside diphosphate linked moiety X)-type motif 16-like 1	1948	0.516425	4.79587	0.001189	0.0208864
Slc25a2	solute carrier family 25 (mitochondrial carrier, ornithine transporter) member 2	1346	-1.72036	-0.916738	0.00119062	0.0208864
Timd4	T cell immunoglobulin and mucin domain containing 4	2173	-1.41341	7.24647	0.00119096	0.0208864
Sncb	synuclein, beta	2145	-12.5319	6.38739	0.00119145	0.0208864
Gm24119	predicted gene, 24119	246	-1.17177	0.902367	0.0011928	0.020892
Gm15466	prothymosin alpha pseudogene	333	-8.1192	0.950832	0.00120863	0.0211511
Gm45823		515	4.56522	0.218118	0.0012161	0.0212634
Cxcl2	chemokine (C-X-C motif) ligand 2	2068	-2.65483	6.41169	0.00121857	0.0212884
Gm49766		1519	7.74228	-0.723653	0.00122025	0.0212995
Gm37969		3409	5.59591	0.636405	0.00122989	0.0214493
Zfp874b	zinc finger protein 874b	3789	0.82153	3.01386	0.00124432	0.0216823
Fastkd5	FAST kinase domains 5	3015	0.702851	3.16777	0.00124681	0.021707
Gm29170		3666	-1.33103	0.256755	0.00124993	0.0217428
Alkbh4	alkB homolog 4, lysine demethylase	2117	0.649749	3.95977	0.00125132	0.0217483
Bcl2a1b	B cell leukemia/lymphoma 2 related protein A1b	817	-0.863801	6.0113	0.00127034	0.0220601
Gm45871	predicted gene 45871	2404	0.986997	2.32188	0.00127453	0.0221139
Gm4705	predicted gene 4705	354	-8.35833	1.07754	0.00128253	0.0222338
Gm11250		306	-8.60358	1.88892	0.00129035	0.0223504
Yrdc	yrdC domain containing (E.coli)	1981	-0.557901	4.97892	0.00129242	0.0223672
Gm49205		793	8.76884	8.6264	0.00129584	0.0224072
Gm15337	predicted gene 15337	3888	-0.939346	2.45788	0.00129809	0.0224271
Etaa1	Ewing tumor-associated antigen 1	4185	0.641916	3.72914	0.00130159	0.0224684
Itgb3	integrin beta 3	5901	0.566435	4.80721	0.00131358	0.0226562
Kif1a	kinesin family member 1A	9330	-1.54123	-0.675569	0.00131667	0.0226902
Gm37199		4065	-8.06803	1.36446	0.00132314	0.0227825
Ighv1-75	immunoglobulin heavy variable 1-75	373	-2.69553	5.64982	0.00132621	0.022816
Gm35363	predicted gene, 35363	1317	-2.47861	-1.39942	0.00132962	0.0228553
Gm10051	predicted pseudogene 10051	414	-1.8495	0.0500942	0.00133105	0.0228606
Gm24523	predicted gene, 24523	132	-1.20506	0.0384952	0.00133286	0.0228724
Zfp853	zinc finger protein 853	3140	7.52407	-0.622783	0.00134475	0.0230504
Gm45222		4307	-1.41376	2.03256	0.0013455	0.0230504
Gm42031	predicted gene, 42031	1885	0.872301	4.32122	0.00135057	0.0231177
Ppcs	phosphopantothenoylcysteine synthetase	1605	0.760492	3.15769	0.00137142	0.0234549
Tekt5	tektin 5	1807	-8.34131	1.89165	0.00137914	0.023567
Kbtbd11	kelch repeat and BTB (POZ) domain containing 11	7137	0.813277	6.80833	0.00138521	0.023651
Gm52993	predicted gene, 52993	2180	-8.39316	1.49055	0.00139107	0.0237311
Gm13542	predicted gene 13542	637	-5.87984	-1.40088	0.00139743	0.0238196
Gm43109		753	-1.33513	0.987482	0.00140015	0.0238459
Tbx21	T-box 21	2488	0.609804	4.1401	0.00140963	0.0239874
Aqp9	aquaporin 9	4143	0.682217	5.12148	0.0014157	0.0240705
Gm4275	predicted gene 4275	2006	-9.03235	1.71015	0.00142335	0.0241802
Gm14519	predicted gene 14519	312	-1.71644	-0.803134	0.00142833	0.0242446
Gm10766	predicted gene 10766	606	-6.74544	1.98887	0.00143624	0.0243586
Gm49654		2223	-0.976287	1.87038	0.00144488	0.0244846
Gm8146	HAUS augmin-like complex, subunit 5 pseudogene	1847	-6.83444	0.630255	0.00145238	0.0245912
Kdelr3	KDEL (Lys-Asp-Glu-Leu) endoplasmic reticulum protein retention receptor 3	1411	-1.70745	-0.0849285	0.00145608	0.0246335
Gm16083	predicted gene 16083	2547	-0.957953	3.07018	0.00147599	0.0249496
Jun	jun proto-oncogene	3189	-1.24213	8.67144	0.00147871	0.0249746
Phlpp2	PH domain and leucine rich repeat protein phosphatase 2	8449	-0.569553	4.2868	0.00147993	0.0249746
Wipf3	WAS/WASL interacting protein family, member 3	7114	-1.49207	0.728799	0.00150266	0.0253371
Gm9726	LysM, putative peptidoglycan-binding, domain containing 1 pseudogene	678	-8.05917	0.903471	0.00150429	0.0253435
Gm29362		133	-7.45306	0.373644	0.00150993	0.0253969
ENSMUSG00002076596		136	-7.45306	0.373644	0.00150995	0.0253969
Gm13641	60S ribosomal protein L21 pseudogene	473	-12.7599	6.1698	0.00151382	0.025441
Gm37170		1934	-8.88574	1.41363	0.00151696	0.0254727
Itgad	integrin, alpha D	4510	-1.0478	3.93477	0.00153062	0.0256808
Gm22767	predicted gene, 22767	165	-10.4501	2.28902	0.00153635	0.0257557
1600012H06Rik	RIKEN cDNA 1600012H06 gene	3294	0.473973	5.23737	0.00153835	0.025768
Bex4	brain expressed X-linked 4	837	-1.85756	-0.80278	0.00154195	0.025807
Ms4a14	membrane-spanning 4-domains, subfamily A, member 14	4065	-1.65148	-0.180498	0.00154598	0.0258365
Nt5e	5' nucleotidase, ecto	8602	0.796779	5.99744	0.00154625	0.0258365
ENSMUSG00002075935		121	-5.76271	2.59009	0.00154926	0.0258655
Bmp2	bone morphogenetic protein 2	3555	-1.59456	3.06394	0.00156008	0.0260248
Ulk4	unc-51-like kinase 4	8503	0.453828	5.39086	0.00157235	0.026208
Gm48966		1643	-8.23249	0.100606	0.001581	0.0263305
ENSMUSG00002076445		141	-7.73953	1.21489	0.00158617	0.026395
Adipoq	adiponectin, C1Q and collagen domain containing	1381	-6.92327	1.92986	0.00159164	0.0264645
Dck	deoxycytidine kinase	3781	0.537225	5.5945	0.00161474	0.0268267
Trim21	tripartite motif-containing 21	3714	0.520518	4.91249	0.0016205	0.0269003
Slc34a1	solute carrier family 34 (sodium phosphate), member 1	4676	-1.26285	2.71468	0.00163403	0.0271027
F2rl1	coagulation factor II (thrombin) receptor-like 1	2741	0.819785	3.09749	0.00164241	0.0272196
Neil1	nei endonuclease VIII-like 1 (E. coli)	1871	-0.594546	5.09095	0.00164526	0.0272446
4930519G04Rik	RIKEN cDNA 4930519G04 gene	3964	-9.43297	1.798	0.00165588	0.0273982
Gm49762		544	-9.16863	1.24956	0.00165868	0.0274222
Klf16	Kruppel-like factor 16	2674	-0.543672	5.03416	0.00166878	0.0275667
Ets2	E26 avian leukemia oncogene 2, 3' domain	5780	-0.922575	5.50931	0.00167561	0.0276571
Gsdmcl2	gasdermin C-like 2	3175	-9.43261	1.12709	0.00167955	0.0276996
Dhps	deoxyhypusine synthase	2324	0.492634	4.51449	0.00168385	0.0277198
Thap11	THAP domain containing 11	1819	0.472224	5.04489	0.00168388	0.0277198
Gm4316	predicted gene 4316	3533	1.20838	1.2246	0.00168486	0.0277198
ENSMUSG00002076894		137	-13.796	5.81503	0.00168988	0.0277711
Gm11212	orosomucoid 1 pseudogene	618	-1.45554	1.3061	0.00169071	0.0277711
1700093J21Rik	RIKEN cDNA 1700093J21 gene	647	-2.71342	-0.994799	0.00169721	0.0278553
C6	complement component 6	3556	-1.15051	1.47188	0.00170764	0.0280039
Gm26575		2232	-9.78949	2.18201	0.00171169	0.0280477
Sash1	SAM and SH3 domain containing 1	8568	-0.869933	5.18434	0.00172055	0.0281703
Tmie	transmembrane inner ear	3094	1.02035	1.84298	0.00174218	0.0285013
Fbxo46	F-box protein 46	4936	0.518152	4.26394	0.00174843	0.0285807
Gm37844		4097	0.86268	3.73752	0.00175334	0.0286379
Ighv1-80	immunoglobulin heavy variable 1-80	351	-1.76395	5.65157	0.0017553	0.028647
Gm49025		309	-7.95152	1.26629	0.00176269	0.0287445
A630081D01Rik	RIKEN cDNA A630081D01 gene	1833	-4.28947	-1.9198	0.00176439	0.0287491
F5	coagulation factor V	7430	1.04687	8.6702	0.00176599	0.0287522
Fkbpl	FK506 binding protein-like	1336	1.1518	2.00637	0.00176957	0.0287873
Prf1	perforin 1 (pore forming protein)	2584	0.786032	4.26332	0.00178769	0.0290277
Rpl22-ps1	ribosomal protein L22, pseudogene 1	386	-1.35772	-0.205765	0.00178855	0.0290277
Zfp952	zinc finger protein 952	4368	0.514957	4.04881	0.00178979	0.0290277
Gm38386		3421	-8.22162	-0.070984	0.00179005	0.0290277
Map3k8	mitogen-activated protein kinase kinase kinase 8	4504	-0.520945	5.102	0.00179563	0.0290949
Gm12852	ribosomal protein S4, X-linked pseudogene	719	-6.89865	-0.20911	0.00180611	0.0292415
Gm33467	predicted gene, 33467	652	-14.6452	7.34239	0.00180863	0.0292589
Mir302a	microRNA 302a	69	-14.3502	5.84373	0.00181661	0.0293646
Gm37672		4014	-8.8626	1.79571	0.0018282	0.0295286
Marco	macrophage receptor with collagenous structure	1925	-2.08436	9.42915	0.00183114	0.0295299
Zfp54	zinc finger protein 54	2832	1.20939	1.28575	0.00183119	0.0295299
Gm49483		220	7.43131	-1.40652	0.00183281	0.0295326
Artn	artemin	2405	-8.08556	1.17619	0.00183866	0.0296034
Ypel5	yippee like 5	4185	-0.552123	5.93251	0.00184912	0.029726
Mtrf1l	mitochondrial translational release factor 1-like	3261	0.661956	3.24569	0.00184919	0.029726
Gm5425	predicted gene 5425	459	-2.04746	-0.95492	0.00185142	0.0297382
Gm45091		504	1.22983	3.09906	0.00185798	0.02982
Gm42829		2585	-1.18855	1.24548	0.00186055	0.0298378
Zc3h12c	zinc finger CCCH type containing 12C	6845	-0.937812	3.13133	0.00186589	0.0298999
Gm5309	nucleosome assembly protein 1-like 1 pseudogene	677	-8.17364	0.261313	0.00187267	0.0299849
Cd274	CD274 antigen	3622	-0.718189	6.21069	0.0018825	0.0301028
Rps12-ps4	ribosomal protein S12, pseudogene 4	397	-1.91499	0.281626	0.001883	0.0301028
Gm15472	predicted gene 15472	847	-1.91778	-0.44739	0.00189297	0.0302384
Mir6910	microRNA 6910	66	-1.12839	0.586896	0.00189539	0.0302534
Ifi47	interferon gamma inducible protein 47	2473	0.866586	6.72238	0.00189707	0.0302564
Lifr	LIF receptor alpha	10776	0.803843	5.23496	0.00190642	0.0303817
Igkv12-38	immunoglobulin kappa chain variable 12-38	347	1.95385	2.6962	0.00191688	0.0305245
Gm45371		459	-0.915819	3.19511	0.00192046	0.0305576
Jph1	junctophilin 1	4998	-1.62232	-0.820914	0.00193026	0.0306895
Arrdc4	arrestin domain containing 4	4039	0.716175	3.81961	0.00193915	0.0308067
Josd1	Josephin domain containing 1	3440	-0.439945	4.91389	0.00197312	0.0313219
Zfp39	zinc finger protein 39	3890	0.715944	3.00012	0.00197556	0.0313362
Rgs1	regulator of G-protein signaling 1	6947	-1.98035	6.00941	0.00197714	0.0313369
Bglap3	bone gamma-carboxyglutamate protein 3	2629	-8.36428	0.958198	0.00200075	0.0316864
Stfa2	stefin A2	471	-8.5133	0.165877	0.00200796	0.0317631
Gm5873	farnesyl diphosphate synthetase pseudogene	1066	-9.13871	1.04668	0.00200872	0.0317631
Mrpl50	mitochondrial ribosomal protein L50	2114	0.550487	4.07915	0.00205481	0.0324666
Gm17210	predicted gene 17210	391	-1.95823	-0.952867	0.00206032	0.0325285
Ighv9-3	immunoglobulin heavy variable V9-3	351	-1.42044	6.02945	0.00206709	0.03261
Gm24916	predicted gene, 24916	79	-1.64095	-0.855121	0.00208137	0.0327915
Zfp874a	zinc finger protein 874a	6733	0.715617	3.03696	0.00208182	0.0327915
Tbcc	tubulin-specific chaperone C	1164	0.753684	3.46884	0.00208907	0.0328623
Gm14221	predicted gene 14221	1667	-8.17874	1.13926	0.00208955	0.0328623
C78859	expressed sequence C78859	5943	-9.33061	1.76932	0.00209439	0.0329129
Zfp418	zinc finger protein 418	5347	1.17633	1.11542	0.00210781	0.0330982
Il1b	interleukin 1 beta	1907	-1.08524	5.28921	0.00211596	0.0332007
Gm37863		1457	-6.84967	5.4321	0.00212008	0.033209
Tmem126b	transmembrane protein 126B	4740	0.636551	3.7434	0.00212172	0.033209
Gm8225	ribosomal protein S2 pseudogene	879	-8.19884	0.916664	0.0021232	0.033209
Pfdn6	prefoldin subunit 6	1193	0.526514	4.78103	0.00212407	0.033209
Gm15880	predicted gene 15880	2884	-1.57892	1.58837	0.00212466	0.033209
Olr1	oxidized low density lipoprotein (lectin-like) receptor 1	3572	1.27932	5.20585	0.00212887	0.0332493
Aar2	AAR2 splicing factor homolog	3615	0.516613	4.15972	0.00214005	0.0333983
Tmem18	transmembrane protein 18	3257	0.515184	3.94722	0.00214683	0.0334784
Mthfd2	methylenetetrahydrofolate dehydrogenase (NAD+ dependent), methenyltetrahydrofolate cyclohydrolase	3487	0.489016	4.49325	0.0021606	0.0336673
Gm37750		129	-8.92651	0.887651	0.00216733	0.0337463
Gm26512	predicted gene, 26512	3719	-13.0027	6.75284	0.00218759	0.0340357
Gm9947	predicted gene 9947	3566	-9.09185	0.995299	0.00218937	0.0340373
Tgtp1	T cell specific GTPase 1	3205	1.18279	3.63185	0.00219811	0.0341454
Hs3st2	heparan sulfate (glucosamine) 3-O-sulfotransferase 2	3049	-1.91178	-0.334875	0.00219997	0.0341454
Nck1	non-catalytic region of tyrosine kinase adaptor protein 1	4792	0.510885	5.22957	0.00220136	0.0341454
Zfp764	zinc finger protein 764	2508	0.730132	2.95729	0.00221403	0.0343157
Prr7	proline rich 7 (synaptic)	1359	-0.889342	3.57646	0.00222579	0.0344718
Slc7a2	solute carrier family 7 (cationic amino acid transporter, y+ system), member 2	9135	-1.92119	7.1909	0.00224856	0.034798
Igkj5	immunoglobulin kappa joining 5	42	-1.2458	7.3231	0.00226405	0.035011
1700061A03Rik	RIKEN cDNA 1700061A03 gene	455	-12.2198	7.18724	0.00228552	0.0353161
Zfp260	zinc finger protein 260	5790	0.555141	4.78032	0.00229052	0.0353665
Dhrs3	dehydrogenase/reductase (SDR family) member 3	2927	0.875644	7.24978	0.0022961	0.0353987
Zfp651	zinc finger protein 651	7063	-1.75032	0.766401	0.00229619	0.0353987
Gm19187	solute carrier family 1 (neutral amino acid transporter), member 5 pseudogene	892	-1.62577	-0.828007	0.00229783	0.0353987
9530078K11Rik	RIKEN cDNA 9530078K11 gene	694	-2.92272	0.874033	0.00230726	0.0355172
Slc35c1	solute carrier family 35, member C1	3275	0.509202	5.70454	0.00232239	0.0357231
Zfp612	zinc finger protein 612	6083	-1.0703	5.87837	0.00232674	0.0357628
Tmcc3	transmembrane and coiled coil domains 3	7153	-0.713062	4.98918	0.00233807	0.0359099
mt-Tl2		71	-1.59631	0.0534895	0.00234608	0.0360056
Mcpt1	mast cell protease 1	1014	-2.86025	-0.520945	0.00236686	0.0362972
Csf1	colony stimulating factor 1 (macrophage)	5281	0.777195	4.62344	0.00237026	0.036322
Rtp4	receptor transporter protein 4	2131	0.801754	5.56009	0.00237449	0.0363594
Mybl1	myeloblastosis oncogene-like 1	5402	1.31041	1.45153	0.00237695	0.0363697
Gm15543	predicted gene 15543	361	-7.953	1.22608	0.00238408	0.0364513
A430005L14Rik	RIKEN cDNA A430005L14 gene	1552	0.583368	4.04887	0.00241589	0.03691
Gm10575	predicted gene 10575	3871	-1.10188	2.42124	0.00242566	0.0370313
Gm22455	predicted gene, 22455	71	-1.0155	0.967231	0.00245492	0.0374406
Adgrl2	adhesion G protein-coupled receptor L2	14198	-0.960931	2.50553	0.00245615	0.0374406
Ccdc87	coiled-coil domain containing 87	3163	6.34397	-1.26727	0.0024627	0.0375058
Gm17300		1527	-0.647943	3.31677	0.00246411	0.0375058
Gm15892		1333	-1.80041	-1.34289	0.0024674	0.0375278
Traf4	TNF receptor associated factor 4	3292	-0.646188	4.72718	0.00247734	0.0376507
Icos	inducible T cell co-stimulator	3430	0.621006	4.38571	0.00249089	0.0378283
Fosl1	fos-like antigen 1	2033	-1.30685	-0.045903	0.00251185	0.0381183
Tnfrsf9	tumor necrosis factor receptor superfamily, member 9	2722	0.728165	3.33436	0.00251948	0.0382055
Gm49249	predicted gene, 49249	1762	4.68621	0.926523	0.00255749	0.038753
Gm29237		448	-1.18655	1.16646	0.00257114	0.0389308
Ptgs2	prostaglandin-endoperoxide synthase 2	4580	-2.35616	3.10987	0.00258088	0.0390492
Gm24379		86	-6.90344	-0.644217	0.00258397	0.039067
Gm10036	ribosomal protein L11 pseudogene	534	-1.59436	0.537316	0.00261485	0.0395044
Zfp456	zinc finger protein 456	4634	0.834518	2.87158	0.00261757	0.0395162
Cpeb2	cytoplasmic polyadenylation element binding protein 2	7816	-0.748278	4.04371	0.00262006	0.0395245
Gm17039	predicted gene 17039	4901	0.883272	2.07835	0.00262989	0.0396434
Slc41a2	solute carrier family 41, member 2	5349	-0.611323	4.09588	0.00263472	0.0396867
Iqcb1	IQ calmodulin-binding motif containing 1	5388	-0.691027	3.4122	0.0026706	0.0401974
Calhm2	calcium homeostasis modulator family member 2	4361	0.531003	4.8675	0.00267916	0.0402939
Zfp160	zinc finger protein 160	7194	0.566842	3.79206	0.00268098	0.0402939
Sumo2	small ubiquitin-like modifier 2	1736	0.507772	3.98723	0.00269749	0.0405122
Gstz1	glutathione transferase zeta 1 (maleylacetoacetate isomerase)	5088	-0.550344	3.59912	0.00269956	0.0405133
Gm8801	protein phosphatase 1, regulatory subunit 10 pseudogene	1064	6.4194	0.0234311	0.00271728	0.0407493
0610040B10Rik	RIKEN cDNA 0610040B10 gene	2098	-1.32075	-0.170568	0.002724	0.0408198
Neu3	neuraminidase 3	3341	1.02678	1.6826	0.00273753	0.0409881
Pcdh17	protocadherin 17	12991	-7.3302	1.74779	0.00273926	0.0409881
Cbln2	cerebellin 2 precursor protein	2894	-5.94658	-1.44987	0.00274214	0.041001
Derl3	Der1-like domain family, member 3	1993	-0.978557	4.13468	0.00275034	0.0410934
Gm14052	heterogeneous nuclear ribonucleoprotein A3 pseudogene	1031	-4.6587	-2.09748	0.00276545	0.0412888
Ndufa4l2	Ndufa4, mitochondrial complex associated like 2	1095	-7.70913	0.625145	0.00277639	0.0414137
Phactr4	phosphatase and actin regulator 4	4960	-0.445983	4.714	0.00277816	0.0414137
Zfp750	zinc finger protein 750	3232	-5.26305	-1.98307	0.00277992	0.0414137
Gm42529	predicted gene 42529	741	-1.65069	-0.972439	0.00279024	0.041537
Kbtbd4	kelch repeat and BTB (POZ) domain containing 4	3139	0.443348	4.53961	0.00280782	0.0417681
Chordc1	cysteine and histidine-rich domain (CHORD)-containing, zinc-binding protein 1	7498	0.549578	5.53855	0.0028149	0.0418428
Gm15614	predicted gene 15614	1537	-12.7582	7.35376	0.00282566	0.0419721
Snip1	Smad nuclear interacting protein 1	2428	0.462155	4.74933	0.00284481	0.0421973
Mir1981	microRNA 1981	82	-1.28327	0.356517	0.00284497	0.0421973
Gm9231	predicted gene 9231	1009	-12.8276	7.05596	0.00288262	0.0427245
Glo1	glyoxalase 1	12101	0.446196	4.6091	0.0028927	0.0428201
Kcnk3	potassium channel, subfamily K, member 3	3976	-5.94166	0.392785	0.00289328	0.0428201
Arl14ep	ADP-ribosylation factor-like 14 effector protein	5313	0.565127	3.94691	0.00289864	0.0428683
Nid1	nidogen 1	6943	-0.838159	5.15676	0.00290913	0.0429921
Gm26550	predicted gene, 26550	1184	-8.85192	1.53408	0.00292741	0.0432308
Unc45b	unc-45 myosin chaperone B	4493	-7.50941	0.701171	0.00293952	0.0433551
Sde2	SDE2 telomere maintenance homolog (S. pombe)	3471	-0.447105	4.97753	0.00294009	0.0433551
Rpl12-ps1	ribosomal protein L12, pseudogene 1	498	-7.39585	-0.606651	0.0029673	0.0437247
Gm50323		2268	-6.97667	1.82695	0.00298909	0.0440139
Rasd1	RAS, dexamethasone-induced 1	1611	-1.85049	0.644147	0.00299138	0.0440157
5530402G07Rik	RIKEN cDNA 5530402G07 gene	743	-4.95986	-2.01872	0.00302094	0.0443972
Rnf151	ring finger protein 151	1195	7.3877	0.144293	0.00302168	0.0443972
4930453N24Rik	RIKEN cDNA 4930453N24 gene	5948	0.428557	4.78106	0.00302947	0.0444797
Vps26b	VPS26 retromer complex component B	5099	0.48706	5.20441	0.00304192	0.0446302
Cd55	CD55 molecule, decay accelerating factor for complement	4853	-0.890172	6.89223	0.00305508	0.0447488
Map1lc3a	microtubule-associated protein 1 light chain 3 alpha	1181	-0.75272	3.9373	0.00305527	0.0447488
Zswim1	zinc finger SWIM-type containing 1	2781	0.611945	3.3224	0.00305661	0.0447488
Apobec2	apolipoprotein B mRNA editing enzyme, catalytic polypeptide 2	1597	1.08381	1.42802	0.00307216	0.0449441
Mir142	microRNA 142	64	-0.957944	3.71548	0.00308531	0.0451041
Mto1	mitochondrial tRNA translation optimization 1	4078	0.536429	3.81787	0.00309027	0.0451442
Cbr1	carbonyl reductase 1	2554	0.577519	3.93728	0.00310723	0.0453593
Ttc33	tetratricopeptide repeat domain 33	2163	0.483748	4.07246	0.00311677	0.0454291
Ighv11-2	immunoglobulin heavy variable V11-2	461	-1.48826	5.15126	0.00311745	0.0454291
Gm16225	predicted gene 16225	276	-6.91255	0.485385	0.00311871	0.0454291
Psd	pleckstrin and Sec7 domain containing	7636	-0.553069	5.01268	0.00312396	0.0454729
9130019O22Rik	RIKEN cDNA 9130019O22 gene	3878	1.03684	1.75287	0.00313348	0.0455729
Mtmr10	myotubularin related protein 10	7873	-0.64649	3.65765	0.00313531	0.0455729
E130102H24Rik	RIKEN cDNA E130102H24 gene	918	-1.05508	1.50939	0.00314805	0.0457254
Gm45221		2272	-1.16304	1.48685	0.00315356	0.0457669
Ighv1-58	immunoglobulin heavy variable 1-58	351	-1.86939	3.52699	0.00315541	0.0457669
Apol7e	apolipoprotein L 7e	2414	0.724746	3.42695	0.00315982	0.0457983
Gm1848	Na K-ATPase beta-3 subunit pseudogene	789	1.70278	-0.757996	0.00317074	0.0459238
Trmt1l	tRNA methyltransferase 1 like	8211	0.444595	5.52832	0.00319417	0.0462303
Spn	sialophorin	4681	0.651454	7.24403	0.00320473	0.0463404
Perp	PERP, TP53 apoptosis effector	1952	1.36478	-0.242952	0.00320634	0.0463404
Ptger2	prostaglandin E receptor 2 (subtype EP2)	5193	1.04813	3.05052	0.00322923	0.046638
Gm45797		1921	-12.6198	7.62689	0.00327048	0.0472003
Gm38302		2076	-8.5864	1.43553	0.00328635	0.0473957
Nupr1	nuclear protein transcription regulator 1	2514	0.738272	5.40693	0.00328936	0.0474054
ENSMUSG00002075486		110	-9.37862	1.44002	0.00329831	0.0475008
Igkv3-8	immunoglobulin kappa variable 3-8	339	-2.78406	-0.990877	0.00331043	0.0476416
Vps37b	vacuolar protein sorting 37B	2789	-0.791843	6.88525	0.00331953	0.0477388
Gm15730	60S ribosomal protein L27 pseudogene	415	-8.54414	1.15852	0.00333305	0.0478994
Gm5190	transducin-like enhancer of split 6 pseudogene	357	-8.90098	2.11156	0.00333946	0.0479576
Nagpa	N-acetylglucosamine-1-phosphodiester alpha-N-acetylglucosaminidase	2370	0.48286	5.22627	0.00334398	0.0479886
Lim2	lens intrinsic membrane protein 2	884	-7.96621	0.698684	0.00335136	0.0480403
Gm50452		84	-1.18155	0.853534	0.00335231	0.0480403
Gm45363		1294	-2.8214	-1.55187	0.00335907	0.0481033
Gm14780	valyl-tRNA synthetase pseudogene	2737	-7.37357	-0.0248431	0.00337432	0.0482877
Gdpgp1	GDP-D-glucose phosphorylase 1	4189	0.834858	2.46245	0.0033909	0.0484908
Tdgf1	teratocarcinoma-derived growth factor 1	2622	1.00533	3.22003	0.00339676	0.0485405
Naprt	nicotinate phosphoribosyltransferase	2344	0.809752	2.63343	0.00340292	0.0485944
Pde4b	phosphodiesterase 4B, cAMP specific	10560	-0.776474	6.52764	0.003417	0.0487612
Psmd10	proteasome (prosome, macropain) 26S subunit, non-ATPase, 10	1469	0.514403	4.17755	0.00342781	0.0488811
Tmem186	transmembrane protein 186	3391	0.577464	3.78359	0.00343477	0.0488871
Gm43335		3276	4.8319	-1.54878	0.0034354	0.0488871
Gm15290	predicted gene 15290	663	-8.168	1.04778	0.00343544	0.0488871
Gm15893		1559	-2.03395	-1.26838	0.00344203	0.0489466
Rgl1	ral guanine nucleotide dissociation stimulator,-like 1	6907	-0.745946	5.42399	0.00346317	0.0492128
Pik3r6	phosphoinositide-3-kinase regulatory subunit 5	3622	0.739663	4.46469	0.00348697	0.0495164
Dbndd1	dysbindin (dystrobrevin binding protein 1) domain containing 1	2645	-1.13886	0.0552322	0.00350287	0.0496849
Ypel2	yippee like 2	4847	-0.573065	4.86195	0.00350504	0.0496849
Msantd4	Myb/SANT-like DNA-binding domain containing 4 with coiled-coils	4647	0.535668	3.92873	0.00350617	0.0496849
Gm45223		5138	-2.32814	-0.376466	0.00351393	0.0497603
Dync2i1	dynein 2 intermediate chain 1	8110	-1.09427	1.81913	0.0035244	0.0498739
Tmem273	transmembrane protein 273	1604	-0.977715	3.33258	0.00353645	0.0499933
Pef1	penta-EF hand domain containing 1	1915	0.477539	4.62971	0.00353776	0.0499933
Gm29994	predicted gene, 29994	1193	-10.1311	2.80497	0.00356142	0.0502928
Vangl1	VANGL planar cell polarity 1	7156	-1.7251	-0.352742	0.00356763	0.0503454
Gm26287	predicted gene, 26287	81	-1.84695	-1.01549	0.00357311	0.0503877
Gm15616	60S ribosomal protein L5 pseudogene	375	-7.8102	1.11714	0.00358246	0.0504847
Scarna17	small Cajal body-specific RNA 17	79	-7.04098	-0.460379	0.00358545	0.0504917
Ccnl1	cyclin L1	5997	-0.687746	7.52638	0.00358866	0.0504937
Tmem43	transmembrane protein 43	3973	0.471723	5.67879	0.00359055	0.0504937
Cstf2t	cleavage stimulation factor, 3' pre-RNA subunit 2, tau	4233	0.428363	4.86932	0.00359939	0.0505077
Sh2d4b	SH2 domain containing 4B	4236	-1.16215	1.13492	0.00359939	0.0505077
Gm6416	predicted gene 6416	1620	-8.39958	1.51631	0.00359942	0.0505077
Rpe	ribulose-5-phosphate-3-epimerase	3113	0.457991	4.43236	0.00360148	0.0505077
Gm16557		191	1.84444	2.03027	0.00362089	0.0507449
Gm44389		182	-6.71469	-0.958783	0.00362463	0.0507622
4931431B13Rik	RIKEN cDNA 4931431B13 gene	1437	-1.11377	2.34114	0.00363189	0.050829
Vwde	von Willebrand factor D and EGF domains	7287	-7.51723	0.237397	0.00366895	0.0513123
B230334C09Rik	RIKEN cDNA B230334C09 gene	8927	-1.05987	0.369587	0.00367646	0.051382
Wfikkn1	WAP, FS, Ig, KU, and NTR-containing protein 1	2536	-1.12892	1.21042	0.00368865	0.0515169
Zfp35	zinc finger protein 35	3040	0.463561	4.33735	0.00369194	0.0515276
Shprh	SNF2 histone linker PHD RING helicase	14066	0.48321	4.47281	0.00370071	0.0516145
Rab27a	RAB27A, member RAS oncogene family	3879	0.660233	6.35423	0.00370736	0.0516423
SNORD14		90	1.18255	1.62072	0.00370779	0.0516423
Plpp3	phospholipid phosphatase 3	3159	-0.702442	2.6	0.00372299	0.0517705
Surf1	surfeit gene 1	1753	0.40719	4.79729	0.00372443	0.0517705
Procr	protein C receptor, endothelial	2031	-1.27393	0.632929	0.00372462	0.0517705
Faap24	Fanconi anemia core complex associated protein 24	1966	0.648416	3.15702	0.00373456	0.0518731
Zap70	zeta-chain (TCR) associated protein kinase	2992	0.568932	5.69061	0.00374048	0.0519199
Mxra8	matrix-remodelling associated 8	2918	-1.25172	0.95844	0.00375375	0.0520412
Gm26827		148	-0.715363	2.27962	0.00375434	0.0520412
Snph	syntaphilin	7861	-6.92942	0.0305357	0.00377879	0.0523432
Med8	mediator complex subunit 8	3001	0.402604	5.14444	0.00378127	0.0523432
Sh3bp4	SH3-domain binding protein 4	5112	-0.785797	2.30424	0.00379102	0.0524425
Abhd8	abhydrolase domain containing 8	4079	0.423587	4.70227	0.00380708	0.0526138
Gm6988	predicted gene 6988	375	-1.21029	0.219747	0.00381042	0.0526138
Itga8	integrin alpha 8	7368	-1.58842	-0.95813	0.00381131	0.0526138
Nectin2	nectin cell adhesion molecule 2	3494	-1.27507	1.51359	0.00381376	0.0526138
Kcnmb3	potassium large conductance calcium-activated channel, subfamily M, beta member 3	1715	-2.92687	2.82462	0.0038216	0.0526862
Mettl7a1	methyltransferase like 7A1	2595	0.491905	4.0284	0.00383071	0.052776
Gm38309		1518	-1.57226	-0.396556	0.00383617	0.0528155
Utp23	UTP23 small subunit processome component	2992	0.512628	3.76543	0.00384229	0.0528639
Chchd1	coiled-coil-helix-coiled-coil-helix domain containing 1	909	0.563489	4.06153	0.00385032	0.0529387
Mir142b	microRNA 142b	115	-0.864787	4.22736	0.00385512	0.0529689
E230025N22Rik	Riken cDNA E230025N22 gene	3487	6.6382	-0.791057	0.00386892	0.0531226
Gm28661		681	-1.27745	0.135557	0.00388896	0.0533617
Tha1	threonine aldolase 1	2910	0.643572	4.03064	0.00389214	0.0533693
Pnmal2		4147	-7.75167	0.44334	0.0039238	0.0537671
Phyhd1	phytanoyl-CoA dioxygenase domain containing 1	2657	-0.665467	3.7033	0.00394405	0.0540083
Msh4	mutS homolog 4	6895	-7.50701	-0.553086	0.00396261	0.0542136
Garnl3	GTPase activating RANGAP domain-like 3	12352	-1.26381	6.03796	0.00396438	0.0542136
Ina	internexin neuronal intermediate filament protein, alpha	3240	7.50546	-1.71859	0.00396829	0.0542307
Osbp2	oxysterol binding protein 2	6361	-8.67642	0.646535	0.00399614	0.0545746
Txnip	thioredoxin interacting protein	3123	0.693471	9.53393	0.00400036	0.0545855
Ms4a7	membrane-spanning 4-domains, subfamily A, member 7	4453	-1.03097	1.98959	0.00400231	0.0545855
Fas	Fas (TNF receptor superfamily member 6)	2062	0.556601	4.11523	0.00401517	0.0547242
Gm47428		661	-2.11216	-0.627519	0.00402737	0.0548537
E330011M16Rik	RIKEN cDNA E330011M16 gene	1794	-0.964879	1.29818	0.00403074	0.0548629
Rab10os	RAB10, member RAS oncogene family, opposite strand	6144	-0.45101	5.47496	0.00404208	0.0549804
Eif5a2	eukaryotic translation initiation factor 5A2	5027	3.26225	1.34777	0.00405752	0.0551536
Gm23246	predicted gene, 23246	67	-0.961273	1.67602	0.00407268	0.0553227
Cebpg	CCAAT/enhancer binding protein (C/EBP), gamma	5621	0.490879	5.7315	0.00409188	0.0555463
Necap1	NECAP endocytosis associated 1	3651	-0.414796	4.56605	0.00409466	0.0555469
Gm15441	predicted gene 15441	1676	0.721607	7.57501	0.00411027	0.0557215
Pik3ip1	phosphoinositide-3-kinase interacting protein 1	4272	0.842927	5.50562	0.00414871	0.0562052
Stat4	signal transducer and activator of transcription 4	3872	0.536491	5.67925	0.00416466	0.056383
Trim65	tripartite motif-containing 65	5883	0.511217	5.10571	0.00416738	0.056383
Eef1akmt1	EEF1A alpha lysine methyltransferase 1	947	0.632525	3.28486	0.00419603	0.0567328
Gm49474		1867	-2.626	-0.957639	0.00420089	0.0567609
B3gnt6	UDP-GlcNAc:betaGal beta-1,3-N-acetylglucosaminyltransferase 6 (core 3 synthase)	2371	3.75109	1.70957	0.00421802	0.0569545
Gm11370	predicted gene 11370	260	-9.08135	1.20578	0.00422591	0.0570231
Dph2	DPH2 homolog	3030	0.528914	3.83644	0.00423748	0.0571414
Gm29430		2015	-5.31542	-1.74077	0.00424385	0.0571519
Gm26680	predicted gene, 26680	2874	4.85846	-1.31075	0.00424536	0.0571519
Gm35248	predicted gene, 35248	527	-5.94689	-0.550706	0.0042467	0.0571519
Hcrtr2	hypocretin (orexin) receptor 2	6162	-1.0083	4.81613	0.00425443	0.0572181
Smc2os	structural maintenance of chromosomes 2, opposite strand	626	-6.76165	-0.707281	0.00427526	0.0574603
Exosc4	exosome component 4	1945	0.525283	3.98409	0.0042784	0.0574645
Mir3074-2	microRNA 3074-2	83	-2.55307	0.315256	0.00428692	0.057541
Aff4	AF4/FMR2 family, member 4	13450	-0.685928	6.5917	0.00430464	0.0577407
Fos	FBJ osteosarcoma oncogene	2352	-1.42749	8.65864	0.00433272	0.0580791
Zswim3	zinc finger SWIM-type containing 3	2708	0.874563	2.23869	0.00433793	0.0581106
Kcnip2	Kv channel-interacting protein 2	3675	1.41659	-0.259499	0.00434888	0.0582189
Pde3b	phosphodiesterase 3B, cGMP-inhibited	9114	0.68558	6.00563	0.00436423	0.058386
Col4a3	collagen, type IV, alpha 3	9967	7.17585	2.87172	0.00437187	0.0584497
C4b	complement component 4B (Chido blood group)	5695	-1.21005	11.6735	0.00438526	0.0585901
Trim32	tripartite motif-containing 32	3229	0.699146	2.98625	0.00440594	0.0588185
Slc31a2	solute carrier family 31, member 2	2033	0.551093	4.75788	0.00440813	0.0588185
Gm17096		733	-1.45935	0.361048	0.00441575	0.0588493
Ttc9b	tetratricopeptide repeat domain 9B	2052	-1.11603	0.835837	0.00441623	0.0588493
Cabyr	calcium-binding tyrosine-(Y)-phosphorylation regulated (fibrousheathin 2)	2505	-1.57202	-0.430062	0.00444446	0.0591867
Isca1	iron-sulfur cluster assembly 1	10680	-0.420766	5.0644	0.00444795	0.0591944
Gm14022	predicted gene 14022	691	-8.60266	1.52482	0.00446631	0.0593999
Wdr77	WD repeat domain 77	4841	0.398418	5.24835	0.0044731	0.0594513
Oasl2	2'-5' oligoadenylate synthetase-like 2	6374	0.795798	6.41938	0.00448522	0.0595735
Stra6	stimulated by retinoic acid gene 6	5829	1.8249	2.80212	0.00449036	0.0596028
Gm48382		3675	-7.22386	-0.166934	0.00450022	0.0596947
Axl	AXL receptor tyrosine kinase	5033	-0.964708	7.25277	0.00450601	0.0597325
Selenon	selenoprotein N	3619	-0.57534	4.9634	0.00452056	0.0598863
Zfp119b	zinc finger protein 119b	2166	1.05268	1.34834	0.00453293	0.0600112
Gm10231	ATP synthase, H+ transporting, mitochondrial F0 complex, subunit C2 (subunit 9) pseudogene	441	-8.83997	1.75658	0.00453854	0.0600463
Gm2682	predicted gene 2682	2068	0.704418	3.63689	0.00454593	0.0601051
Mob1b	MOB kinase activator 1B	15033	-0.466124	4.49471	0.00458588	0.0605938
Bag5	BCL2-associated athanogene 5	2508	0.432656	4.6923	0.00458903	0.0605961
Cd3d	CD3 antigen, delta polypeptide	1815	0.694117	5.87214	0.00459241	0.0606013
Slc3a2	solute carrier family 3 (activators of dibasic and neutral amino acid transport), member 2	3529	-0.634172	6.994	0.0046046	0.0606921
Gm26982		1151	-0.695702	2.74358	0.00460526	0.0606921
Gm18724	zinc finger CCCH-type containing 15 pseudogene	1103	-1.33897	0.419873	0.00461441	0.0607733
Cdc42ep4	CDC42 effector protein (Rho GTPase binding) 4	3643	0.567138	5.02004	0.00463852	0.0610513
Socs1	suppressor of cytokine signaling 1	2908	0.545784	4.13598	0.00464265	0.0610662
Suco	SUN domain containing ossification factor	8928	-0.457789	5.72884	0.00467802	0.0614733
Ccl4	chemokine (C-C motif) ligand 4	660	-1.30178	3.88842	0.00467965	0.0614733
Gm15995		574	-5.27012	0.49829	0.00471101	0.0618453
Gsta4	glutathione S-transferase, alpha 4	1266	-1.75384	-0.564382	0.0047291	0.0620428
Olfr56	olfactory receptor 56	4724	0.825314	3.1746	0.00473821	0.0621222
Rhd	Rh blood group, D antigen	1594	-1.28174	1.57567	0.00474306	0.0621457
Gm47322		1824	-1.65267	1.80673	0.00474861	0.0621783
Gm4875	Lasp1 pseudogene	786	-5.87138	0.852067	0.00480323	0.0628264
Gm16537	predicted gene 16537	702	-1.78612	-0.45238	0.00480428	0.0628264
Tmem129	transmembrane protein 129	3179	0.451507	4.08589	0.00481664	0.0629288
Ajm1	apical junction component 1	5020	-1.11817	0.137983	0.0048183	0.0629288
Mir3061	microRNA 3061	91	-1.38153	-0.449576	0.00486115	0.0634477
Gm24412	predicted gene, 24412	109	-8.85383	0.591691	0.00487539	0.0635927
Phospho2	phosphatase, orphan 2	4335	0.465439	4.1162	0.00488316	0.0636532
Gm4525	ribosomal protein S27 pseudogene	254	-6.52262	-0.620911	0.00489987	0.0638301
Gm18329	high mobility group box 3 pseudogene	589	-1.43688	3.43695	0.00491305	0.0639364
Gm44401		2375	-1.55799	-0.631168	0.00491432	0.0639364
Ap5b1	adaptor-related protein complex 5, beta 1 subunit	3237	0.69637	3.57227	0.00491926	0.0639599
Acss2	acyl-CoA synthetase short-chain family member 2	10163	0.449745	4.21386	0.00493127	0.0640749
Gm18194	zinc finger protein 329 pseudogene	3442	-1.40842	-0.471057	0.00497582	0.0646125
1700030C12Rik	RIKEN cDNA 1700030C12 gene	1169	0.885804	1.64827	0.00498166	0.0646471
Rbm4	RNA binding motif protein 4	4940	0.458039	4.14113	0.00498674	0.0646717
Setbp1	SET binding protein 1	9953	-0.700492	4.3713	0.00499886	0.0647647
Rasgef1c	RasGEF domain family, member 1C	3563	-7.28451	0.577413	0.00500027	0.0647647
Rpp38	ribonuclease P/MRP 38 subunit	1042	0.993019	1.67653	0.00503128	0.0651248
Nip7	NIP7, nucleolar pre-rRNA processing protein	3130	0.425731	4.68445	0.00505699	0.0653746
Spire1	spire type actin nucleation factor 1	7766	-0.994715	3.27095	0.00505701	0.0653746
Gm8330	glyceraldehyde-3-phosphate dehydrogenase pseudogene	1008	-8.24059	0.0165677	0.00508304	0.0656694
Rad52	RAD52 homolog, DNA repair protein	5752	0.513545	3.79336	0.00509882	0.0658315
Gm6028	ribosomal protein L9 pseudogene	574	-7.3411	7.21741	0.00513275	0.0662275
Dclre1b	DNA cross-link repair 1B	8405	0.465167	4.18065	0.00515759	0.0664724
Stac2	SH3 and cysteine rich domain 2	3139	-0.76192	4.7871	0.00515827	0.0664724
A930001M01Rik	RIKEN cDNA A930001M01 gene	5392	-6.13312	-1.43649	0.00516761	0.0665506
Oosp1	oocyte secreted protein 1	972	-1.1853	1.71402	0.00517534	0.0666079
Apcdd1	adenomatosis polyposis coli down-regulated 1	12884	-1.85726	1.66998	0.00519875	0.0668669
Gm15470	ornithine decarboxylase, structural 1 pseudogene	1371	1.3637	0.183887	0.00520788	0.066942
Itpripl1	inositol 1,4,5-triphosphate receptor interacting protein-like 1	3738	0.414337	4.37453	0.00522724	0.0671484
Gm47279		91	0.884693	1.58413	0.00525567	0.067471
Pnma1	paraneoplastic antigen MA1	2359	-1.43397	-0.88035	0.00527844	0.0677205
Elof1	ELF1 homolog, elongation factor 1	1702	0.465138	4.27669	0.00532899	0.068326
Gm5614	ribosomal protein L36 pseudogene	318	-9.58503	1.52065	0.005361	0.0686931
Gm6443	ribosomal protein S2 pseudogene	874	-6.95384	9.46403	0.00536518	0.0687034
Kcnq1	potassium voltage-gated channel, subfamily Q, member 1	4093	-3.79632	0.274173	0.00536939	0.068714
Mir7087	microRNA 7087	70	-1.13444	0.714896	0.00537585	0.0687534
Gm12631		637	-7.09481	-0.204681	0.00538541	0.0688324
Pou2f1	POU domain, class 2, transcription factor 1	16597	-0.396648	5.25664	0.00540197	0.0690007
6530402F18Rik	RIKEN cDNA 6530402F18 gene	5511	0.598505	5.39722	0.00543458	0.0693737
Mef2c	myocyte enhancer factor 2C	15715	-0.683319	6.81131	0.00545269	0.0695611
Zfp708	zinc finger protein 708	2633	1.16343	0.782948	0.00550307	0.0701599
Tgm1	transglutaminase 1, K polypeptide	3162	-1.02522	2.66653	0.00550934	0.0701957
Coa3	cytochrome C oxidase assembly factor 3	886	0.516027	4.47229	0.00552924	0.0704051
Gad1-ps	glutamate decarboxylase 1, pseudogene	1776	1.19355	0.602072	0.00554878	0.0705862
Spta1	spectrin alpha, erythrocytic 1	9691	-1.56784	1.01797	0.0055504	0.0705862
Cdca4	cell division cycle associated 4	4198	0.386745	5.1261	0.00556536	0.0707322
Rb1	RB transcriptional corepressor 1	6015	-0.613626	5.66627	0.0056174	0.0713491
Smug1	single-strand selective monofunctional uracil DNA glycosylase	6141	0.764714	3.10593	0.00568825	0.0722038
Gm44889		2504	-9.35212	1.61557	0.00574545	0.0728844
Gm7008	predicted gene 7008	1524	-0.658048	2.87461	0.00577249	0.0731817
Fkbp5	FK506 binding protein 5	9468	0.6763	5.14856	0.00578353	0.073276
Gm36315	predicted gene, 36315	968	-5.40218	-1.68152	0.00579836	0.0734182
Derl2	Der1-like domain family, member 2	8049	0.463267	5.29286	0.00582089	0.0736576
Gm44734		237	-4.56134	3.60261	0.00583647	0.0738088
Npl	N-acetylneuraminate pyruvate lyase	2961	-1.03035	1.38189	0.0058513	0.0739504
Ldlr	low density lipoprotein receptor	9622	-0.802925	6.05131	0.00587195	0.0741653
Cd209b	CD209b antigen	2115	-1.69648	3.05725	0.00591649	0.0746815
Rps19-ps2	ribosomal protein S19, pseudogene 2	438	-1.16876	0.187511	0.00597307	0.0753488
Gm4784	eukaryotic translation initiation factor 4B pseudogene	1824	6.90634	2.20053	0.005984	0.0754399
U1		5827	-2.68105	0.30639	0.00605009	0.0762259
Psmg3	proteasome (prosome, macropain) assembly chaperone 3	2893	0.718992	3.49847	0.00606738	0.0763964
Pawr	PRKC, apoptosis, WT1, regulator	1745	-1.37415	-0.27588	0.00607362	0.0764177
4930543I11Rik	RIKEN cDNA 4930543I11 gene	959	7.69338	-1.53421	0.00607659	0.0764177
Tubb3	tubulin, beta 3 class III	1868	1.19664	2.09545	0.00608068	0.0764218
Smim40	small integral membrane protein 40	807	0.933276	1.08773	0.00612097	0.0768808
Pparg	peroxisome proliferator activated receptor gamma	2953	-1.1985	1.77956	0.00613424	0.0769999
Tnfrsf17	tumor necrosis factor receptor superfamily, member 17	815	-1.21998	0.936965	0.00614145	0.0770428
Gm4478	ribosomal protein L21 pseudogene	483	-7.25879	5.87703	0.00619075	0.0776134
St3gal3	ST3 beta-galactoside alpha-2,3-sialyltransferase 3	2768	-0.438193	4.22945	0.00622572	0.0780037
Gm32569	predicted gene, 32569	823	-8.12588	0.406883	0.00623798	0.0781092
Sgce	sarcoglycan, epsilon	10612	-2.18415	-0.888683	0.00624599	0.0781614
Spns1	spinster homolog 1	3707	0.517946	5.48217	0.00625857	0.0782707
Utp14b	UTP14B small subunit processome component	7679	-0.855957	2.14707	0.00627959	0.0784241
Triap1	TP53 regulated inhibitor of apoptosis 1	1088	0.463891	4.4214	0.00628086	0.0784241
Usp22	ubiquitin specific peptidase 22	4886	-0.453012	5.53421	0.00628241	0.0784241
Gm12256		446	1.08816	1.24536	0.00632623	0.0789227
Gm48063		2517	-8.31824	1.31054	0.00636007	0.0792962
Syt11	synaptotagmin XI	5205	0.465423	4.23433	0.00639824	0.0796905
Nob1	NIN1/RPN12 binding protein 1 homolog	3486	0.409029	5.07351	0.00639954	0.0796905
Smg8	SMG8 nonsense mediated mRNA decay factor	3218	0.447289	4.39965	0.00641429	0.0798253
Mon1b	MON1 homolog B, secretory traffciking associated	5120	0.417439	5.09161	0.00643912	0.0800853
P2rx1	purinergic receptor P2X, ligand-gated ion channel, 1	2625	0.723849	4.63481	0.00645416	0.0802233
Lfng	LFNG O-fucosylpeptide 3-beta-N-acetylglucosaminyltransferase	2505	0.632197	6.7614	0.00645827	0.0802254
Fem1c	fem 1 homolog c	5726	-0.550053	5.78095	0.00647608	0.0803683
Ighv1-4	immunoglobulin heavy variable 1-4	351	-1.28884	3.23661	0.00647768	0.0803683
Frmd4b	FERM domain containing 4B	14302	-0.74817	5.9642	0.00648316	0.0803872
Bcl2l2	BCL2-like 2	4462	-0.545961	3.85875	0.00648765	0.0803939
Hgh1	HGH1 homolog	2200	0.558197	3.68171	0.00651302	0.0806591
Oxsm	3-oxoacyl-ACP synthase, mitochondrial	4125	0.636932	3.66852	0.0065288	0.0808053
Plekhm3	pleckstrin homology domain containing, family M, member 3	10921	-0.581763	6.3165	0.00656118	0.0811567
Igfbp3	insulin-like growth factor binding protein 3	3130	-7.83173	0.476035	0.00660218	0.0816141
Tufm	Tu translation elongation factor, mitochondrial	2125	0.420498	5.33784	0.00661658	0.0817087
Pxdc1	PX domain containing 1	2914	-0.683299	4.57911	0.00661786	0.0817087
Retsat	retinol saturase (all trans retinol 13,14 reductase)	3537	-0.630422	3.58638	0.00662607	0.0817605
Oas3	2'-5' oligoadenylate synthetase 3	7069	0.663226	5.67778	0.00663695	0.081845
Gm43302		4310	0.756914	4.60277	0.00666565	0.0821068
Cst7	cystatin F (leukocystatin)	986	0.692981	4.01747	0.00666626	0.0821068
Abl2	v-abl Abelson murine leukemia viral oncogene 2 (arg, Abelson-related gene)	10800	-0.411098	5.35498	0.00668244	0.0822563
Glt28d2	glycosyltransferase 28 domain containing 2	2732	-1.35732	3.55293	0.00668737	0.0822672
Twf2	twinfilin actin binding protein 2	2319	0.557426	6.32043	0.00669199	0.0822743
Gm36172	predicted gene, 36172	723	-1.82449	0.463138	0.00670133	0.0823393
Gm43029		1535	-1.12563	0.121068	0.006749	0.082875
Mir1957a		66	-3.45208	4.47168	0.00676496	0.0830207
AI837181	expressed sequence AI837181	1542	0.423875	5.24596	0.00678312	0.083163
Ahr	aryl-hydrocarbon receptor	6163	-0.909916	3.15356	0.00678473	0.083163
Kpna2	karyopherin (importin) alpha 2	2873	0.476236	5.17979	0.00680385	0.0833472
C1rl	complement component 1, r subcomponent-like	3010	0.92555	3.25706	0.00681116	0.0833803
Ighm	immunoglobulin heavy constant mu	1886	-0.986644	12.7319	0.00681476	0.0833803
Gucy1a1	guanylate cyclase 1, soluble, alpha 1	6968	1.42479	1.1617	0.0068294	0.0834808
Mir20a	microRNA 20a	107	-2.60493	-0.043739	0.00683743	0.0834808
Bmp2k	BMP2 inducible kinase	8480	-0.558984	6.10667	0.0068433	0.0834808
Ackr1	atypical chemokine receptor 1 (Duffy blood group)	1405	-1.63505	-0.536785	0.00684331	0.0834808
Tefm	transcription elongation factor, mitochondrial	1570	0.836426	2.00593	0.00684532	0.0834808
Pik3r4	phosphoinositide-3-kinase regulatory subunit 4	9660	-0.503307	5.97417	0.0068476	0.0834808
Impa2	inositol monophosphatase 2	5367	0.497361	3.66388	0.00685197	0.083484
Chst2	carbohydrate sulfotransferase 2	7328	0.848087	2.21598	0.00686397	0.0835802
Rab33b	RAB33B, member RAS oncogene family	3538	-0.392423	4.39666	0.00688278	0.0837591
Tmem70	transmembrane protein 70	1820	0.456807	4.04572	0.00691264	0.0840721
Ehd1	EH-domain containing 1	3705	-0.68366	7.62146	0.00694921	0.0844509
Gm5503	O-sialoglycoprotein endopeptidase pseudogene	558	5.58182	-1.66877	0.00695209	0.0844509
Mir686	microRNA 686	109	0.492958	3.96824	0.006975	0.0846786
Ldhb	lactate dehydrogenase B	1570	0.665491	3.71581	0.00699392	0.0848576
Ier2	immediate early response 2	1524	-1.02569	7.50186	0.00701422	0.0850532
4921515G04Rik	RIKEN cDNA 4921515G04 gene	1426	-1.20963	0.369888	0.00702786	0.0851678
Gm12867	predicted gene 12867	457	-1.43754	-0.461977	0.00706369	0.0855511
Tagap	T cell activation Rho GTPase activating protein	3080	-0.711136	6.19983	0.00706971	0.0855729
Tnfsf8	tumor necrosis factor (ligand) superfamily, member 8	3807	0.709977	4.12247	0.00709238	0.0857826
Mir132	microRNA 132	66	-4.76111	5.4261	0.00709547	0.0857826
Platr11	pluripotency associated transcript 11	388	-4.76002	-0.657432	0.0071039	0.0858335
Ltb4r1	leukotriene B4 receptor 1	1394	0.832581	3.38975	0.00711205	0.085881
Crot	carnitine O-octanoyltransferase	5456	0.438164	4.63466	0.00712184	0.0859481
Gm32460	predicted gene, 32460	232	-3.3877	2.41701	0.00712907	0.0859843
Trp53rka	transformation related protein 53 regulating kinase A	2118	0.541308	3.53837	0.00714157	0.086084
Jpx	Jpx transcript, Xist activator (non-protein coding)	8756	-0.899651	1.49326	0.00715578	0.0862042
Gm8814	ferritin light chain 2 pseudogene	535	-2.96584	1.54939	0.00716618	0.0862784
Adrb2	adrenergic receptor, beta 2	2144	0.560724	5.1788	0.00717457	0.0863283
Gm43584		605	-2.08893	0.00249386	0.00720658	0.0866622
Gm12940		2680	-0.568408	5.83351	0.00726121	0.0872675
Slc7a7	solute carrier family 7 (cationic amino acid transporter, y+ system), member 7	3315	-0.458964	4.45384	0.00731269	0.0877873
Cdk5rap1	CDK5 regulatory subunit associated protein 1	3434	0.770075	3.97439	0.00731309	0.0877873
Gm26716		415	-0.730917	7.26293	0.00733859	0.0880414
Snx30	sorting nexin family member 30	7795	-0.571692	6.17048	0.00735238	0.0881231
Actb	actin, beta	2679	0.630705	11.7901	0.00735406	0.0881231
Msl3l2	MSL3 like 2	2140	0.867163	1.82874	0.00736538	0.0882041
Lsm7	LSM7 homolog, U6 small nuclear RNA and mRNA degradation associated	1601	0.598854	3.485	0.0073695	0.0882041
Gpr18	G protein-coupled receptor 18	1498	0.551787	5.10843	0.00738903	0.0883156
Nfkbiz	nuclear factor of kappa light polypeptide gene enhancer in B cells inhibitor, zeta	5018	-1.39799	6.43274	0.00739011	0.0883156
5730507C01Rik	RIKEN cDNA 5730507C01 gene	2542	-2.48479	0.587147	0.00739184	0.0883156
Gm49774		10812	-1.13794	-0.269603	0.00740113	0.0883746
Gm31804	predicted gene, 31804	2917	-6.78469	-0.33738	0.00741089	0.0884393
Gm18959	U2 small nuclear RNA auxiliary factor 1-like 4 pseudogene	655	4.81533	-0.552992	0.00741545	0.0884417
Fzd6	frizzled class receptor 6	4818	-1.20652	2.09946	0.00742033	0.0884481
Snord19	small nucleolar RNA, C/D box 19	76	-1.41827	0.165198	0.00744616	0.088704
Atp6v0a1	ATPase, H+ transporting, lysosomal V0 subunit A1	6556	-0.522863	5.98295	0.00747757	0.0889789
Hexim1	hexamethylene bis-acetamide inducible 1	3495	-0.552394	6.01782	0.00747799	0.0889789
Tuba8	tubulin, alpha 8	2263	1.66203	1.34538	0.00750538	0.0891544
Gm45315		333	5.51722	6.40394	0.00750981	0.0891544
Xpc	xeroderma pigmentosum, complementation group C	5494	0.457655	4.76903	0.00751857	0.0891544
Gbp6	guanylate binding protein 6	5954	0.732381	5.11808	0.00751901	0.0891544
Cpeb4	cytoplasmic polyadenylation element binding protein 4	6369	-0.615773	4.60729	0.00752631	0.0891544
E430024P14Rik		4883	-0.578228	4.67655	0.00752683	0.0891544
Lin28a	lin-28 homolog A	3996	1.41361	0.373289	0.00752733	0.0891544
Kctd13	potassium channel tetramerisation domain containing 13	2487	-0.469998	3.88703	0.00752781	0.0891544
Ska2	spindle and kinetochore associated complex subunit 2	3272	0.630425	3.19553	0.00753807	0.089224
Pigh	phosphatidylinositol glycan anchor biosynthesis, class H	3638	0.634619	2.98433	0.00761654	0.0901002
Gm42986		3385	5.51437	-0.912842	0.0076534	0.0904536
Lag3	lymphocyte-activation gene 3	2109	0.766294	4.33281	0.0076553	0.0904536
Zfp866	zinc finger protein 866	5601	0.576006	4.22153	0.00766347	0.0904975
Foxj2	forkhead box J2	5346	-0.470553	5.78127	0.00773112	0.0912433
Gm15853	predicted gene 15853	2517	0.864001	1.58688	0.00776559	0.0915971
Fbxo33	F-box protein 33	4466	-0.398345	5.34162	0.00778647	0.091785
Ighv5-12	immunoglobulin heavy variable 5-12	353	1.658	2.76302	0.00779056	0.091785
Mapk15	mitogen-activated protein kinase 15	2563	-6.83514	0.0781439	0.00780827	0.0919404
Mrpl18	mitochondrial ribosomal protein L18	1398	0.434005	5.1372	0.00781928	0.0920169
Myrf	myelin regulatory factor	8562	-2.30357	-0.381683	0.00782464	0.0920266
Phf20	PHD finger protein 20	9988	-0.405211	5.07929	0.00783601	0.0921071
Taf7	TATA-box binding protein associated factor 7	3302	-0.592023	3.89321	0.00785586	0.0922593
Lpl	lipoprotein lipase	10478	-0.994393	7.28048	0.00786108	0.0922593
Gm10224	predicted pseudogene 10224	615	-2.81166	3.31307	0.00786423	0.0922593
Gm24726	predicted gene, 24726	121	6.4621	-0.442682	0.0078671	0.0922593
Gm10736	predicted gene 10736	78	0.626726	5.48506	0.00787638	0.0923148
Srsf5	serine and arginine-rich splicing factor 5	3988	-0.654154	8.81634	0.00789926	0.0924864
Ighv8-5	immunoglobulin heavy variable V8-5	358	-1.17312	4.16943	0.00790012	0.0924864
Mrpl15	mitochondrial ribosomal protein L15	8487	0.395342	4.87269	0.00790762	0.0925014
Klf15	Kruppel-like factor 15	2791	-2.11189	4.3119	0.00791049	0.0925014
B430305J03Rik	RIKEN cDNA B430305J03 gene	3702	0.479442	4.81244	0.00792586	0.0926278
Pde4d	phosphodiesterase 4D, cAMP specific	12006	-0.605204	4.02176	0.0079349	0.0926802
Pxmp2	peroxisomal membrane protein 2	1200	1.09095	0.575857	0.0079573	0.0928884
Art2b	ADP-ribosyltransferase 2b	2828	0.725421	3.08804	0.00797069	0.0929914
Timm10	translocase of inner mitochondrial membrane 10	815	0.647084	3.10908	0.00798304	0.093082
Gm43524		298	-6.17782	0.149519	0.00802529	0.093521
Ccl3	chemokine (C-C motif) ligand 3	766	-1.17786	4.99998	0.00806453	0.0939245
Ccdc22	coiled-coil domain containing 22	3427	0.435138	5.11605	0.00812409	0.0945641
Cmtr2	cap methyltransferase 2	4115	0.573877	3.20429	0.00818269	0.0951917
Snx20	sorting nexin 20	6439	0.570033	6.21533	0.00819223	0.0952481
Fam222a	family with sequence similarity 222, member A	3141	-0.824951	1.97397	0.00824127	0.0957635
Rinl	Ras and Rab interactor-like	3624	0.536575	6.28932	0.00825891	0.0959137
Gm40117	predicted gene, 40117	369	-1.73482	0.279133	0.00826832	0.0959681
Mavs	mitochondrial antiviral signaling protein	3345	0.431787	4.96174	0.00829175	0.0961852
Zfp791	zinc finger protein 791	2946	1.4361	-0.8578	0.00830582	0.0962936
Hpn	hepsin	4101	-0.672642	3.78529	0.00832485	0.0963498
Gm49685		2423	-7.1636	-0.502718	0.00832588	0.0963498
Gm37637		1256	-0.977576	0.620849	0.00832999	0.0963498
Gm4566	ubiquitin specific peptidase 16 pseudogene	678	7.06137	-0.561857	0.00833213	0.0963498
Tcf4	transcription factor 4	27382	-0.530719	6.16568	0.00833436	0.0963498
Pdcd4	programmed cell death 4	3135	0.625736	7.18565	0.00835398	0.0964756
Spry4	sprouty RTK signaling antagonist 4	4755	-1.5128	-0.46062	0.00835473	0.0964756
Gm20633		2831	-1.25578	0.0219986	0.00836334	0.0965059
Zbtb20	zinc finger and BTB domain containing 20	30730	-0.429837	4.99125	0.00836877	0.0965059
Bach2os	BTB and CNC homology 2, opposite strand	2183	-0.677899	3.33168	0.0083716	0.0965059
Gm13340		1545	-1.10897	1.44619	0.0084077	0.0968557
Supt4a	SPT4A, DSIF elongation factor subunit	942	0.404455	5.37463	0.00841147	0.0968557
Ccrl2	chemokine (C-C motif) receptor-like 2	2598	-1.72028	5.01446	0.00841878	0.096885
Orai1	ORAI calcium release-activated calcium modulator 1	2295	0.455181	4.89062	0.00843113	0.0969723
Gm8451	predicted gene 8451	447	-1.29433	0.839146	0.008476	0.0974333
Gm5586	40S RIBOSOMAL PROTEIN S3A (V-FOS TRANSFORMATION EFFECTOR PROTEIN)	795	-1.1593	1.02135	0.00850626	0.0977259
Gm18407	translin-associated factor X pseudogene	790	-1.25333	0.75677	0.00852591	0.0978613
Gm44699		5083	5.32086	-1.62139	0.00852767	0.0978613
B4galt7	xylosylprotein beta1,4-galactosyltransferase, polypeptide 7 (galactosyltransferase I)	2896	0.35962	4.49799	0.00855583	0.098129
Plaat3	phospholipase A and acyltransferase 3	6396	0.454787	5.39251	0.00860988	0.0986933
mt-Tl1		75	-0.595141	5.18974	0.00867483	0.0993818
Rbm12b2	RNA binding motif protein 12 B2	3468	0.572379	3.39167	0.00869427	0.0995484
Chka	choline kinase alpha	12024	-0.428307	4.62109	0.00870132	0.099573
Asmt	acetylserotonin O-methyltransferase	1271	-4.05507	-1.83396	0.00876727	0.100271
Sema4c	sema domain, immunoglobulin domain (Ig), transmembrane domain (TM) and short cytoplasmic domain, (semaphorin) 4C	4593	-0.841388	2.40897	0.00879687	0.100553
Mir692-3	microRNA 692-3	109	-1.93124	-0.320416	0.0088039	0.100577
Oas1a	2'-5' oligoadenylate synthetase 1A	1885	0.580359	5.33904	0.0088127	0.10061
Oser1	oxidative stress responsive serine rich 1	2600	-0.450688	3.76678	0.00881908	0.10061
Gm49959		254	6.75665	-1.19495	0.00882163	0.10061
Mroh7	maestro heat-like repeat family member 7	4800	-2.48099	0.386879	0.008867	0.101071
Zc3h6	zinc finger CCCH type containing 6	5668	-0.755788	3.14009	0.00890506	0.101448
Aurka	aurora kinase A	2531	0.674959	3.36274	0.00893747	0.10176
1700001K23Rik	RIKEN cDNA 1700001K23 gene	1535	-1.33746	-0.0631644	0.00894566	0.101796
Gm6177	ribosomal protein L23A pseudogene	465	-7.65677	1.34389	0.00896607	0.101917
Gm14137	predicted gene 14137	3067	-0.89563	1.62667	0.0089663	0.101917
Gm11707		490	1.00819	0.655507	0.00898422	0.102039
Sema3g	sema domain, immunoglobulin domain (Ig), short basic domain, secreted, (semaphorin) 3G	4540	1.87985	2.47331	0.00898702	0.102039
Hbb-bh1	hemoglobin Z, beta-like embryonic chain	613	3.36023	1.41031	0.00903971	0.10258
Gm25767	predicted gene, 25767	124	-0.962083	0.726776	0.00906129	0.102742
Mterf1a	mitochondrial transcription termination factor 1a	3144	0.890492	1.81959	0.00906417	0.102742
Wdr53	WD repeat domain 53	1523	0.614063	3.15179	0.00908971	0.102975
Wsb1	WD repeat and SOCS box-containing 1	3987	-0.520387	6.57124	0.00912099	0.103271
Sez6l	seizure related 6 homolog like	6070	-8.62037	6.96113	0.00913577	0.103381
Pi16	peptidase inhibitor 16	6364	0.572392	5.05436	0.00914814	0.103423
Lsm10	U7 snRNP-specific Sm-like protein LSM10	943	0.540334	3.56697	0.00914968	0.103423
Macir	macrophage immunometabolism regulator	41324	-0.414151	5.46174	0.00915754	0.103455
Gm29094		664	-0.649181	5.91635	0.00916584	0.103482
Cyp2j6	cytochrome P450, family 2, subfamily j, polypeptide 6	3605	2.57244	0.802826	0.00917016	0.103482
Ptgdr2	prostaglandin D2 receptor 2	2644	-1.03776	0.833051	0.0091834	0.103574
Cybc1	cytochrome b 245 chaperone 1	4213	0.57727	6.94155	0.00919829	0.103685
Ssna1	SS nuclear autoantigen 1	1276	0.433191	4.6635	0.00921186	0.103727
5830468F06Rik	RIKEN cDNA 5830468F06 gene	1104	1.20426	0.562185	0.00921221	0.103727
Mir7657	microRNA 7657	57	4.8739	-0.913213	0.00923492	0.103925
Ighv13-2	immunoglobulin heavy variable 13-2	359	-1.50399	2.58122	0.00926472	0.104202
Rras2	related RAS viral (r-ras) oncogene 2	3554	0.468098	5.62698	0.0092895	0.104423
Eri1	exoribonuclease 1	8868	0.408268	5.22519	0.00930517	0.104452
Gm45240		674	-8.48935	0.338084	0.00930554	0.104452
Chst14	carbohydrate sulfotransferase 14	2090	0.663587	2.98765	0.00930741	0.104452
Ccnf	cyclin F	7800	0.704814	3.38345	0.00935368	0.104913
Mideas	mitotic deacetylase associated SANT domain protein	7611	-0.579498	6.72514	0.00937128	0.105033
Bag3	BCL2-associated athanogene 3	2562	-0.454204	4.6616	0.0093787	0.105033
Cyp26a1	cytochrome P450, family 26, subfamily a, polypeptide 1	1983	-2.05914	3.02627	0.00938184	0.105033
Glipr2	GLI pathogenesis-related 2	2320	0.509749	6.06824	0.00938505	0.105033
Dusp1	dual specificity phosphatase 1	3311	-1.28927	8.39003	0.00940414	0.105189
Rpl7a-ps7	ribosomal protein L7A, pseudogene 7	776	-2.33155	-0.679556	0.0094242	0.105355
Padi4	peptidyl arginine deiminase, type IV	4835	0.749446	8.71716	0.00946812	0.105779
Igkv1-135	immunoglobulin kappa variable 1-135	394	-1.50974	6.81771	0.00947251	0.105779
ENSMUSG00002075384		96	-6.01815	5.63761	0.00951426	0.106187
Gm50386		1069	-0.935283	6.49881	0.00952852	0.106288
Il10	interleukin 10	1310	-1.80286	2.87848	0.0095567	0.106544
Atf4	activating transcription factor 4	2358	-0.674675	8.06542	0.00958817	0.106836
Rps27a-ps3	ribosomal protein S27A, pseudogene 3	471	-1.14344	1.82888	0.00961808	0.10711
Gm26759		1251	-0.554838	4.73025	0.00962905	0.107174
Cd40lg	CD40 ligand	1250	-0.714864	2.61147	0.00974422	0.108396
Trbd2	T cell receptor beta, D region 2	14	0.949769	1.04114	0.00978352	0.108774
Rpl7l1	ribosomal protein L7-like 1	3495	0.485008	6.05912	0.00979531	0.108846
Mtif3	mitochondrial translational initiation factor 3	5127	0.456566	5.48927	0.00983382	0.109214
Gm47096		2086	-7.29384	8.79682	0.00985885	0.109432
Nfia	nuclear factor I/A	10891	-0.68864	3.41248	0.0099069	0.109905
Tmeff1	transmembrane protein with EGF-like and two follistatin-like domains 1	2549	-1.4505	1.16025	0.00996182	0.110455
Slc16a10	solute carrier family 16 (monocarboxylic acid transporters), member 10	7356	-0.642273	5.09026	0.0100041	0.110863
Gm26581		4479	-1.07023	0.330159	0.0100136	0.110907
Ifi44	interferon-induced protein 44	6129	1.22386	2.52414	0.0100243	0.110966
Ccdc166	coiled-coil domain containing 166	2584	0.688411	2.58171	0.010044	0.111091
Mov10	Mov10 RISC complex RNA helicase	5607	0.491032	5.12464	0.0100487	0.111091
Fam171a1	family with sequence similarity 171, member A1	4442	-1.33698	2.62647	0.0100571	0.111091
Wnt16	wingless-type MMTV integration site family, member 16	4360	-1.69464	-1.51508	0.0100583	0.111091
Mir18	microRNA 18	96	-3.3734	-0.569464	0.010063	0.111091
Gm13034	SWI/SNF related, matrix associated, actin dependent regulator of chromatin, subfamily a, member 5 pseudogene	3177	-2.17914	1.86808	0.0100754	0.111168
Clec1b	C-type lectin domain family 1, member b	5103	-1.06876	1.18523	0.0101119	0.111511
Slx4ip	SLX4 interacting protein	5905	0.601232	3.00057	0.0101443	0.111807
mt-Tp		67	-0.691196	3.63002	0.0101501	0.11181
Alox15	arachidonate 15-lipoxygenase	2454	1.02993	10.6581	0.0101578	0.111834
Nme3	NME/NM23 nucleoside diphosphate kinase 3	876	0.515277	3.87957	0.0102008	0.112248
Zfp568	zinc finger protein 568	7354	-0.50646	3.84107	0.0102237	0.112439
Gm9234	predicted pseudogene 9234	492	-6.48075	-0.0144598	0.0102575	0.112706
Hax1	HCLS1 associated X-1	1869	0.40206	4.43315	0.0102591	0.112706
Ighv6-3	immunoglobulin heavy variable 6-3	356	-0.907531	5.59859	0.0102709	0.112775
Zeb2	zinc finger E-box binding homeobox 2	20203	-0.695294	7.05783	0.0103138	0.113185
Plb1	phospholipase B1	11660	-6.22273	0.388033	0.0103222	0.113216
Zfp658	zinc finger protein 658	3495	0.793493	2.77011	0.0103473	0.11343
Gm7695	ribosomal protein L10A pseudogene	641	-5.0118	-1.33386	0.0104038	0.113988
Mcoln2	mucolipin 2	3288	-0.58248	4.76039	0.0104167	0.114068
Lmo2	LIM domain only 2	2166	-0.646324	6.48268	0.0104382	0.114229
Rgs2	regulator of G-protein signaling 2	3627	-1.08618	7.3744	0.0104426	0.114229
Gm24091	predicted gene, 24091	83	-2.57452	1.24108	0.0105821	0.115692
Gm28557		5072	0.873107	1.74078	0.010611	0.11594
Oas1b	2'-5' oligoadenylate synthetase 1B	1992	0.689561	3.49598	0.0106162	0.11594
Ifit1	interferon-induced protein with tetratricopeptide repeats 1	2656	0.909399	3.48257	0.0106401	0.116138
Psma8	proteasome subunit alpha 8	2494	-1.48166	-0.300583	0.0106641	0.116338
Igkv4-86	immunoglobulin kappa variable 4-86	378	-1.36141	4.13479	0.0106722	0.116364
Snhg3	small nucleolar RNA host gene 3	986	-0.584251	3.1568	0.0107104	0.116718
Tmcc2	transmembrane and coiled-coil domains 2	5692	-1.06368	2.77148	0.010748	0.117065
Rab6b	RAB6B, member RAS oncogene family	5031	0.580126	3.55933	0.0107665	0.117204
Il16	interleukin 16	7865	0.576293	7.25264	0.0107807	0.117296
Ptgds	prostaglandin D2 synthase (brain)	1649	-12.1198	7.25023	0.0107879	0.117312
Gm9081	glyceraldehyde-3-phosphate dehydrogenase pseudogene	991	7.06748	-0.0352601	0.0108012	0.117342
Aldh1l2	aldehyde dehydrogenase 1 family, member L2	7503	-1.13118	1.16483	0.0108022	0.117342
P2ry14	purinergic receptor P2Y, G-protein coupled, 14	11059	0.638664	3.20252	0.0108273	0.117551
Ptges	prostaglandin E synthase	3931	-1.22773	3.58221	0.0108875	0.118142
Zfp7	zinc finger protein 7	5816	0.472061	3.67061	0.010913	0.118355
2810455O05Rik	RIKEN cDNA 2810455O05 gene	1691	-1.00294	0.274553	0.0109267	0.118431
Slc25a13	solute carrier family 25 (mitochondrial carrier, adenine nucleotide translocator), member 13	3798	0.722971	2.90158	0.0109317	0.118431
Fv1	Friend virus susceptibility 1	1380	0.922005	1.61738	0.0109773	0.118862
Igtp	interferon gamma induced GTPase	2022	0.79892	6.63634	0.0110858	0.119973
Trbj2-1	T cell receptor beta joining 2-1	50	0.66421	2.65853	0.0110944	0.120002
Dynll1	dynein light chain LC8-type 1	3890	0.530811	6.31493	0.0111029	0.120031
Bloc1s3	biogenesis of lysosomal organelles complex-1, subunit 3	3188	0.472633	3.58582	0.0111691	0.120619
Card6	caspase recruitment domain family, member 6	6101	0.61099	5.562	0.0111692	0.120619
Gm50037		151	0.647303	3.32976	0.011179	0.120661
Podnl1	podocan-like 1	3549	0.752356	3.31589	0.0112043	0.120818
Glp1r	glucagon-like peptide 1 receptor	5811	3.81403	-1.35488	0.0112055	0.120818
Alyref2	Aly/REF export factor 2	1273	0.707374	2.47298	0.0112332	0.121054
Ints5	integrator complex subunit 5	3274	0.376666	4.89237	0.0112401	0.121063
Gpatch11	G patch domain containing 11	6141	0.463211	4.16124	0.0112599	0.121212
Gm31718	predicted gene, 31718	1827	-0.894492	2.25404	0.0112746	0.121306
Tfdp1	transcription factor Dp 1	3670	0.44479	5.4547	0.0112985	0.121439
S100a13	S100 calcium binding protein A13	715	0.519083	4.98378	0.0112988	0.121439
Kbtbd6	kelch repeat and BTB (POZ) domain containing 6	2984	1.47973	-0.670149	0.0113058	0.121449
Izumo1	izumo sperm-egg fusion 1	2992	-1.01528	4.0422	0.0113226	0.121566
Tlcd4	TLC domain containing 4	7874	-1.39712	-0.392187	0.0113438	0.121729
Rpl10-ps3	ribosomal protein L10, pseudogene 3	768	-1.59154	0.373135	0.0113514	0.121746
Pard3b	par-3 family cell polarity regulator beta	13153	-0.938809	2.79043	0.0113696	0.121878
AW209491	expressed sequence AW209491	3031	0.800084	2.2899	0.0114068	0.122211
Prkce	protein kinase C, epsilon	7261	-0.52721	4.98196	0.0114138	0.122222
Ly6c1	lymphocyte antigen 6 complex, locus C1	1677	1.09562	1.78026	0.0114558	0.122608
Bhlhe41	basic helix-loop-helix family, member e41	6720	-0.745145	5.11419	0.0114623	0.122612
Stard5	StAR-related lipid transfer (START) domain containing 5	5460	0.529062	6.54786	0.0115687	0.123685
Zfp251	zinc finger protein 251	4387	0.45325	3.86761	0.011579	0.12373
Coq5	coenzyme Q5 methyltransferase	3034	0.392531	4.1248	0.0116007	0.123898
Thbs1	thrombospondin 1	6073	-1.21014	9.4521	0.0116227	0.124067
Ffar4	free fatty acid receptor 4	1401	-1.49792	-0.109995	0.011641	0.124197
Stab2	stabilin 2	8757	-1.89704	1.78838	0.0116488	0.124215
Psmb5	proteasome (prosome, macropain) subunit, beta type 5	899	0.415982	5.28189	0.0116708	0.124385
Nfyb	nuclear transcription factor-Y beta	5068	0.34535	4.64402	0.0117035	0.124667
Sntb1	syntrophin, basic 1	5324	0.624103	2.93501	0.0117696	0.125293
Rab11fip2	RAB11 family interacting protein 2 (class I)	6080	-0.575381	3.1882	0.0117745	0.125293
C330013E15Rik	RIKEN cDNA C330013E15 gene	881	-1.16441	-0.199603	0.0118053	0.125555
Ppbp	pro-platelet basic protein	1083	-1.33976	0.0170228	0.0118624	0.126096
Gm19605	predicted gene, 19605	2316	0.784171	1.42295	0.0118832	0.126251
Gm42836		728	-0.679992	2.92826	0.0119066	0.126433
Wdr55	WD repeat domain 55	1836	0.37548	4.40115	0.0119394	0.126697
Kcnt1	potassium channel, subfamily T, member 1	9499	3.88932	-0.716463	0.0119438	0.126697
Yars2	tyrosyl-tRNA synthetase 2 (mitochondrial)	3149	0.488128	3.40858	0.0119767	0.126914
Phf13	PHD finger protein 13	3205	-0.447185	3.99362	0.0119768	0.126914
Gm26938		744	0.712777	2.65788	0.0121451	0.12863
Gm10916	predicted gene 10916	483	-1.22182	-0.460318	0.0121735	0.128865
Capn11	calpain 11	2708	-5.36744	6.89991	0.0122156	0.129243
D730005E14Rik	RIKEN cDNA D730005E14 gene	3589	0.462352	4.31754	0.012223	0.129253
Plod1	procollagen-lysine, 2-oxoglutarate 5-dioxygenase 1	6765	0.557093	5.62916	0.0123	0.13
1810034E14Rik	RIKEN cDNA 1810034E14 gene	2245	0.696547	2.63296	0.0123508	0.130469
Arid1b	AT rich interactive domain 1B (SWI-like)	12600	-0.551616	6.16729	0.0123823	0.130734
Pcdh9	protocadherin 9	6783	-4.54745	2.70935	0.0125234	0.132156
Svep1	sushi, von Willebrand factor type A, EGF and pentraxin domain containing 1	16117	-1.95842	9.19306	0.0125777	0.132617
Wfikkn2	WAP, follistatin/kazal, immunoglobulin, kunitz and netrin domain containing 2	3827	1.14251	0.92781	0.0125802	0.132617
Gm11454	predicted gene 11454	714	1.77518	-1.31008	0.0126589	0.133377
Gm38215		2233	5.46276	-0.0842941	0.0126696	0.133421
Npc1l1	NPC1 like intracellular cholesterol transporter 1	4467	-3.3972	0.763884	0.0127024	0.133651
Gm17115	predicted gene 17115	885	6.43145	1.96291	0.0127058	0.133651
Epn2	epsin 2	5228	-0.722662	2.85306	0.0127111	0.133651
Kti12	KTI12 homolog, chromatin associated	1629	0.397095	4.54904	0.0127642	0.134139
Ptrh2	peptidyl-tRNA hydrolase 2	3132	0.502872	3.63779	0.0127743	0.134177
Wfs1	wolframin ER transmembrane glycoprotein	3787	-0.51189	3.39256	0.0127874	0.134244
Gpm6a	glycoprotein m6a	3215	1.19223	4.74709	0.0127994	0.134294
Hmbs	hydroxymethylbilane synthase	3909	-0.48075	4.69398	0.0128054	0.134294
Acat2	acetyl-Coenzyme A acetyltransferase 2	2544	0.588076	3.09501	0.0128734	0.134939
Mmgt2	membrane magnesium transporter 2	4898	0.514657	3.48312	0.0129075	0.135226
Atpsckmt	ATP synthase C subunit lysine N-methyltransferase	5248	0.477506	3.55686	0.0129206	0.135294
Gm42869		2121	-4.69307	-1.94995	0.0129328	0.135352
Acsbg1	acyl-CoA synthetase bubblegum family member 1	3604	0.601655	2.86299	0.0129709	0.135681
Gm17066		1113	-0.667225	2.57562	0.0130002	0.135917
Cbx2	chromobox 2	4257	0.71759	2.20398	0.0130337	0.136197
6030458C11Rik	RIKEN cDNA 6030458C11 gene	6007	0.428581	4.40261	0.0130635	0.136439
Retnla	resistin like alpha	599	2.50282	9.85784	0.0131034	0.136786
Cd4	CD4 antigen	4032	0.601876	6.01475	0.013125	0.13694
Mrpl46	mitochondrial ribosomal protein L46	1415	0.474883	3.91831	0.013139	0.137016
Zfp112	zinc finger protein 112	5543	-1.00623	0.248085	0.0131474	0.137034
Cep19	centrosomal protein 19	1751	0.494243	3.21019	0.0131756	0.137257
Atox1	antioxidant 1 copper chaperone	541	0.469895	5.4346	0.013193	0.137368
Ighv5-9-1	immunoglobulin heavy variable 5-9-1	413	0.974691	3.99612	0.0132169	0.137438
Serpine1	serine (or cysteine) peptidase inhibitor, clade E, member 1	3876	-1.08946	4.61145	0.0132175	0.137438
Rnf128	ring finger protein 128	3464	-1.00738	2.79831	0.0132259	0.137438
Nfe2	nuclear factor, erythroid derived 2	2988	0.554987	5.6318	0.0132268	0.137438
Ppp3cc	protein phosphatase 3, catalytic subunit, gamma isoform	2985	-0.421613	5.81787	0.013257	0.137654
Ctu1	cytosolic thiouridylase subunit 1	2475	0.535229	3.33712	0.013261	0.137654
P4ha1	procollagen-proline, 2-oxoglutarate 4-dioxygenase (proline 4-hydroxylase), alpha 1 polypeptide	4114	0.553843	5.95019	0.0132703	0.137679
Rnu7	U7 small nuclear RNA	62	-1.21997	-0.476331	0.0132901	0.137753
Tincr	TINCR ubiquitin domain containing	1269	-0.879292	1.43365	0.0132909	0.137753
Gm15154		366	-1.61215	-0.746221	0.0133136	0.137917
Cpeb3	cytoplasmic polyadenylation element binding protein 3	7414	-1.01984	2.08677	0.013326	0.137976
Trbv13-3	T cell receptor beta, variable 13-3	340	0.753085	2.11479	0.0134249	0.138802
Tcf7l2	transcription factor 7 like 2, T cell specific, HMG box	8894	-0.588581	3.45331	0.0134252	0.138802
Gprc5b	G protein-coupled receptor, family C, group 5, member B	4630	0.696692	4.59529	0.0134293	0.138802
Mast4	microtubule associated serine/threonine kinase family member 4	32401	-0.515929	4.52479	0.0134357	0.138802
Gm35279	predicted gene, 35279	960	0.677645	3.67742	0.01344	0.138802
Ptafr	platelet-activating factor receptor	3637	0.773996	5.87399	0.0134862	0.139209
Ophn1	oligophrenin 1	13100	-1.89734	1.84598	0.0135287	0.139508
Vps29	VPS29 retromer complex component	6148	0.360552	5.01021	0.0135288	0.139508
mt-Co2		684	-1.10072	0.521995	0.0135511	0.139627
Gm45191		5439	-1.27102	-0.259249	0.0135541	0.139627
Skil	SKI-like	9694	-0.505609	5.83132	0.0135908	0.139934
Slc14a1	solute carrier family 14 (urea transporter), member 1	3995	-0.7617	3.69386	0.0136245	0.14021
Snord78	small nucleolar RNA, C/D box 78	66	-0.743821	2.97043	0.0136722	0.140629
Zscan22	zinc finger and SCAN domain containing 22	3501	0.604175	2.82841	0.0136965	0.140808
Gm45515		2141	-0.469232	5.7639	0.0137973	0.141773
Slc9a3r2	solute carrier family 9 (sodium/hydrogen exchanger), member 3 regulator 2	2646	1.02825	5.12582	0.0138551	0.142266
Ankrd50	ankyrin repeat domain 50	8490	-0.43434	4.49953	0.0138593	0.142266
Bcl11a	B cell CLL/lymphoma 11A (zinc finger protein)	13175	-0.781468	6.20814	0.0138958	0.142569
Rap1gap	Rap1 GTPase-activating protein	6429	-0.649879	3.87997	0.013998	0.143545
Gm23991	predicted gene, 23991	93	-0.990611	0.649733	0.0140383	0.143885
Gm21844		663	0.600003	3.21699	0.014049	0.143886
Cldnd1	claudin domain containing 1	2563	0.374038	4.68995	0.0140525	0.143886
Cd180	CD180 antigen	4509	-0.578293	6.76731	0.014069	0.14391
Snord93	small nucleolar RNA, C/D box 93	71	-0.766409	2.85942	0.014069	0.14391
Itpripl2	inositol 1,4,5-triphosphate receptor interacting protein-like 2	6865	0.579654	6.06087	0.0140962	0.144056
Tnik	TRAF2 and NCK interacting kinase	19282	0.415403	4.14513	0.0141005	0.144056
Ahrr	aryl-hydrocarbon receptor repressor	9441	-1.46873	-0.0227842	0.0141046	0.144056
Ado	2-aminoethanethiol (cysteamine) dioxygenase	4558	0.384917	4.5048	0.0141185	0.144127
Fam240a	family with sequence similarity 240 member A	499	0.693559	3.45558	0.0141294	0.144132
4930520O04Rik	RIKEN cDNA 4930520O04 gene	3745	-1.11818	-0.195706	0.0141332	0.144132
Pgp	phosphoglycolate phosphatase	2719	0.373266	4.77212	0.0141642	0.144375
Mrpl39	mitochondrial ribosomal protein L39	2533	0.371145	4.28157	0.0141765	0.144429
Gm27019		404	-4.3594	-1.00977	0.0142358	0.14496
Mesd	mesoderm development LRP chaperone	5558	0.386019	5.24605	0.0142544	0.145065
[truncated: 18,337 more rows]

## Sheet: Significant_FDR=0.05
Gene	Description	Length	logFC	logCPM	PValue	FDR
Gm42567		352	10.6994	0.0158449	8.34207e-22	2.78092e-19		288 genes up
Gm49974	predicted gene, 49974	600	10.4725	-0.165094	1.2605e-07	7.93571e-06		233 genes up, FC>1.5
Gm6125	zinc finger, BED domain containing 4 pseudogene	3472	9.63036	-0.584501	0.000382629	0.00824232
Gm22888	predicted gene, 22888	77	9.39327	1.76947	4.9005e-10	5.35762e-08		1152 genes down
H3c2	H3 clustered histone 2	620	9.00905	0.337121	0.000135586	0.0034989		1138 genes down, FC<1.5
Dio3os	deiodinase, iodothyronine type III, opposite strand	1683	9.00178	-0.657207	9.71866e-07	4.7507e-05
Gm9142	glyceraldehyde-3-phosphate dehydrogenase pseudogene	955	8.96446	-0.457999	8.11996e-05	0.00226091
Gm44570	predicted gene 44570	3715	8.93178	2.95041	0.000553991	0.011176
Gm49205		793	8.76884	8.6264	0.00129584	0.0224072
Gm14650		889	8.62344	0.027315	0.000196169	0.00470563
Gm12508	predicted gene 12508	480	8.45495	-0.290253	2.12561e-06	9.37619e-05
Lamtor3-ps	late endosomal/lysosomal adaptor, MAPK and MTOR activator 3, pseudogene	1745	8.44559	-1.68611	2.26616e-06	9.93154e-05
Gm37645		3556	8.34182	-0.31482	1.31558e-06	6.20703e-05
Gm16277	predicted gene 16277	662	8.30759	-0.164574	1.83348e-05	0.000627675
Gm22887	predicted gene, 22887	107	8.23	-0.0400952	0.000594688	0.0118675
Gm8613	Sp140 nuclear body protein pseudogene	1077	8.19429	0.7291	7.42786e-05	0.00209204
C430049B03Rik	RIKEN cDNA C430049B03 gene	1610	8.12792	1.40775	1.30871e-09	1.31746e-07
Gm11956	predicted gene 11956	512	8.12381	-1.25291	0.000166501	0.00410899
Cltrn	collectrin, amino acid transport regulator	1544	7.93695	0.595947	0.000160403	0.00401205
Gm43420		1857	7.84273	0.374026	3.78386e-08	2.66245e-06
Gm49766		1519	7.74228	-0.723653	0.00122025	0.0212995
Mkrn3	makorin, ring finger protein, 3	2547	7.68956	-0.655696	7.90267e-08	5.25166e-06
4930520M14Rik	RIKEN cDNA 4930520M14 gene	701	7.66427	-0.0785181	0.000225943	0.0053301
Tssk5	testis-specific serine kinase 5	2073	7.54467	-1.01436	2.02279e-05	0.000684415
Kcnq4	potassium voltage-gated channel, subfamily Q, member 4	4024	7.53201	1.59329	0.000908715	0.0167228
Zfp853	zinc finger protein 853	3140	7.52407	-0.622783	0.00134475	0.0230504
Slc38a8	solute carrier family 38, member 8	3499	7.44907	5.87147	0.000431074	0.00906504
Gm49483		220	7.43131	-1.40652	0.00183281	0.0295326
A730091E23Rik	RIKEN cDNA A730091E23 gene	3825	7.40322	2.20172	0.000881797	0.0163458
Rnf151	ring finger protein 151	1195	7.3877	0.144293	0.00302168	0.0443972
Gm45454		455	7.30256	-0.146819	0.000245046	0.00570792
Gm25328	predicted gene, 25328	107	7.22984	0.498651	0.00105524	0.0188728
Gm35189	predicted gene, 35189	789	7.19479	0.797101	7.65909e-05	0.0021453
Srp54b	signal recognition particle 54B	4513	7.0773	-1.26065	6.35945e-05	0.00182655
Gm5103	predicted gene 5103	1437	7.00561	-1.33345	6.56216e-06	0.00025466
Gm15903	predicted gene 15903	3614	6.99555	1.14733	3.25861e-06	0.00013805
Plet1os	placenta expressed transcript 1, opposite strand	1245	6.89008	-0.181507	0.000303862	0.00682767
Mir6920	microRNA 6920	71	6.78326	-0.596742	2.63313e-07	1.50888e-05
Gm5828	TOX high mobility group box family member 4 pseudogene	1860	6.68271	0.0403622	0.00047531	0.00978765
Gm5855	enolase 1, alpha non-neuron pseudogene	1305	6.60347	-0.335486	1.54664e-06	7.11561e-05
4930459C07Rik	RIKEN cDNA 4930459C07 gene	1805	6.52513	-0.0653046	0.000937501	0.0170978
Ccl8	chemokine (C-C motif) ligand 8	511	6.47429	0.181019	0.000278823	0.00639218
Gm8801	protein phosphatase 1, regulatory subunit 10 pseudogene	1064	6.4194	0.0234311	0.00271728	0.0407493
Gm6997	mitochondrial ribosomal protein L22 pseudogene	620	6.40396	0.211662	0.000894036	0.0165425
Ccdc87	coiled-coil domain containing 87	3163	6.34397	-1.26727	0.0024627	0.0375058
Prok2	prokineticin 2	1917	6.2764	-0.125584	0.000814282	0.0153035
Atp2c2	ATPase, Ca++ transporting, type 2C, member 2	3222	6.23017	-0.271099	0.000137457	0.00352928
H2-M6-ps	histocompatibility 2, M region locus 6, pseudogene	1034	6.20502	-1.21443	0.000377003	0.00814703
Ghr	growth hormone receptor	9053	5.94339	-0.737991	3.78227e-05	0.00116007
Syce1	synaptonemal complex central element protein 1	1460	5.88249	3.36839	0.000345997	0.0076228
Gm37969		3409	5.59591	0.636405	0.00122989	0.0214493
Ppp1r3g	protein phosphatase 1, regulatory subunit 3G	2694	5.5871	-0.598022	0.00057863	0.0115925
Gm23264	predicted gene, 23264	107	5.40709	0.553008	4.24306e-05	0.00127449
Akr1c18	aldo-keto reductase family 1, member C18	1207	5.37682	3.59683	0.00016315	0.00406575
Gm4986	ribosomal protein L17 pseudogene	549	4.93507	-1.76747	8.98656e-05	0.00246283
Gm43335		3276	4.8319	-1.54878	0.0034354	0.0488871
Gm49249	predicted gene, 49249	1762	4.68621	0.926523	0.00255749	0.038753
Gm45823		515	4.56522	0.218118	0.0012161	0.0212634
Tcf24	transcription factor 24	4193	4.1524	4.31524	0.000929055	0.0169895
Akr1b8	aldo-keto reductase family 1, member B8	1499	3.70212	2.73553	0.00115743	0.0204308
Igkv4-71	immunoglobulin kappa chain variable 4-71	354	3.41819	3.25344	1.92582e-09	1.856e-07
Ighv15-2	immunoglobulin heavy variable V15-2	357	3.28338	2.05292	0.000135792	0.0034998
Gm16276	bolA-like 3 pseudogene	262	3.23123	0.377891	0.000460694	0.00954725
Gm4841	predicted gene 4841	2839	2.61589	3.38392	3.92471e-07	2.15118e-05
Ighv1-5	immunoglobulin heavy variable V1-5	395	2.23449	3.84242	0.000343481	0.00757559
Ddit4	DNA-damage-inducible transcript 4	1755	2.15792	5.09509	3.01169e-17	8.38942e-15
Igkv1-132	immunoglobulin kappa variable 1-132	362	2.09654	0.57678	0.000206672	0.00493272
Gbp2b	guanylate binding protein 2b	2823	2.06852	7.89778	2.26961e-05	0.000751669
Igkv12-38	immunoglobulin kappa chain variable 12-38	347	1.95385	2.6962	0.00191688	0.0305245
Aicda	activation-induced cytidine deaminase	2653	1.89276	2.28411	0.000264875	0.00612053
Gpr83	G protein-coupled receptor 83	5095	1.72594	0.534794	0.000268924	0.00618058
Snord14c	small nucleolar RNA, C/D box 14C	86	1.71247	0.348729	8.40875e-05	0.00232642
Med18	mediator complex subunit 18	1998	1.7096	2.25505	1.18473e-07	7.50511e-06
Gm1848	Na K-ATPase beta-3 subunit pseudogene	789	1.70278	-0.757996	0.00317074	0.0459238
Rag1	recombination activating 1	6608	1.66695	-0.170857	0.000367298	0.0079902
Iigp1	interferon inducible GTPase 1	5823	1.64645	6.02835	0.00117991	0.0207735
Snord14d	small nucleolar RNA, C/D box 14D	86	1.61974	1.37596	3.10377e-05	0.000986175
Gzmk	granzyme K	1389	1.47021	3.35782	0.000265469	0.00612053
Pdcd1	programmed cell death 1	1933	1.46735	3.39694	1.21589e-05	0.000433774
Ifit1bl1	interferon induced protein with tetratricpeptide repeats 1B like 1	2260	1.43983	3.91772	4.34298e-09	3.82314e-07
Perp	PERP, TP53 apoptosis effector	1952	1.36478	-0.242952	0.00320634	0.0463404
B3galt4	UDP-Gal:betaGlcNAc beta 1,3-galactosyltransferase, polypeptide 4	1580	1.35499	3.01698	2.11695e-08	1.61229e-06
ENSMUSG00002075520		91	1.34263	1.48996	0.000909705	0.0167259
Ighv1-39	immunoglobulin heavy variable 1-39	351	1.33113	4.37596	6.11062e-06	0.00023896
C3ar1	complement component 3a receptor 1	4305	1.32444	6.57395	0.000906201	0.0166917
Mybl1	myeloblastosis oncogene-like 1	5402	1.31041	1.45153	0.00237695	0.0363697
Zfp87	zinc finger protein 87	2865	1.28125	3.84143	6.98588e-11	9.53409e-09
Olr1	oxidized low density lipoprotein (lectin-like) receptor 1	3572	1.27932	5.20585	0.00212887	0.0332493
Gm45091		504	1.22983	3.09906	0.00185798	0.02982
D17H6S53E	DNA segment, Chr 17, human D6S53E	2280	1.22899	3.63527	4.42279e-09	3.87662e-07
Irgm2	immunity-related GTPase family M member 2	3690	1.22736	6.18661	5.35417e-06	0.000211823
Mettl18	methyltransferase like 18	1513	1.21315	2.28341	0.000109836	0.00292082
Tgtp2	T cell specific GTPase 2	2938	1.21245	5.16857	0.000780188	0.0149108
Zfp54	zinc finger protein 54	2832	1.20939	1.28575	0.00183119	0.0295299
Gm4316	predicted gene 4316	3533	1.20838	1.2246	0.00168486	0.0277198
Gm12250	predicted gene 12250	1274	1.20394	4.47774	3.06016e-06	0.000131007
Zfp719	zinc finger protein 719	4706	1.19477	1.90518	0.000365062	0.00795662
Oas1g	2'-5' oligoadenylate synthetase 1G	2340	1.19304	3.69502	3.72522e-05	0.00114776
Zfp85	zinc finger protein 85	2359	1.18816	1.92789	0.000543351	0.0109831
Zfp322a	zinc finger protein 322A	6263	1.18332	3.81534	3.33978e-10	3.99497e-08
Tgtp1	T cell specific GTPase 1	3205	1.18279	3.63185	0.00219811	0.0341454
Zfp418	zinc finger protein 418	5347	1.17633	1.11542	0.00210781	0.0330982
Mir7014	microRNA 7014	63	1.16929	1.94593	0.000415262	0.00880931
Smpdl3b	sphingomyelin phosphodiesterase, acid-like 3B	2006	1.16217	3.94802	4.54346e-05	0.0013567
Fkbpl	FK506 binding protein-like	1336	1.1518	2.00637	0.00176957	0.0287873
Tbxa2r	thromboxane A2 receptor	1919	1.15157	3.40744	2.31347e-06	0.000101171
Slfn2	schlafen 2	1664	1.15069	7.96217	8.88482e-06	0.000332119
AI467606	expressed sequence AI467606	1932	1.13421	7.19777	3.09134e-06	0.000132064
Dnase1l2	deoxyribonuclease 1-like 2	2328	1.12819	2.28355	0.000131567	0.00341252
S1pr2	sphingosine-1-phosphate receptor 2	7971	1.11694	3.75209	1.01077e-05	0.000368353
Fbxo5	F-box protein 5	2003	1.11343	3.46846	1.17593e-06	5.63976e-05
Id3	inhibitor of DNA binding 3	1791	1.09763	4.29433	0.00108304	0.0192851
Brf2	BRF2, RNA polymerase III transcription initiation factor 50kDa subunit	3212	1.09722	2.86695	3.82544e-06	0.00015738
Slfn1	schlafen 1	1864	1.08967	6.13865	2.64573e-07	1.51126e-05
Apobec2	apolipoprotein B mRNA editing enzyme, catalytic polypeptide 2	1597	1.08381	1.42802	0.00307216	0.0449441
Izumo1r	IZUMO1 receptor, JUNO	2320	1.06605	4.47923	3.13377e-06	0.000133596
H2-K2	histocompatibility 2, K region locus 2	1713	1.04869	5.93661	4.49345e-05	0.00134374
Ptger2	prostaglandin E receptor 2 (subtype EP2)	5193	1.04813	3.05052	0.00322923	0.046638
Gpr68	G protein-coupled receptor 68	7159	1.04772	3.5055	1.94569e-07	1.17755e-05
F5	coagulation factor V	7430	1.04687	8.6702	0.00176599	0.0287522
Il7r	interleukin 7 receptor	4663	1.03982	5.34423	1.49339e-05	0.000523587
9130019O22Rik	RIKEN cDNA 9130019O22 gene	3878	1.03684	1.75287	0.00313348	0.0455729
Clec2d	C-type lectin domain family 2, member d	1213	1.03485	6.1036	7.56724e-05	0.00212541
Neu3	neuraminidase 3	3341	1.02678	1.6826	0.00273753	0.0409881
Tmie	transmembrane inner ear	3094	1.02035	1.84298	0.00174218	0.0285013
Zfp748	zinc finger protein 748	5662	1.0094	2.99203	0.000185736	0.00450349
Tdgf1	teratocarcinoma-derived growth factor 1	2622	1.00533	3.22003	0.00339676	0.0485405
Exo5	exonuclease 5	2008	1.00435	3.76812	6.42969e-07	3.32691e-05
Mis12	MIS12 kinetochore complex component	3003	0.997059	4.67876	4.47522e-11	6.31969e-09
Gm45871	predicted gene 45871	2404	0.986997	2.32188	0.00127453	0.0221139
Rpp25l	ribonuclease P/MRP 25 subunit-like	856	0.978212	3.46453	0.000111606	0.00295508
Gimap7	GTPase, IMAP family member 7	2325	0.977928	5.39504	1.07118e-05	0.000387588
Ngrn	neugrin, neurite outgrowth associated	1714	0.975706	4.12468	2.13711e-05	0.000714772
Zscan2	zinc finger and SCAN domain containing 2	2994	0.964669	2.67835	3.94983e-05	0.00120779
Commd5	COMM domain containing 5	1396	0.954364	3.29361	6.85666e-05	0.0019528
Tnfsf14	tumor necrosis factor (ligand) superfamily, member 14	1847	0.940172	2.94438	0.000184586	0.00448453
Trmt12	tRNA methyltransferase 12	4454	0.927795	2.57421	0.000664262	0.0129633
Cebpa	CCAAT/enhancer binding protein (C/EBP), alpha	2636	0.921299	6.76554	0.000461048	0.00954725
Lpar6	lysophosphatidic acid receptor 6	5400	0.914668	4.02932	7.28078e-05	0.00205631
BC147527	cDNA sequence BC147527	1595	0.908506	3.79635	3.50871e-05	0.00109769
Zfp689	zinc finger protein 689	3621	0.907477	2.46071	0.000488935	0.00998242
Zkscan14	zinc finger with KRAB and SCAN domains 14	3621	0.90348	3.59875	1.58263e-06	7.2321e-05
Paqr7	progestin and adipoQ receptor family member VII	4259	0.896338	4.4368	1.03073e-05	0.000374955
Zbtb9	zinc finger and BTB domain containing 9	3482	0.892054	4.13305	1.11826e-07	7.17172e-06
Tnfaip8l2	tumor necrosis factor, alpha-induced protein 8-like 2	1122	0.887516	5.70894	2.12555e-05	0.000712077
Gm17039	predicted gene 17039	4901	0.883272	2.07835	0.00262989	0.0396434
Cxcr3	chemokine (C-X-C motif) receptor 3	1731	0.882618	4.69829	4.16383e-05	0.00125812
Dhrs3	dehydrogenase/reductase (SDR family) member 3	2927	0.875644	7.24978	0.0022961	0.0353987
Gm42031	predicted gene, 42031	1885	0.872301	4.32122	0.00135057	0.0231177
Ifi47	interferon gamma inducible protein 47	2473	0.866586	6.72238	0.00189707	0.0302564
Gm37844		4097	0.86268	3.73752	0.00175334	0.0286379
Ddx28	DEAD box helicase 28	2262	0.86119	3.66265	2.04059e-05	0.00068815
Zbtb45	zinc finger and BTB domain containing 45	4210	0.85259	3.9108	4.83269e-05	0.00143007
Gm49527		1755	0.835952	3.56781	0.00011192	0.00295955
Gdpgp1	GDP-D-glucose phosphorylase 1	4189	0.834858	2.46245	0.0033909	0.0484908
Zfp456	zinc finger protein 456	4634	0.834518	2.87158	0.00261757	0.0395162
Trim59	tripartite motif-containing 59	3352	0.834184	4.77646	0.000556824	0.011222
Zfp472	zinc finger protein 472	2489	0.831011	3.81814	3.92413e-06	0.000160881
Rbm12b1	RNA binding motif protein 12 B1	3122	0.825544	2.79584	0.00089804	0.0165864
Exoc8	exocyst complex component 8	4598	0.822528	4.00518	3.64285e-06	0.000150564
Zfp874b	zinc finger protein 874b	3789	0.82153	3.01386	0.00124432	0.0216823
F2rl1	coagulation factor II (thrombin) receptor-like 1	2741	0.819785	3.09749	0.00164241	0.0272196
Kbtbd11	kelch repeat and BTB (POZ) domain containing 11	7137	0.813277	6.80833	0.00138521	0.023651
Naprt	nicotinate phosphoribosyltransferase	2344	0.809752	2.63343	0.00340292	0.0485944
Tor4a	torsin family 4, member A	3301	0.808958	6.18388	0.000163702	0.00407451
Hps6	HPS6, biogenesis of lysosomal organelles complex 2 subunit 3	2666	0.80781	3.36073	0.000105269	0.00281821
Lifr	LIF receptor alpha	10776	0.803843	5.23496	0.00190642	0.0303817
Rtp4	receptor transporter protein 4	2131	0.801754	5.56009	0.00237449	0.0363594
S1pr5	sphingosine-1-phosphate receptor 5	2500	0.798628	4.57795	0.000399449	0.00853813
Nt5e	5' nucleotidase, ecto	8602	0.796779	5.99744	0.00154625	0.0258365
Pdik1l	PDLIM1 interacting kinase 1 like	5810	0.792178	3.33425	0.000637721	0.0125821
Banp	BTG3 associated nuclear protein	6632	0.790638	4.54233	0.00113592	0.020121
Prf1	perforin 1 (pore forming protein)	2584	0.786032	4.26332	0.00178769	0.0290277
Armc7	armadillo repeat containing 7	3069	0.782493	5.03665	8.26533e-07	4.15001e-05
Csf1	colony stimulating factor 1 (macrophage)	5281	0.777195	4.62344	0.00237026	0.036322
Gadd45g	growth arrest and DNA-damage-inducible 45 gamma	1173	0.763768	4.26345	0.000238929	0.00559104
Cd27	CD27 antigen	2328	0.763738	5.09735	0.000164515	0.00408102
Ppcs	phosphopantothenoylcysteine synthetase	1605	0.760492	3.15769	0.00137142	0.0234549
Klhl9	kelch-like 9	4174	0.760414	5.59781	0.000104245	0.00280772
Slfn8	schlafen 8	4091	0.756346	6.02413	0.000354844	0.00779239
Tbcc	tubulin-specific chaperone C	1164	0.753684	3.46884	0.00208907	0.0328623
Pik3r6	phosphoinositide-3-kinase regulatory subunit 5	3622	0.739663	4.46469	0.00348697	0.0495164
Bad	BCL2-associated agonist of cell death	2558	0.738335	4.06157	9.11855e-05	0.00249564
Nupr1	nuclear protein transcription regulator 1	2514	0.738272	5.40693	0.00328936	0.0474054
Mrpl44	mitochondrial ribosomal protein L44	1644	0.735296	4.13115	8.22557e-06	0.000308611
Jagn1	jagunal homolog 1	3412	0.733768	3.81571	9.45479e-05	0.00257957
Zfp764	zinc finger protein 764	2508	0.730132	2.95729	0.00221403	0.0343157
Tnfrsf9	tumor necrosis factor receptor superfamily, member 9	2722	0.728165	3.33436	0.00251948	0.0382055
Apol7e	apolipoprotein L 7e	2414	0.724746	3.42695	0.00315982	0.0457983
Gm50253		5012	0.723579	4.53067	7.76247e-06	0.000293947
Asb8	ankyrin repeat and SOCS box-containing 8	2410	0.723126	4.34376	9.45349e-06	0.000348887
Foxp3	forkhead box P3	4577	0.720423	4.68786	2.27909e-05	0.000752358
Arrdc4	arrestin domain containing 4	4039	0.716175	3.81961	0.00193915	0.0308067
Zfp39	zinc finger protein 39	3890	0.715944	3.00012	0.00197556	0.0313362
Zfp874a	zinc finger protein 874a	6733	0.715617	3.03696	0.00208182	0.0327915
Zbtb6	zinc finger and BTB domain containing 6	5080	0.707642	3.96457	0.000362374	0.00791501
Riox1	ribosomal oxygenase 1	2344	0.704392	4.64784	2.95506e-05	0.000944915
Zfp84	zinc finger protein 84	4113	0.703646	4.30699	9.87366e-05	0.00268065
Fastkd5	FAST kinase domains 5	3015	0.702851	3.16777	0.00124681	0.021707
Fadd	Fas (TNFRSF6)-associated via death domain	3903	0.696452	3.66676	0.000257452	0.00596953
Thap7	THAP domain containing 7	1882	0.690152	3.96532	7.39374e-05	0.00208532
Zfp53	zinc finger protein 53	3065	0.683877	4.37373	0.000512725	0.0103951
Aqp9	aquaporin 9	4143	0.682217	5.12148	0.0014157	0.0240705
Mrpl51	mitochondrial ribosomal protein L51	4043	0.678761	4.68188	0.000180065	0.00438826
Med21	mediator complex subunit 21	3523	0.678127	3.34261	0.00112461	0.0199454
Gimap9	GTPase, IMAP family member 9	1642	0.675405	5.2061	0.00112502	0.0199454
Nxt1	NTF2-related export protein 1	1116	0.673142	3.94229	0.000428053	0.00902951
Ccnq	cyclin Q	1224	0.667569	3.56298	0.0011843	0.0208328
Mtrf1l	mitochondrial translational release factor 1-like	3261	0.661956	3.24569	0.00184919	0.029726
Tlr6	toll-like receptor 6	3727	0.661447	3.722	0.000786417	0.0149825
Spn	sialophorin	4681	0.651454	7.24403	0.00320473	0.0463404
Alkbh4	alkB homolog 4, lysine demethylase	2117	0.649749	3.95977	0.00125132	0.0217483
P2rx7	purinergic receptor P2X, ligand-gated ion channel, 7	5970	0.649571	5.3763	0.000997804	0.017972
Zfp553	zinc finger protein 553	3976	0.648572	3.88975	0.000155737	0.00392917
Zfp574	zinc finger protein 574	4870	0.643875	4.58008	1.08695e-05	0.000392597
Pigc	phosphatidylinositol glycan anchor biosynthesis, class C	4250	0.642489	3.90825	0.000390498	0.00838519
Etaa1	Ewing tumor-associated antigen 1	4185	0.641916	3.72914	0.00130159	0.0224684
Spata5l1	spermatogenesis associated 5-like 1	4578	0.639466	4.49881	3.37484e-05	0.00106252
Tmem126b	transmembrane protein 126B	4740	0.636551	3.7434	0.00212172	0.033209
Leprotl1	leptin receptor overlapping transcript-like 1	2879	0.633918	5.62473	4.75391e-05	0.00140919
Tnfrsf26	tumor necrosis factor receptor superfamily, member 26	3218	0.623946	4.02858	0.000702805	0.013611
Icos	inducible T cell co-stimulator	3430	0.621006	4.38571	0.00249089	0.0378283
Ubash3a	ubiquitin associated and SH3 domain containing, A	11239	0.614614	4.23292	0.000858887	0.0160087
Utp3	UTP3 small subunit processome component	1629	0.61222	5.71846	0.000467002	0.00965091
Zswim1	zinc finger SWIM-type containing 1	2781	0.611945	3.3224	0.00305661	0.0447488
Tbx21	T-box 21	2488	0.609804	4.1401	0.00140963	0.0239874
Slc27a4	solute carrier family 27 (fatty acid transporter), member 4	4412	0.596298	4.90032	0.000852974	0.0159277
Mkks	McKusick-Kaufman syndrome	3227	0.590721	3.78614	0.000969154	0.0175336
A430005L14Rik	RIKEN cDNA A430005L14 gene	1552	0.583368	4.04887	0.00241589	0.03691
Cbr1	carbonyl reductase 1	2554	0.577519	3.93728	0.00310723	0.0453593
Tmem186	transmembrane protein 186	3391	0.577464	3.78359	0.00343477	0.0488871
Gm21992	predicted gene 21992	5780	0.575651	4.97323	0.000180192	0.00438826
Zfp120	zinc finger protein 120	4376	0.570954	4.14694	0.0011169	0.019836
Tmem115	transmembrane protein 115	2194	0.569925	4.55568	0.00049493	0.0100745
Trmt10c	tRNA methyltransferase 10C, mitochondrial RNase P subunit	3002	0.567614	4.28827	0.000237265	0.00557133
Zfp160	zinc finger protein 160	7194	0.566842	3.79206	0.00268098	0.0402939
Itgb3	integrin beta 3	5901	0.566435	4.80721	0.00131358	0.0226562
Pglyrp2	peptidoglycan recognition protein 2	3239	0.566426	4.31805	0.000787563	0.0149825
Arl14ep	ADP-ribosylation factor-like 14 effector protein	5313	0.565127	3.94691	0.00289864	0.0428683
Zfp260	zinc finger protein 260	5790	0.555141	4.78032	0.00229052	0.0353665
Ccdc71	coiled-coil domain containing 71	3267	0.552369	4.82626	0.000232125	0.00546326
Mrpl50	mitochondrial ribosomal protein L50	2114	0.550487	4.07915	0.00205481	0.0324666
Chordc1	cysteine and histidine-rich domain (CHORD)-containing, zinc-binding protein 1	7498	0.549578	5.53855	0.0028149	0.0418428
Tmem208	transmembrane protein 208	1511	0.546323	4.80055	0.000762872	0.0146349
1600014C10Rik	RIKEN cDNA 1600014C10 gene	3948	0.544229	5.43187	0.000367388	0.0079902
Nol12	nucleolar protein 12	4321	0.543508	4.39585	0.000804877	0.0151688
Dck	deoxycytidine kinase	3781	0.537225	5.5945	0.00161474	0.0268267
Mto1	mitochondrial tRNA translation optimization 1	4078	0.536429	3.81787	0.00309027	0.0451442
Msantd4	Myb/SANT-like DNA-binding domain containing 4 with coiled-coils	4647	0.535668	3.92873	0.00350617	0.0496849
Calhm2	calcium homeostasis modulator family member 2	4361	0.531003	4.8675	0.00267916	0.0402939
Rbm14	RNA binding motif protein 14	3910	0.529945	5.46411	0.000983364	0.0177433
Pfdn6	prefoldin subunit 6	1193	0.526514	4.78103	0.00212407	0.033209
Terf2ip	telomeric repeat binding factor 2, interacting protein	4958	0.526051	4.46247	0.000353591	0.00777327
Tmem254a		2569	0.524555	4.82147	0.00104936	0.0187841
Trim21	tripartite motif-containing 21	3714	0.520518	4.91249	0.0016205	0.0269003
Rbm12	RNA binding motif protein 12	6689	0.519187	4.92366	0.00104327	0.0186915
Fbxo46	F-box protein 46	4936	0.518152	4.26394	0.00174843	0.0285807
Aar2	AAR2 splicing factor homolog	3615	0.516613	4.15972	0.00214005	0.0333983
Nudt16l1	nudix (nucleoside diphosphate linked moiety X)-type motif 16-like 1	1948	0.516425	4.79587	0.001189	0.0208864
Rbm43	RNA binding motif protein 43	2633	0.516139	5.03705	0.000256426	0.00595253
Tmem18	transmembrane protein 18	3257	0.515184	3.94722	0.00214683	0.0334784
Zfp952	zinc finger protein 952	4368	0.514957	4.04881	0.00178979	0.0290277
Psmd10	proteasome (prosome, macropain) 26S subunit, non-ATPase, 10	1469	0.514403	4.17755	0.00342781	0.0488811
Nck1	non-catalytic region of tyrosine kinase adaptor protein 1	4792	0.510885	5.22957	0.00220136	0.0341454
Champ1	chromosome alignment maintaining phosphoprotein 1	4040	0.51036	4.8706	0.000803878	0.0151688
Slc35c1	solute carrier family 35, member C1	3275	0.509202	5.70454	0.00232239	0.0357231
Sumo2	small ubiquitin-like modifier 2	1736	0.507772	3.98723	0.00269749	0.0405122
Ncbp2	nuclear cap binding protein subunit 2	2305	0.502148	4.8206	0.000991079	0.0178667
Gpr65	G-protein coupled receptor 65	2069	0.498242	4.6837	0.00114063	0.0201868
Dhps	deoxyhypusine synthase	2324	0.492634	4.51449	0.00168385	0.0277198
Mthfd2	methylenetetrahydrofolate dehydrogenase (NAD+ dependent), methenyltetrahydrofolate cyclohydrolase	3487	0.489016	4.49325	0.0021606	0.0336673
Nubp2	nucleotide binding protein 2	1959	0.488674	5.07616	0.0011765	0.0207315
Vps26b	VPS26 retromer complex component B	5099	0.48706	5.20441	0.00304192	0.0446302
Inip	INTS3 and NABP interacting protein	5995	0.487024	4.94076	0.00106232	0.018966
Pdf	peptide deformylase (mitochondrial)	1704	0.486573	4.4752	0.000800409	0.0151688
Utp11	UTP11 small subunit processome component	4711	0.485544	4.76401	0.000476059	0.00978833
Ttc33	tetratricopeptide repeat domain 33	2163	0.483748	4.07246	0.00311677	0.0454291
Nagpa	N-acetylglucosamine-1-phosphodiester alpha-N-acetylglucosaminidase	2370	0.48286	5.22627	0.00334398	0.0479886
Pef1	penta-EF hand domain containing 1	1915	0.477539	4.62971	0.00353776	0.0499933
1600012H06Rik	RIKEN cDNA 1600012H06 gene	3294	0.473973	5.23737	0.00153835	0.025768
Thap11	THAP domain containing 11	1819	0.472224	5.04489	0.00168388	0.0277198
Snip1	Smad nuclear interacting protein 1	2428	0.462155	4.74933	0.00284481	0.0421973
Ulk4	unc-51-like kinase 4	8503	0.453828	5.39086	0.00157235	0.026208
Glo1	glyoxalase 1	12101	0.446196	4.6091	0.0028927	0.0428201
Trmt1l	tRNA methyltransferase 1 like	8211	0.444595	5.52832	0.00319417	0.0462303
Kbtbd4	kelch repeat and BTB (POZ) domain containing 4	3139	0.443348	4.53961	0.00280782	0.0417681
4930453N24Rik	RIKEN cDNA 4930453N24 gene	5948	0.428557	4.78106	0.00302947	0.0444797
Josd1	Josephin domain containing 1	3440	-0.439945	4.91389	0.00197312	0.0313219
Phactr4	phosphatase and actin regulator 4	4960	-0.445983	4.714	0.00277816	0.0414137
Sde2	SDE2 telomere maintenance homolog (S. pombe)	3471	-0.447105	4.97753	0.00294009	0.0433551
Vps18	VPS18 CORVET/HOPS core subunit	4786	-0.509259	5.27733	0.00029506	0.00666458
Usp6nl	USP6 N-terminal like	8059	-0.515022	5.34805	0.000666225	0.0129892
Map3k8	mitogen-activated protein kinase kinase kinase 8	4504	-0.520945	5.102	0.00179563	0.0290949
Klf16	Kruppel-like factor 16	2674	-0.543672	5.03416	0.00166878	0.0275667
Gstz1	glutathione transferase zeta 1 (maleylacetoacetate isomerase)	5088	-0.550344	3.59912	0.00269956	0.0405133
Ypel5	yippee like 5	4185	-0.552123	5.93251	0.00184912	0.029726
Fbrsl1	fibrosin-like 1	8309	-0.552666	5.73656	0.000583404	0.0116711
Psd	pleckstrin and Sec7 domain containing	7636	-0.553069	5.01268	0.00312396	0.0454729
Yrdc	yrdC domain containing (E.coli)	1981	-0.557901	4.97892	0.00129242	0.0223672
Phlpp2	PH domain and leucine rich repeat protein phosphatase 2	8449	-0.569553	4.2868	0.00147993	0.0249746
Ypel2	yippee like 2	4847	-0.573065	4.86195	0.00350504	0.0496849
Neil1	nei endonuclease VIII-like 1 (E. coli)	1871	-0.594546	5.09095	0.00164526	0.0272446
C9orf72	C9orf72, member of C9orf72-SMCR8 complex	4603	-0.600137	3.98994	0.000802338	0.0151688
Arid5b	AT rich interactive domain 5B (MRF1-like)	10060	-0.60211	5.12571	0.000811989	0.0152746
Epc2	enhancer of polycomb homolog 2	4697	-0.603166	5.34885	0.000433456	0.00909647
Slc41a2	solute carrier family 41, member 2	5349	-0.611323	4.09588	0.00263472	0.0396867
Tsc22d2	TSC22 domain family, member 2	11244	-0.614585	5.1566	0.000802341	0.0151688
Tex30	testis expressed 30	1926	-0.642975	3.50878	0.000726821	0.0140227
Traf4	TNF receptor associated factor 4	3292	-0.646188	4.72718	0.00247734	0.0376507
Mtmr10	myotubularin related protein 10	7873	-0.64649	3.65765	0.00313531	0.0455729
Gm17300		1527	-0.647943	3.31677	0.00246411	0.0375058
Mex3c	mex3 RNA binding family member C	3738	-0.650289	5.01599	0.000206531	0.00493272
Slc25a25	solute carrier family 25 (mitochondrial carrier, phosphate carrier), member 25	7862	-0.654575	4.3314	8.25772e-05	0.00229087
Ptp4a1	protein tyrosine phosphatase 4a1	5763	-0.681342	4.14463	0.000630195	0.0124781
Mgat4a	mannoside acetylglucosaminyltransferase 4, isoenzyme A	12881	-0.687654	5.61597	2.36306e-05	0.000775047
Iqcb1	IQ calmodulin-binding motif containing 1	5388	-0.691027	3.4122	0.0026706	0.0401974
Snhg1	small nucleolar RNA host gene 1	2969	-0.691471	5.89484	0.000430402	0.00906027
Map4k5	mitogen-activated protein kinase kinase kinase kinase 5	8614	-0.702925	4.43642	0.000265309	0.00612053
Samd8	sterile alpha motif domain containing 8	7639	-0.703285	4.47852	4.14404e-06	0.000167533
Bcar3	breast cancer anti-estrogen resistance 3	5604	-0.704925	6.00072	0.000788586	0.0149825
Klf11	Kruppel-like factor 11	4340	-0.706042	4.69366	8.13862e-05	0.00226091
Cdt1	chromatin licensing and DNA replication factor 1	3140	-0.711789	5.78642	0.00011105	0.0029442
Tmcc3	transmembrane and coiled coil domains 3	7153	-0.713062	4.98918	0.00233807	0.0359099
Cd274	CD274 antigen	3622	-0.718189	6.21069	0.0018825	0.0301028
Ppfibp2	PTPRF interacting protein, binding protein 2 (liprin beta 2)	10876	-0.719948	3.97271	0.00039972	0.00853813
Mapk6	mitogen-activated protein kinase 6	6675	-0.724461	5.51719	0.00031388	0.00700631
Zfp703	zinc finger protein 703	3392	-0.742096	5.49618	0.000173212	0.0042335
A530017D24Rik	RIKEN cDNA A530017D24 gene	2614	-0.745382	3.37668	0.00115572	0.0204185
Rgl1	ral guanine nucleotide dissociation stimulator,-like 1	6907	-0.745946	5.42399	0.00346317	0.0492128
Cpeb2	cytoplasmic polyadenylation element binding protein 2	7816	-0.748278	4.04371	0.00262006	0.0395245
Map1lc3a	microtubule-associated protein 1 light chain 3 alpha	1181	-0.75272	3.9373	0.00305527	0.0447488
Frat2	frequently rearranged in advanced T cell lymphomas 2	2161	-0.762907	3.71578	2.92716e-05	0.000938861
Parvb	parvin, beta	4416	-0.768868	5.53526	0.000418499	0.00886477
Gm37939		447	-0.768962	5.07988	0.000614178	0.0121966
Itprip	inositol 1,4,5-triphosphate receptor interacting protein	3950	-0.770381	6.03472	0.000185809	0.00450349
Gm11696	predicted gene 11696	4250	-0.775811	3.90293	1.79547e-06	8.05981e-05
Pde4b	phosphodiesterase 4B, cAMP specific	10560	-0.776474	6.52764	0.003417	0.0487612
Rapgef5	Rap guanine nucleotide exchange factor (GEF) 5	12785	-0.788043	3.58989	4.37469e-05	0.00131208
Vps37b	vacuolar protein sorting 37B	2789	-0.791843	6.88525	0.00331953	0.0477388
Sertad1	SERTA domain containing 1	1344	-0.822153	4.82429	0.00010197	0.00275008
Acot2	acyl-CoA thioesterase 2	2196	-0.828293	3.05909	0.000152219	0.00385475
Nid1	nidogen 1	6943	-0.838159	5.15676	0.00290913	0.0429921
Bcl2a1b	B cell leukemia/lymphoma 2 related protein A1b	817	-0.863801	6.0113	0.00127034	0.0220601
Odc1	ornithine decarboxylase, structural 1	3405	-0.865671	6.76876	0.000683332	0.0132696
Vamp2	vesicle-associated membrane protein 2	3809	-0.867508	6.46622	0.000486018	0.00994283
Sash1	SAM and SH3 domain containing 1	8568	-0.869933	5.18434	0.00172055	0.0281703
Zfand2a	zinc finger, AN1-type domain 2A	3407	-0.872831	4.44769	0.000149124	0.00379054
Insig1	insulin induced gene 1	3093	-0.885443	5.12937	2.02896e-07	1.21349e-05
Prr7	proline rich 7 (synaptic)	1359	-0.889342	3.57646	0.00222579	0.0344718
Zc3h12a	zinc finger CCCH type containing 12A	2882	-0.889582	5.94554	3.62085e-06	0.000149959
Cd55	CD55 molecule, decay accelerating factor for complement	4853	-0.890172	6.89223	0.00305508	0.0447488
Dennd5b	DENN/MADD domain containing 5B	18081	-0.890289	4.86003	0.000211426	0.00502847
Ddx3x	DEAD box helicase 3, X-linked	5277	-0.915408	8.03816	0.000360927	0.00790242
Gm45371		459	-0.915819	3.19511	0.00192046	0.0305576
Zfp781	zinc finger protein 781	4067	-0.917437	3.31553	0.000943236	0.0171563
Ets2	E26 avian leukemia oncogene 2, 3' domain	5780	-0.922575	5.50931	0.00167561	0.0276571
Zfp36l1	zinc finger protein 36, C3H type-like 1	2990	-0.923861	8.02147	0.000371817	0.00806065
Pex11g	peroxisomal biogenesis factor 11 gamma	3397	-0.936334	2.21721	0.000456698	0.00949586
Zc3h12c	zinc finger CCCH type containing 12C	6845	-0.937812	3.13133	0.00186589	0.0298999
Gm15337	predicted gene 15337	3888	-0.939346	2.45788	0.00129809	0.0224271
Dmwd	dystrophia myotonica-containing WD repeat motif	2556	-0.943447	3.92531	4.06848e-05	0.00123297
Zbtb21	zinc finger and BTB domain containing 21	6335	-0.94846	4.48462	7.55109e-10	7.99747e-08
Arl5b	ADP-ribosylation factor-like 5B	10428	-0.953375	3.62472	3.23453e-06	0.000137603
1700017B05Rik	RIKEN cDNA 1700017B05 gene	5235	-0.954931	6.19559	0.000492217	0.0100393
Mir142	microRNA 142	64	-0.957944	3.71548	0.00308531	0.0451041
Gm16083	predicted gene 16083	2547	-0.957953	3.07018	0.00147599	0.0249496
Adgrl2	adhesion G protein-coupled receptor L2	14198	-0.960931	2.50553	0.00245615	0.0374406
Epha2	Eph receptor A2	4674	-0.969818	5.61734	0.000370529	0.00804991
Gm49654		2223	-0.976287	1.87038	0.00144488	0.0244846
Tmem273	transmembrane protein 273	1604	-0.977715	3.33258	0.00353645	0.0499933
Derl3	Der1-like domain family, member 3	1993	-0.978557	4.13468	0.00275034	0.0410934
P2ry10	purinergic receptor P2Y, G-protein coupled 10	2982	-0.999683	5.99822	0.000634196	0.0125329
5430405H02Rik	RIKEN cDNA 5430405H02 gene	3851	-1.00136	4.04773	3.96222e-07	2.1601e-05
Snord22	small nucleolar RNA, C/D box 22	126	-1.00376	3.00694	0.00030942	0.0069314
Gm26964		832	-1.00404	2.511	0.000347691	0.00765183
Gm24452	predicted gene, 24452	72	-1.00719	2.05539	0.000788193	0.0149825
Gm22455	predicted gene, 22455	71	-1.0155	0.967231	0.00245492	0.0374406
Coq10b	coenzyme Q10B	4805	-1.01658	3.76331	1.71639e-06	7.74231e-05
Klf9	Kruppel-like factor 9	4815	-1.02104	4.81371	0.000413786	0.00879242
Rrad	Ras-related associated with diabetes	1577	-1.02254	3.83121	5.74392e-05	0.00166861
Gadd45a	growth arrest and DNA-damage-inducible 45 alpha	1764	-1.0238	4.82448	0.000374633	0.00810442
Slc40a1	solute carrier family 40 (iron-regulated transporter), member 1	9000	-1.02778	4.87865	4.63316e-05	0.00137943
Slc38a2	solute carrier family 38, member 2	8838	-1.02992	7.45266	0.000119352	0.00312357
Itgad	integrin, alpha D	4510	-1.0478	3.93477	0.00153062	0.0256808
E130102H24Rik	RIKEN cDNA E130102H24 gene	918	-1.05508	1.50939	0.00314805	0.0457254
Gch1	GTP cyclohydrolase 1	6251	-1.05557	4.57522	5.0752e-08	3.49845e-06
Junos	jun proto-oncogene, opposite strand	4117	-1.05678	5.32513	0.000890744	0.0164966
Gm47260		3105	-1.05985	2.26819	0.000182212	0.00443215
Fcnaos	ficolin A, opposite strand	1617	-1.06325	6.88649	0.000857734	0.0160018
Nxpe2	neurexophilin and PC-esterase domain family, member 2	4102	-1.0645	3.77484	1.98193e-07	1.18887e-05
Zfp612	zinc finger protein 612	6083	-1.0703	5.87837	0.00232674	0.0357628
SNORD83A		93	-1.07248	1.83662	0.000913961	0.016789
Il1b	interleukin 1 beta	1907	-1.08524	5.28921	0.00211596	0.0332007
E230016M11Rik	RIKEN cDNA E230016M11 gene	3841	-1.08603	3.55224	0.00036117	0.00790242
Gm43621		2022	-1.09067	4.37272	0.000242942	0.00567191
Dync2i1	dynein 2 intermediate chain 1	8110	-1.09427	1.81913	0.0035244	0.0498739
Vegfa	vascular endothelial growth factor A	4285	-1.10007	3.15322	0.000607826	0.0121059
Gm10575	predicted gene 10575	3871	-1.10188	2.42124	0.00242566	0.0370313
Gm10790	predicted gene 10790	1958	-1.10473	4.10263	0.000789831	0.0149825
Gpr183	G protein-coupled receptor 183	2887	-1.10502	5.60444	5.30787e-07	2.80352e-05
Gm41442	predicted gene, 41442	4634	-1.11455	1.68186	0.000254958	0.00593201
Egr3	early growth response 3	4406	-1.11662	5.2274	0.00028985	0.00657091
Cfap73	cilia and flagella associated protein 73	921	-1.12423	1.03975	0.000928345	0.0169895
B3gnt7	UDP-GlcNAc:betaGal beta-1,3-N-acetylglucosaminyltransferase 7	4137	-1.12452	2.44214	0.000282666	0.00646571
Mir6910	microRNA 6910	66	-1.12839	0.586896	0.00189539	0.0302534
Gm44250		4229	-1.13246	3.86999	0.000124885	0.00325581
Dbndd1	dysbindin (dystrobrevin binding protein 1) domain containing 1	2645	-1.13886	0.0552322	0.00350287	0.0496849
Tiparp	TCDD-inducible poly(ADP-ribose) polymerase	4358	-1.14162	5.35621	3.47076e-08	2.47642e-06
Tgif2	TGFB-induced factor homeobox 2	3832	-1.14584	4.04605	2.43948e-08	1.83729e-06
C6	complement component 6	3556	-1.15051	1.47188	0.00170764	0.0280039
Stk17b	serine/threonine kinase 17b (apoptosis-inducing)	5185	-1.15862	8.31498	6.78054e-05	0.00193383
Gm45221		2272	-1.16304	1.48685	0.00315356	0.0457669
Gm26202	predicted gene, 26202	65	-1.1655	1.5091	0.000592279	0.011831
Gm614	predicted gene 614	774	-1.16785	3.01357	1.14048e-07	7.27012e-06
Gm24119	predicted gene, 24119	246	-1.17177	0.902367	0.0011928	0.020892
Gm24029	predicted gene, 24029	143	-1.17399	2.86564	6.87461e-06	0.000263764
Fcna	ficolin A	1374	-1.17575	8.37986	0.000447885	0.00935086
Gm50452		84	-1.18155	0.853534	0.00335231	0.0480403
Nfil3	nuclear factor, interleukin 3, regulated	2026	-1.18162	5.12413	0.000637921	0.0125821
Gm29237		448	-1.18655	1.16646	0.00257114	0.0389308
Gm42829		2585	-1.18855	1.24548	0.00186055	0.0298378
Eya1	EYA transcriptional coactivator and phosphatase 1	7808	-1.19294	1.17022	0.000692665	0.0134274
C1qa	complement component 1, q subcomponent, alpha polypeptide	1040	-1.19477	10.3144	0.000192931	0.00464291
Mafk	v-maf musculoaponeurotic fibrosarcoma oncogene family, protein K (avian)	3901	-1.20097	5.69125	1.77063e-10	2.23639e-08
Gm24523	predicted gene, 24523	132	-1.20506	0.0384952	0.00133286	0.0228724
Ctla4	cytotoxic T-lymphocyte-associated protein 4	2330	-1.20566	4.81065	1.29948e-06	6.15965e-05
Gm43162		1770	-1.20782	3.87594	1.31245e-05	0.00046496
Impact	impact, RWD domain protein	5129	-1.2083	5.03215	3.89518e-11	5.57807e-09
Slc22a23	solute carrier family 22, member 23	6386	-1.20873	1.5066	0.000650638	0.012771
Tob2	transducer of ERBB2, 2	6664	-1.21222	6.78085	5.89354e-07	3.08879e-05
Spry2	sprouty RTK signaling antagonist 2	2087	-1.21852	3.00807	5.64058e-05	0.00164564
Rasgef1b	RasGEF domain family, member 1B	13805	-1.22705	5.71286	8.89648e-08	5.8737e-06
Rgcc	regulator of cell cycle	918	-1.2302	3.68452	1.61957e-07	9.97999e-06
Chst1	carbohydrate sulfotransferase 1	2680	-1.2379	3.21968	0.000415448	0.00880931
Jun	jun proto-oncogene	3189	-1.24213	8.67144	0.00147871	0.0249746
Igkj5	immunoglobulin kappa joining 5	42	-1.2458	7.3231	0.00226405	0.035011
Snhg15	small nucleolar RNA host gene 15	2652	-1.24947	4.6732	1.41088e-08	1.12954e-06
Ifrd1	interferon-related developmental regulator 1	5858	-1.25324	5.23612	8.08872e-06	0.000305165
Clec4n	C-type lectin domain family 4, member n	1420	-1.25714	3.18691	0.000189268	0.00457098
Slc34a1	solute carrier family 34 (sodium phosphate), member 1	4676	-1.26285	2.71468	0.00163403	0.0271027
Mir7-1	microRNA 7-1	108	-1.28174	0.312425	0.000962129	0.017422
Dusp10	dual specificity phosphatase 10	3042	-1.282	4.81861	2.6316e-07	1.50888e-05
Mir1981	microRNA 1981	82	-1.28327	0.356517	0.00284497	0.0421973
Snora41	small nucleolar RNA, H/ACA box 41	132	-1.28617	0.974456	0.000647231	0.0127164
Chrna2	cholinergic receptor, nicotinic, alpha polypeptide 2 (neuronal)	3787	-1.28692	1.23924	0.000903743	0.0166615
Ptprm	protein tyrosine phosphatase, receptor type, M	8828	-1.29169	3.73362	0.000340215	0.00751985
Gm43328		1434	-1.29811	1.77836	0.000150298	0.00381562
Spty2d1	SPT2 chromatin protein domain containing 1	6788	-1.29932	5.57322	1.26922e-10	1.66513e-08
Lncpint	long non-protein coding RNA, Trp53 induced transcript	7378	-1.30137	1.09451	5.81742e-05	0.00168755
Mir17hg	Mir17 host gene (non-protein coding)	3536	-1.30169	2.81313	7.36865e-06	0.000280602
Fosl1	fos-like antigen 1	2033	-1.30685	-0.045903	0.00251185	0.0381183
Gm11175	predicted gene 11175	877	-1.30939	8.50435	9.86343e-05	0.00268065
Gm45053		2499	-1.3098	1.76721	0.00010747	0.00287176
Hebp1	heme binding protein 1	3711	-1.31075	2.98421	7.46201e-05	0.00209875
Myc	myelocytomatosis oncogene	2717	-1.31169	7.14457	1.83059e-06	8.19933e-05
Dnajb4	DnaJ heat shock protein family (Hsp40) member B4	8765	-1.31308	4.06763	2.45522e-07	1.41895e-05
Jund	jun D proto-oncogene	1667	-1.31622	9.02926	0.00010123	0.00274076
Rarb	retinoic acid receptor, beta	5265	-1.31779	3.19219	0.000297928	0.00670915
Scamp5	secretory carrier membrane protein 5	3707	-1.3186	3.5803	0.000126485	0.00328909
0610040B10Rik	RIKEN cDNA 0610040B10 gene	2098	-1.32075	-0.170568	0.002724	0.0408198
C1qb	complement component 1, q subcomponent, beta polypeptide	1088	-1.32207	10.1722	6.60498e-05	0.00188906
Pmaip1	phorbol-12-myristate-13-acetate-induced protein 1	2732	-1.32422	5.1222	0.000109881	0.00292082
Rasip1	Ras interacting protein 1	3202	-1.32669	0.754313	0.000806913	0.0151931
Abcc3	ATP-binding cassette, sub-family C (CFTR/MRP), member 3	5698	-1.32882	4.28707	9.21437e-11	1.24089e-08
Nuak1	NUAK family, SNF1-like kinase, 1	5625	-1.32979	3.24344	0.000483443	0.00991008
Gm29170		3666	-1.33103	0.256755	0.00124993	0.0217428
Pigr	polymeric immunoglobulin receptor	4025	-1.33144	1.17534	0.000517394	0.0104689
Gm43109		753	-1.33513	0.987482	0.00140015	0.0238459
Mir7063	microRNA 7063	91	-1.34736	3.05242	2.20685e-05	0.000735678
Zc2hc1c	zinc finger, C2HC-type containing 1C	4632	-1.34887	0.638809	0.000470729	0.00971804
Pnrc1	proline-rich nuclear receptor coactivator 1	2095	-1.35034	7.30257	4.06647e-07	2.20511e-05
Ryr2	ryanodine receptor 2, cardiac	28790	-1.35515	3.51748	0.00013798	0.00353823
Copz2	coatomer protein complex, subunit zeta 2	2208	-1.35722	2.02581	0.000776985	0.0148776
Rpl22-ps1	ribosomal protein L22, pseudogene 1	386	-1.35772	-0.205765	0.00178855	0.0290277
Nr1h3	nuclear receptor subfamily 1, group H, member 3	2515	-1.36143	3.30927	4.83839e-05	0.00143007
Gm25835	predicted gene, 25835	144	-1.36939	1.75758	2.91763e-05	0.000937283
Adgb	androglobin	6192	-1.38357	4.92631	0.000266262	0.00613186
Gm37780		1873	-1.39251	0.733468	0.000209669	0.00499837
Adrb1	adrenergic receptor, beta 1	3382	-1.39254	0.982555	0.000126056	0.00328215
Trem1	triggering receptor expressed on myeloid cells 1	2996	-1.39475	4.1413	1.00078e-05	0.000366024
Itga9	integrin alpha 9	7691	-1.39546	4.52543	3.10086e-09	2.7778e-07
Gm49476		289	-1.4014	2.73935	0.00016731	0.00412393
Vcam1	vascular cell adhesion molecule 1	8870	-1.40172	5.01003	3.3612e-12	5.69583e-10
Snora21	small nucleolar RNA, H/ACA box 21	137	-1.4091	0.32984	0.000502147	0.0102009
Hmox1	heme oxygenase 1	1751	-1.41277	6.79666	9.34036e-07	4.6101e-05
Timd4	T cell immunoglobulin and mucin domain containing 4	2173	-1.41341	7.24647	0.00119096	0.0208864
Gm45222		4307	-1.41376	2.03256	0.0013455	0.0230504
Tnfrsf12a	tumor necrosis factor receptor superfamily, member 12a	1932	-1.41578	2.28103	8.39243e-06	0.000314291
Dmpk	dystrophia myotonica-protein kinase	4330	-1.4169	5.53185	3.29047e-08	2.3812e-06
Ighv9-3	immunoglobulin heavy variable V9-3	351	-1.42044	6.02945	0.00206709	0.03261
Nr4a3	nuclear receptor subfamily 4, group A, member 3	5987	-1.42498	3.54147	0.000137142	0.00352565
Plk3	polo like kinase 3	2531	-1.42685	5.00262	1.58107e-08	1.24617e-06
Cd5l	CD5 antigen-like	2036	-1.42794	9.44647	2.70618e-05	0.000874884
Fblim1	filamin binding LIM protein 1	4457	-1.44108	4.65317	1.5394e-05	0.000538789
Ackr3	atypical chemokine receptor 3	3348	-1.44113	4.34165	0.000287303	0.0065486
0610040F04Rik	RIKEN cDNA 0610040F04 gene	2150	-1.44302	3.60867	5.23001e-06	0.000207314
Gm11212	orosomucoid 1 pseudogene	618	-1.45554	1.3061	0.00169071	0.0277711
Ighv2-9	immunoglobulin heavy variable 2-9	362	-1.45623	3.87282	0.000928693	0.0169895
Cage1	cancer antigen 1	4523	-1.45647	0.674292	8.51572e-05	0.00234962
Gm10134	predicted gene 10134	1679	-1.45961	4.04538	0.000433463	0.00909647
Rab3il1	RAB3A interacting protein (rabin3)-like 1	7161	-1.46632	4.25496	0.000122156	0.00319286
Siah2	siah E3 ubiquitin protein ligase 2	2999	-1.47219	5.09304	1.00344e-13	2.0405e-11
Mafb	v-maf musculoaponeurotic fibrosarcoma oncogene family, protein B (avian)	3363	-1.47231	7.58789	3.54652e-07	1.97045e-05
Il20rb	interleukin 20 receptor beta	4206	-1.47256	1.55802	1.38032e-05	0.000486463
Sema6d	sema domain, transmembrane domain (TM), and cytoplasmic domain, (semaphorin) 6D	10559	-1.47289	1.85497	9.16488e-06	0.000340087
Bhlhe40	basic helix-loop-helix family, member e40	4705	-1.47505	7.48947	7.52354e-08	5.03261e-06
Snora75	small nucleolar RNA, H/ACA box 75	133	-1.47563	0.582957	0.00060885	0.0121144
Sds	serine dehydratase	1694	-1.47983	0.0251466	0.000363492	0.00793092
Ighv11-2	immunoglobulin heavy variable V11-2	461	-1.48826	5.15126	0.00311745	0.0454291
E030022I16Rik	RIKEN cDNA E030022I16 gene	2766	-1.48918	2.13215	2.56703e-06	0.000111302
Wipf3	WAS/WASL interacting protein family, member 3	7114	-1.49207	0.728799	0.00150266	0.0253371
Dnajb9	DnaJ heat shock protein family (Hsp40) member B9	2549	-1.4946	5.57999	2.11857e-09	2.01314e-07
Pim3	proviral integration site 3	2427	-1.49546	5.44717	2.70789e-08	2.01703e-06
Gm50012	predicted gene, 50012	1878	-1.49642	2.15941	3.52106e-06	0.000146723
Naip3-ps1	NLR family, apoptosis inhibitory protein 3, pseudogene 1	1571	-1.50037	1.07514	0.000726804	0.0140227
Fam43a	family with sequence similarity 43, member A	3075	-1.50053	6.89526	8.37437e-09	7.0369e-07
Fras1	Fraser extracellular matrix complex subunit 1	17709	-1.51461	4.71461	9.21178e-12	1.4521e-09
Rilpl2	Rab interacting lysosomal protein-like 2	3925	-1.51631	6.91994	5.22594e-07	2.76743e-05
Mir22	microRNA 22	95	-1.52051	-0.0368716	0.000289435	0.00656882
Rab30	RAB30, member RAS oncogene family	9642	-1.52288	4.28845	7.02635e-07	3.61724e-05
C1qc	complement component 1, q subcomponent, C chain	1931	-1.529	10.2594	1.1119e-06	5.35792e-05
Sptb	spectrin beta, erythrocytic	12147	-1.5303	2.58535	0.00015799	0.00396144
Mertk	MER proto-oncogene tyrosine kinase	4336	-1.53488	6.12592	1.93613e-07	1.17526e-05
Gm40634	predicted gene, 40634	2001	-1.53607	-0.225174	0.000658612	0.012915
Mrc1	mannose receptor, C type 1	6371	-1.53883	6.55968	0.000326994	0.00727508
Gm22988	predicted gene, 22988	144	-1.54051	1.66252	2.95533e-05	0.000944915
Kif1a	kinesin family member 1A	9330	-1.54123	-0.675569	0.00131667	0.0226902
Hcar2	hydroxycarboxylic acid receptor 2	1930	-1.54637	4.2501	3.52771e-07	1.96537e-05
Rps6kl1	ribosomal protein S6 kinase-like 1	4235	-1.54696	1.50667	6.63492e-05	0.00189496
Fgfrl1	fibroblast growth factor receptor-like 1	2782	-1.54915	1.2957	2.25528e-05	0.000748143
Gm26885	predicted gene, 26885	6618	-1.55411	6.04133	1.79566e-08	1.3884e-06
Trib1	tribbles pseudokinase 1	6248	-1.55461	6.02138	0.000201065	0.00481585
Cela1	chymotrypsin-like elastase family, member 1	2306	-1.55626	1.32757	2.52924e-05	0.0008216
Kcnj10	potassium inwardly-rectifying channel, subfamily J, member 10	5407	-1.56182	1.66853	3.65931e-05	0.00113261
Spic	Spi-C transcription factor (Spi-1/PU.1 related)	3841	-1.56351	2.48248	6.08707e-06	0.000238498
Gm20513	predicted gene 20513	719	-1.57347	2.01355	3.38235e-06	0.000141523
Kcnk7	potassium channel, subfamily K, member 7	1566	-1.5775	-0.368049	0.000443732	0.00927368
Gm15880	predicted gene 15880	2884	-1.57892	1.58837	0.00212466	0.033209
Kdm6b	KDM1 lysine (K)-specific demethylase 6B	6954	-1.58449	6.58067	2.7528e-08	2.043e-06
Epb41l3	erythrocyte membrane protein band 4.1 like 3	13031	-1.58972	1.83801	0.000110527	0.00293416
Trp53inp2	transformation related protein 53 inducible nuclear protein 2	5257	-1.59291	4.63093	8.9935e-15	2.12654e-12
Pim1	proviral integration site 1	3362	-1.59324	8.1661	2.63413e-07	1.50888e-05
Gm10036	ribosomal protein L11 pseudogene	534	-1.59436	0.537316	0.00261485	0.0395044
Bmp2	bone morphogenetic protein 2	3555	-1.59456	3.06394	0.00156008	0.0260248
mt-Tl2		71	-1.59631	0.0534895	0.00234608	0.0360056
Rel	reticuloendotheliosis oncogene	7466	-1.59636	6.94892	2.07836e-10	2.57704e-08
Gm15408	predicted gene 15408	1379	-1.5978	2.07198	0.000164015	0.00407731
Cd14	CD14 antigen	1732	-1.60421	7.72282	0.000262148	0.00606459
Gm17194		348	-1.61838	4.01646	1.04067e-09	1.06879e-07
Ghrl	ghrelin	1079	-1.62141	-0.641941	0.00116842	0.0206069
Jph1	junctophilin 1	4998	-1.62232	-0.820914	0.00193026	0.0306895
Gpd1	glycerol-3-phosphate dehydrogenase 1 (soluble)	2961	-1.62332	1.19674	0.0011112	0.0197519
Irf4	interferon regulatory factor 4	4903	-1.62347	7.11105	6.50259e-10	6.99631e-08
Gm19187	solute carrier family 1 (neutral amino acid transporter), member 5 pseudogene	892	-1.62577	-0.828007	0.00229783	0.0353987
Slc6a9	solute carrier family 6 (neurotransmitter transporter, glycine), member 9	5141	-1.62778	0.591495	0.000280315	0.00641914
Rai14	retinoic acid induced 14	8462	-1.62946	5.12308	1.98108e-07	1.18887e-05
1810046K07Rik	RIKEN cDNA 1810046K07 gene	1497	-1.63333	2.18355	3.86277e-05	0.00118297
A030001D20Rik	RIKEN cDNA A030001D20 gene	1542	-1.6373	-0.100899	0.000154376	0.00389968
Klf6	Kruppel-like factor 6	4391	-1.64063	7.72994	1.75842e-06	7.91093e-05
Gm24916	predicted gene, 24916	79	-1.64095	-0.855121	0.00208137	0.0327915
Tamalin	trafficking regulator and scaffold protein tamalin	2033	-1.64618	2.42933	5.13075e-07	2.72412e-05
Gm42529	predicted gene 42529	741	-1.65069	-0.972439	0.00279024	0.041537
Ms4a14	membrane-spanning 4-domains, subfamily A, member 14	4065	-1.65148	-0.180498	0.00154598	0.0258365
Gfra2	glial cell line derived neurotrophic factor family receptor alpha 2	3539	-1.65813	2.06643	0.000285276	0.00651807
Dusp4	dual specificity phosphatase 4	2740	-1.66038	3.52539	1.35858e-06	6.35097e-05
Mir155hg	Mir155 host gene (non-protein coding)	1433	-1.67431	0.115004	7.22852e-05	0.00204439
Gm47879		503	-1.68617	-0.318029	0.00010835	0.00288878
Gm49751		2722	-1.6923	2.17834	6.82798e-06	0.000262712
Slco2a1	solute carrier organic anion transporter family, member 2a1	13545	-1.70122	1.65085	0.000429841	0.00905783
Tmem184a	transmembrane protein 184a	5277	-1.70252	1.95957	3.29791e-06	0.000138579
Ighj1	immunoglobulin heavy joining 1	53	-1.70517	7.36253	0.000188274	0.00455239
Kel	Kell blood group	2773	-1.70558	1.49436	0.000640448	0.0126114
Kdelr3	KDEL (Lys-Asp-Glu-Leu) endoplasmic reticulum protein retention receptor 3	1411	-1.70745	-0.0849285	0.00145608	0.0246335
Cdkn1a	cyclin-dependent kinase inhibitor 1A (P21)	3553	-1.71167	6.03994	1.35026e-06	6.34123e-05
Slc22a21	solute carrier family 22 (organic cation transporter), member 21	3645	-1.71357	0.995587	0.000101355	0.00274076
Gm6225	predicted gene 6225	7740	-1.71567	0.777143	9.45339e-06	0.000348887
Gm14519	predicted gene 14519	312	-1.71644	-0.803134	0.00142833	0.0242446
Slc25a2	solute carrier family 25 (mitochondrial carrier, ornithine transporter) member 2	1346	-1.72036	-0.916738	0.00119062	0.0208864
Dynlt4	dynein light chain Tctex-type 4	1111	-1.74477	1.41719	8.85258e-05	0.00243267
Zfp651	zinc finger protein 651	7063	-1.75032	0.766401	0.00229619	0.0353987
Fzd4	frizzled class receptor 4	6720	-1.75325	3.08165	2.19814e-06	9.67516e-05
Gm44941		627	-1.75735	-0.595244	0.00104169	0.0186797
Snord16a	small nucleolar RNA, C/D box 16A	99	-1.75744	1.06016	1.06497e-05	0.000386028
Dlc1	deleted in liver cancer 1	14694	-1.75844	-0.550867	0.000784304	0.0149754
Ighv1-80	immunoglobulin heavy variable 1-80	351	-1.76395	5.65157	0.0017553	0.028647
Mir5129	microRNA 5129	78	-1.76405	1.55955	0.000394399	0.00846002
Tgif1	TGFB-induced factor homeobox 1	5625	-1.77694	5.79452	1.3255e-17	3.90637e-15
Fam209	family with sequence similarity 209	698	-1.78056	0.276131	0.000568014	0.0114136
Junb	jun B proto-oncogene	2301	-1.78092	9.74586	2.5409e-05	0.00082407
Gm49376		367	-1.78113	0.505202	1.67935e-05	0.000581765
B3galnt1	UDP-GalNAc:betaGlcNAc beta 1,3-galactosaminyltransferase, polypeptide 1	2028	-1.78656	1.79283	0.000842877	0.0157826
Gm5171	non-POU-domain-containing, octamer binding protein pseudogene	1415	-1.79751	-0.742664	0.000804818	0.0151688
Gm45769		1828	-1.79843	0.0847563	0.000171308	0.00420211
Rhob	ras homolog family member B	2349	-1.79888	6.94239	4.71279e-10	5.23687e-08
Gm22728	predicted gene, 22728	129	-1.79944	-0.701219	0.000105328	0.00281821
Gm15892		1333	-1.80041	-1.34289	0.0024674	0.0375278
Mpp7	membrane protein, palmitoylated 7 (MAGUK p55 subfamily member 7)	20164	-1.80081	2.96299	3.63046e-12	6.10127e-10
Igkv14-126	immunoglobulin kappa variable 14-126	358	-1.81009	6.2492	0.00105892	0.0189219
Gm42462		1363	-1.81012	-0.406367	0.000769824	0.0147544
Mir22hg	Mir22 host gene (non-protein coding)	1924	-1.81074	2.96203	2.87694e-08	2.112e-06
Il1a	interleukin 1 alpha	1974	-1.81276	2.43326	6.55311e-05	0.00187686
Gm5127	predicted gene 5127	2150	-1.82581	3.85282	2.56917e-11	3.7858e-09
Fosl2	fos-like antigen 2	9680	-1.83762	5.82933	1.18142e-10	1.5702e-08
Ache	acetylcholinesterase	4623	-1.84173	0.222193	6.28857e-05	0.0018113
Gm10051	predicted pseudogene 10051	414	-1.8495	0.0500942	0.00133105	0.0228606
Rasd1	RAS, dexamethasone-induced 1	1611	-1.85049	0.644147	0.00299138	0.0440157
Bex4	brain expressed X-linked 4	837	-1.85756	-0.80278	0.00154195	0.025807
Gem	GTP binding protein (gene overexpressed in skeletal muscle)	2104	-1.86796	4.55972	1.87378e-09	1.81444e-07
Ighv1-58	immunoglobulin heavy variable 1-58	351	-1.86939	3.52699	0.00315541	0.0457669
Slco2b1	solute carrier organic anion transporter family, member 2b1	5958	-1.87286	1.76384	1.92112e-06	8.56711e-05
Klf4	Kruppel-like factor 4 (gut)	3049	-1.88742	6.66494	1.31385e-08	1.05602e-06
Kdm6bos		840	-1.89134	3.6085	1.9035e-13	3.72189e-11
Slc16a9	solute carrier family 16 (monocarboxylic acid transporters), member 9	3869	-1.90142	0.305721	1.10651e-05	0.00039895
Plaur	plasminogen activator, urokinase receptor	2617	-1.90184	7.15988	1.26856e-12	2.26283e-10
Gm48272		674	-1.90311	-0.778772	0.000177207	0.00432593
Ifng	interferon gamma	1295	-1.9052	3.36236	2.88472e-09	2.61879e-07
Hs3st2	heparan sulfate (glucosamine) 3-O-sulfotransferase 2	3049	-1.91178	-0.334875	0.00219997	0.0341454
Rps12-ps4	ribosomal protein S12, pseudogene 4	397	-1.91499	0.281626	0.001883	0.0301028
Gm15472	predicted gene 15472	847	-1.91778	-0.44739	0.00189297	0.0302384
Gm50394		1047	-1.9178	1.97695	1.66373e-05	0.000577337
Slc7a2	solute carrier family 7 (cationic amino acid transporter, y+ system), member 2	9135	-1.92119	7.1909	0.00224856	0.034798
H2bc8	H2B clustered histone 8	618	-1.93387	1.25471	3.9608e-05	0.00120779
Ppp1r15a	protein phosphatase 1, regulatory subunit 15A	2937	-1.93883	7.7501	2.02022e-05	0.000684415
6720427I07Rik	RIKEN cDNA 6720427I07 gene	5598	-1.94149	0.621636	6.66463e-06	0.000257653
Ccer2	coiled-coil glutamate-rich protein 2	1054	-1.95171	-0.216206	0.000161287	0.00402426
9530052E02Rik	RIKEN cDNA 9530052E02 gene	1849	-1.95356	1.02218	1.7646e-05	0.000608187
Gm44053		929	-1.95567	-0.454605	0.000244668	0.00570564
Gm17210	predicted gene 17210	391	-1.95823	-0.952867	0.00206032	0.0325285
Rgs1	regulator of G-protein signaling 1	6947	-1.98035	6.00941	0.00197714	0.0313369
Dyrk3	dual-specificity tyrosine-(Y)-phosphorylation regulated kinase 3	3178	-1.99167	2.59723	2.99017e-09	2.70245e-07
Pdgfa	platelet derived growth factor, alpha	3119	-1.99504	2.45418	8.1362e-05	0.00226091
Amn	amnionless	1843	-1.9973	-0.419539	1.5645e-05	0.000546634
Nfkbid	nuclear factor of kappa light polypeptide gene enhancer in B cells inhibitor, delta	2346	-2.01795	6.79942	3.48164e-10	4.11623e-08
2900089D17Rik	RIKEN cDNA 2900089D17 gene	2583	-2.02393	0.728388	0.000169911	0.00417288
Slc4a1	solute carrier family 4 (anion exchanger), member 1	4891	-2.02965	3.07567	4.19428e-05	0.00126356
Snora9	small nucleolar RNA, H/ACA box 9	133	-2.03301	1.01596	1.14328e-08	9.33678e-07
Gm15893		1559	-2.03395	-1.26838	0.00344203	0.0489466
Gm5425	predicted gene 5425	459	-2.04746	-0.95492	0.00185142	0.0297382
Shd	src homology 2 domain-containing transforming protein D	2574	-2.04969	-1.41718	0.000604122	0.0120439
Gm15008	predicted gene 15008	460	-2.05212	5.24814	1.12565e-05	0.000405133
Wsb2-ps	WD repeat and SOCS box-containing 2, pseudogene	1217	-2.06587	0.520441	6.05777e-05	0.00174978
Per1	period circadian clock 1	5631	-2.07261	6.81956	4.40464e-07	2.37582e-05
Marco	macrophage receptor with collagenous structure	1925	-2.08436	9.42915	0.00183114	0.0295299
Guca2b	guanylate cyclase activator 2b (retina)	870	-2.09442	-1.14199	0.000337769	0.00748207
ENSMUSG00002076317		77	-2.10672	-0.576592	0.000370948	0.00805041
Igkv8-18	immunoglobulin kappa variable 8-18	395	-2.11027	1.30494	0.00046302	0.00957834
Gask1b	golgi associated kinase 1B	9598	-2.12004	1.89493	0.00066273	0.0129458
Gypa	glycophorin A	1848	-2.12516	1.26345	0.000143898	0.00366813
Csrnp1	cysteine-serine-rich nuclear protein 1	3473	-2.1483	6.65486	1.61635e-05	0.000561855
Gm44829		3193	-2.1561	-0.444566	0.000562947	0.011323
Casp12	caspase 12	3840	-2.15682	0.349257	0.000896205	0.0165676
Igkv1-99	immunoglobulin kappa variable 1-99	376	-2.15867	3.13981	0.000825453	0.0154849
mt-Atp6		681	-2.1905	-0.0212086	3.56651e-05	0.00110895
Sgip1	SH3-domain GRB2-like (endophilin) interacting protein 1	10136	-2.19744	-0.708042	0.000196232	0.00470563
Ccl24	chemokine (C-C motif) ligand 24	1295	-2.2016	5.91895	0.000361409	0.00790242
Gm15536		114	-2.20701	0.383905	0.000105062	0.00281821
Dusp5	dual specificity phosphatase 5	2473	-2.20745	5.49454	6.08002e-13	1.13429e-10
Zbtb10	zinc finger and BTB domain containing 10	7414	-2.21549	3.7968	1.33646e-15	3.48421e-13
Cd69	CD69 antigen	6509	-2.21603	6.31076	5.77734e-11	7.93799e-09
Igf1	insulin-like growth factor 1	9904	-2.21782	4.31559	6.63615e-06	0.00025704
Rps18-ps3	ribosomal protein S18, pseudogene 3	456	-2.2466	0.977968	9.08073e-06	0.000337581
Gm48369		1740	-2.28426	3.73171	3.79429e-19	1.22471e-16
Dmtn	dematin actin binding protein	9804	-2.29256	0.969516	0.000329979	0.00733347
Gm45223		5138	-2.32814	-0.376466	0.00351393	0.0497603
Sik1	salt inducible kinase 1	5133	-2.33673	7.30142	5.52465e-08	3.78262e-06
A4galt	alpha 1,4-galactosyltransferase	2278	-2.33837	-0.230607	0.000258394	0.00598456
Btnl10	butyrophilin-like 10	4807	-2.34225	0.654309	4.02345e-05	0.00122297
Ptgs2	prostaglandin-endoperoxide synthase 2	4580	-2.35616	3.10987	0.00258088	0.0390492
Gm37660		1732	-2.40066	0.252198	6.38554e-08	4.34281e-06
Bambi	BMP and activin membrane-bound inhibitor	5074	-2.4091	2.41637	1.98283e-10	2.48894e-08
Tnfaip3	tumor necrosis factor, alpha-induced protein 3	7226	-2.44367	7.50884	8.96982e-06	0.000334681
Gm28693		2638	-2.46464	3.89488	3.32047e-06	0.00013922
Gm37352		2181	-2.47147	1.98638	1.74274e-07	1.06743e-05
Gm35363	predicted gene, 35363	1317	-2.47861	-1.39942	0.00132962	0.0228553
Gm49189		525	-2.49341	-1.58018	0.0005837	0.0116711
Gm10654	predicted gene 10654	1633	-2.50069	6.78434	3.53255e-05	0.00110007
Gm6377	predicted gene 6377	2795	-2.5025	3.44421	4.19912e-10	4.77807e-08
Gm50256		342	-2.50272	-0.379954	1.82693e-05	0.000626485
Gm15635		2870	-2.52889	-0.675015	0.000402164	0.00857232
Ppp1r1a	protein phosphatase 1, regulatory inhibitor subunit 1A	1306	-2.53099	-0.754342	9.28111e-06	0.000343773
Gm44164		2561	-2.53207	0.222001	3.57079e-08	2.53888e-06
H3c7	H3 clustered histone 7	1261	-2.53312	-1.08794	0.000141868	0.00362422
Gm28626	predicted gene 28626	520	-2.53347	-0.529806	3.8945e-07	2.14039e-05
Mir6898	microRNA 6898	77	-2.53877	9.00458	0.000113318	0.00298488
Igkv5-39	immunoglobulin kappa variable 5-39	347	-2.54518	8.38066	0.00015654	0.00393479
Plk2	polo like kinase 2	4491	-2.5494	5.38626	9.73965e-08	6.36835e-06
Akr1b7	aldo-keto reductase family 1, member B7	1281	-2.5536	-1.02061	0.000318739	0.00709918
Acod1	aconitate decarboxylase 1	2623	-2.5725	4.81741	1.21529e-06	5.81482e-05
Pdgfc	platelet-derived growth factor, C polypeptide	5089	-2.58621	1.50801	0.000822618	0.0154459
Fosb	FBJ osteosarcoma oncogene B	6243	-2.61184	8.36913	0.000486598	0.00994469
4930519L02Rik	RIKEN cDNA 4930519L02 gene	891	-2.62906	-1.36065	0.000202889	0.00485383
Cxcl2	chemokine (C-X-C motif) ligand 2	2068	-2.65483	6.41169	0.00121857	0.0212884
4933413J09Rik	RIKEN cDNA 4933413J09 gene	4837	-2.67367	2.9759	2.08365e-09	1.98925e-07
Gm5561	ribosomal protein L29 pseudogene	480	-2.678	-0.333195	4.45044e-07	2.39417e-05
Mir24-2	microRNA 24-2	107	-2.68466	0.655168	0.000401957	0.00857232
1700019L13Rik	RIKEN cDNA 1700019L13 gene	4947	-2.68801	2.15212	8.65084e-10	9.02128e-08
Ighv1-75	immunoglobulin heavy variable 1-75	373	-2.69553	5.64982	0.00132621	0.022816
Irs2	insulin receptor substrate 2	6323	-2.71317	6.12734	9.23913e-23	3.18437e-20
1700093J21Rik	RIKEN cDNA 1700093J21 gene	647	-2.71342	-0.994799	0.00169721	0.0278553
SNORA21B		95	-2.73131	-0.0694027	1.26272e-08	1.01895e-06
Gas6	growth arrest specific 6	2548	-2.75554	2.83018	5.2198e-05	0.00153167
Dusp8	dual specificity phosphatase 8	4870	-2.76039	-0.187642	1.2787e-05	0.000453793
Gm27194		2936	-2.76286	-0.598179	3.65883e-08	2.59241e-06
Lpar3	lysophosphatidic acid receptor 3	2464	-2.77184	5.23082	1.86993e-08	1.43491e-06
Igkv3-8	immunoglobulin kappa variable 3-8	339	-2.78406	-0.990877	0.00331043	0.0476416
Gm43652		675	-2.7915	0.62862	0.000660452	0.0129262
Tceal1	transcription elongation factor A (SII)-like 1	2803	-2.7997	-0.563082	0.000570665	0.0114556
Gm37790		3346	-2.81143	0.841036	3.71224e-07	2.0569e-05
Gm45363		1294	-2.8214	-1.55187	0.00335907	0.0481033
Gla	galactosidase, alpha	3265	-2.83352	4.56935	1.13623e-35	4.8136e-33
Mcpt1	mast cell protease 1	1014	-2.86025	-0.520945	0.00236686	0.0362972
Gm6061	peptidylprolyl isomerase A pseudogene 3_1245.1	492	-2.86081	0.588411	0.00070636	0.0136668
Mir7682	microRNA 7682	58	-2.88768	-0.996199	0.000388964	0.00836107
Gm15888		538	-2.88908	-0.705836	1.14875e-05	0.00041199
Mfsd6l	major facilitator superfamily domain containing 6-like	2060	-2.89678	-0.119588	3.24419e-05	0.00102758
9530078K11Rik	RIKEN cDNA 9530078K11 gene	694	-2.92272	0.874033	0.00230726	0.0355172
Gm9895	predicted gene 9895	618	-2.92327	-0.749268	6.25458e-06	0.000243653
Nr4a1	nuclear receptor subfamily 4, group A, member 1	3509	-2.97403	7.98203	3.77412e-05	0.00115932
Spa17	sperm autoantigenic protein 17	1061	-2.97817	-0.417536	1.136e-05	0.000408139
Il6	interleukin 6	2428	-2.98428	2.45388	0.000838744	0.0157197
Gm8818	predicted pseudogene 8818	1047	-3.04377	0.652516	4.83569e-10	5.34422e-08
Gm11688		308	-3.12787	0.00141839	1.3225e-10	1.72391e-08
Gm26532		690	-3.16583	2.98112	7.08705e-07	3.63927e-05
Smim38	small integral membrane protein 38	1278	-3.18709	-0.617711	3.1605e-07	1.77538e-05
9230114K14Rik	RIKEN cDNA 9230114K14 gene	2762	-3.23007	-0.213856	7.46679e-10	7.94959e-08
Trp73	transformation related protein 73	5538	-3.25409	-0.496687	4.06971e-06	0.000165185
Raet1d	retinoic acid early transcript delta	1441	-3.29746	-0.18236	4.72254e-09	4.10397e-07
Rpl19-ps7	ribosomal protein L19, pseudogene 7	592	-3.31046	-1.0359	0.000108391	0.00288878
Slit3	slit guidance ligand 3	6067	-3.33058	-1.00596	1.41046e-06	6.53344e-05
Rpl7a-ps5	ribosomal protein L7A, pseudogene 5	792	-3.33101	0.352952	3.19645e-08	2.32142e-06
Ighv1-62-2	immunoglobulin heavy variable 1-62-2	378	-3.36051	2.52816	4.6108e-05	0.00137479
9930120I10Rik	RIKEN cDNA 9930120I10 gene	865	-3.38839	0.0169005	8.6872e-12	1.39098e-09
Trim10	tripartite motif-containing 10	2245	-3.47106	0.528895	9.41784e-07	4.63537e-05
Atf3	activating transcription factor 3	2154	-3.53874	5.93694	1.20836e-08	9.8288e-07
Maff	v-maf musculoaponeurotic fibrosarcoma oncogene family, protein F (avian)	2594	-3.5776	3.05611	3.52453e-11	5.11939e-09
Gdf15	growth differentiation factor 15	1852	-3.59055	1.82315	9.55948e-10	9.91796e-08
Gm17971	ribosomal protein S2 pseudogene	806	-3.59102	0.0715704	2.32703e-11	3.45402e-09
Gm15327	predicted gene 15327	752	-3.64459	-0.585029	2.45621e-07	1.41895e-05
Gm48145		329	-3.68061	0.540285	0.000662639	0.0129458
Gm37689		275	-3.69084	-1.21892	2.91612e-07	1.65179e-05
Nr4a2	nuclear receptor subfamily 4, group A, member 2	4059	-3.73457	4.34726	5.81026e-12	9.60582e-10
Phyhip	phytanoyl-CoA hydroxylase interacting protein	2910	-3.79348	-0.655942	0.000396736	0.00849223
Gm17024		634	-3.84128	0.606551	4.60306e-10	5.14304e-08
Cd209c	CD209c antigen	1997	-3.88113	4.10675	1.34241e-06	6.31898e-05
Shroom3	shroom family member 3	13247	-3.88286	-0.856576	3.4396e-08	2.46283e-06
Gm17083		1366	-4.00668	-1.16621	5.95561e-06	0.000233798
Sh2d4a	SH2 domain containing 4A	2723	-4.05859	-0.0326237	9.61748e-10	9.92748e-08
A630081D01Rik	RIKEN cDNA A630081D01 gene	1833	-4.28947	-1.9198	0.00176439	0.0287491
Apol8	apolipoprotein L 8	2962	-4.62243	1.84566	1.9354e-18	5.78769e-16
Gm14052	heterogeneous nuclear ribonucleoprotein A3 pseudogene	1031	-4.6587	-2.09748	0.00276545	0.0412888
Efcc1	EF hand and coiled-coil domain containing 1	4053	-4.93839	-0.734113	0.000866527	0.0160921
5530402G07Rik	RIKEN cDNA 5530402G07 gene	743	-4.95986	-2.01872	0.00302094	0.0443972
Gm37618		3075	-5.14605	-2.11534	0.000675163	0.0131382
Iqcn	IQ motif containing N	4584	-5.22129	-0.115221	1.79072e-08	1.3884e-06
Zfp750	zinc finger protein 750	3232	-5.26305	-1.98307	0.00277992	0.0414137
Dnajb8	DnaJ heat shock protein family (Hsp40) member B8	1411	-5.36232	-1.69383	0.000238835	0.00559104
Gm36999		1046	-5.36931	-1.08408	0.000673206	0.0131127
Gm37864		3075	-5.60679	-1.61341	1.21572e-08	9.8493e-07
Gm16103	enolase 1, alpha non-neuron pseudogene	1279	-5.63339	-0.676731	1.9126e-11	2.86339e-09
Mir27a	microRNA 27a	87	-5.6459	0.98437	2.24301e-09	2.10191e-07
ENSMUSG00002075935		121	-5.76271	2.59009	0.00154926	0.0258655
Gm25483	predicted gene, 25483	227	-5.79074	-1.48528	2.2034e-07	1.29497e-05
Opn1mw	opsin 1 (cone pigments), medium-wave-sensitive (color blindness, deutan)	1562	-5.79893	-1.35315	0.000945695	0.0171856
Gm13542	predicted gene 13542	637	-5.87984	-1.40088	0.00139743	0.0238196
Gm49933		228	-5.8925	-1.30416	0.00016534	0.00409068
Runx2os2	runt related transcription factor 2, opposite strand 2	818	-5.91911	0.401435	2.51859e-05	0.000819449
Kcnk3	potassium channel, subfamily K, member 3	3976	-5.94166	0.392785	0.00289328	0.0428201
Ccdc7a	coiled-coil domain containing 7A	6578	-5.94223	-1.10044	8.63537e-05	0.00237941
Gm29561		631	-5.94302	-1.52024	4.66725e-05	0.00138553
Cbln2	cerebellin 2 precursor protein	2894	-5.94658	-1.44987	0.00274214	0.041001
Gm15739		872	-6.0209	-1.54581	0.000289188	0.00656882
Gm49394		4738	-6.06507	0.825095	3.09562e-09	2.7778e-07
Gm37088		406	-6.14294	-0.892082	0.000377925	0.00815829
Scgb3a1	secretoglobin, family 3A, member 1	598	-6.30535	-0.118634	0.000411922	0.00876346
Gm43058		625	-6.31217	-1.04456	4.84744e-07	2.59402e-05
Mfap2	microfibrillar-associated protein 2	1211	-6.33685	-0.64539	3.03057e-08	2.20884e-06
Gm11449	60S ribosomal protein L29 pseudogene	476	-6.37797	1.11075	0.000973399	0.0175947
Gm37083	predicted gene, 37083	711	-6.38137	1.00077	0.000222622	0.00526397
Tmem89	transmembrane protein 89	945	-6.43541	-1.37156	0.000268985	0.00618058
Olfr101	olfactory receptor 101	3081	-6.4637	0.300769	2.07127e-05	0.000697338
Gm37589		3994	-6.46414	-0.00812212	8.18432e-07	4.11951e-05
1700064M15Rik	RIKEN cDNA 1700064M15 gene	645	-6.48249	-0.448938	0.000295293	0.00666458
Gm46124	predicted gene, 46124	1183	-6.68712	-1.13971	1.77075e-05	0.000609109
Gm5523	glyceraldehyde-3-phosphate dehydrogenase pseudogene	997	-6.72518	0.908144	0.000158977	0.00398128
Gm10766	predicted gene 10766	606	-6.74544	1.98887	0.00143624	0.0243586
Gm46565	predicted gene, 46565	2960	-6.7951	8.1332	0.000133075	0.00344144
Cox7c-ps1	cytochrome c oxidase subunit 7C, pseudogene 1	372	-6.80056	1.94715	1.52618e-09	1.49927e-07
2410003L11Rik	RIKEN cDNA 2410003L11 gene	1144	-6.80424	1.09033	0.000101808	0.00274935
Gm8146	HAUS augmin-like complex, subunit 5 pseudogene	1847	-6.83444	0.630255	0.00145238	0.0245912
Gm37863		1457	-6.84967	5.4321	0.00212008	0.033209
Gm37653		3578	-6.85329	-0.812498	2.18594e-05	0.000729902
Gm10145	predicted gene 10145	462	-6.8846	1.44373	0.000617023	0.0122411
Gm12852	ribosomal protein S4, X-linked pseudogene	719	-6.89865	-0.20911	0.00180611	0.0292415
Gm24379		86	-6.90344	-0.644217	0.00258397	0.039067
Gm16225	predicted gene 16225	276	-6.91255	0.485385	0.00311871	0.0454291
Mir186	microRNA 186	71	-6.91579	0.0526552	5.4657e-19	1.68402e-16
Adipoq	adiponectin, C1Q and collagen domain containing	1381	-6.92327	1.92986	0.00159164	0.0264645
Rnu12	RNA U12, small nuclear	151	-6.927	0.827744	0.000190047	0.00457891
Gm50323		2268	-6.97667	1.82695	0.00298909	0.0440139
Gm23747	predicted gene, 23747	131	-7.00493	0.146703	1.33042e-07	8.32433e-06
Fgf16	fibroblast growth factor 16	1645	-7.00564	-0.490031	1.95423e-06	8.67668e-05
Gm26714		1655	-7.00755	3.18233	4.12911e-05	0.00124949
Plxna2	plexin A2	17174	-7.11018	1.18863	1.93934e-06	8.62944e-05
Gm17088		581	-7.13877	0.57694	0.000309502	0.0069314
Asb4	ankyrin repeat and SOCS box-containing 4	3932	-7.14327	2.36265	0.000114102	0.00300165
Gm3830	predicted gene 3830	1715	-7.1879	0.596559	2.91782e-08	2.13431e-06
Pard3bos1	par-3 family cell polarity regulator beta, opposite strand 1	1984	-7.1994	0.231581	0.00064127	0.0126114
Gm44553		2037	-7.19952	-0.217932	4.68168e-06	0.000187775
Slc13a2	solute carrier family 13 (sodium-dependent dicarboxylate transporter), member 2	2412	-7.21259	-0.498989	0.000789817	0.0149825
Myh14	myosin, heavy polypeptide 14	7273	-7.27001	0.620925	1.26449e-10	1.66513e-08
Mir6919	microRNA 6919	62	-7.2897	1.78074	2.62117e-06	0.000113408
Pcdh17	protocadherin 17	12991	-7.3302	1.74779	0.00273926	0.0409881
Col6a4	collagen, type VI, alpha 4	8526	-7.34075	1.92066	3.37541e-05	0.00106252
Gm44731		542	-7.36166	1.50666	3.86553e-07	2.13023e-05
Gm14780	valyl-tRNA synthetase pseudogene	2737	-7.37357	-0.0248431	0.00337432	0.0482877
Gm43747		1330	-7.38329	1.80129	2.19605e-08	1.6601e-06
Atp5l2-ps	ATP synthase, H+ transporting, mitochondrial FO complex, subunit G2, pseudogene	312	-7.39331	0.28617	0.000449161	0.00936788
Zfp618	zinc finger protein 618	9352	-7.39553	2.2376	1.98299e-05	0.000674316
Rpl12-ps1	ribosomal protein L12, pseudogene 1	498	-7.39585	-0.606651	0.0029673	0.0437247
Gm21909	predicted gene, 21909	439	-7.40558	0.386665	0.000715883	0.0138379
Tmem63c	transmembrane protein 63c	4089	-7.43705	2.53033	1.00905e-05	0.000368353
Dlk1	delta like non-canonical Notch ligand 1	5657	-7.43935	-0.515852	0.000165357	0.00409068
Rpl17-ps7	ribosomal protein L17, pseudogene 7	541	-7.44584	-0.560603	5.61176e-06	0.000221583
Gm29362		133	-7.45306	0.373644	0.00150993	0.0253969
ENSMUSG00002076596		136	-7.45306	0.373644	0.00150995	0.0253969
Gm38120		4642	-7.46254	0.0146037	0.00114992	0.0203335
Unc45b	unc-45 myosin chaperone B	4493	-7.50941	0.701171	0.00293952	0.0433551
Gm4349	SET domain, bifurcated 1 pseudogene	2559	-7.54611	0.847618	0.000455119	0.00947334
Ephb4	Eph receptor B4	4640	-7.55721	2.36307	2.21498e-05	0.000737178
Ndufa4l2	Ndufa4, mitochondrial complex associated like 2	1095	-7.70913	0.625145	0.00277639	0.0414137
Gm19739	predicted gene, 19739	153	-7.71068	-0.198165	0.000396026	0.00848597
Gm12946		519	-7.72112	1.53195	2.10569e-05	0.000706587
ENSMUSG00002076445		141	-7.73953	1.21489	0.00158617	0.026395
Ctrc	chymotrypsin C (caldecrin)	1123	-7.77928	-0.910238	9.57285e-06	0.000352652
Pgf	placental growth factor	2903	-7.79207	0.692329	0.000150797	0.00382352
Ndufs6b	NADH:ubiquinone oxidoreductase subunit S6B	348	-7.83004	1.60572	9.99613e-05	0.00271028
Gm15645	predicted gene 15645	2530	-7.84996	-0.248752	0.000161169	0.00402426
Gm48372		2415	-7.87459	4.19406	0.000153244	0.00387588
Gm8825	glyceraldehyde-3-phosphate dehydrogenase pseudogene	998	-7.91382	1.07333	0.000339091	0.00750317
Snord3b3	small nucleolar RNA, C/D box 3B3	215	-7.93149	0.848205	0.000513925	0.010409
Tnxb	tenascin XB	13488	-7.93352	0.600948	1.63812e-06	7.46886e-05
Gm49025		309	-7.95152	1.26629	0.00176269	0.0287445
Gm15543	predicted gene 15543	361	-7.953	1.22608	0.00238408	0.0364513
Lim2	lens intrinsic membrane protein 2	884	-7.96621	0.698684	0.00335136	0.0480403
Gm8508	golgin subfamily A member 7 pseudogene	363	-7.99782	0.896334	0.000962123	0.017422
Gm49258		303	-8.00339	0.226042	0.000611931	0.0121638
Btc	betacellulin, epidermal growth factor family member	4520	-8.00953	2.30546	1.3516e-05	0.000477998
Lims2	LIM and senescent cell antigen like domains 2	3060	-8.0127	1.85856	6.92156e-05	0.00196853
Gm50023		384	-8.01427	2.21797	3.76287e-05	0.00115761
ENSMUSG00002075453		216	-8.04918	0.955065	0.000475545	0.00978765
Hoxb2	homeobox B2	3488	-8.04996	0.0343021	0.000483138	0.00991008
Gm13608	BTG3 associated nuclear protein pseudogene	1406	-8.05262	-0.174581	0.00102424	0.0184155
Gm38299		3789	-8.05433	0.802265	1.308e-06	6.18564e-05
Hesx1	homeobox gene expressed in ES cells	1248	-8.05609	2.07229	7.8457e-08	5.2309e-06
Gm9726	LysM, putative peptidoglycan-binding, domain containing 1 pseudogene	678	-8.05917	0.903471	0.00150429	0.0253435
Nfib	nuclear factor I/B	14957	-8.06436	1.9979	2.84995e-05	0.000918444
Gm37199		4065	-8.06803	1.36446	0.00132314	0.0227825
Artn	artemin	2405	-8.08556	1.17619	0.00183866	0.0296034
Gm22781	predicted gene, 22781	137	-8.08872	2.62689	3.09716e-07	1.74462e-05
Gm17786	predicted gene, 17786	427	-8.09757	-0.651644	4.67135e-06	0.000187731
Gm42962		2325	-8.10262	0.2577	2.73528e-06	0.000118093
Gm15466	prothymosin alpha pseudogene	333	-8.1192	0.950832	0.00120863	0.0211511
Galnt17	polypeptide N-acetylgalactosaminyltransferase 17	9405	-8.13833	2.52815	2.00987e-05	0.000682316
Gm36199	predicted gene, 36199	4398	-8.16615	0.941598	4.0494e-06	0.000165019
Gm15290	predicted gene 15290	663	-8.168	1.04778	0.00343544	0.0488871
Gm5309	nucleosome assembly protein 1-like 1 pseudogene	677	-8.17364	0.261313	0.00187267	0.0299849
Gm14221	predicted gene 14221	1667	-8.17874	1.13926	0.00208955	0.0328623
Mfsd13b	major facilitator superfamily domain containing 13B	1971	-8.19184	1.98013	0.000165589	0.00409143
Gm8225	ribosomal protein S2 pseudogene	879	-8.19884	0.916664	0.0021232	0.033209
Gm38386		3421	-8.22162	-0.070984	0.00179005	0.0290277
Gm12630	ribosomal protein L7A pseudogene	784	-8.23239	1.70127	0.000189762	0.00457748
Gm48966		1643	-8.23249	0.100606	0.001581	0.0263305
Serpina3h	serine (or cysteine) peptidase inhibitor, clade A, member 3H	1434	-8.25738	0.393049	0.000426265	0.00900115
Gm9570	cold shock domain containing E1, RNA binding pseudogene	2372	-8.27043	-0.0285759	0.000484736	0.0099266
Ccdc159	coiled-coil domain containing 159	2183	-8.28283	2.4146	2.47173e-05	0.00080808
Gm20405		229	-8.29584	0.443698	0.000195906	0.00470563
Tekt5	tektin 5	1807	-8.34131	1.89165	0.00137914	0.023567
1700025N21Rik	RIKEN cDNA 1700025N21 gene	686	-8.358	3.05885	5.14413e-05	0.00151165
Gm4705	predicted gene 4705	354	-8.35833	1.07754	0.00128253	0.0222338
Gm2531	LSM6 homolog, U6 small nuclear RNA associated pseudogene	512	-8.36015	0.226382	2.52868e-22	8.57013e-20
Bglap3	bone gamma-carboxyglutamate protein 3	2629	-8.36428	0.958198	0.00200075	0.0316864
Gm8927	glyceraldehyde-3-phosphate dehydrogenase pseudogene	981	-8.36591	2.47968	8.0332e-08	5.32101e-06
Gm52993	predicted gene, 52993	2180	-8.39316	1.49055	0.00139107	0.0237311
Hs6st2	heparan sulfate 6-O-sulfotransferase 2	7807	-8.39701	1.07335	0.000341218	0.00753384
Gm16415	ribosomal protein L21 pseudogene	489	-8.40466	0.0478188	0.000946744	0.0171893
Plekhs1	pleckstrin homology domain containing, family S member 1	3628	-8.41423	2.5257	0.000358571	0.00786574
Gm37650		248	-8.41989	0.301766	0.000232855	0.00547411
Gm49397		586	-8.45686	0.0418495	6.15135e-05	0.00177429
Vldlr	very low density lipoprotein receptor	10068	-8.46481	2.51492	2.74357e-05	0.000885562
Dmrt2	doublesex and mab-3 related transcription factor 2	2337	-8.46921	2.53139	3.65115e-13	7.00435e-11
Adam32	a disintegrin and metallopeptidase domain 32	2993	-8.47134	2.86464	3.00592e-05	0.000958079
Dgkeos	diacylglycerol kinase, epsilon, opposite strand	2133	-8.47163	1.45781	6.83427e-06	0.000262712
Gm12195		469	-8.48755	2.65373	0.00107574	0.0191887
Gm17068	glyceraldehyde-3-phosphate dehydrogenase pseudogene	980	-8.50067	1.13639	3.529e-05	0.00110007
Tent5b	terminal nucleotidyltransferase 5B	2287	-8.50803	0.0574497	0.000845433	0.0158159
Nkd1	naked cuticle 1	4558	-8.51244	3.03936	5.42855e-05	0.00158606
Stfa2	stefin A2	471	-8.5133	0.165877	0.00200796	0.0317631
Bpifb4	BPI fold containing family B, member 4	3118	-8.54015	3.24492	8.20319e-06	0.000308491
Slc35f3	solute carrier family 35, member F3	3348	-8.54295	1.37167	0.000680537	0.0132301
Gm15730	60S ribosomal protein L27 pseudogene	415	-8.54414	1.15852	0.00333305	0.0478994
Gpbar1	G protein-coupled bile acid receptor 1	1075	-8.57094	0.409755	1.28611e-06	6.12485e-05
Gm38302		2076	-8.5864	1.43553	0.00328635	0.0473957
Mir7022	microRNA 7022	61	-8.59019	0.406701	0.000924782	0.0169724
Gm18856	zinc finger and BTB domain containing 7B pseudogene	1949	-8.5984	-0.0198184	3.50148e-05	0.00109769
Pou5f2	POU domain class 5, transcription factor 2	1394	-8.60216	1.20372	0.000438041	0.0091736
Gm11250		306	-8.60358	1.88892	0.00129035	0.0223504
Ttc30a2	tetratricopeptide repeat domain 30A2	2431	-8.68621	0.29791	0.000939504	0.0171037
Gm5552	diamine acetyltransferase 1-like	515	-8.70167	0.855983	0.000156121	0.00393397
Gm12259		328	-8.70601	2.40909	2.32223e-05	0.000764119
5830411K02Rik	RIKEN cDNA 5830411K02 gene	997	-8.71703	0.81832	0.000156915	0.00393933
Gm14277	Small nuclear ribonucleoprotein Sm D1 (snRNP core protein D1) (Sm-D1) (Sm-D autoantigen)	360	-8.71857	1.57138	2.04047e-05	0.00068815
Kirrel3os	kirre like nephrin family adhesion molecule 3, opposite strand	3799	-8.73167	1.72741	0.000305191	0.00684995
Gm26912		1483	-8.73272	1.16128	2.80296e-06	0.000120503
Gm50475		511	-8.73676	0.514929	2.99725e-05	0.000956815
Gm22513	predicted gene, 22513	164	-8.74237	0.934671	0.000136304	0.00350854
1520401A03Rik	RIKEN cDNA 1520401A03 gene	4111	-8.75039	3.0402	0.000660293	0.0129262
Rps13-ps5	ribosomal protein S13, pseudogene 5	456	-8.75361	0.731784	0.000145559	0.00370456
Gm10923	ribosomal protein L23A pseudogene	418	-8.7564	0.453169	0.000164565	0.00408102
Slc2a13	solute carrier family 2 (facilitated glucose transporter), member 13	8367	-8.75934	1.27197	0.000115326	0.00302878
Gm45413		3538	-8.75937	0.392196	0.00103361	0.0185511
H2ac10	H2A clustered histone 10	399	-8.76078	2.20272	0.000296515	0.00668474
Mir6918	microRNA 6918	58	-8.797	1.34622	4.01375e-05	0.00122185
Gm26550	predicted gene, 26550	1184	-8.85192	1.53408	0.00292741	0.0432308
Gm37672		4014	-8.8626	1.79571	0.0018282	0.0295286
Gm2534	predicted gene 2534	430	-8.87952	1.39674	0.000735205	0.014171
Gm37170		1934	-8.88574	1.41363	0.00151696	0.0254727
Gm24507	predicted gene, 24507	134	-8.90094	1.0489	0.000860303	0.0160204
Gm5190	transducin-like enhancer of split 6 pseudogene	357	-8.90098	2.11156	0.00333946	0.0479576
Igfn1	immunoglobulin-like and fibronectin type III domain containing 1	8996	-8.91196	0.660461	0.000559649	0.0112678
Mir3068	microRNA 3068	79	-8.92445	1.48048	0.000803233	0.0151688
Gm37750		129	-8.92651	0.887651	0.00216733	0.0337463
Gtf2a1l	general transcription factor IIA, 1-like	1888	-8.94636	0.0383444	1.23885e-06	5.91364e-05
Tfcp2l1	transcription factor CP2-like 1	9438	-8.9565	2.61616	2.27657e-05	0.000752358
Gm12112		231	-8.96324	1.54077	9.27512e-05	0.00253508
Mir1907	microRNA 1907	90	-8.99164	1.21193	8.39136e-05	0.00232477
Gm7667	ribosomal protein L13 pseudogene	625	-8.99985	6.75488	0.000255371	0.00593483
Me1	malic enzyme 1, NADP(+)-dependent, cytosolic	3848	-9.00522	2.89863	5.37238e-05	0.0015719
Gm4275	predicted gene 4275	2006	-9.03235	1.71015	0.00142335	0.0241802
Gm6599	predicted gene 6599	408	-9.03572	0.847735	1.75436e-07	1.07132e-05
Gm37292	predicted gene, 37292	758	-9.03706	2.58705	5.84252e-06	0.000229802
Gm49240		1187	-9.05349	1.3908	0.000372818	0.00807376
Gm10268	60S ribosomal protein L17 pseudogene	555	-9.06815	1.4563	3.42397e-11	5.00909e-09
Gm28372		1876	-9.073	0.991655	5.89034e-05	0.00170384
Gm29282		473	-9.07763	0.872646	1.1338e-08	9.29671e-07
Gm9947	predicted gene 9947	3566	-9.09185	0.995299	0.00218937	0.0340373
Rnase2b	ribonuclease, RNase A family, 2B (liver, eosinophil-derived neurotoxin)	759	-9.11121	1.55782	0.000286416	0.00653677
Rnu2-10	U2 small nuclear RNA 10	191	-9.11481	2.55808	0.000287578	0.0065486
Chp2	calcineurin-like EF hand protein 2	1603	-9.12286	2.3232	1.24015e-05	0.000441655
Gm5873	farnesyl diphosphate synthetase pseudogene	1066	-9.13871	1.04668	0.00200872	0.0317631
Gm49762		544	-9.16863	1.24956	0.00165868	0.0274222
Gm9028	predicted gene 9028	214	-9.16918	8.33472	9.52819e-07	4.66881e-05
Unc5b	unc-5 netrin receptor B	6258	-9.17884	3.70449	2.01728e-08	1.54216e-06
Tcim	transcriptional and immune response regulator	1805	-9.18139	4.65492	1.75653e-08	1.37381e-06
Gm15682	predicted gene 15682	483	-9.18265	2.17115	1.8511e-05	0.000632642
Gm34248	predicted gene, 34248	474	-9.21059	3.26037	2.50552e-05	0.000816504
Nr2f2	nuclear receptor subfamily 2, group F, member 2	8625	-9.2153	2.70639	0.00102956	0.0184948
H2bc7	H2B clustered histone 7	461	-9.23967	1.70841	0.000218492	0.00517835
Nrcam	neuronal cell adhesion molecule	13358	-9.24389	1.04714	1.43625e-08	1.14534e-06
Gucy1b2	guanylate cyclase 1, soluble, beta 2	2745	-9.26443	2.26387	5.72106e-05	0.00166435
Gm12704	predicted gene 12704	464	-9.29565	1.60713	0.000168017	0.00413636
Gm42539		308	-9.31896	1.22962	0.000871677	0.0161729
H2ac4	H2A clustered histone 4	473	-9.32226	2.74434	3.64587e-05	0.00113016
Gm38057		3203	-9.3241	1.69315	1.85958e-05	0.000634473
Gm6978	predicted gene 6978	861	-9.32685	0.629844	0.000210614	0.00501504
C78859	expressed sequence C78859	5943	-9.33061	1.76932	0.00209439	0.0329129
Dnah7c	dynein, axonemal, heavy chain 7C	12603	-9.33074	1.15314	3.43595e-10	4.08596e-08
Gm6087	tera pseudogene	663	-9.33675	2.10701	0.000221635	0.00524674
Gm33926	predicted gene, 33926	357	-9.34399	1.29635	0.000112163	0.00296212
Rpl10a-ps2	ribosomal protein L10A, pseudogene 2	642	-9.34805	2.34122	4.91859e-05	0.00145166
Gm42856		2852	-9.35448	2.85185	0.000291051	0.00659077
Gm12230	40S ribosomal protein S11-like	454	-9.36045	1.89864	9.97725e-07	4.85377e-05
Nhlrc4	NHL repeat containing 4	2318	-9.36923	5.91961	0.000847079	0.0158321
ENSMUSG00002075486		110	-9.37862	1.44002	0.00329831	0.0475008
Gm6352	cyclin I pseudogene	1134	-9.38694	5.24639	9.81579e-07	4.78667e-05
Gm11211	predicted gene 11211	359	-9.39119	2.73491	3.05066e-10	3.69257e-08
Mir3058	microRNA 3058	91	-9.40328	2.1144	0.000441878	0.00924444
Trav9n-1	T cell receptor alpha variable 9N-1	339	-9.40579	1.56039	1.76207e-05	0.000608187
Gm8425	60S ribosomal protein L7a pseudogene	769	-9.40914	2.67999	8.29222e-07	4.15163e-05
Bglap	bone gamma carboxyglutamate protein	618	-9.41201	1.77205	0.000925877	0.0169772
Gm37967		2665	-9.41563	1.29661	3.58808e-06	0.000148905
Gm15541	predicted gene 15541	2713	-9.41613	1.56327	7.09324e-06	0.00027113
Gsdmcl2	gasdermin C-like 2	3175	-9.43261	1.12709	0.00167955	0.0276996
4930519G04Rik	RIKEN cDNA 4930519G04 gene	3964	-9.43297	1.798	0.00165588	0.0273982
Htr2b	5-hydroxytryptamine (serotonin) receptor 2B	2131	-9.43975	2.09826	0.000230678	0.00543549
Actrt3	actin related protein T3	1961	-9.4425	1.9564	3.62633e-42	1.60307e-39
Gm12391		282	-9.45792	1.2219	8.58308e-09	7.15315e-07
Gm15749		612	-9.46779	1.2966	0.000238127	0.00558514
Gm18001	ribosomal protein S2 pseudogene	688	-9.4693	2.71554	2.02618e-06	8.97655e-05
Gm18283	zinc finger protein 113 pseudogene	1356	-9.48762	1.25063	4.26136e-07	2.30465e-05
Sult4a1	sulfotransferase family 4A, member 1	2512	-9.48782	0.866703	2.0522e-10	2.56022e-08
BC035947	cDNA sequence BC035947	3310	-9.4888	0.689097	0.000104788	0.00281537
Gm20655	predicted gene 20655	3118	-9.49305	1.44189	0.00063314	0.0125242
Tmem255b	transmembrane protein 255B	1581	-9.49851	1.78796	2.95188e-06	0.000126638
Gm9703	predicted gene 9703	346	-9.50749	3.34939	2.32465e-07	1.35449e-05
Gm37106		1532	-9.53606	1.26241	2.54721e-05	0.000824802
Gm42620		630	-9.53841	8.23715	0.000761534	0.014623
Atp1a2	ATPase, Na+/K+ transporting, alpha 2 polypeptide	7038	-9.5454	1.76344	0.000242757	0.00567191
Gm13547	predicted gene 13547	843	-9.56153	3.06802	6.28327e-12	1.03041e-09
Mirlet7i	microRNA let7i	85	-9.60214	1.66519	1.5759e-05	0.000549671
Slc2a10	solute carrier family 2 (facilitated glucose transporter), member 10	3570	-9.61268	1.97609	3.67842e-06	0.000151725
4930477G07Rik	RIKEN cDNA 4930477G07 gene	947	-9.61654	0.895027	9.76012e-12	1.52671e-09
Gm35867	predicted gene, 35867	2321	-9.62773	1.74576	0.000143947	0.00366813
Banf2os	barrier to autointegration factor 2, opposite strand	836	-9.6327	3.02725	6.41992e-06	0.000249616
Agt	angiotensinogen (serpin peptidase inhibitor, clade A, member 8)	1891	-9.63677	0.968537	0.000861134	0.0160212
Gm10029	predicted gene 10029	330	-9.64233	3.28772	3.96162e-05	0.00120779
A830008E24Rik	RIKEN cDNA A830008E24 gene	5637	-9.6445	2.35392	1.27332e-05	0.000452675
H2-Q3	histocompatibility 2, Q region locus 3	608	-9.65709	2.4906	0.00014129	0.00361399
Ldlrad1	low density lipoprotein receptor class A domain containing 1	1093	-9.66458	1.46822	2.05974e-09	1.9757e-07
Gm15609	predicted gene 15609	2960	-9.66843	2.78082	6.36054e-14	1.33342e-11
Lrrn1	leucine rich repeat protein 1, neuronal	3700	-9.66995	2.47499	0.000936517	0.0170952
4930430E12Rik	RIKEN cDNA 4930430E12 gene	1135	-9.67232	2.64046	1.87528e-06	8.38104e-05
Rimbp3	RIMS binding protein 3	5380	-9.68607	2.17947	4.04345e-06	0.000165019
Matn1	matrilin 1, cartilage matrix protein	2001	-9.69549	2.52873	5.94444e-07	3.10746e-05
Ror1	receptor tyrosine kinase-like orphan receptor 1	5762	-9.69651	1.97785	0.000331825	0.00736644
Gm9349	predicted gene 9349	356	-9.70032	1.65719	2.50914e-09	2.31925e-07
Lrrc2	leucine rich repeat containing 2	3757	-9.70572	2.46319	2.04413e-07	1.21542e-05
Gm14336	predicted gene 14336	475	-9.71317	1.65853	2.22743e-05	0.000740109
Gm43815		990	-9.71803	1.8022	7.14961e-07	3.66215e-05
Gm44185		3307	-9.73065	1.99322	2.20386e-09	2.07479e-07
Gm10701	predicted gene 10701	906	-9.74295	2.11696	0.000411993	0.00876346
Gm29667	predicted gene 29667	490	-9.75782	1.63444	5.10041e-05	0.00150097
Col12a1	collagen, type XII, alpha 1	15228	-9.7588	2.41141	0.000865571	0.016089
Gm50432	cytochrome c oxidase subunit VIa polypeptide 1 pseudogene	652	-9.76524	3.0491	8.07008e-05	0.0022511
Calml4	calmodulin-like 4	3642	-9.78746	4.81628	2.96921e-84	1.63186e-81
Gm26575		2232	-9.78949	2.18201	0.00171169	0.0280477
ENSMUSG00002075367		92	-9.79619	0.827303	6.90773e-10	7.39309e-08
F13b	coagulation factor XIII, beta subunit	2532	-9.79861	0.842102	1.17931e-07	7.49417e-06
Mir7093	microRNA 7093	101	-9.79933	1.53241	1.43215e-07	8.90607e-06
Il17d	interleukin 17D	1274	-9.8111	3.07761	8.42749e-05	0.00232844
Gm17802	eukaryotic translation initiation factor 4A1 pseudogene	1349	-9.81203	1.64008	7.65914e-05	0.0021453
Gm5340	acidic ribosomal phosphoprotein P0 pseudogene	880	-9.82494	3.75655	4.37748e-10	4.94533e-08
Gm6397	heterogeneous nuclear ribonucleoprotein A3 pseudogene	1069	-9.83153	2.62403	1.21048e-07	7.64446e-06
Gm11805	high mobility group box 3 pseudogene	600	-9.84016	1.60126	1.15445e-05	0.000413305
Mcpt2	mast cell protease 2	1061	-9.84903	2.01455	0.000172526	0.00422181
1700019C18Rik	RIKEN cDNA 1700019C18 gene	2633	-9.85149	3.14006	2.86261e-08	2.1091e-06
Gm8524	histone H3.3-like	379	-9.87347	2.93445	5.8647e-07	3.08162e-05
Gm41750	predicted gene, 41750	295	-9.87674	0.90215	1.40549e-07	8.76706e-06
Gm9791	calcium regulated heat stable protein 1 pseudogene	447	-9.89177	1.48769	0.000129347	0.00335922
6720482G16Rik	RIKEN cDNA 6720482G16 gene	1192	-9.89695	1.63593	3.86086e-34	1.57021e-31
Gm11737		468	-9.89775	1.07905	7.1416e-06	0.000272466
Gm47123		1742	-9.90139	1.91439	2.23623e-46	1.01053e-43
9430041J12Rik	RIKEN cDNA 9430041J12 gene	2737	-9.91236	1.87974	7.19979e-05	0.0020391
Gm12862		472	-9.9163	1.68878	0.000788517	0.0149825
Gm29340	predicted gene 29340	3854	-9.92065	2.45276	3.71424e-05	0.00114612
Mir6386	microRNA 6386	104	-9.92605	3.07111	8.30939e-07	4.15163e-05
H2bc12	H2B clustered histone 12	476	-9.93196	1.67607	4.91203e-08	3.40908e-06
Cfap61	cilia and flagella associated protein 61	10606	-9.93255	1.6771	2.80694e-09	2.5596e-07
Bgn	biglycan	6099	-9.9476	3.34055	5.04302e-06	0.000201078
Slc16a14	solute carrier family 16 (monocarboxylic acid transporters), member 14	3352	-9.95412	2.86703	1.59962e-11	2.42748e-09
9430037O13Rik	RIKEN cDNA 9430037O13 gene	1008	-9.9643	3.52856	0.000132889	0.00344144
Hgd	homogentisate 1, 2-dioxygenase	2615	-9.96618	3.54621	3.25386e-06	0.00013805
Gm36328	predicted gene, 36328	432	-9.97203	1.71158	1.57167e-08	1.24357e-06
Btn2a2	butyrophilin, subfamily 2, member A2	2370	-9.97647	3.4315	6.86119e-07	3.54118e-05
Gm15790	nucleoporin 54 pseudogene	1251	-9.97986	2.23831	3.28269e-06	0.000138493
Stpg4	sperm tail PG rich repeat containing 4	1208	-10.0119	1.94533	1.95279e-07	1.17834e-05
Igkv4-75	immunoglobulin kappa chain variable 4-75	359	-10.0271	2.09614	1.64853e-06	7.49954e-05
Gm10774	polymerase (RNA) II (DNA directed) polypeptide L pseudogene	204	-10.0327	2.55384	2.31928e-07	1.35449e-05
Gm13383	predicted gene 13383	1171	-10.0364	2.14292	4.62033e-07	2.47901e-05
Prnd	prion like protein doppel	3211	-10.0538	1.79144	3.31763e-08	2.38389e-06
Gm11518		411	-10.064	1.70836	3.83098e-06	0.00015738
4930557J02Rik	RIKEN cDNA 4930557J02 gene	1075	-10.104	1.56927	9.90499e-06	0.00036357
Gm34866	predicted gene, 34866	515	-10.1084	2.41702	4.06759e-05	0.00123297
Gm3671	glyceraldehyde-3-phosphate dehydrogenase pseudogene	1007	-10.1086	4.7801	6.18853e-06	0.000241543
Gm4963	predicted gene 4963	378	-10.1213	1.53942	0.000980327	0.0177042
Rpl17-ps8	ribosomal protein L17, pseudogene 8	621	-10.1294	1.41888	6.48629e-05	0.00186035
Prkn	parkin RBR E3 ubiquitin protein ligase	10219	-10.134	1.75279	2.83452e-07	1.61005e-05
Gm11999	predicted gene 11999	813	-10.1662	2.90887	1.92151e-67	9.30332e-65
Tac2	tachykinin 2	1378	-10.1708	1.90131	1.38321e-09	1.38417e-07
Lpar4	lysophosphatidic acid receptor 4	4238	-10.1771	1.13362	3.05245e-07	1.72421e-05
Gm26657		1308	-10.1828	3.29996	9.04602e-06	0.000336906
Actl7b	actin-like 7b	1439	-10.1867	3.45888	2.45289e-06	0.000107037
Rpl38-ps1	ribosomal protein L38, pseudogene 1	215	-10.2016	2.9599	1.05109e-07	6.80701e-06
Gm7691	ribosomal protein L17 pseudogene	514	-10.2167	1.89583	0.000212541	0.0050491
Gm44722		436	-10.2265	2.44738	5.73142e-11	7.92847e-09
Gm34643	predicted gene, 34643	2289	-10.2307	1.28589	1.03981e-10	1.39109e-08
Gm4832	predicted gene 4832	482	-10.2316	1.96143	2.70982e-09	2.48217e-07
Zxda	zinc finger, X-linked, duplicated A	2621	-10.2344	2.26094	1.527e-08	1.21295e-06
Gm16216		1111	-10.2368	2.551	6.24714e-07	3.24899e-05
Rps19-ps4	ribosomal protein S19, pseudogene 4	438	-10.2514	2.8081	4.62529e-08	3.23214e-06
Slc30a10	solute carrier family 30, member 10	6508	-10.2582	2.12742	5.82588e-05	0.0016876
C130074G19Rik	RIKEN cDNA C130074G19 gene	3035	-10.2683	3.81323	6.99861e-05	0.00198766
Uox	urate oxidase	5007	-10.2709	1.98408	2.86064e-08	2.1091e-06
ENSMUSG00002075574		114	-10.2723	3.4496	2.31197e-05	0.000761976
Gm31224	predicted gene, 31224	513	-10.2733	2.90894	2.25674e-09	2.10508e-07
4930517G19Rik	RIKEN cDNA 4930517G19 gene	1676	-10.2759	2.37657	6.823e-06	0.000262712
Gm48295		1142	-10.2892	2.01564	4.67207e-42	2.02142e-39
Pou3f1	POU domain, class 3, transcription factor 1	3849	-10.2943	1.39254	0.000745459	0.0143414
Gm28857	predicted gene 28857	425	-10.3274	2.77116	5.67596e-11	7.90552e-09
Gm17657	predicted gene, 17657	1511	-10.3277	2.96718	1.12965e-09	1.14857e-07
Gm15638	predicted gene 15638	4906	-10.3289	3.01348	1.3886e-09	1.38417e-07
2610203C22Rik	RIKEN cDNA 2610203C22 gene	4910	-10.3329	2.3424	4.44979e-72	2.26216e-69
Rps12-ps1	ribosomal protein S12, pseudogene 1	401	-10.3331	2.36672	4.0593e-06	0.000165092
Gm43573		570	-10.3382	2.06921	7.9047e-07	4.00853e-05
Gm48705		291	-10.3395	2.37611	1.3795e-12	2.43931e-10
Gm37336	predicted gene, 37336	1080	-10.3429	1.54509	6.95083e-09	5.86494e-07
Gm14148	glyceraldehyde-3-phosphate dehydrogenase pseudogene	1008	-10.3494	1.99876	7.91416e-05	0.00221064
Gm2044	predicted gene 2044	911	-10.351	2.3357	1.55721e-06	7.14804e-05
Cdh2	cadherin 2	8066	-10.3601	1.84631	0.000459708	0.00953895
Tslp	thymic stromal lymphopoietin	1331	-10.3657	3.63245	1.05303e-12	1.92914e-10
Olfr60	olfactory receptor 60	3336	-10.3662	2.64511	2.28863e-24	8.3106e-22
Ccdc92b	coiled-coil domain containing 92B	4002	-10.3687	2.62521	2.59698e-09	2.38957e-07
Neurl1a	neuralized E3 ubiquitin protein ligase 1A	7284	-10.369	3.13944	1.14539e-14	2.61702e-12
Amph	amphiphysin	5041	-10.3692	2.85042	2.48532e-06	0.00010822
4930478L05Rik	RIKEN cDNA 4930478L05 gene	1880	-10.3796	2.82735	2.52247e-06	0.000109604
Hmgb1-ps2	high mobility group box 1, pseudogene 2	636	-10.3839	5.72093	0.000935392	0.01709
9030619P08Rik	lymphocyte antigen 6 complex pseudogene	935	-10.3894	1.36231	4.11533e-33	1.57897e-30
D630029K05Rik	RIKEN cDNA D630029K05 gene	2717	-10.408	3.27061	5.62467e-11	7.88811e-09
Gm2396	predicted gene 2396	9019	-10.4191	2.4783	4.11071e-11	5.84555e-09
5830416I19Rik	RIKEN cDNA 5830416I19 gene	2627	-10.426	7.22109	2.96971e-13	5.75133e-11
Rasd2	RASD family, member 2	3176	-10.4298	3.80625	7.43883e-07	3.80072e-05
Gm8971	predicted gene 8971	349	-10.4314	1.70997	1.71713e-06	7.74231e-05
Igfals	insulin-like growth factor binding protein, acid labile subunit	3167	-10.438	2.16907	6.73674e-08	4.55122e-06
Mlxipl	MLX interacting protein-like	5538	-10.4437	7.01646	7.2714e-08	4.89615e-06
A230108P19Rik	RIKEN cDNA A230108P19 gene	2500	-10.444	5.97398	7.55274e-06	0.000287075
Mb21d2	Mab-21 domain containing 2	3260	-10.447	2.40891	5.04004e-08	3.48603e-06
Gm13232	predicted gene 13232	632	-10.4494	1.39918	3.81267e-07	2.10681e-05
Gm22767	predicted gene, 22767	165	-10.4501	2.28902	0.00153635	0.0257557
Gm12527	zinc finger, MYND domain containing 19 pseudogene	564	-10.4571	2.37311	1.40641e-06	6.53344e-05
Brinp2	bone morphogenic protein/retinoic acid inducible neural-specific 2	8767	-10.4595	1.4508	4.90123e-08	3.40908e-06
Tmem229a	transmembrane protein 229A	5157	-10.4595	2.24543	1.91503e-11	2.86339e-09
Gm5576	predicted pseudogene 5576	1236	-10.4657	3.21613	9.70241e-08	6.36447e-06
Mmel1	membrane metallo-endopeptidase-like 1	3475	-10.4709	2.30236	8.7227e-05	0.00240022
Gm12473		579	-10.4813	1.68181	8.01338e-06	0.000302885
Ntn5	netrin 5	2216	-10.5088	3.65042	2.44441e-98	1.46197e-95
Gm44130		3004	-10.5214	2.87757	5.19911e-06	0.000206492
Vps37d	vacuolar protein sorting 37D	1544	-10.5249	3.20527	1.12152e-07	7.17172e-06
Gm15965		1428	-10.5296	3.26026	3.21525e-05	0.00102
Gm26766	predicted gene, 26766	5938	-10.5331	2.18623	0.00038836	0.00835693
Gm3550	ribosomal protein L29 pseudogene	1656	-10.5518	2.64977	0.000640775	0.0126114
Cldn20	claudin 20	656	-10.563	2.79856	3.98255e-16	1.0798e-13
Hmgb1-rs16	high mobility group box 1, related sequence 16	613	-10.5645	1.94334	0.000628003	0.0124468
Fbxo41	F-box protein 41	6680	-10.5645	3.94124	1.22265e-12	2.20024e-10
Gm43168		1612	-10.5758	1.51553	5.05314e-07	2.68994e-05
Galr3	galanin receptor 3	1245	-10.5761	4.13193	1.13935e-09	1.15267e-07
Oas1e	2'-5' oligoadenylate synthetase 1E	1801	-10.592	3.00748	5.28762e-34	2.10831e-31
Adamtsl5	ADAMTS-like 5	4722	-10.6247	4.0778	1.59512e-15	4.00453e-13
Megf6	multiple EGF-like-domains 6	7877	-10.625	1.55644	3.93751e-07	2.1524e-05
Gm45847		2062	-10.6328	2.15352	8.98614e-05	0.00246283
Gm45719		1662	-10.6412	2.47087	4.16281e-09	3.69654e-07
Tspan10	tetraspanin 10	1802	-10.6558	2.96333	2.3408e-10	2.88486e-08
Gm13653	predicted gene 13653	483	-10.6563	3.22304	3.99259e-08	2.79963e-06
Gm7729	heterogeneous nuclear ribonucleoprotein A1 pseudogene	801	-10.6874	2.9407	1.22492e-11	1.90143e-09
Gm25604	predicted gene, 25604	133	-10.6947	3.30396	1.66687e-17	4.84226e-15
Katnal2	katanin p60 subunit A-like 2	4061	-10.7193	2.74502	3.05628e-05	0.000972606
4930445N18Rik	RIKEN cDNA 4930445N18 gene	1922	-10.7399	2.81354	4.15842e-10	4.77748e-08
Gm14388	acid phosphatase 1 pseudogene	477	-10.7444	2.15543	0.000139769	0.0035796
Slc30a3	solute carrier family 30 (zinc transporter), member 3	2834	-10.745	2.72188	3.3053e-05	0.00104531
Faxc	failed axon connections homolog	8362	-10.7531	5.44554	1.59958e-07	9.88677e-06
Kcnj14	potassium inwardly-rectifying channel, subfamily J, member 14	2717	-10.78	3.32306	3.70112e-05	0.0011438
Il22ra2	interleukin 22 receptor, alpha 2	2498	-10.7954	2.47943	4.44601e-10	4.995e-08
Gm49058		2724	-10.8035	3.43206	0.000436393	0.00914851
Chrna9	cholinergic receptor, nicotinic, alpha polypeptide 9	3026	-10.8055	3.83855	1.40779e-06	6.53344e-05
Gm47980		2921	-10.8068	4.00233	8.33201e-07	4.15273e-05
Gm13216	ribosomal protein L19 pseudogene	591	-10.8102	3.0519	7.73065e-07	3.93007e-05
Phldb2	pleckstrin homology like domain, family B, member 2	7577	-10.8102	2.71136	1.01143e-07	6.57108e-06
Gm7638	40S ribosomal protein S2 pseudogene	967	-10.8121	2.67211	4.26105e-06	0.000171921
Muc16	mucin 16	26350	-10.8343	3.49083	6.41819e-10	6.94223e-08
Gm43329		3232	-10.847	2.96435	5.66106e-06	0.000223096
Gm48738		389	-10.8563	4.11544	3.4188e-06	0.000142754
Gm24718	predicted gene, 24718	136	-10.859	2.99489	9.20458e-12	1.4521e-09
Lamc2	laminin, gamma 2	8039	-10.875	4.21823	1.6927e-06	7.66616e-05
Gm11928	predicted gene 11928	437	-10.8865	1.8488	2.05995e-07	1.22126e-05
Gm9923	Hbs1-like pseudogene	1836	-10.8961	3.35264	2.90782e-05	0.00093561
9530056K15Rik	RIKEN cDNA 9530056K15 gene	2631	-10.8962	6.18394	7.72184e-07	3.93007e-05
Snora15	small nucleolar RNA, H/ACA box 15	131	-10.9119	3.46964	5.95344e-09	5.09809e-07
Ftl1-ps2	ferritin light polypeptide, pseudogene 2	549	-10.9136	2.62728	7.156e-05	0.00202953
Lox	lysyl oxidase	4778	-10.922	2.38488	1.05664e-06	5.1159e-05
Gm11831		629	-10.9238	3.14993	1.44442e-09	1.43279e-07
Cep295nl	CEP295 N-terminal like	1944	-10.9242	4.15836	7.85806e-16	2.07524e-13
Fam24b	family with sequence similarity 24 member B	680	-10.9284	2.01206	2.43486e-07	1.41465e-05
Gm42882		506	-10.9313	3.60598	2.93951e-26	1.08682e-23
Gm7418	ribosomal protein L7A pseudogene	801	-10.9587	3.12452	5.0733e-06	0.000201889
Fam131b	family with sequence similarity 131, member B	4104	-10.9792	3.53526	2.73351e-14	5.97697e-12
Gnb3	guanine nucleotide binding protein (G protein), beta 3	2632	-10.9853	4.57872	1.05123e-14	2.4571e-12
Gm15533	predicted gene 15533	3292	-10.9945	3.79083	3.80379e-15	9.20835e-13
A330032B11Rik	RIKEN cDNA A330032B11 gene	1919	-10.996	2.84819	3.0966e-10	3.726e-08
Gm20663		474	-10.9985	2.51337	4.67055e-13	8.87622e-11
Gm23346	predicted gene, 23346	136	-11.0083	1.97984	8.12086e-20	2.66351e-17
Gm13572	predicted gene 13572	559	-11.0099	3.04482	7.39826e-08	4.96514e-06
Gm15270	predicted gene 15270	2053	-11.0227	3.61618	8.44433e-07	4.19842e-05
Gm14480	calmodulin 2 pseudogene	433	-11.0344	2.07321	3.28151e-06	0.000138493
Gm10481	glyceraldehyde-3-phosphate dehydrogenase pseudogene	1002	-11.0371	2.19551	4.89311e-07	2.61159e-05
Gm16437	IscU iron-sulfur cluster scaffold homolog pseudogene	504	-11.0392	3.69115	1.36131e-108	8.65072e-106
Gm37238		2390	-11.0513	2.03776	0.00013319	0.00344144
Nos2	nitric oxide synthase 2, inducible	4439	-11.1081	3.67495	1.76407e-08	1.37442e-06
Mir6972	microRNA 6972	64	-11.121	4.07238	4.89268e-10	5.35762e-08
Gm44214		606	-11.1253	3.94353	1.29254e-06	6.14107e-05
Gm26838	predicted gene, 26838	911	-11.1372	3.3261	4.654e-09	4.06177e-07
Gm5507	glyceraldehyde-3-phosphate dehydrogenase pseudogene	1008	-11.1396	3.08377	2.14054e-07	1.26535e-05
Egfr	epidermal growth factor receptor	11326	-11.1478	4.28743	1.35376e-127	1.10115e-124
A930033H14Rik	RIKEN cDNA A930033H14 gene	2969	-11.1538	3.91204	4.2541e-142	4.11939e-139
Mir1929	microRNA 1929	93	-11.1784	2.79451	1.47075e-09	1.45183e-07
Spata9	spermatogenesis associated 9	1677	-11.1913	3.15031	2.23329e-06	9.80864e-05
Gm37488		3374	-11.2214	4.55914	5.676e-13	1.06872e-10
Gm2093	predicted gene 2093	3526	-11.2387	3.21195	9.00742e-07	4.45659e-05
1600029O15Rik	ribosomal protein L17 pseudogene	1809	-11.2413	3.01404	4.20592e-10	4.77807e-08
Gm6653	predicted gene 6653	1288	-11.2543	2.99324	8.09181e-07	4.08305e-05
Rpl10-ps6	ribosomal protein L10, pseudogene 6	642	-11.2818	3.49741	3.29837e-06	0.000138579
6430590A07Rik	RIKEN cDNA 6430590A07 gene	4487	-11.3114	4.47829	3.26904e-15	8.00915e-13
Trim66	tripartite motif-containing 66	10125	-11.3298	4.06102	8.85938e-07	4.39403e-05
Gm44116		1525	-11.3366	5.04673	3.43445e-05	0.00107944
Gm37277		1111	-11.3411	3.25623	2.70241e-08	2.01703e-06
Gm15850	predicted gene 15850	2049	-11.3417	3.32547	1.97143e-82	1.05498e-79
Slfn14	schlafen 14	3706	-11.3528	3.67463	2.36162e-05	0.000775047
Gm7823	lymphocyte cytosolic protein 1 pseudogene	1623	-11.3601	3.99869	1.29416e-13	2.60563e-11
Iqschfp	Iqcj and Schip1 fusion protein	2369	-11.3654	4.46529	1.07662e-08	8.86358e-07
Gm23946	predicted gene, 23946	197	-11.3735	4.54825	2.10283e-06	9.29589e-05
Sulf1	sulfatase 1	11294	-11.382	5.11704	5.59889e-07	2.94957e-05
Tmem200b	transmembrane protein 200B	1476	-11.3834	2.77517	1.87748e-13	3.70666e-11
Schip1	schwannomin interacting protein 1	5102	-11.3871	4.56849	1.00934e-08	8.34346e-07
Sema3b	sema domain, immunoglobulin domain (Ig), short basic domain, secreted, (semaphorin) 3B	4777	-11.3883	8.60364	7.42291e-14	1.54025e-11
Mir8116	microRNA 8116	97	-11.3891	4.0158	2.61151e-115	1.77017e-112
Sema3a	sema domain, immunoglobulin domain (Ig), short basic domain, secreted, (semaphorin) 3A	13868	-11.3897	3.82622	2.24799e-07	1.31738e-05
Fyb2	FYN binding protein 2	3136	-11.4025	4.56344	4.05956e-127	3.17504e-124
Platr29	pluripotency associated transcript 29	830	-11.4047	3.4	4.46465e-15	1.0681e-12
Gm38150		452	-11.4167	4.11171	2.29835e-121	1.61162e-118
Gm47874		575	-11.4261	3.55721	1.3095e-13	2.61066e-11
Lrrtm2	leucine rich repeat transmembrane neuronal 2	6022	-11.4482	3.94148	1.03616e-06	5.02872e-05
2610528A11Rik	RIKEN cDNA 2610528A11 gene	828	-11.4803	3.62748	1.44623e-12	2.53527e-10
Gm5939	zinc finger CCCH-type containing 18 pseudogene	2874	-11.4892	4.39136	4.33228e-150	4.89427e-147
Gm33973	predicted gene, 33973	534	-11.4952	3.77736	1.71048e-10	2.17392e-08
Gm5244	ribosomal protein, large, P1 pseudogene	743	-11.4993	3.19725	1.70304e-07	1.04627e-05
Abca4	ATP-binding cassette, sub-family A (ABC1), member 4	12022	-11.5016	3.80455	4.20646e-05	0.00126536
Vsig2	V-set and immunoglobulin domain containing 2	1979	-11.5026	3.94552	1.88086e-12	3.269e-10
Gm11993	polymerase (RNA) II (DNA directed) polypeptide C pseudogene	820	-11.5084	3.93662	2.48398e-05	0.000810783
Smoc2	SPARC related modular calcium binding 2	6951	-11.5165	4.8513	1.06089e-07	6.84861e-06
Lrrc63	leucine rich repeat containing 63	2517	-11.5327	7.09474	4.09816e-70	2.03259e-67
Gm20098	predicted gene, 20098	3293	-11.5679	2.47686	3.98051e-09	3.55016e-07
Vmn1r88	vomeronasal 1 receptor, 88	9118	-11.5858	3.25209	1.42812e-06	6.58546e-05
Gm4879	WD repeat domain 12 pseudogene	1272	-11.5858	3.25209	1.42817e-06	6.58546e-05
Fbn1	fibrillin 1	12128	-11.6014	4.4624	3.92787e-138	3.6306e-135
Gm34907	predicted gene, 34907	1065	-11.6171	4.13108	2.1677e-09	2.05024e-07
Gm8666	non-histone chromosomal protein HMG-14 pseudogene	292	-11.6324	3.86601	4.75435e-14	1.02851e-11
Gm25131	predicted gene, 25131	151	-11.6459	3.18027	8.23481e-12	1.32901e-09
Gm26704	predicted gene, 26704	2901	-11.6596	7.29944	9.92785e-06	0.000363753
Gm43205		1968	-11.664	3.65403	3.82476e-16	1.05103e-13
Gm49437		285	-11.6714	5.20403	1.09135e-09	1.1152e-07
Rbp1	retinol binding protein 1, cellular	2652	-11.6796	4.49933	1.55125e-171	3.15447e-168
Gm42576		2846	-11.7064	4.29159	1.45552e-10	1.88351e-08
Gm25939	predicted gene, 25939	191	-11.7129	3.67657	4.48664e-06	0.000180665
Gm7336	glyceraldehyde-3-phosphate dehydrogenase pseudogene	1232	-11.7693	3.45696	4.31703e-09	3.81682e-07
Gm37860		1034	-11.7778	7.99321	0.000124364	0.00324639
Dcn	decorin	5838	-11.7921	3.72271	4.90952e-06	0.000196526
Snx31	sorting nexin 31	2935	-11.8084	4.39448	6.64881e-127	5.00754e-124
Rpl27-ps3	ribosomal protein L27, pseudogene 3	411	-11.822	3.81833	1.43787e-05	0.000505867
ENSMUSG00002075421		128	-11.8248	3.21841	7.04023e-06	0.00026961
Gm16068	predicted gene 16068	504	-11.8274	3.97266	4.01039e-07	2.18052e-05
Glrp1	glutamine repeat protein 1	1957	-11.8373	3.8907	4.12139e-19	1.30951e-16
Gm14150	tubulin, alpha 1B pseudogene	1354	-11.8403	4.0762	5.22129e-130	4.42396e-127
Meioc	meiosis specific with coiled-coil domain	4616	-11.8556	3.56034	1.87165e-17	5.36056e-15
Glns-ps1	glutamine synthetase pseudogene 1	1118	-11.8615	3.60547	8.96827e-131	7.92912e-128
Pinlyp	phospholipase A2 inhibitor and LY6/PLAUR domain containing	843	-11.8625	3.56678	6.31436e-34	2.46928e-31
Gm22063	predicted gene, 22063	107	-11.8647	5.86567	0.000422911	0.0089396
Gm7542	prohibitin pseudogene	777	-11.8751	3.70521	3.75347e-08	2.65024e-06
Gm7936	predicted pseudogene 7936	370	-11.8904	3.90119	2.17062e-08	1.647e-06
Htr2a	5-hydroxytryptamine (serotonin) receptor 2A	5606	-11.8998	3.6461	5.83042e-14	1.23502e-11
Tbr1	T-box brain transcription factor 1	5486	-11.908	3.60078	7.91744e-85	4.47225e-82
Gabrb1	gamma-aminobutyric acid (GABA) A receptor, subunit beta 1	13838	-11.9272	3.92809	3.54558e-10	4.16759e-08
Gm16617	predicted gene, 16617	675	-11.9371	5.51096	1.36898e-06	6.38491e-05
Gm48435		1029	-12.0077	4.08116	3.29998e-07	1.84355e-05
Gm31108	predicted gene, 31108	1633	-12.0694	4.7839	2.9305e-165	4.25655e-162
Gm37289		1402	-12.0937	4.28797	2.86789e-146	2.91593e-143
Gm43484		5966	-12.1052	4.2713	2.04085e-07	1.21542e-05
Gm8181	predicted gene 8181	666	-12.1371	5.07315	2.99683e-12	5.12106e-10
5330406M23Rik	RIKEN cDNA 5330406M23 gene	2094	-12.1821	4.29689	9.33029e-14	1.91648e-11
Gm33370	predicted gene, 33370	489	-12.2089	4.54759	1.28291e-156	1.6305e-153
Gm18564	BRCA1 associated RING domain 1 pseudogene	2048	-12.2189	4.16768	1.03103e-12	1.906e-10
1700061A03Rik	RIKEN cDNA 1700061A03 gene	455	-12.2198	7.18724	0.00228552	0.0353161
Rpl35a-ps3	ribosomal protein L35A, pseudogene 3	333	-12.2394	4.44637	2.08739e-17	5.89544e-15
Gm42720		300	-12.2478	4.29136	5.69927e-05	0.00166038
Gm47252	predicted gene, 47252	611	-12.267	4.94068	1.07279e-06	5.18173e-05
Gm14207	predicted gene 14207	1054	-12.2675	4.32901	1.54071e-14	3.44289e-12
Gm45081		572	-12.2874	4.05823	1.53869e-09	1.50429e-07
Gm44291		2865	-12.2918	4.63548	7.26518e-178	2.95475e-174
Gm42721		1523	-12.3033	4.97867	9.64087e-172	2.1783e-168
Gm48427		1425	-12.3062	5.15655	0.00077836	0.0148899
Gm28438		345	-12.307	3.98927	1.38957e-11	2.12459e-09
Ccn2	cellular communication network factor 2	2861	-12.3147	4.93954	4.46807e-24	1.594e-21
Gm47246		2354	-12.3627	4.38807	1.64347e-15	4.07562e-13
Gm43514		424	-12.3629	5.97921	0.000115432	0.00302878
Rbm24	RNA binding motif protein 24	3491	-12.3757	5.28523	1.08552e-12	1.97089e-10
F3	coagulation factor III	2527	-12.3923	4.69843	1.31827e-18	4.00104e-16
Gm6663	mortality factor 4 like 1 pseudogene	973	-12.4253	4.53359	0.000314913	0.00702166
Gm26943		957	-12.4427	4.12871	9.52047e-154	1.13882e-150
Gm42548		3933	-12.4464	6.58537	3.35909e-05	0.00106067
Guca2a	guanylate cyclase activator 2a (guanylin)	594	-12.448	4.24844	1.37039e-14	3.09633e-12
Spon2	spondin 2, extracellular matrix protein	2947	-12.4605	4.72625	5.16482e-09	4.45028e-07
Gm7985	glyceraldehyde-3-phosphate dehydrogenase pseudogene	981	-12.4622	6.48215	0.00017168	0.00420616
Mak	male germ cell-associated kinase	7592	-12.466	7.47861	9.46329e-05	0.00257957
Syna	syncytin a	2026	-12.4666	5.29518	2.98728e-124	2.16951e-121
Gm49731		1734	-12.4801	6.85788	3.58969e-05	0.00111445
Gm49528		780	-12.4836	4.36208	8.19263e-10	8.58748e-08
Gm3320	myeloblastosis oncogene-like 2 pseudogene	1031	-12.4876	4.36966	1.86622e-08	1.43491e-06
Stx1b	syntaxin 1B	4802	-12.4914	8.26619	6.59713e-08	4.47176e-06
Gm13394	glyceraldehyde-3-phosphate dehydrogenase pseudogene	1000	-12.4956	5.82678	1.53996e-15	3.96393e-13
Mir199a-1	microRNA 199a-1	70	-12.5177	5.2099	3.52538e-164	4.77924e-161
Sncb	synuclein, beta	2145	-12.5319	6.38739	0.00119145	0.0208864
Ptprb	protein tyrosine phosphatase, receptor type, B	13333	-12.5401	5.44425	7.48409e-170	1.38354e-166
Gm37313		290	-12.5426	7.26661	1.44308e-05	0.000506821
Adgrf5	adhesion G protein-coupled receptor F5	9010	-12.5619	6.90257	3.90547e-10	4.53815e-08
Gm37695		530	-12.5906	4.27682	3.41418e-28	1.28569e-25
Crhbp	corticotropin releasing hormone binding protein	1800	-12.6188	7.39021	0.000422168	0.00893318
Gm45797		1921	-12.6198	7.62689	0.00327048	0.0472003
Gm34150	predicted gene, 34150	332	-12.6306	7.47209	0.000169786	0.00417288
4930589O11Rik	RIKEN cDNA 4930589O11 gene	920	-12.6339	5.50215	1.0035e-168	1.56971e-165
Gm48734		2289	-12.6555	5.27799	7.96816e-181	4.05081e-177
Aloxe3	arachidonate lipoxygenase 3	6397	-12.664	4.9001	3.1312e-209	3.18365e-205
Gm5452	lactate dehydrogenase A pseudogene	997	-12.6662	5.47012	2.0929e-199	1.41864e-195
Mir709	microRNA 709	88	-12.671	6.91916	0.000960274	0.0174194
Gm48564		408	-12.6828	4.35402	0.000938911	0.0171037
Gm28230		3527	-12.7023	8.86093	1.36419e-05	0.00048161
4930428O21Rik	RIKEN cDNA 4930428O21 gene	1740	-12.7039	5.63496	5.52253e-14	1.18211e-11
Gm19552	predicted gene, 19552	2833	-12.7146	6.97755	3.50412e-05	0.00109769
Gm33699	predicted gene, 33699	3468	-12.7176	5.38999	5.17168e-169	8.76384e-166
Gm15785	predicted gene 15785	694	-12.7185	5.74687	0.000508519	0.0103201
Myct1	myc target 1	2845	-12.737	5.31152	3.14768e-173	9.14401e-170
Gm15614	predicted gene 15614	1537	-12.7582	7.35376	0.00282566	0.0419721
Gm13641	60S ribosomal protein L21 pseudogene	473	-12.7599	6.1698	0.00151382	0.025441
Gm19334	predicted gene, 19334	2152	-12.7997	9.48575	2.09411e-05	0.000703862
Gm12064		533	-12.81	6.5892	5.2983e-05	0.00155246
Gm49733		293	-12.8137	4.81692	5.17904e-12	8.63245e-10
Gm9231	predicted gene 9231	1009	-12.8276	7.05596	0.00288262	0.0427245
Gm37069		4142	-12.8831	9.25835	4.66137e-05	0.00138553
Gm10257	H3 histone, family 3A pseudogene	411	-12.9103	5.09588	1.2086e-215	2.45769e-211
Gm35025	predicted gene, 35025	1126	-12.9198	6.50364	9.49608e-05	0.00258504
Tspan18	tetraspanin 18	8175	-12.9491	5.20201	4.81013e-19	1.50483e-16
Gm9067	protease (prosome, macropain) 26S subunit, ATPase 1 pseudogene	1319	-12.9555	6.06931	0.000481359	0.00988731
Gm16416	ribosomal protein L21 pseudogene	483	-12.9672	6.13821	0.00101496	0.0182647
Gm11510	predicted gene 11510	347	-12.9824	5.21127	6.91431e-35	2.86944e-32
Calr-ps		485	-12.9879	7.80383	0.00074452	0.0143369
4921522P10Rik	RIKEN cDNA 4921522P10 gene	2101	-12.9884	4.7887	0.000473727	0.00977002
St18	suppression of tumorigenicity 18	6464	-13.0008	4.1405	1.0861e-07	6.9892e-06
Gm26512	predicted gene, 26512	3719	-13.0027	6.75284	0.00218759	0.0340357
Stmn2	stathmin-like 2	5602	-13.0103	10.2808	0.000750269	0.0144203
Gm12267	ribosomal protein S4, X-linked pseudogene	761	-13.0167	8.38598	0.000273179	0.00626985
Apoc4	apolipoprotein C-IV	2537	-13.0492	6.63889	5.13846e-08	3.53009e-06
Gm28347	predicted gene 28347	382	-13.1014	5.17243	0.001079	0.0192301
Gm12751	polymerase (RNA) I polypeptide D pseudogene	381	-13.1072	5.73236	4.68795e-175	1.58883e-171
Gm9750	predicted gene 9750	2017	-13.1138	5.32743	1.91783e-14	4.23904e-12
Gm6104	high mobility group box 3 pseudogene	603	-13.1206	8.25339	4.95726e-05	0.00146095
ENSMUSG00002075796		82	-13.1328	7.53385	0.000312959	0.00699343
Kbtbd12	kelch repeat and BTB (POZ) domain containing 12	9381	-13.1352	5.76604	4.07373e-10	4.70677e-08
Gm49244		442	-13.1689	6.52015	0.000459262	0.00953895
Gm9514	sorting nexin 4 pseudogene	1345	-13.1708	9.61573	1.27492e-07	8.00168e-06
Gm38292		3045	-13.1991	9.01337	1.77326e-05	0.000609109
Gm15604	heat shock protein 8 pseudogene	1456	-13.2064	4.87505	3.55861e-06	0.000147984
Snord13	small nucleolar RNA, C/D box 13	104	-13.2068	5.13931	2.77288e-06	0.000119463
Erich6	glutamate rich 6	2195	-13.2345	9.00056	0.000118286	0.00309968
Adra2a	adrenergic receptor, alpha 2a	4832	-13.2631	5.42753	4.94485e-16	1.32307e-13
Fam229b	family with sequence similarity 229, member B	3331	-13.2982	5.63543	5.76944e-149	6.17482e-146
Ccdc50-ps	Ccdc50 retrotransposed pseudogene	941	-13.3815	7.27484	0.000112442	0.00296564
Gm5147	ribosomal protein L7A pseudogene	794	-13.3954	5.17156	0.000301671	0.00678592
Prkg1	protein kinase, cGMP-dependent, type I	11036	-13.3997	8.67706	1.57066e-06	7.19354e-05
Gm4761	ribosomal protein S7 pseudogene	582	-13.4178	5.20172	0.000156424	0.00393479
Gm37612		582	-13.4415	5.85381	0.0003818	0.00823319
ENSMUSG00002075112		109	-13.4582	5.49077	0.00029296	0.00662662
4833412K13Rik	RIKEN cDNA 4833412K13 gene	1479	-13.4756	6.21323	4.03191e-111	2.6448e-108
Gm37296		2922	-13.5443	4.48107	3.94443e-06	0.000161388
Gm3815	polymerase (RNA) II (DNA directed) polypeptide C pseudogene	502	-13.6067	8.10325	0.000576208	0.0115554
Dmrtc2	doublesex and mab-3 related transcription factor like family C2	1619	-13.6594	4.51228	4.19051e-05	0.00126356
Gm8069	predicted pseudogene 8069	154	-13.7364	4.60642	1.89748e-05	0.000646318
Gm31479	predicted gene, 31479	522	-13.7528	5.86986	1.67658e-09	1.63126e-07
ENSMUSG00002076894		137	-13.796	5.81503	0.00168988	0.0277711
Hapln4	hyaluronan and proteoglycan link protein 4	3924	-13.8961	7.42636	3.20179e-07	1.79362e-05
1700086P04Rik	RIKEN cDNA 1700086P04 gene	1009	-13.9181	8.06084	1.68257e-06	7.63728e-05
Gm43421		2905	-13.9223	8.24864	1.72241e-05	0.000595666
BC106175	cDNA sequence BC106175	2064	-13.9251	5.60286	2.62778e-172	6.67949e-169
Shoc1	shortage in chiasmata 1	5781	-14.0097	7.20554	2.70066e-07	1.53832e-05
Cyp1a1	cytochrome P450, family 1, subfamily a, polypeptide 1	2787	-14.0139	7.30678	0.000492727	0.0100397
Gm37039		2485	-14.0442	7.95517	3.85738e-11	5.56311e-09
Gm47374		2494	-14.0511	6.64761	0.00110782	0.019709
A730082K24Rik	RIKEN cDNA A730082K24 gene	2400	-14.1064	8.17059	0.000311829	0.00697584
Gm37981		535	-14.126	6.60656	3.72016e-10	4.34767e-08
Igfbp5	insulin-like growth factor binding protein 5	6006	-14.1426	6.84967	2.47174e-73	1.28879e-70
Gm9719	predicted gene 9719	543	-14.1792	7.54582	3.51912e-05	0.00109925
Mir7020	microRNA 7020	70	-14.1844	7.90018	1.03894e-05	0.000377266
Dmrtb1	DMRT-like family B with proline-rich C-terminal, 1	2083	-14.1983	9.55251	5.45484e-10	5.93178e-08
Igkv9-128	immunoglobulin kappa chain variable 9-128	353	-14.2204	6.75634	2.39203e-10	2.93024e-08
Gm11476	predicted gene 11476	2019	-14.2333	6.00663	0.000104806	0.00281537
Gm9354	predicted gene 9354	468	-14.2592	6.79498	1.83567e-07	1.11761e-05
Gm6065	peptidylprolyl isomerase A pseudogene 7_184.1	492	-14.3208	7.25238	9.67474e-06	0.000355761
Rps6ka6	ribosomal protein S6 kinase polypeptide 6	5013	-14.3257	6.51133	0.000683874	0.0132696
Mir302a	microRNA 302a	69	-14.3502	5.84373	0.00181661	0.0293646
Ighv8-9	immunoglobulin heavy variable V8-9	363	-14.3982	8.22552	0.000223177	0.00527096
Gm37786		3225	-14.4123	7.37548	2.37423e-05	0.000777455
Gm10649	predicted gene 10649	4038	-14.462	6.67617	1.3378e-11	2.06093e-09
Gm6929	predicted gene 6929	468	-14.4731	5.94938	7.79839e-05	0.0021813
Gm22362	predicted gene, 22362	134	-14.5188	6.54844	8.0684e-12	1.31257e-09
Gm45358		2305	-14.5208	6.50471	2.67326e-08	2.00593e-06
Gm4651	predicted gene 4651	2759	-14.5405	7.43666	7.75493e-06	0.000293947
Islr	immunoglobulin superfamily containing leucine-rich repeat	2686	-14.5564	9.08459	0.000218266	0.00517835
Scarna8	small Cajal body-specific RNA 8	131	-14.5891	9.04743	9.92992e-08	6.47195e-06
Gm7114	SET domain containing 3 pseudogene	1789	-14.6386	6.98394	0.000186569	0.00451653
Gm33467	predicted gene, 33467	652	-14.6452	7.34239	0.00180863	0.0292589
Cacna1c	calcium channel, voltage-dependent, L type, alpha 1C subunit	21864	-14.6922	9.64892	3.31447e-08	2.38389e-06
Gm25395	predicted gene, 25395	272	-14.7288	8.27962	1.46346e-10	1.88351e-08
Gm4997	predicted gene 4997	360	-14.7289	8.95624	1.67031e-08	1.31142e-06
Gm9432	nucleolar protein 56 pseudogene	759	-14.7539	6.43845	8.06468e-07	4.07948e-05
Gm9409	60S ribosomal protein L36a-like	316	-14.7599	7.32475	2.30731e-09	2.14242e-07
Spdye4c	speedy/RINGO cell cycle regulator family, member E4C	1473	-14.7797	7.34037	6.2027e-92	3.60377e-89
Gm49549		109	-14.7866	9.53772	6.30638e-05	0.00181386
Gm24837	predicted gene, 24837	81	-14.8096	9.10534	1.15076e-06	5.53207e-05
Gm28911		117	-14.8439	7.38853	9.20778e-09	7.64246e-07
Gm16701	predicted gene, 16701	2385	-14.8512	9.79127	1.58978e-15	4.00453e-13
Igf2	insulin-like growth factor 2	5723	-14.9023	7.04595	8.15201e-10	8.58748e-08
Cibar2	CBY1 interacting BAR domain containing 2	1395	-14.917	9.30893	1.48584e-07	9.21178e-06
Gm8543	actin, gamma, cytoplasmic 1 pseudogene	1130	-14.9318	6.833	1.35816e-06	6.35097e-05
Ank2	ankyrin 2, brain	35510	-14.9409	7.11661	1.0679e-51	5.05017e-49
Rpl30-ps9	ribosomal protein L30, pseudogene 9	345	-14.9423	8.35386	6.04579e-07	3.15234e-05
Mir466i	microRNA 466i	121	-14.9661	9.02996	5.97703e-09	5.09809e-07
Gm6564	predicted pseudogene 6564	619	-14.9732	9.10141	9.43714e-07	4.63537e-05
Mir23a	microRNA 23a	75	-14.9795	7.49077	2.47339e-48	1.1431e-45
Gm37531		5415	-14.9953	9.06472	0.000335601	0.00744215
Gm15715	predicted gene 15715	283	-15.0446	8.59431	0.000288081	0.00655271
Gm40304	predicted gene, 40304	268	-15.0586	8.19709	6.74386e-09	5.71402e-07
Gm48545		2552	-15.1104	7.20011	0.000901481	0.0166349
Gm8514	Rho GTPase activating protein 1 pseudogene	1314	-15.1506	7.40262	0.0005508	0.0111227
ENSMUSG00000115115		78	-15.1811	8.57148	8.20722e-06	0.000308491
Mir1932	microRNA 1932	90	-15.1877	9.58254	1.10586e-14	2.55541e-12
Gm42638		2587	-15.1962	6.89587	0.000455149	0.00947334
A930030B08Rik	RIKEN cDNA A930030B08 gene	3965	-15.2292	10.2407	4.96844e-06	0.000198493
Gm30091	predicted gene, 30091	377	-15.2566	10.7973	2.48119e-10	3.02125e-08
Rps27-ps1	ribosomal protein S27, pseudogene 1	246	-15.2797	8.08552	5.0082e-09	4.33369e-07
Gm48375		1274	-15.322	8.25875	4.48414e-05	0.00134293
Nek5	NIMA (never in mitosis gene a)-related expressed kinase 5	2897	-15.4257	9.52928	1.19184e-05	0.000425941
Gm23908	predicted gene, 23908	132	-15.5761	7.96817	2.16677e-07	1.27714e-05
Fam135b	family with sequence similarity 135, member B	19492	-15.6277	9.53917	1.60493e-05	0.000558841
Gm26509	predicted gene, 26509	948	-15.6423	9.49875	5.9865e-08	4.08509e-06
Gm5767	predicted gene 5767	745	-15.7347	6.65006	8.57439e-09	7.15315e-07
Prss33	protease, serine 33	1788	-15.8921	6.74877	5.99186e-09	5.09809e-07
Gm9968	predicted gene 9968	2990	-16.1595	8.29362	0.000498842	0.010144
Gm14327	predicted gene 14327	1451	-16.363	7.55062	6.3095e-07	3.27305e-05
Gm23111	predicted gene, 23111	105	-16.3739	7.82488	4.10908e-06	0.00016645
Gm5445	predicted gene 5445	480	-16.5338	8.61177	7.8425e-11	1.06318e-08
Gm6578	mitochondrial ribosomal protein L32 pseudogene	984	-16.5492	8.77326	9.66716e-08	6.36186e-06
Mir692-2	microRNA 692-2	109	-16.6965	7.56022	1.91013e-12	3.29175e-10
Spata33	spermatogenesis associated 33	4303	-16.9471	8.83402	1.50124e-10	1.91998e-08
Gm43154		6805	-17.1387	14.2368	3.40509e-23	1.19384e-20
Ftl2-ps	ferritin light polypeptide 2, pseudogene	552	-18.1047	8.9935	2.19113e-107	1.3502e-104
