# Supplementary material for: CD38 deficiency leads to a defective short-lived transcriptomic response to chronic graft-versus-host disease induction, involving purinergic signaling-related genes and distinct transcriptomic signatures associated with lupus
Source: Front Immunol. 2025 Feb 10;16:1441981. doi: 10.3389/fimmu.2025.1441981 (PMC11847871; doi:10.3389/fimmu.2025.1441981)
Supplement: Supplementary file 2 [file DataSheet2.zip › DEGs_KEGGs_Tables_171124_1441981/Table S19_new.xlsx]

## Sheet: DE Genes
Table S19. Comparative cGVHD_CD38ko_SPCs_4W vs CD38ko_SPCs_Control
Gene	Description	Length	logFC	logCPM	PValue	FDR
Gm10257	H3 histone, family 3A pseudogene	411	-12.8493	5.09588	1.18333e-214	2.4063e-210
Aloxe3	arachidonate lipoxygenase 3	6397	-11.7233	4.9001	5.99214e-205	6.09251e-201
Gm5452	lactate dehydrogenase A pseudogene	997	-12.0994	5.47012	9.14007e-197	6.19544e-193
Gm48734		2289	-12.0886	5.27799	2.42689e-178	1.23377e-174
Gm44291		2865	-11.725	4.63548	2.52336e-175	1.02625e-171
Gm38257		2761	11.6517	4.72221	1.47068e-173	4.98438e-170
Gm12751	polymerase (RNA) I polypeptide D pseudogene	381	-12.5403	5.73236	2.79346e-171	8.11501e-168
Myct1	myc target 1	2845	-12.1701	5.31152	7.8996e-171	2.00798e-167
BC106175	cDNA sequence BC106175	2064	-13.8628	5.60286	4.05455e-170	9.16103e-167
Gm42721		1523	-11.7364	4.97867	2.92334e-169	5.94462e-166
Rbp1	retinol binding protein 1, cellular	2652	-11.1128	4.49933	6.72579e-169	1.24335e-165
Ptprb	protein tyrosine phosphatase, receptor type, B	13333	-11.9731	5.44425	1.92796e-167	3.26709e-164
Gm33699	predicted gene, 33699	3468	-12.1507	5.38999	1.2077e-166	1.88911e-163
4930589O11Rik	RIKEN cDNA 4930589O11 gene	920	-12.0669	5.50215	2.43317e-166	3.53418e-163
Fras1	Fraser extracellular matrix complex subunit 1	17709	-11.0112	4.71461	5.66524e-166	7.68018e-163
Mir199a-1	microRNA 199a-1	70	-11.9507	5.2099	8.19696e-162	1.04178e-158
Gm31108	predicted gene, 31108	1633	-11.1286	4.7839	2.63256e-161	3.14901e-158
Gm33370	predicted gene, 33370	489	-11.6419	4.54759	2.94602e-154	3.32819e-151
Gm26943		957	-13.1658	4.12871	4.83043e-153	5.16983e-150
Gm5939	zinc finger CCCH-type containing 18 pseudogene	2874	-11.4281	4.39136	2.85794e-149	2.90581e-146
Gm12551	perilipin 2 pseudogene	726	11.5291	5.23611	3.00866e-147	2.91339e-144
Gm37289		1402	-12.818	4.28797	1.46576e-145	1.35483e-142
Fam229b	family with sequence similarity 229, member B	3331	-12.7311	5.63543	1.57701e-145	1.39428e-142
Tcea3	transcription elongation factor A (SII), 3	1400	10.4359	4.92008	1.11454e-139	9.44344e-137
A930033H14Rik	RIKEN cDNA A930033H14 gene	2969	-10.5869	3.91204	1.22485e-139	9.96291e-137
Fbn1	fibrillin 1	12128	-11.0344	4.4624	2.11117e-134	1.65118e-131
Glns-ps1	glutamine synthetase pseudogene 1	1118	-11.8003	3.60547	1.3533e-128	1.01923e-125
Gm14150	tubulin, alpha 1B pseudogene	1354	-11.2732	4.0762	1.81796e-126	1.32029e-123
Egfr	epidermal growth factor receptor	11326	-10.5808	4.28743	7.07761e-124	4.96287e-121
Gm48369		1740	-11.3355	3.73171	1.39467e-123	9.45356e-121
Fyb2	FYN binding protein 2	3136	-10.8354	4.56344	1.71769e-123	1.12675e-120
Snx31	sorting nexin 31	2935	-11.2413	4.39448	2.14757e-123	1.36471e-120
Syna	syncytin a	2026	-11.8994	5.29518	6.07986e-121	3.74648e-118
Gm38150		452	-11.3556	4.11171	3.3765e-119	2.01945e-116
Mir8116	microRNA 8116	97	-10.8219	4.0158	7.25059e-112	4.21259e-109
Gm13071		376	-9.94649	3.77881	2.19991e-111	1.24264e-108
Ftl2-ps	ferritin light polypeptide 2, pseudogene	552	-19.8956	8.9935	1.40871e-108	7.74219e-106
4833412K13Rik	RIKEN cDNA 4833412K13 gene	1479	-12.908	6.21323	3.51245e-108	1.87962e-105
Gm39469	predicted gene, 39469	461	-10.1973	4.34793	2.30919e-107	1.20403e-104
Gm17194		348	-10.5611	4.01646	2.36212e-106	1.20084e-103
Gm16437	IscU iron-sulfur cluster scaffold homolog pseudogene	504	-10.472	3.69115	3.71307e-105	1.84159e-102
Gm5127	predicted gene 5127	2150	-10.4334	3.85282	4.33755e-100	2.1001e-97
Spdye4c	speedy/RINGO cell cycle regulator family, member E4C	1473	-18.2418	7.34037	3.30465e-96	1.56279e-93
Ntn5	netrin 5	2216	-9.56761	3.65042	1.03201e-93	4.76954e-91
Gm35279	predicted gene, 35279	960	-9.34044	3.67742	4.68961e-86	2.11918e-83
Tbr1	T-box brain transcription factor 1	5486	-12.6302	3.60078	1.8557e-84	8.20339e-82
Gm43162		1770	-9.60031	3.87594	2.30123e-82	9.95651e-80
Calml4	calmodulin-like 4	3642	-9.72497	4.81628	3.3202e-82	1.40659e-79
Gm15765	tubulin, beta 6 pseudogene	910	-9.99152	3.06133	6.23613e-81	2.588e-78
Gm15850	predicted gene 15850	2049	-9.61746	3.32547	1.37392e-76	5.58774e-74
Igfbp5	insulin-like growth factor binding protein 5	6006	-13.5741	6.84967	3.89911e-72	1.55467e-69
Cfap77	cilia and flagella associated protein 77	2624	-9.40994	3.10165	6.9372e-70	2.71285e-67
Lrrc63	leucine rich repeat containing 63	2517	-11.4688	7.09474	8.54191e-70	3.27735e-67
Gm50115		5267	14.3509	6.65582	1.92752e-69	7.25855e-67
Mir7063	microRNA 7063	91	-10.1703	3.05242	3.05089e-69	1.128e-66
2610203C22Rik	RIKEN cDNA 2610203C22 gene	4910	-9.76537	2.3424	3.85711e-69	1.40061e-66
Fam240a	family with sequence similarity 240 member A	499	-8.99004	3.45558	4.98774e-69	1.7794e-66
Traj4	T cell receptor alpha joining 4	63	-9.0953	3.22394	5.60415e-69	1.96483e-66
Gm11999	predicted gene 11999	813	-9.59858	2.90887	1.445e-64	4.98035e-62
Snord93	small nucleolar RNA, C/D box 93	71	-9.31284	2.85942	3.0214e-64	1.024e-61
Zfp781	zinc finger protein 781	4067	-8.27599	3.31553	6.03632e-62	2.01227e-59
Wnk2	WNK lysine deficient protein kinase 2	8481	-8.85011	2.84488	1.07931e-61	3.53995e-59
4930511E03Rik	RIKEN cDNA 4930511E03 gene	2232	-9.79785	3.33354	6.85889e-61	2.2139e-58
Gm28720		3156	-8.74475	2.85731	8.91341e-57	2.8321e-54
Gm16540		426	9.29478	2.51965	5.8167e-56	1.81973e-53
Gm45210		1577	-10.1219	4.04164	4.42495e-55	1.36335e-52
Gla	galactosidase, alpha	3265	-3.72952	4.56935	8.54149e-55	2.59241e-52
Gm10416	zinc finger protein pseudogene	645	-8.78125	2.93514	1.13014e-53	3.37961e-51
Mir17	microRNA 17	84	9.68033	2.68999	1.36693e-53	4.02847e-51
Gm43654		3417	-8.49632	2.62185	1.46417e-52	4.25342e-50
Tdgf1	teratocarcinoma-derived growth factor 1	2622	-8.86864	3.22003	6.81679e-51	1.95239e-48
Ank2	ankyrin 2, brain	35510	-14.3756	7.11661	9.02948e-51	2.5502e-48
E230016K23Rik	RIKEN cDNA E230016K23 gene	2816	-9.34096	4.02981	1.0721e-50	2.98647e-48
Agbl1	ATP/GTP binding protein-like 1	5015	-12.2809	6.23479	2.97991e-49	8.1887e-47
2310034G01Rik	RIKEN cDNA 2310034G01 gene	1373	-8.92815	2.96459	1.46972e-48	3.98489e-46
Mir23a	microRNA 23a	75	-14.9176	7.49077	3.33142e-48	8.91374e-46
Fmn2	formin 2	7960	8.95047	2.2008	2.90256e-46	7.6654e-44
Gm42868		2697	-8.36608	2.79211	3.09547e-46	8.07004e-44
Gm47123		1742	-9.83964	1.91439	4.06205e-46	1.04559e-43
2010009K17Rik	RIKEN cDNA 2010009K17 gene	567	10.183	3.35435	1.50869e-44	3.83489e-42
Gm16184	ribosomal protein L14 pseudogene	573	-9.26189	3.42608	3.0594e-44	7.68061e-42
Gm19243	ribosomal protein S27 pseudogene	269	-8.42571	2.01948	3.13091e-44	7.76427e-42
Zfp46	zinc finger protein 46	5212	5.22113	7.27888	2.84872e-43	6.97937e-41
Gm33378	predicted gene, 33378	2758	-8.07523	2.66248	4.78968e-43	1.1595e-40
Gm48295		1142	-11.0099	2.01564	6.23953e-43	1.49272e-40
Slc34a1	solute carrier family 34 (sodium phosphate), member 1	4676	-9.01993	2.71468	3.21747e-42	7.60782e-40
Gm29724	predicted gene, 29724	3658	-9.1026	2.0193	3.38297e-42	7.90721e-40
Actrt3	actin related protein T3	1961	-9.38068	1.9564	6.48445e-42	1.49842e-39
Gm42797		494	-8.16708	2.13983	1.12871e-41	2.5789e-39
Mir7014	microRNA 7014	63	-7.58122	1.94593	4.67672e-40	1.05668e-37
Trav2	T cell receptor alpha variable 2	423	-8.11451	2.40794	2.5751e-37	5.75437e-35
6720482G16Rik	RIKEN cDNA 6720482G16 gene	1192	-12.4708	1.63593	2.88675e-36	6.38067e-34
Gm15766	ribosomal protein L5 pseudogene	813	-7.55918	1.67334	3.60229e-35	7.87663e-33
Gm11510	predicted gene 11510	347	-12.0364	5.21127	1.79828e-33	3.89023e-31
Rpl13-ps5	ribosomal protein L13, pseudogene 5	630	-7.9404	2.03218	1.91884e-33	4.10733e-31
Pinlyp	phospholipase A2 inhibitor and LY6/PLAUR domain containing	843	-11.2923	3.56678	4.63066e-33	9.8088e-31
Oas1e	2'-5' oligoadenylate synthetase 1E	1801	-10.0225	3.00748	4.85709e-33	1.01824e-30
9030619P08Rik	lymphocyte antigen 6 complex pseudogene	935	-9.53815	1.36231	6.17853e-32	1.28205e-29
Ppp1r27	protein phosphatase 1, regulatory subunit 27	771	9.52915	1.41341	6.93169e-32	1.4238e-29
Trp53inp2	transformation related protein 53 inducible nuclear protein 2	5257	-2.51751	4.63093	1.3203e-31	2.68483e-29
Gm34589	predicted gene, 34589	5658	-7.67031	2.13561	1.34281e-31	2.70357e-29
Gm42528		3418	6.97489	3.28846	2.41214e-31	4.80891e-29
Gm43154		6805	-22.7969	14.2368	2.21874e-29	4.38039e-27
Gm371	germ cell-less homolog 1 pseudogene	1245	-7.58596	2.17709	3.73175e-28	7.29664e-26
Gm37695		530	-12.0193	4.27682	1.81226e-27	3.50975e-25
Irs2	insulin receptor substrate 2	6323	-2.97775	6.12734	1.60347e-26	3.07609e-24
Gm8172	ribosomal protein S6 pseudogene	750	-8.9522	3.07044	6.96258e-26	1.32322e-23
Gm42882		506	-10.3605	3.60598	1.79542e-25	3.38055e-23
1700009J07Rik	RIKEN cDNA 1700009J07 gene	1368	-7.03039	1.04726	1.58648e-24	2.95973e-22
Ccn2	cellular communication network factor 2	2861	-11.7427	4.93954	2.05779e-23	3.8041e-21
Ifng	interferon gamma	1295	-3.43921	3.36236	2.24795e-23	4.1182e-21
Vcam1	vascular cell adhesion molecule 1	8870	-2.03767	5.01003	3.64892e-23	6.62507e-21
Olfr60	olfactory receptor 60	3336	-9.02355	2.64511	1.10489e-22	1.98832e-20
Gm7860	ribosomal protein S2 pseudogene	879	-8.7659	2.48476	1.19064e-22	2.12382e-20
Gm2531	LSM6 homolog, U6 small nuclear RNA associated pseudogene	512	-8.2929	0.226382	3.57966e-22	6.32978e-20
Apol8	apolipoprotein L 8	2962	-5.11106	1.84566	5.28603e-21	9.2665e-19
F3	coagulation factor III	2527	-13.1059	4.69843	3.67095e-19	6.38023e-17
Gm23346	predicted gene, 23346	136	-10.1679	1.97984	5.18653e-19	8.93798e-17
Fosl2	fos-like antigen 2	9680	-2.59636	5.82933	8.8068e-19	1.50493e-16
Mpp7	membrane protein, palmitoylated 7 (MAGUK p55 subfamily member 7)	20164	-2.33969	2.96299	1.31313e-18	2.2252e-16
Glrp1	glutamine repeat protein 1	1957	-11.2643	3.8907	1.57686e-18	2.65004e-16
Plaur	plasminogen activator, urokinase receptor	2617	-2.38467	7.15988	2.21741e-18	3.69599e-16
Tspan18	tetraspanin 18	8175	-11.9991	5.20201	4.13128e-18	6.83005e-16
Meioc	meiosis specific with coiled-coil domain	4616	-12.5802	3.56034	5.24623e-18	8.6034e-16
Gm5297	predicted gene 5297	1171	-8.37358	1.91092	5.44135e-18	8.85199e-16
Mir186	microRNA 186	71	-6.35601	0.0526552	5.6169e-18	9.06505e-16
Nr4a2	nuclear receptor subfamily 4, group A, member 2	4059	-4.93733	4.34726	9.92499e-18	1.58917e-15
Gm48161		1835	-8.44347	2.55612	1.68869e-17	2.68277e-15
Dusp5	dual specificity phosphatase 5	2473	-2.64823	5.49454	2.07721e-17	3.27443e-15
Rpl35a-ps3	ribosomal protein L35A, pseudogene 3	333	-12.1644	4.44637	2.3743e-17	3.71395e-15
Gzmb	granzyme B	1436	-2.95235	4.44612	2.52657e-17	3.92197e-15
S1pr2	sphingosine-1-phosphate receptor 2	7971	2.15848	3.75209	2.62896e-17	4.05e-15
Trem1	triggering receptor expressed on myeloid cells 1	2996	-2.82171	4.1413	3.98421e-17	6.09164e-15
Gm25604	predicted gene, 25604	133	-10.122	3.30396	6.65034e-17	1.00921e-14
Rai14	retinoic acid induced 14	8462	-3.17979	5.12308	7.87191e-17	1.18574e-14
Cd209b	CD209b antigen	2115	-7.50986	3.05725	8.41097e-17	1.25763e-14
Gm16701	predicted gene, 16701	2385	-15.9373	9.79127	2.0025e-16	2.97232e-14
Cldn20	claudin 20	656	-10.4893	2.79856	4.6158e-16	6.80161e-14
Gm12943	40S ribosomal protein S28 pseudogene	210	11.0538	2.89609	5.15019e-16	7.53447e-14
Hcar2	hydroxycarboxylic acid receptor 2	1930	-2.57915	4.2501	6.01964e-16	8.74353e-14
Cep295nl	CEP295 N-terminal like	1944	-10.8498	4.15836	8.99621e-16	1.29743e-13
Gm43205		1968	-11.0901	3.65403	1.268e-15	1.81583e-13
Mafb	v-maf musculoaponeurotic fibrosarcoma oncogene family, protein B (avian)	3363	-2.40961	7.58789	1.36928e-15	1.94715e-13
Adra2a	adrenergic receptor, alpha 2a	4832	-12.6882	5.42753	1.42409e-15	2.01103e-13
Adamtsl5	ADAMTS-like 5	4722	-10.5505	4.0778	1.83353e-15	2.57137e-13
Aoah	acyloxyacyl hydrolase	5925	-2.54609	4.39004	2.12537e-15	2.96023e-13
Mir1932	microRNA 1932	90	-16.0212	9.58254	2.36748e-15	3.27501e-13
Fgd4	FYVE, RhoGEF and PH domain containing 4	17517	-1.94691	4.65734	2.59918e-15	3.57124e-13
Npl	N-acetylneuraminate pyruvate lyase	2961	-3.74622	1.38189	3.08346e-15	4.2082e-13
Tgif1	TGFB-induced factor homeobox 1	5625	-1.62703	5.79452	3.94939e-15	5.35406e-13
Cd209c	CD209c antigen	1997	-8.37073	4.10675	4.39259e-15	5.91546e-13
Gm13394	glyceraldehyde-3-phosphate dehydrogenase pseudogene	1000	-11.9209	5.82678	4.58506e-15	6.13403e-13
Gm47246		2354	-11.7881	4.38807	4.93965e-15	6.56522e-13
Gm45738		233	10.356	4.40051	5.62229e-15	7.42397e-13
Cdkn1a	cyclin-dependent kinase inhibitor 1A (P21)	3553	-2.90341	6.03994	8.55711e-15	1.12264e-12
6430590A07Rik	RIKEN cDNA 6430590A07 gene	4487	-10.7374	4.47829	1.06338e-14	1.38614e-12
Ddit4	DNA-damage-inducible transcript 4	1755	1.96246	5.09509	1.14651e-14	1.48498e-12
Neurl1a	neuralized E3 ubiquitin protein ligase 1A	7284	-10.3043	3.13944	1.31022e-14	1.68629e-12
Platr29	pluripotency associated transcript 29	830	-10.8306	3.4	1.42687e-14	1.82487e-12
Gm27194		2936	-4.83264	-0.598179	1.66493e-14	2.11602e-12
Gm9750	predicted gene 9750	2017	-13.048	5.32743	2.10774e-14	2.66217e-12
Timm8a2	translocase of inner mitochondrial membrane 8A2	913	-10.172	2.96586	2.54736e-14	3.19757e-12
5330406M23Rik	RIKEN cDNA 5330406M23 gene	2094	-12.9072	4.29689	3.16813e-14	3.95239e-12
Gnb3	guanine nucleotide binding protein (G protein), beta 3	2632	-10.4113	4.57872	3.42871e-14	4.25139e-12
8430432A02Rik	RIKEN cDNA 8430432A02 gene	1248	16.6569	9.39628	3.61178e-14	4.45124e-12
Guca2a	guanylate cyclase activator 2a (guanylin)	594	-11.8623	4.24844	3.88597e-14	4.75104e-12
Vps18	VPS18 CORVET/HOPS core subunit	4786	-1.08052	5.27733	3.90177e-14	4.75104e-12
Gm15533	predicted gene 15533	3292	-9.62984	3.79083	5.51127e-14	6.67093e-12
Gm15609	predicted gene 15609	2960	-9.60404	2.78082	7.32275e-14	8.81113e-12
Gm13070	predicted gene 13070	768	-6.92047	1.8117	7.94474e-14	9.50331e-12
Dnajb9	DnaJ heat shock protein family (Hsp40) member B9	2549	-1.88734	5.57999	8.07937e-14	9.60783e-12
Fam131b	family with sequence similarity 131, member B	4104	-10.4051	3.53526	8.68518e-14	1.02682e-11
Gm14207	predicted gene 14207	1054	-11.3251	4.32901	9.6689e-14	1.13651e-11
C4b	complement component 4B (Chido blood group)	5695	-3.62754	11.6735	1.03608e-13	1.21084e-11
Zfp748	zinc finger protein 748	5662	1.9777	2.99203	1.08962e-13	1.26614e-11
Gm20100	predicted gene, 20100	2272	9.42638	2.41827	1.15608e-13	1.33573e-11
Gm8666	non-histone chromosomal protein HMG-14 pseudogene	292	-11.0577	3.86601	1.39845e-13	1.60664e-11
Gm7823	lymphocyte cytosolic protein 1 pseudogene	1623	-11.2949	3.99869	1.44082e-13	1.64602e-11
4930428O21Rik	RIKEN cDNA 4930428O21 gene	1740	-12.1284	5.63496	1.48396e-13	1.68583e-11
Plau	plasminogen activator, urokinase	2367	-2.25304	3.74661	1.53284e-13	1.73168e-11
Htr2a	5-hydroxytryptamine (serotonin) receptor 2A	5606	-11.3248	3.6461	1.66693e-13	1.87276e-11
Sema3b	sema domain, immunoglobulin domain (Ig), short basic domain, secreted, (semaphorin) 3B	4777	-10.8137	8.60364	2.20643e-13	2.46527e-11
Gm43173		593	-7.63032	1.63174	2.23829e-13	2.48719e-11
Gm43172		2137	-7.89353	3.13477	2.46164e-13	2.72052e-11
Gm3667	predicted gene 3667	2053	10.2061	2.76389	2.51588e-13	2.76543e-11
Med18	mediator complex subunit 18	1998	2.32622	2.25505	2.80296e-13	3.06442e-11
Mafk	v-maf musculoaponeurotic fibrosarcoma oncogene family, protein K (avian)	3901	-1.38013	5.69125	2.96612e-13	3.22546e-11
Gm37267		681	-8.05617	1.39922	3.00851e-13	3.25415e-11
Acod1	aconitate decarboxylase 1	2623	-4.20133	4.81741	3.11853e-13	3.3553e-11
Tslp	thymic stromal lymphopoietin	1331	-11.0777	3.63245	3.29012e-13	3.52129e-11
Itga9	integrin alpha 9	7691	-1.76171	4.52543	3.48121e-13	3.7063e-11
Gm47874		575	-10.841	3.55721	3.81832e-13	4.04404e-11
Gm48705		291	-11.0644	2.37611	4.33073e-13	4.56298e-11
Gm43621		2022	-2.53545	4.37272	4.51943e-13	4.73724e-11
Gm49751		2722	-2.88125	2.17834	4.59201e-13	4.78864e-11
Gm11767	predicted gene 11767	493	-8.3344	2.63036	4.87231e-13	5.05502e-11
Mir692-2	microRNA 692-2	109	-18.461	7.56022	5.41977e-13	5.59447e-11
Gm24718	predicted gene, 24718	136	-13.4269	2.99489	5.85219e-13	6.01032e-11
Gm29156		499	10.3702	2.74023	6.36721e-13	6.50639e-11
Gm43196		2114	-3.44311	0.249223	7.02001e-13	7.1376e-11
Gm21188	predicted gene, 21188	4572	-1.76513	4.60804	9.25275e-13	9.36093e-11
5830416I19Rik	RIKEN cDNA 5830416I19 gene	2627	-9.85178	7.22109	9.35289e-13	9.39533e-11
Slc27a5	solute carrier family 27 (fatty acid transporter), member 5	2438	-7.18625	1.57066	9.37916e-13	9.39533e-11
Dmrt2	doublesex and mab-3 related transcription factor 2	2337	-7.89675	2.53139	1.49114e-12	1.48639e-10
Mei4	meiotic double-stranded break formation protein 4	4121	-9.25302	2.48507	1.55639e-12	1.54387e-10
Gm37488		3374	-10.6464	4.55914	1.62022e-12	1.59937e-10
Siah2	siah E3 ubiquitin protein ligase 2	2999	-1.3949	5.09304	1.62856e-12	1.59985e-10
Snora30	small nucleolar RNA, H/ACA box 30	130	9.65687	2.39051	1.70855e-12	1.67036e-10
Osbpl6	oxysterol binding protein-like 6	10063	-8.11986	2.13233	1.78992e-12	1.74153e-10
Gm25612	predicted gene, 25612	126	9.38294	1.63115	1.93745e-12	1.8761e-10
Gm11772	predicted gene 11772	532	-8.05213	3.09876	1.98727e-12	1.91522e-10
Tmem200b	transmembrane protein 200B	1476	-10.0158	2.77517	2.0137e-12	1.93154e-10
Basp1	brain abundant, membrane attached signal protein 1	2009	1.76169	4.71748	2.09373e-12	1.99887e-10
Gm14086		173	-9.03488	2.80883	2.15071e-12	2.04368e-10
Lilr4b		5439	-1.93072	6.9008	2.53475e-12	2.39741e-10
Gm6829	predicted pseudogene 6829	360	-8.55386	2.33535	2.58843e-12	2.43684e-10
Rbm24	RNA binding motif protein 24	3491	-11.7998	5.28523	2.76976e-12	2.59553e-10
Gm10649	predicted gene 10649	4038	-15.716	6.67617	2.96306e-12	2.76393e-10
Gm8181	predicted gene 8181	666	-12.0712	5.07315	3.26759e-12	3.03408e-10
4933413J09Rik	RIKEN cDNA 4933413J09 gene	4837	-3.56672	2.9759	3.35095e-12	3.09734e-10
Nfkbid	nuclear factor of kappa light polypeptide gene enhancer in B cells inhibitor, delta	2346	-2.25636	6.79942	3.46224e-12	3.18573e-10
Gm18564	BRCA1 associated RING domain 1 pseudogene	2048	-11.3456	4.16768	3.55967e-12	3.26063e-10
Fbxo41	F-box protein 41	6680	-9.98987	3.94124	3.63756e-12	3.31703e-10
Gm12542	predicted gene 12542	647	-9.15441	2.6348	3.69366e-12	3.35315e-10
2610528A11Rik	RIKEN cDNA 2610528A11 gene	828	-10.9049	3.62748	3.92976e-12	3.55163e-10
Gm13034	SWI/SNF related, matrix associated, actin dependent regulator of chromatin, subfamily a, member 5 pseudogene	3177	-8.31544	1.86808	4.23766e-12	3.81296e-10
Gm15872		1108	-7.82425	1.92317	4.61805e-12	4.13692e-10
Lpar1	lysophosphatidic acid receptor 1	4289	-8.23049	3.50891	4.78304e-12	4.26592e-10
Igkv4-71	immunoglobulin kappa chain variable 4-71	354	3.83034	3.25344	4.90795e-12	4.35822e-10
Vsig2	V-set and immunoglobulin domain containing 2	1979	-10.9272	3.94552	5.06283e-12	4.4762e-10
Gm20663		474	-9.63118	2.51337	5.13602e-12	4.52125e-10
Gm45632		1888	-8.31561	0.980534	5.16144e-12	4.52405e-10
Izumo1r	IZUMO1 receptor, JUNO	2320	1.58709	4.47923	5.3604e-12	4.67827e-10
Gm12036		530	8.97446	3.07851	5.52911e-12	4.80489e-10
Zfp472	zinc finger protein 472	2489	1.23225	3.81814	6.30069e-12	5.4521e-10
Vegfa	vascular endothelial growth factor A	4285	-2.3266	3.15322	6.55974e-12	5.65222e-10
Gm48478		2325	10.0843	2.55275	8.16066e-12	6.98369e-10
Ighv1-7	immunoglobulin heavy variable V1-7	388	4.04914	4.78049	8.17368e-12	6.98369e-10
Gm28503		147	8.1653	1.84557	8.3971e-12	7.14456e-10
Gm22362	predicted gene, 22362	134	-14.4521	6.54844	8.61606e-12	7.30032e-10
Gm25131	predicted gene, 25131	151	-11.5961	3.18027	9.02769e-12	7.61735e-10
Nxpe5	neurexophilin and PC-esterase domain family, member 5	4473	-2.47296	4.52748	9.18097e-12	7.71467e-10
Hpn	hepsin	4101	-1.90003	3.78529	9.48258e-12	7.91171e-10
Tnfsf8	tumor necrosis factor (ligand) superfamily, member 8	3807	1.82475	4.12247	9.49328e-12	7.91171e-10
Gm22079	predicted gene, 22079	106	9.70567	2.11566	9.96535e-12	8.27124e-10
4930477G07Rik	RIKEN cDNA 4930477G07 gene	947	-9.5653	0.895027	1.10629e-11	9.14486e-10
Zfp87	zinc finger protein 87	2865	1.3347	3.84143	1.15736e-11	9.52832e-10
Gm37689		275	-8.07725	-1.21892	1.18368e-11	9.70569e-10
Gm49733		293	-12.237	4.81692	1.23113e-11	1.00542e-09
Maff	v-maf musculoaponeurotic fibrosarcoma oncogene family, protein F (avian)	2594	-3.67854	3.05611	1.28629e-11	1.04627e-09
Fpr2	formyl peptide receptor 2	1296	-2.40243	4.04496	1.30902e-11	1.06051e-09
Mir1957a		66	-14.7312	4.47168	1.31477e-11	1.06095e-09
Epha2	Eph receptor A2	4674	-1.95253	5.61734	1.36206e-11	1.09348e-09
Igkv6-13	immunoglobulin kappa variable 6-13	359	2.63636	3.94903	1.36584e-11	1.09348e-09
Lrig1	leucine-rich repeats and immunoglobulin-like domains 1	5585	1.44261	3.57418	1.42012e-11	1.13248e-09
Mir6968	microRNA 6968	68	-8.18487	2.60606	1.45944e-11	1.15928e-09
Kdm6bos		840	-1.72265	3.6085	1.54798e-11	1.22483e-09
Mmp8	matrix metallopeptidase 8	2425	-2.71979	4.09587	1.58687e-11	1.25074e-09
Zfp612	zinc finger protein 612	6083	-2.84532	5.87837	1.65779e-11	1.30159e-09
Gm30091	predicted gene, 30091	377	-17.2542	10.7973	1.80706e-11	1.41333e-09
Spry2	sprouty RTK signaling antagonist 2	2087	-2.10255	3.00807	1.86255e-11	1.45115e-09
Cd69	CD69 antigen	6509	-2.27658	6.31076	1.90598e-11	1.47931e-09
Gm28857	predicted gene 28857	425	-11.0525	2.77116	1.96351e-11	1.51817e-09
Gm13547	predicted gene 13547	843	-8.98736	3.06802	1.98318e-11	1.52758e-09
Gm35060	predicted gene, 35060	975	4.53494	-0.486546	2.03195e-11	1.55924e-09
Gm17971	ribosomal protein S2 pseudogene	806	-3.61269	0.0715704	2.16738e-11	1.65691e-09
Cd300c2	CD300C molecule 2	1275	-1.35163	4.74662	2.17686e-11	1.65792e-09
Gm24644	predicted gene, 24644	139	9.84244	3.39686	2.39908e-11	1.82035e-09
Rab6b	RAB6B, member RAS oncogene family	5031	1.50107	3.55933	2.41112e-11	1.82268e-09
Gm25395	predicted gene, 25395	272	-16.0382	8.27962	2.53359e-11	1.90319e-09
Gm10791	predicted gene 10791	1651	6.8184	1.52108	2.53634e-11	1.90319e-09
Gm3336	predicted gene 3336	1151	-8.94253	1.89996	2.8326e-11	2.11768e-09
Gm11688		308	-3.29689	0.00141839	2.84898e-11	2.12212e-09
Gm44126	predicted gene, 44126	514	16.589	7.55379	2.92247e-11	2.16892e-09
Gem	GTP binding protein (gene overexpressed in skeletal muscle)	2104	-2.08113	4.55972	3.05406e-11	2.25833e-09
Gm28438		345	-11.7305	3.98927	3.32753e-11	2.45164e-09
Gm7729	heterogeneous nuclear ribonucleoprotein A1 pseudogene	801	-10.1121	2.9407	3.3529e-11	2.46142e-09
Gm37039		2485	-14.014	7.95517	4.1075e-11	3.00454e-09
Klf4	Kruppel-like factor 4 (gut)	3049	-2.21123	6.66494	4.5584e-11	3.3224e-09
Slc16a14	solute carrier family 16 (monocarboxylic acid transporters), member 14	3352	-9.37935	2.86703	4.67934e-11	3.39837e-09
Gm44793		582	-8.68829	1.55817	4.86367e-11	3.51967e-09
Kcnmb3	potassium large conductance calcium-activated channel, subfamily M, beta member 3	1715	-9.29884	2.82462	5.11976e-11	3.69185e-09
Gm11335	predicted gene 11335	1080	14.5935	6.8948	5.2341e-11	3.76097e-09
Fzd4	frizzled class receptor 4	6720	-2.67692	3.08165	5.25551e-11	3.76306e-09
Tmem229a	transmembrane protein 229A	5157	-9.8843	2.24543	5.28181e-11	3.76862e-09
Ltbr	lymphotoxin B receptor	2354	-1.40507	5.08054	5.5846e-11	3.97073e-09
Dmrtb1	DMRT-like family B with proline-rich C-terminal, 1	2083	-15.758	9.55251	6.12521e-11	4.33994e-09
Itgad	integrin, alpha D	4510	-2.25266	3.93477	6.15286e-11	4.34439e-09
Gm44722		436	-10.161	2.44738	6.30538e-11	4.43668e-09
Dixdc1	DIX domain containing 1	9971	-7.47774	1.65404	7.16973e-11	5.02746e-09
Gm38099		3170	8.37337	1.57215	7.44461e-11	5.20227e-09
Gm12589	predicted gene 12589	638	-10.2186	2.63648	7.53995e-11	5.25085e-09
Igkv7-33	immunoglobulin kappa chain variable 7-33	365	-5.1971	1.12392	7.95648e-11	5.52201e-09
Prkcz	protein kinase C, zeta	6318	1.52374	3.28154	8.21671e-11	5.68322e-09
Igkv9-128	immunoglobulin kappa chain variable 9-128	353	-15.0249	6.75634	8.2574e-11	5.69201e-09
Gm32184	predicted gene, 32184	846	-7.43598	1.21228	8.33377e-11	5.72525e-09
Igkv12-47	immunoglobulin kappa variable 12-47	356	-7.38294	2.02962	8.49603e-11	5.81706e-09
Gm37328		640	9.56513	2.24901	8.56641e-11	5.84557e-09
C1qc	complement component 1, q subcomponent, C chain	1931	-2.07997	10.2594	8.65807e-11	5.88836e-09
Gm48314		2739	-7.22596	1.05858	8.86592e-11	6.00962e-09
C78197	expressed sequence C78197	3417	-6.73823	1.49762	9.08717e-11	6.13913e-09
Zfp574	zinc finger protein 574	4870	0.941488	4.58008	1.01199e-10	6.8142e-09
Gm11211	predicted gene 11211	359	-10.1162	2.73491	1.01988e-10	6.84461e-09
Gm2396	predicted gene 2396	9019	-9.8437	2.4783	1.11209e-10	7.41211e-09
Gm8532	adaptor-related protein complex AP-1, sigma 3 pseudogene	461	15.5226	6.55808	1.1128e-10	7.41211e-09
Cd5l	CD5 antigen-like	2036	-2.26666	9.44647	1.11537e-10	7.41211e-09
Hic1	hypermethylated in cancer 1	3765	-2.44597	2.12251	1.13519e-10	7.51926e-09
Hk3	hexokinase 3	3682	-1.72433	6.02915	1.21481e-10	8.02051e-09
Gm28068	predicted gene 28068	3503	-7.70663	1.60565	1.23829e-10	8.14906e-09
Gm6286	ribosomal protein L7A pseudogene	762	-9.24598	1.7942	1.25888e-10	8.25784e-09
Zbtb10	zinc finger and BTB domain containing 10	7414	-1.74471	3.7968	1.31807e-10	8.6183e-09
Gm49979		3831	11.2916	3.61253	1.35851e-10	8.85429e-09
Tnfsf12	tumor necrosis factor (ligand) superfamily, member 12	1515	-1.56495	4.84295	1.45399e-10	9.44628e-09
F10	coagulation factor X	2731	-2.02276	7.6786	1.46685e-10	9.49947e-09
Ccl3	chemokine (C-C motif) ligand 3	766	-3.04642	4.99998	1.49812e-10	9.67121e-09
D630029K05Rik	RIKEN cDNA D630029K05 gene	2717	-9.83246	3.27061	1.50683e-10	9.69661e-09
Raet1d	retinoic acid early transcript delta	1441	-3.89587	-0.18236	1.52253e-10	9.76678e-09
Rflna	refilin A	1940	3.71499	-0.261795	1.52901e-10	9.77751e-09
Scn3a	sodium channel, voltage-gated, type III, alpha	12717	-8.21103	2.18978	1.59831e-10	1.01886e-08
6430548M08Rik	RIKEN cDNA 6430548M08 gene	6626	-1.55919	5.98089	1.78628e-10	1.13512e-08
Gm5445	predicted gene 5445	480	-15.6632	8.61177	1.80465e-10	1.14323e-08
Nr1h3	nuclear receptor subfamily 1, group H, member 3	2515	-2.23589	3.30927	1.81789e-10	1.14804e-08
Gm33973	predicted gene, 33973	534	-11.4288	3.77736	1.8481e-10	1.16351e-08
Gm26254	predicted gene, 26254	118	10.6675	3.00118	1.93461e-10	1.21421e-08
B3galt4	UDP-Gal:betaGlcNAc beta 1,3-galactosyltransferase, polypeptide 4	1580	1.53705	3.01698	2.07326e-10	1.29722e-08
Slc7a10	solute carrier family 7 (cationic amino acid transporter, y+ system), member 10	2111	4.17769	-0.400906	2.10081e-10	1.31043e-08
Gm37981		535	-14.8732	6.60656	2.14206e-10	1.33207e-08
Sh3rf2	SH3 domain containing ring finger 2	5634	8.35419	1.69553	2.19204e-10	1.359e-08
ENSMUSG00002075444		141	11.578	3.31546	2.26513e-10	1.40004e-08
Gm6377	predicted gene 6377	2795	-2.54536	3.44421	2.33139e-10	1.43663e-08
Tnfrsf21	tumor necrosis factor receptor superfamily, member 21	4109	-1.45651	5.37006	2.43309e-10	1.49477e-08
Gm27017	predicted gene, 27017	656	-6.8447	1.92295	2.58204e-10	1.57976e-08
Gm8818	predicted pseudogene 8818	1047	-3.11982	0.652516	2.58696e-10	1.57976e-08
Spata33	spermatogenesis associated 33	4303	-16.3673	8.83402	2.71862e-10	1.65519e-08
Selenon	selenoprotein N	3619	-1.31065	4.9634	2.88355e-10	1.74586e-08
Foxp3	forkhead box P3	4577	1.07129	4.68786	2.88473e-10	1.74586e-08
Rgcc	regulator of cell cycle	918	-1.49486	3.68452	3.09466e-10	1.86736e-08
Gm37906		3035	-7.94387	1.78036	3.13037e-10	1.88332e-08
Gm42576		2846	-11.1298	4.29159	3.39904e-10	2.03892e-08
Gm16044	pentatricopeptide repeat domain 3 pseudogene	450	11.8102	4.2961	3.42267e-10	2.04706e-08
Nap1l5	nucleosome assembly protein 1-like 5	1844	7.91415	0.836329	3.58854e-10	2.13986e-08
Gm37844		4097	1.74147	3.73752	3.59889e-10	2.13986e-08
Gm34643	predicted gene, 34643	2289	-9.39176	1.28589	3.75581e-10	2.22666e-08
4930516B21Rik		1195	-6.1256	0.794419	4.29127e-10	2.53672e-08
Kbtbd12	kelch repeat and BTB (POZ) domain containing 12	9381	-13.0424	5.76604	4.3322e-10	2.55349e-08
C1qb	complement component 1, q subcomponent, beta polypeptide	1088	-2.12811	10.1722	4.37101e-10	2.56892e-08
Dpep3	dipeptidase 3	1698	5.95281	1.65643	4.51683e-10	2.64696e-08
1600029O15Rik	ribosomal protein L17 pseudogene	1809	-11.1751	3.01404	4.54154e-10	2.6538e-08
Klra2	killer cell lectin-like receptor, subfamily A, member 2	1898	-1.45858	5.71833	4.75136e-10	2.76845e-08
Mir466i	microRNA 466i	121	-17.301	9.02996	4.76636e-10	2.76926e-08
Il22ra2	interleukin 22 receptor, alpha 2	2498	-10.746	2.47943	4.83523e-10	2.80126e-08
Igkv14-126-1	immunoglobulin kappa chain variable 14-126-1	346	-7.44842	1.41392	5.16762e-10	2.9817e-08
Myh14	myosin, heavy polypeptide 14	7273	-6.69867	0.620925	5.176e-10	2.9817e-08
Gm44664		1786	9.2692	2.50537	5.67685e-10	3.26098e-08
Gm10847	predicted gene 10847	1331	15.2642	7.02609	5.73122e-10	3.28256e-08
Gm26788	predicted gene, 26788	4782	10.1927	2.54072	5.7467e-10	3.28256e-08
Tspan10	tetraspanin 10	1802	-10.0796	2.96333	5.85537e-10	3.33526e-08
Clec4n	C-type lectin domain family 4, member n	1420	-2.17149	3.18691	6.2021e-10	3.5229e-08
Gm45925	NLR family, pyrin domain containing 5 pseudogene	1313	-6.39303	2.46049	6.37801e-10	3.61273e-08
Gm44735		1752	-6.76638	1.10338	6.53523e-10	3.6915e-08
Gm34922	predicted gene, 34922	1214	-8.02044	2.54308	6.94222e-10	3.91053e-08
Mtus1	mitochondrial tumor suppressor 1	10078	-1.9219	6.14642	7.04102e-10	3.95522e-08
Gm44164		2561	-2.90853	0.222001	7.31529e-10	4.09798e-08
A330032B11Rik	RIKEN cDNA A330032B11 gene	1919	-10.4195	2.84819	7.45398e-10	4.16419e-08
Irf4	interferon regulatory factor 4	4903	-1.61631	7.11105	7.67151e-10	4.26341e-08
Shroom3	shroom family member 3	13247	-4.76804	-0.856576	7.67351e-10	4.26341e-08
Rph3a	rabphilin 3A	4639	4.89509	-0.533723	7.90107e-10	4.37788e-08
Sult4a1	sulfotransferase family 4A, member 1	2512	-8.66034	0.866703	7.95681e-10	4.39679e-08
Adgrf5	adhesion G protein-coupled receptor F5	9010	-11.9842	6.90257	8.37944e-10	4.61777e-08
Igf2	insulin-like growth factor 2	5723	-14.8781	7.04595	8.59201e-10	4.72212e-08
Gm31224	predicted gene, 31224	513	-10.9818	2.90894	8.68105e-10	4.75601e-08
Slc6a19os	solute carrier family 6 (neurotransmitter transporter), member 19, opposite strand	1659	14.737	7.03809	8.70044e-10	4.75601e-08
Gm9409	60S ribosomal protein L36a-like	316	-15.5933	7.32475	9.00747e-10	4.91064e-08
9530078K11Rik	RIKEN cDNA 9530078K11 gene	694	-8.05008	0.874033	9.52429e-10	5.17852e-08
Dnah7c	dynein, axonemal, heavy chain 7C	12603	-8.75569	1.15314	9.68628e-10	5.25254e-08
1700019L13Rik	RIKEN cDNA 1700019L13 gene	4947	-2.67647	2.15212	1.00446e-09	5.43235e-08
Gm29233		281	-3.53656	5.67024	1.01776e-09	5.48969e-08
Gm4997	predicted gene 4997	360	-17.2065	8.95624	1.07675e-09	5.79251e-08
Gm10268	60S ribosomal protein L17 pseudogene	555	-7.3533	1.4563	1.10469e-09	5.92714e-08
Sik1	salt inducible kinase 1	5133	-2.65243	7.30142	1.11513e-09	5.95355e-08
Fam43a	family with sequence similarity 43, member A	3075	-1.59101	6.89526	1.11549e-09	5.95355e-08
Hmox1	heme oxygenase 1	1751	-1.77352	6.79666	1.11839e-09	5.95355e-08
Mir6972	microRNA 6972	64	-10.5443	4.07238	1.14934e-09	6.10229e-08
Gm5340	acidic ribosomal phosphoprotein P0 pseudogene	880	-9.24934	3.75655	1.15909e-09	6.13803e-08
Sh2d4a	SH2 domain containing 4A	2723	-4.04406	-0.0326237	1.24717e-09	6.58733e-08
Rilpl2	Rab interacting lysosomal protein-like 2	3925	-1.85337	6.91994	1.27633e-09	6.7239e-08
Batf2	basic leucine zipper transcription factor, ATF-like 2	2522	-1.88059	3.48823	1.2964e-09	6.81196e-08
Cep126	centrosomal protein 126	5752	-8.3004	2.94431	1.32565e-09	6.94771e-08
Lgi4	leucine-rich repeat LGI family, member 4	4584	-7.17735	2.2702	1.36412e-09	7.13094e-08
Gabrb1	gamma-aminobutyric acid (GABA) A receptor, subunit beta 1	13838	-10.9836	3.92809	1.44051e-09	7.51094e-08
Gm37660		1732	-2.77364	0.252198	1.45844e-09	7.58499e-08
Tac2	tachykinin 2	1378	-10.1046	1.90131	1.50371e-09	7.79056e-08
Gm15638	predicted gene 15638	4906	-10.2489	3.01348	1.50563e-09	7.79056e-08
Gm17794	glyceraldehyde-3-phosphate dehydrogenase pseudogene	955	-9.05112	1.1579	1.5744e-09	8.12574e-08
Atf3	activating transcription factor 3	2154	-3.79029	5.93694	1.62609e-09	8.37127e-08
Gm43331		1689	15.8925	7.68701	1.63434e-09	8.39252e-08
Gm45081		572	-12.2044	4.05823	1.63995e-09	8.40008e-08
ENSMUSG00002076529		109	-8.55119	1.52514	1.69299e-09	8.65001e-08
Slc40a1	solute carrier family 40 (iron-regulated transporter), member 1	9000	-1.54062	4.87865	1.70852e-09	8.70744e-08
Gm49528		780	-11.9058	4.36208	1.72897e-09	8.78964e-08
Gm31479	predicted gene, 31479	522	-13.6248	5.86986	1.77004e-09	8.97602e-08
1700047M11Rik	RIKEN cDNA 1700047M11 gene	2846	-2.97374	3.59868	1.79326e-09	9.07114e-08
Clec4a2	C-type lectin domain family 4, member a2	2926	-1.94757	3.73639	1.81313e-09	9.14889e-08
Gm37648		2563	15.2652	6.22967	1.86461e-09	9.38534e-08
Gm7336	glyceraldehyde-3-phosphate dehydrogenase pseudogene	1232	-12.4753	3.45696	1.87683e-09	9.42355e-08
4930445N18Rik	RIKEN cDNA 4930445N18 gene	1922	-9.78624	2.81354	1.95547e-09	9.79421e-08
Kif1a	kinesin family member 1A	9330	-3.71159	-0.675569	1.99491e-09	9.96719e-08
Prss33	protease, serine 33	1788	-17.6498	6.74877	2.08902e-09	1.04118e-07
Gm20508		487	8.19585	2.54169	2.16555e-09	1.07669e-07
Gm49437		285	-11.094	5.20403	2.40318e-09	1.18926e-07
Gm44185		3307	-9.65131	1.99322	2.40367e-09	1.18926e-07
Gm44577	predicted gene 44577	1284	-8.25635	1.8904	2.4706e-09	1.21941e-07
C1qa	complement component 1, q subcomponent, alpha polypeptide	1040	-1.95745	10.3144	2.62097e-09	1.29049e-07
Mertk	MER proto-oncogene tyrosine kinase	4336	-1.77639	6.12592	2.70219e-09	1.32727e-07
Galr3	galanin receptor 3	1245	-9.99951	4.13193	2.72028e-09	1.33294e-07
Gm17657	predicted gene, 17657	1511	-9.75132	2.96718	2.7556e-09	1.34681e-07
G0s2	G0/G1 switch gene 2	871	-2.39802	2.29198	2.76184e-09	1.34681e-07
Gm40304	predicted gene, 40304	268	-15.8318	8.19709	2.78197e-09	1.35338e-07
Tnfsf13os	tumor necrosis factor (ligand) superfamily, member 13, opposite strand	1109	-1.73248	4.52846	2.85305e-09	1.38465e-07
Gm43625		1539	8.21101	2.80559	2.87148e-09	1.39027e-07
Wsb2-ps	WD repeat and SOCS box-containing 2, pseudogene	1217	-3.90759	0.520441	2.88991e-09	1.39293e-07
Mgst1	microsomal glutathione S-transferase 1	2013	-1.74405	5.77057	2.89066e-09	1.39293e-07
Gm4832	predicted gene 4832	482	-10.1513	1.96143	2.93305e-09	1.40808e-07
9130019O22Rik	RIKEN cDNA 9130019O22 gene	3878	2.00071	1.75287	2.93596e-09	1.40808e-07
Pstpip2	proline-serine-threonine phosphatase-interacting protein 2	2340	-1.25795	5.34982	3.00405e-09	1.43735e-07
Gm5767	predicted gene 5767	745	-17.5505	6.65006	3.01307e-09	1.43828e-07
Cfap61	cilia and flagella associated protein 61	10606	-9.86634	1.6771	3.04844e-09	1.45176e-07
8030451A03Rik	RIKEN cDNA 8030451A03 gene	4083	4.77445	-0.881641	3.12594e-09	1.48518e-07
Gm11831		629	-10.3469	3.14993	3.32605e-09	1.57658e-07
Rps27-ps1	ribosomal protein S27, pseudogene 1	246	-15.6014	8.08552	3.47497e-09	1.64334e-07
Ccl4	chemokine (C-C motif) ligand 4	660	-2.88415	3.88842	3.5868e-09	1.69229e-07
Gm49394		4738	-6.01901	0.825095	3.6759e-09	1.73031e-07
Cmklr1	chemokine-like receptor 1	3408	-1.89134	7.15324	3.72705e-09	1.75034e-07
Cacna1c	calcium channel, voltage-dependent, L type, alpha 1C subunit	21864	-16.6771	9.64892	3.78371e-09	1.77285e-07
Espn	espin	8272	1.65096	3.37972	3.80816e-09	1.78021e-07
Palm	paralemmin	5655	-1.07652	5.40531	3.97103e-09	1.85208e-07
Tgif2	TGFB-induced factor homeobox 2	3832	-1.21106	4.04605	4.09319e-09	1.90469e-07
Mir1929	microRNA 1929	93	-10.3553	2.79451	4.31576e-09	2.00368e-07
Spic	Spi-C transcription factor (Spi-1/PU.1 related)	3841	-2.07407	2.48248	4.38368e-09	2.03057e-07
Iqcn	IQ motif containing N	4584	-5.60602	-0.115221	4.4204e-09	2.04293e-07
Gm45719		1662	-10.5598	2.47087	4.47693e-09	2.06436e-07
Gm49376		367	-2.58327	0.505202	4.50979e-09	2.07481e-07
Muc16	mucin 16	26350	-9.4617	3.49083	4.5798e-09	2.10226e-07
Arhgef10l	Rho guanine nucleotide exchange factor (GEF) 10-like	5693	-1.30255	4.63598	4.6172e-09	2.11466e-07
Mir22hg	Mir22 host gene (non-protein coding)	1924	-1.92587	2.96203	4.66743e-09	2.13286e-07
Gm34907	predicted gene, 34907	1065	-11.0395	4.13108	4.6891e-09	2.13796e-07
Mir7042	microRNA 7042	58	-3.8311	4.72729	4.77978e-09	2.17443e-07
Gm37266		2287	-9.1894	3.1278	4.79071e-09	2.17453e-07
Naip3-ps1	NLR family, apoptosis inhibitory protein 3, pseudogene 1	1571	-3.04049	1.07514	4.81663e-09	2.18143e-07
Gm8814	ferritin light chain 2 pseudogene	535	-8.97545	1.54939	4.87541e-09	2.20314e-07
Vill	villin-like	4409	-1.42381	4.60641	5.24741e-09	2.36599e-07
Gm26716		415	-1.64709	7.26293	5.34583e-09	2.40503e-07
Gm20404	predicted gene 20404	621	-8.70432	2.70421	5.5685e-09	2.49968e-07
5033403F01Rik	RIKEN cDNA 5033403F01 gene	1678	-8.4807	2.26562	5.79637e-09	2.59624e-07
Zfp57	zinc finger protein 57	3786	10.2785	2.74891	5.94482e-09	2.65688e-07
Pilrb1	paired immunoglobin-like type 2 receptor beta 1	1957	-1.2925	4.76023	5.96242e-09	2.6589e-07
Cox7c-ps1	cytochrome c oxidase subunit 7C, pseudogene 1	372	-6.22922	1.94715	5.98213e-09	2.66185e-07
ENSMUSG00002075367		92	-8.4264	0.827303	6.03714e-09	2.68047e-07
Ikzf4	IKAROS family zinc finger 4	6461	2.00359	1.48938	6.06954e-09	2.68898e-07
Vcan	versican	14462	-2.63594	2.30164	6.17224e-09	2.72853e-07
Gm9349	predicted gene 9349	356	-9.12426	1.65719	6.30923e-09	2.78133e-07
Ugt1a7c	UDP glucuronosyltransferase 1 family, polypeptide A7C	4219	-1.1578	5.4024	6.31903e-09	2.78133e-07
Lyrm7os	LYR motif containing 7, opposite strand	928	-6.82737	0.865212	6.36363e-09	2.79491e-07
Gm28911		117	-15.1354	7.38853	6.38413e-09	2.79787e-07
Igkv12-38	immunoglobulin kappa chain variable 12-38	347	3.92076	2.6962	6.45489e-09	2.82138e-07
5730507C01Rik	RIKEN cDNA 5730507C01 gene	2542	-7.19495	0.587147	6.46552e-09	2.82138e-07
4931431B13Rik	RIKEN cDNA 4931431B13 gene	1437	-2.33369	2.34114	6.75754e-09	2.9425e-07
Tfec	transcription factor EC	5594	-2.19533	3.01001	6.98863e-09	3.03662e-07
Ldlrad1	low density lipoprotein receptor class A domain containing 1	1093	-8.82604	1.46822	7.04173e-09	3.05317e-07
ENSMUSG00002076968		112	3.45958	-0.590758	7.5713e-09	3.2758e-07
D430019H16Rik	RIKEN cDNA D430019H16 gene	5786	3.79724	5.01993	7.86749e-09	3.39672e-07
Pram1	PML-RAR alpha-regulated adaptor molecule 1	2462	-1.4865	3.88239	8.18162e-09	3.52486e-07
Ighv1-74	immunoglobulin heavy variable V1-74	351	2.58723	4.91386	8.52662e-09	3.66572e-07
Igkv1-132	immunoglobulin kappa variable 1-132	362	3.26937	0.57678	8.60277e-09	3.69066e-07
Gm52955		891	-7.58184	1.93961	8.82748e-09	3.77909e-07
Mef2b	myocyte enhancer factor 2B	1404	1.42919	3.2624	9.44777e-09	4.03614e-07
Tmem273	transmembrane protein 273	1604	-2.14474	3.33258	9.96965e-09	4.25017e-07
Gm49901		2465	11.1895	2.26831	1.02266e-08	4.3506e-07
Spon2	spondin 2, extracellular matrix protein	2947	-11.882	4.72625	1.03359e-08	4.38788e-07
Arl11	ADP-ribosylation factor-like 11	2184	-1.58302	3.63796	1.06075e-08	4.49382e-07
Apoc4	apolipoprotein C-IV	2537	-14.3551	6.63889	1.12392e-08	4.75154e-07
Smg8	SMG8 nonsense mediated mRNA decay factor	3218	0.929717	4.39965	1.15369e-08	4.86729e-07
Ccdc92b	coiled-coil domain containing 92B	4002	-9.42546	2.62521	1.15798e-08	4.87525e-07
Ces1d	carboxylesterase 1D	2369	-8.23528	1.73235	1.1644e-08	4.89021e-07
Kcns1	K+ voltage-gated channel, subfamily S, 1	2712	-6.66082	1.61064	1.16634e-08	4.89021e-07
Slc22a21	solute carrier family 22 (organic cation transporter), member 21	3645	-2.73617	0.995587	1.17532e-08	4.91773e-07
Megf9	multiple EGF-like-domains 9	8226	-1.70852	3.7659	1.21945e-08	5.09191e-07
Clec12a	C-type lectin domain family 12, member a	5528	-1.60113	5.70666	1.22371e-08	5.09923e-07
Tiparp	TCDD-inducible poly(ADP-ribose) polymerase	4358	-1.17822	5.35621	1.29826e-08	5.39129e-07
Gm13135	SWI/SNF related, matrix associated, actin dependent regulator of chromatin, subfamily a, member 5 pseudogene	3121	-9.52699	2.26519	1.29911e-08	5.39129e-07
Snora15	small nucleolar RNA, H/ACA box 15	131	-10.3345	3.46964	1.30938e-08	5.41879e-07
Arg1	arginase, liver	2228	-4.09086	9.4676	1.3118e-08	5.41879e-07
Gm26838	predicted gene, 26838	911	-10.2723	3.3261	1.31373e-08	5.41879e-07
Gm9514	sorting nexin 4 pseudogene	1345	-15.1438	9.61573	1.33946e-08	5.51377e-07
Padi6	peptidyl arginine deiminase, type VI	2532	-9.55554	2.6131	1.37999e-08	5.66912e-07
Nrcam	neuronal cell adhesion molecule	13358	-9.17772	1.04714	1.56186e-08	6.40332e-07
Gm15789	heat shock protein 1 (chaperonin) pseudogene	1359	-11.6395	4.15137	1.62239e-08	6.63809e-07
Bambi	BMP and activin membrane-bound inhibitor	5074	-2.1091	2.41637	1.67084e-08	6.82261e-07
Gm36328	predicted gene, 36328	432	-9.89089	1.71158	1.69419e-08	6.90409e-07
Ighd2-4	immunoglobulin heavy diversity 2-4	17	3.91406	1.58619	1.70084e-08	6.91731e-07
Gm26509	predicted gene, 26509	948	-16.9983	9.49875	1.70867e-08	6.93528e-07
Cibar2	CBY1 interacting BAR domain containing 2	1395	-17.3105	9.30893	1.78466e-08	7.22928e-07
Rpl7a-ps5	ribosomal protein L7A, pseudogene 5	792	-3.46239	0.352952	1.79189e-08	7.24413e-07
5430431A17Rik	RIKEN cDNA 5430431A17 gene	1543	3.38733	-0.620758	2.00145e-08	8.07529e-07
Rgs18	regulator of G-protein signaling 18	2031	-1.38438	3.61694	2.03937e-08	8.21199e-07
Gm48670		574	-7.8798	1.77107	2.04899e-08	8.23444e-07
Schip1	schwannomin interacting protein 1	5102	-10.8091	4.56849	2.11035e-08	8.45102e-07
Gm12391		282	-8.88166	1.2219	2.1112e-08	8.45102e-07
Csf2rb2	colony stimulating factor 2 receptor, beta 2, low-affinity (granulocyte-macrophage)	4740	-1.20805	5.45945	2.16838e-08	8.66288e-07
Gm48079		550	-7.02372	1.50353	2.21113e-08	8.81635e-07
Gm20098	predicted gene, 20098	3293	-10.1915	2.47686	2.22099e-08	8.83832e-07
Iqschfp	Iqcj and Schip1 fusion protein	2369	-10.7874	4.46529	2.24831e-08	8.92956e-07
Entpd4	ectonucleoside triphosphate diphosphohydrolase 4	8074	-7.8901	1.41957	2.2587e-08	8.95335e-07
Gdf15	growth differentiation factor 15	1852	-3.21547	1.82315	2.28103e-08	9.02428e-07
Gm7936	predicted pseudogene 7936	370	-11.8231	3.90119	2.2978e-08	9.07296e-07
Plk2	polo like kinase 2	4491	-2.68708	5.38626	2.31244e-08	9.11308e-07
Gm43747		1330	-7.32298	1.80129	2.45796e-08	9.6678e-07
Nt5e	5' nucleotidase, ecto	8602	1.41099	5.99744	2.53903e-08	9.96516e-07
Mir27a	microRNA 27a	87	-5.05293	0.98437	2.54336e-08	9.96516e-07
Tmem132e	transmembrane protein 132E	4693	-7.91117	1.61335	2.6431e-08	1.0336e-06
Gm10790	predicted gene 10790	1958	-2.03238	4.10263	2.74605e-08	1.0718e-06
Gm13230		1575	-6.0208	0.360755	2.7922e-08	1.08773e-06
Bag5	BCL2-associated athanogene 5	2508	0.840518	4.6923	2.8411e-08	1.10466e-06
Gm5561	ribosomal protein L29 pseudogene	480	-3.02384	-0.333195	2.86244e-08	1.11084e-06
Gm29282		473	-8.50164	0.872646	2.87019e-08	1.11172e-06
Mocos	molybdenum cofactor sulfurase	3225	-1.40798	3.90531	2.94649e-08	1.1391e-06
Uox	urate oxidase	5007	-10.1888	1.98408	3.06085e-08	1.18032e-06
SNORA21B		95	-2.61988	-0.0694027	3.0647e-08	1.18032e-06
1700019C18Rik	RIKEN cDNA 1700019C18 gene	2633	-9.77011	3.14006	3.07619e-08	1.1825e-06
Cd14	CD14 antigen	1732	-2.52192	7.72282	3.15507e-08	1.21054e-06
Gm3830	predicted gene 3830	1715	-7.12756	0.596559	3.25775e-08	1.24758e-06
Abcc3	ATP-binding cassette, sub-family C (CFTR/MRP), member 3	5698	-1.12472	4.28707	3.31751e-08	1.26807e-06
9930120I10Rik	RIKEN cDNA 9930120I10 gene	865	-2.54992	0.0169005	3.36158e-08	1.28251e-06
Zxda	zinc finger, X-linked, duplicated A	2621	-9.65714	2.26094	3.42192e-08	1.30308e-06
Prnd	prion like protein doppel	3211	-9.97194	1.79144	3.56137e-08	1.35365e-06
Pygl	liver glycogen phosphorylase	6895	-1.54569	7.99609	3.57102e-08	1.35479e-06
Gm3320	myeloblastosis oncogene-like 2 pseudogene	1031	-11.9086	4.36966	3.58719e-08	1.35839e-06
Macir	macrophage immunometabolism regulator	41324	-0.882842	5.46174	3.59676e-08	1.35948e-06
Trdd2	T cell receptor delta diversity 2	16	-9.18235	3.13563	3.67229e-08	1.38545e-06
Nos2	nitric oxide synthase 2, inducible	4439	-10.5301	3.67495	3.68813e-08	1.38885e-06
Gm13622		433	-8.64449	2.30466	3.73952e-08	1.40561e-06
A630023P12Rik	RIKEN cDNA A630023P12 gene	1888	1.39253	3.18185	3.75694e-08	1.40954e-06
Olfr157	olfactory receptor 157	6617	-7.93886	2.90764	3.84029e-08	1.43816e-06
Gm31243	predicted gene, 31243	1158	9.64508	2.00879	3.85496e-08	1.441e-06
Tbkbp1	TBK1 binding protein 1	3975	-1.06385	4.91216	3.93766e-08	1.46922e-06
Hps6	HPS6, biogenesis of lysosomal organelles complex 2 subunit 3	2666	1.13518	3.36073	3.94704e-08	1.47002e-06
Gm7542	prohibitin pseudogene	777	-11.7904	3.70521	3.96613e-08	1.47443e-06
Gm26574	predicted gene, 26574	2141	2.9351	-0.916725	4.10636e-08	1.52377e-06
Gm12246		503	-6.55495	0.605756	4.12475e-08	1.52781e-06
Gm2447	predicted gene 2447	2058	-2.62634	0.402886	4.1426e-08	1.53163e-06
Cfap73	cilia and flagella associated protein 73	921	-1.95699	1.03975	4.17094e-08	1.53931e-06
Klf11	Kruppel-like factor 11	4340	-0.990343	4.69366	4.20959e-08	1.55076e-06
Epb41l3	erythrocyte membrane protein band 4.1 like 3	13031	-2.36219	1.83801	4.24157e-08	1.55972e-06
Gm13653	predicted gene 13653	483	-10.5894	3.22304	4.25401e-08	1.56147e-06
Gm15494		555	2.48058	0.787146	4.31781e-08	1.57989e-06
Tcim	transcriptional and immune response regulator	1805	-8.60513	4.65492	4.31973e-08	1.57989e-06
Stx1b	syntaxin 1B	4802	-13.0127	8.26619	4.48309e-08	1.63669e-06
Zscan2	zinc finger and SCAN domain containing 2	2994	1.27401	2.67835	4.51732e-08	1.64385e-06
Scarna8	small Cajal body-specific RNA 8	131	-15.6454	9.04743	4.51888e-08	1.64385e-06
Zfhx3	zinc finger homeobox 3	20976	-1.79108	3.12817	4.52999e-08	1.64495e-06
Phldb2	pleckstrin homology like domain, family B, member 2	7577	-11.5154	2.71136	4.5918e-08	1.66442e-06
Parvb	parvin, beta	4416	-1.23479	5.53526	4.6682e-08	1.68911e-06
Tgm1	transglutaminase 1, K polypeptide	3162	-2.12848	2.66653	4.76212e-08	1.71942e-06
Gm18283	zinc finger protein 113 pseudogene	1356	-12.0531	1.25063	4.7689e-08	1.71942e-06
Gm21057	predicted gene, 21057	1009	-6.06115	1.2007	4.87888e-08	1.75596e-06
Unc5b	unc-5 netrin receptor B	6258	-8.60253	3.70449	4.92113e-08	1.76804e-06
Lrrc32	leucine rich repeat containing 32	4688	1.6158	2.26765	5.2191e-08	1.87179e-06
H2bc12	H2B clustered histone 12	476	-9.86515	1.67607	5.26432e-08	1.88468e-06
Krt8	keratin 8	1958	-9.28576	2.5675	5.37684e-08	1.92158e-06
Gm37277		1111	-10.7627	3.25623	5.48174e-08	1.95564e-06
Gm25483	predicted gene, 25483	227	-6.50594	-1.48528	5.60426e-08	1.99584e-06
Slc16a9	solute carrier family 16 (monocarboxylic acid transporters), member 9	3869	-2.45192	0.305721	5.65744e-08	2.00858e-06
Ighv7-1	immunoglobulin heavy variable 7-1	363	-2.56825	3.39734	5.65977e-08	2.00858e-06
Cdhr5	cadherin-related family member 5	2739	11.1103	3.4391	6.07841e-08	2.15339e-06
Mir7093	microRNA 7093	101	-10.506	1.53241	6.13071e-08	2.1647e-06
Tbxa2r	thromboxane A2 receptor	1919	1.32147	3.40744	6.13163e-08	2.1647e-06
Coq10b	coenzyme Q10B	4805	-1.15309	3.76331	6.46188e-08	2.27734e-06
Csf1	colony stimulating factor 1 (macrophage)	5281	-1.42539	4.62344	6.55657e-08	2.30671e-06
Rnf217	ring finger protein 217	11013	-2.78914	0.761345	6.62564e-08	2.32698e-06
Ighv7-3	immunoglobulin heavy variable 7-3	361	-2.72555	5.05697	6.64625e-08	2.3302e-06
Trav6-2	T cell receptor alpha variable 6-2	341	-7.28209	1.44497	6.68521e-08	2.33982e-06
Gm42732		1197	1.93105	1.49955	6.80753e-08	2.37854e-06
Gm5578	BRO1 domain and CAAX motif containing pseudogene	1236	-7.87119	1.60217	6.87167e-08	2.39683e-06
Gm26532		690	-3.50181	2.98112	7.01372e-08	2.44219e-06
Igfals	insulin-like growth factor binding protein, acid labile subunit	3167	-10.3709	2.16907	7.17575e-08	2.49434e-06
Snx7	sorting nexin 7	6147	-3.0653	1.67908	7.22137e-08	2.50591e-06
Lst1	leukocyte specific transcript 1	415	-1.37311	4.27892	7.27968e-08	2.52185e-06
Gm5541	TD and POZ domain containing 4 pseudogene	1113	5.06105	-1.03484	7.37656e-08	2.55106e-06
Spty2d1	SPT2 chromatin protein domain containing 1	6788	-1.08147	5.57322	7.4296e-08	2.56504e-06
Gm11342	predicted gene 11342	1784	-2.71083	-0.272956	7.80801e-08	2.69111e-06
Hapln4	hyaluronan and proteoglycan link protein 4	3924	-15.6938	7.42636	7.92806e-08	2.72787e-06
Gm5244	ribosomal protein, large, P1 pseudogene	743	-12.2258	3.19725	8.20126e-08	2.8171e-06
Slc2a3	solute carrier family 2 (facilitated glucose transporter), member 3	7245	-1.04685	5.35658	8.44023e-08	2.8943e-06
Ccdc71l	coiled-coil domain containing 71 like	4240	0.749834	5.01182	8.55052e-08	2.92718e-06
Gm37336	predicted gene, 37336	1080	-8.59205	1.54509	8.59639e-08	2.93794e-06
Gm10654	predicted gene 10654	1633	-4.23993	6.78434	8.8719e-08	3.02701e-06
Gm26446	predicted gene, 26446	103	9.40621	2.21063	8.89661e-08	3.03036e-06
Gm37352		2181	-2.54581	1.98638	8.93291e-08	3.03764e-06
Gm15441	predicted gene 15441	1676	1.35928	7.57501	9.03662e-08	3.06778e-06
Gm45358		2305	-13.1927	6.50471	9.47269e-08	3.21045e-06
Rps19-ps4	ribosomal protein S19, pseudogene 4	438	-9.6737	2.8081	9.93777e-08	3.36247e-06
Gm6578	mitochondrial ribosomal protein L32 pseudogene	984	-16.4799	8.77326	1.0006e-07	3.37994e-06
Spata5l1	spermatogenesis associated 5-like 1	4578	0.81963	4.49881	1.00636e-07	3.39375e-06
Gm43484		5966	-12.8085	4.2713	1.02129e-07	3.43839e-06
Mb21d2	Mab-21 domain containing 2	3260	-9.86909	2.40891	1.06289e-07	3.57253e-06
Lypd3	Ly6/Plaur domain containing 3	1649	9.56617	1.93259	1.06852e-07	3.58554e-06
Smoc2	SPARC related modular calcium binding 2	6951	-11.4216	4.8513	1.11849e-07	3.74704e-06
Dram1	DNA-damage regulated autophagy modulator 1	3045	-1.52252	5.24279	1.1208e-07	3.7486e-06
Gm9575	protease (prosome, macropain) 26S subunit, ATPase 1 pseudogene	1339	-7.61155	2.30084	1.15169e-07	3.84559e-06
D530018E20Rik	RIKEN cDNA D530018E20 gene	958	8.72006	1.8653	1.18005e-07	3.93383e-06
Ugt1a10	UDP glycosyltransferase 1 family, polypeptide A10	2267	-1.0536	4.90596	1.18828e-07	3.95477e-06
Gm38299		3789	-10.6207	0.802265	1.20228e-07	3.99483e-06
Gm26852		5751	1.13955	3.4666	1.23056e-07	4.08214e-06
Nqo2	N-ribosyldihydronicotinamide quinone reductase 2	4042	-0.9897	4.77858	1.25062e-07	4.14192e-06
Vdr	vitamin D (1,25-dihydroxyvitamin D3) receptor	5650	2.52079	1.61055	1.26759e-07	4.19128e-06
Gm10134	predicted gene 10134	1679	-2.51129	4.04538	1.30853e-07	4.31962e-06
Brinp2	bone morphogenic protein/retinoic acid inducible neural-specific 2	8767	-9.63786	1.4508	1.32706e-07	4.37369e-06
Gpbar1	G protein-coupled bile acid receptor 1	1075	-11.1368	0.409755	1.33604e-07	4.39618e-06
Ugt1a2	UDP glucuronosyltransferase 1 family, polypeptide A2	2211	-1.05078	4.90573	1.33908e-07	4.39906e-06
Pak1	p21 (RAC1) activated kinase 1	3943	-0.967991	4.43906	1.35033e-07	4.42888e-06
Ugt1a9	UDP glucuronosyltransferase 1 family, polypeptide A9	2190	-1.05094	4.90573	1.35493e-07	4.43679e-06
Bhlhe40	basic helix-loop-helix family, member e40	4705	-1.44282	7.48947	1.40436e-07	4.59127e-06
Ccl24	chemokine (C-C motif) ligand 24	1295	-3.88635	5.91895	1.42292e-07	4.64449e-06
Spin4	spindlin family, member 4	4173	6.7939	0.996344	1.43215e-07	4.6671e-06
Acvr1	activin A receptor, type 1	4829	-1.94257	2.3475	1.43464e-07	4.66774e-06
Gucy2e	guanylate cyclase 2e	9197	6.446	0.798052	1.44768e-07	4.70266e-06
Gm23908	predicted gene, 23908	132	-16.0663	7.96817	1.46952e-07	4.76085e-06
Ifitm6	interferon induced transmembrane protein 6	905	-1.97895	5.87051	1.47028e-07	4.76085e-06
H3c7	H3 clustered histone 7	1261	-4.21115	-1.08794	1.47359e-07	4.76357e-06
Ugt1a6b	UDP glucuronosyltransferase 1 family, polypeptide A6B	2382	-1.05093	4.90689	1.47813e-07	4.76357e-06
Gm23747	predicted gene, 23747	131	-6.94466	0.146703	1.47815e-07	4.76357e-06
Gm13572	predicted gene 13572	559	-10.4314	3.04482	1.48053e-07	4.76369e-06
Hdc	histidine decarboxylase	6389	-1.58701	5.66453	1.48386e-07	4.76687e-06
Lgals3	lectin, galactose binding, soluble 3	1858	-1.3871	7.09837	1.48691e-07	4.76913e-06
Ugt1a1	UDP glucuronosyltransferase 1 family, polypeptide A1	2224	-1.0485	4.90706	1.49638e-07	4.79195e-06
Gm7115	ring finger protein 175 pseudogene	948	6.31349	0.7293	1.5127e-07	4.83562e-06
Mlxipl	MLX interacting protein-like	5538	-9.86566	7.01646	1.51477e-07	4.83562e-06
Ugt1a5	UDP glucuronosyltransferase 1 family, polypeptide A5	2203	-1.04572	4.90709	1.53123e-07	4.88051e-06
Dnajb2	DnaJ heat shock protein family (Hsp40) member B2	4249	1.05849	3.99915	1.58038e-07	5.02927e-06
Trem2	triggering receptor expressed on myeloid cells 2	4946	-2.83081	5.01432	1.59779e-07	5.07674e-06
Mybl1	myeloblastosis oncogene-like 1	5402	2.27382	1.45153	1.60191e-07	5.08188e-06
Igkv4-91	immunoglobulin kappa chain variable 4-91	358	-2.97026	5.15155	1.65432e-07	5.23998e-06
Gm26885	predicted gene, 26885	6618	-1.43957	6.04133	1.67869e-07	5.30888e-06
Ugt1a8	UDP glucuronosyltransferase 1 family, polypeptide A8	2227	-1.04308	4.9061	1.70732e-07	5.39104e-06
Gzma	granzyme A	1006	-1.64634	5.44068	1.73062e-07	5.45614e-06
Pparg	peroxisome proliferator activated receptor gamma	2953	-2.40114	1.77956	1.74806e-07	5.50181e-06
1700063J08Rik	RIKEN cDNA 1700063J08 gene	554	-6.44328	1.92507	1.75051e-07	5.50181e-06
Gm12107	predicted gene 12107	889	-6.65339	0.928304	1.75828e-07	5.51769e-06
Gm20528		1062	-1.30201	3.6474	1.78058e-07	5.57905e-06
Rpl30-ps9	ribosomal protein L30, pseudogene 9	345	-16.3325	8.35386	1.8319e-07	5.73103e-06
Igkv1-108	immunoglobulin kappa variable 1-108	298	-8.46967	8.41097	1.8479e-07	5.7722e-06
Gm6599	predicted gene 6599	408	-8.95439	0.847735	1.88779e-07	5.88776e-06
Gm9354	predicted gene 9354	468	-14.1908	6.79498	1.90954e-07	5.94649e-06
Cd63	CD63 antigen	3682	-1.55499	5.09211	1.95635e-07	6.0777e-06
Wdr49	WD repeat domain 49	5513	-6.69772	0.873941	1.95766e-07	6.0777e-06
S1pr5	sphingosine-1-phosphate receptor 5	2500	-1.25476	4.57795	1.98006e-07	6.13789e-06
Gm5576	predicted pseudogene 5576	1236	-9.88756	3.21613	1.99634e-07	6.17893e-06
Gstm1	glutathione S-transferase, mu 1	1473	-1.47686	4.25383	2.00689e-07	6.20213e-06
Gm8927	glyceraldehyde-3-phosphate dehydrogenase pseudogene	981	-7.78993	2.47968	2.03084e-07	6.26665e-06
Hesx1	homeobox gene expressed in ES cells	1248	-7.4805	2.07229	2.05478e-07	6.33091e-06
Tmem51	transmembrane protein 51	1875	-1.12681	5.16288	2.07226e-07	6.37509e-06
Stpg4	sperm tail PG rich repeat containing 4	1208	-9.945	1.94533	2.07896e-07	6.38604e-06
Hcrtr2	hypocretin (orexin) receptor 2	6162	-1.91882	4.81613	2.09513e-07	6.42602e-06
Kcnj10	potassium inwardly-rectifying channel, subfamily J, member 10	5407	-2.00392	1.66853	2.12732e-07	6.51493e-06
Agpat2	1-acylglycerol-3-phosphate O-acyltransferase 2 (lysophosphatidic acid acyltransferase, beta)	2130	-1.01698	3.87139	2.14304e-07	6.55319e-06
Cd27	CD27 antigen	2328	1.05406	5.09735	2.15441e-07	6.57808e-06
Gm9742	polo-like kinase 4 pseudogene	2786	10.7381	0.0520257	2.16127e-07	6.58911e-06
Gm11928	predicted gene 11928	437	-10.8605	1.8488	2.1811e-07	6.63962e-06
Rpl38-ps1	ribosomal protein L38, pseudogene 1	215	-9.62364	2.9599	2.19536e-07	6.67304e-06
Phf11d	PHD finger protein 11D	4498	-1.38559	4.20222	2.2208e-07	6.74028e-06
Sirpa	signal-regulatory protein alpha	4911	-1.26558	8.0324	2.27094e-07	6.88219e-06
Vps37d	vacuolar protein sorting 37D	1544	-9.94659	3.20527	2.28568e-07	6.91657e-06
Gm25821	predicted gene, 25821	133	7.37589	0.0325453	2.32639e-07	7.0293e-06
Plcb1	phospholipase C, beta 1	11115	-1.9842	3.61527	2.33548e-07	7.04629e-06
St18	suppression of tumorigenicity 18	6464	-12.1839	4.1405	2.35914e-07	7.10712e-06
Sema3a	sema domain, immunoglobulin domain (Ig), short basic domain, secreted, (semaphorin) 3A	13868	-11.3283	3.82622	2.36537e-07	7.11535e-06
Gm40645	predicted gene, 40645	874	-1.2058	4.51058	2.37105e-07	7.1219e-06
Mis12	MIS12 kinetochore complex component	3003	0.784705	4.67876	2.4636e-07	7.37918e-06
Gm6564	predicted pseudogene 6564	619	-16.6038	9.10141	2.46396e-07	7.37918e-06
Dnaaf8	dynein axonemal assembly factor 8	3444	-2.17597	0.309244	2.49617e-07	7.46464e-06
Nhsl2	NHS-like 2	16952	-1.3736	5.17874	2.52815e-07	7.54919e-06
Fam24b	family with sequence similarity 24 member B	680	-10.8321	2.01206	2.57716e-07	7.68424e-06
Gata6	GATA binding protein 6	6508	-3.87885	5.12304	2.59321e-07	7.72079e-06
Gm18943	WW domain containing adaptor with coiled-coil pseudogene	1216	-8.32876	2.11585	2.70224e-07	8.02238e-06
Tnfsfm13	tumor necrosis factor (ligand) superfamily, membrane-bound member 13	2235	-1.41393	6.30483	2.7024e-07	8.02238e-06
Saa3	serum amyloid A 3	2606	-4.32891	11.2996	2.76651e-07	8.20072e-06
Faxc	failed axon connections homolog	8362	-10.2934	5.44554	2.77751e-07	8.22134e-06
Anxa1	annexin A1	2911	-1.95872	6.94744	2.85889e-07	8.43871e-06
Ugt1a6a	UDP glucuronosyltransferase 1 family, polypeptide A6A	4312	-1.00676	4.92704	2.85924e-07	8.43871e-06
Gm20412		633	-1.51012	5.64013	2.92944e-07	8.63336e-06
Mir17hg	Mir17 host gene (non-protein coding)	3536	-1.5009	2.81313	2.9604e-07	8.71197e-06
Il27	interleukin 27	1021	-1.74276	2.94532	2.99378e-07	8.79749e-06
1700086P04Rik	RIKEN cDNA 1700086P04 gene	1009	-15.9424	8.06084	3.03454e-07	8.90439e-06
Cpa3	carboxypeptidase A3, mast cell	1517	-3.16188	5.27871	3.1648e-07	9.27322e-06
Zfp39	zinc finger protein 39	3890	1.16953	3.00012	3.2398e-07	9.47933e-06
Lpar4	lysophosphatidic acid receptor 4	4238	-10.1029	1.13362	3.24938e-07	9.49369e-06
Gm29170		3666	-2.2509	0.256755	3.44321e-07	1.00456e-05
Gm48435		1029	-11.9395	4.08116	3.45785e-07	1.00738e-05
Asprv1	aspartic peptidase, retroviral-like 1	1547	-1.78655	1.65104	3.54921e-07	1.03252e-05
Gm24837	predicted gene, 24837	81	-16.1783	9.10534	3.62134e-07	1.052e-05
Entpd4b	ectonucleoside triphosphate diphosphohydrolase 4B	8074	-7.05132	0.82073	3.66607e-07	1.06347e-05
Smim38	small integral membrane protein 38	1278	-3.26001	-0.617711	3.6718e-07	1.06362e-05
A930030B08Rik	RIKEN cDNA A930030B08 gene	3965	-18.7827	10.2407	3.71804e-07	1.07548e-05
Gm47922	predicted gene, 47922	963	-5.36523	0.787239	3.75041e-07	1.0833e-05
Gm41750	predicted gene, 41750	295	-9.03942	0.90215	3.83214e-07	1.10475e-05
Pla2g4a	phospholipase A2, group IVA (cytosolic, calcium-dependent)	6391	-1.5912	4.05734	3.83552e-07	1.10475e-05
Trmt10c	tRNA methyltransferase 10C, mitochondrial RNase P subunit	3002	0.779923	4.28827	3.99042e-07	1.14719e-05
Gm10509	predicted gene 10509	842	2.20493	0.394702	3.99416e-07	1.14719e-05
Tmem255b	transmembrane protein 255B	1581	-12.063	1.78796	4.03356e-07	1.15645e-05
Gm13232	predicted gene 13232	632	-10.3539	1.39918	4.03992e-07	1.15645e-05
5430405H02Rik	RIKEN cDNA 5430405H02 gene	3851	-1.00154	4.04773	4.04344e-07	1.15645e-05
Hal	histidine ammonia lyase	5549	-2.57347	5.35022	4.06306e-07	1.16043e-05
Gm5507	glyceraldehyde-3-phosphate dehydrogenase pseudogene	1008	-10.5606	3.08377	4.09078e-07	1.1667e-05
Plagl1	pleiomorphic adenoma gene-like 1	7819	3.23617	-0.391938	4.11313e-07	1.17144e-05
Megf6	multiple EGF-like-domains 6	7877	-10.5285	1.55644	4.17098e-07	1.18625e-05
Gm16068	predicted gene 16068	504	-11.7595	3.97266	4.20397e-07	1.19396e-05
Dnajb14	DnaJ heat shock protein family (Hsp40) member B14	15741	-0.92853	4.28705	4.26142e-07	1.20859e-05
Lrrc2	leucine rich repeat containing 2	3757	-9.12789	2.46319	4.32756e-07	1.22462e-05
5330426L24Rik	RIKEN cDNA 5330426L24 gene	2175	8.49084	2.42592	4.32999e-07	1.22462e-05
Thbs1	thrombospondin 1	6073	-2.53587	9.4521	4.34648e-07	1.22758e-05
Gm47257		1779	10.2928	2.11667	4.4605e-07	1.25637e-05
Gm26581		4479	-2.27552	0.330159	4.46231e-07	1.25637e-05
Klra7	killer cell lectin-like receptor, subfamily A, member 7	1265	-1.42356	2.64172	4.46694e-07	1.25637e-05
Gm49339		1990	-1.26924	7.07142	4.47754e-07	1.25761e-05
Pilrb2	paired immunoglobin-like type 2 receptor beta 2	1957	-1.18894	4.85989	4.51817e-07	1.26727e-05
Mindy4	MINDY lysine 48 deubiquitinase 4	4785	-6.97629	2.22827	4.61768e-07	1.2934e-05
Igkv1-99	immunoglobulin kappa variable 1-99	376	-3.43263	3.13981	4.70394e-07	1.31574e-05
Gm10774	polymerase (RNA) II (DNA directed) polypeptide L pseudogene	204	-9.45455	2.55384	4.75933e-07	1.32941e-05
Gm15563		410	8.19516	1.36393	4.80068e-07	1.33912e-05
Gm4152	predicted gene 4152	276	-7.1287	1.40607	4.81283e-07	1.34067e-05
ENSMUSG00002076317		77	-3.54882	-0.576592	4.83984e-07	1.34615e-05
Zeb2	zinc finger E-box binding homeobox 2	20203	-1.38443	7.05783	4.84574e-07	1.34615e-05
Tcf7l2	transcription factor 7 like 2, T cell specific, HMG box	8894	-1.2593	3.45331	4.89049e-07	1.35673e-05
Ptprh	protein tyrosine phosphatase, receptor type, H	4187	-7.15413	1.61495	4.92217e-07	1.36366e-05
1110003F10Rik	RIKEN cDNA 1110003F10 gene	767	-7.9022	0.94657	4.94257e-07	1.36744e-05
Sardh	sarcosine dehydrogenase	5432	3.54859	2.37266	4.95318e-07	1.36852e-05
1700023B13Rik	RIKEN cDNA 1700023B13 gene	1046	-2.45114	2.34682	4.96956e-07	1.37118e-05
Slc25a23	solute carrier family 25 (mitochondrial carrier; phosphate carrier), member 23	5294	1.09284	3.68366	5.01319e-07	1.38134e-05
Slc25a2	solute carrier family 25 (mitochondrial carrier, ornithine transporter) member 2	1346	-3.0561	-0.916738	5.06625e-07	1.3923e-05
Sh3bp4	SH3-domain binding protein 4	5112	-1.4263	2.30424	5.06665e-07	1.3923e-05
Tns4	tensin 4	5167	-2.62433	3.06595	5.07408e-07	1.39246e-05
Gm43168		1612	-10.5006	1.51553	5.34549e-07	1.46497e-05
Zbtb9	zinc finger and BTB domain containing 9	3482	0.845124	4.13305	5.3716e-07	1.47014e-05
Ighv1-77	immunoglobulin heavy variable 1-77	406	4.55686	4.00029	5.42815e-07	1.48362e-05
Gm43058		625	-6.24741	-1.04456	5.48449e-07	1.49622e-05
Fcgr1	Fc receptor, IgG, high affinity I	2589	-1.82225	5.0294	5.48897e-07	1.49622e-05
Gm43495		205	-1.99659	2.85253	5.52491e-07	1.504e-05
Rpl19-ps12	ribosomal protein L19, pseudogene 12	591	-8.63628	1.43201	5.53429e-07	1.50454e-05
Sdc3	syndecan 3	5989	-1.45468	9.83943	5.57773e-07	1.51433e-05
Gm16086	predicted gene 16086	371	-6.10879	-0.0139946	5.63411e-07	1.52636e-05
Trem3	triggering receptor expressed on myeloid cells 3	994	-1.86662	2.58599	5.63708e-07	1.52636e-05
Gm45769		1828	-2.59786	0.0847563	5.67096e-07	1.5335e-05
Prkg1	protein kinase, cGMP-dependent, type I	11036	-14.6005	8.67706	5.68033e-07	1.53399e-05
Rab3il1	RAB3A interacting protein (rabin3)-like 1	7161	-1.94865	4.25496	5.75591e-07	1.55234e-05
Sulf1	sulfatase 1	11294	-11.2957	5.11704	5.87674e-07	1.58283e-05
F630028O10Rik	RIKEN cDNA F630028O10 gene	3295	-1.81951	3.19263	5.90628e-07	1.58868e-05
Tob2	transducer of ERBB2, 2	6664	-1.21102	6.78085	6.04586e-07	1.62408e-05
Zkscan14	zinc finger with KRAB and SCAN domains 14	3621	0.936961	3.59875	6.30282e-07	1.69087e-05
Rasa4	RAS p21 protein activator 4	7485	-1.12063	5.31268	6.3891e-07	1.71176e-05
Dusp23	dual specificity phosphatase 23	1410	-1.48774	3.44499	6.43838e-07	1.72269e-05
Cacna1a	calcium channel, voltage-dependent, P/Q type, alpha 1A subunit	12310	1.59585	2.87337	6.4859e-07	1.73313e-05
Gm16216		1111	-10.1692	2.551	6.60737e-07	1.76327e-05
Gm6436	predicted gene 6436	451	-2.73656	-0.74323	6.64252e-07	1.77032e-05
F13b	coagulation factor XIII, beta subunit	2532	-8.47843	0.842102	6.73441e-07	1.79246e-05
Gm12527	zinc finger, MYND domain containing 19 pseudogene	564	-11.1609	2.37311	6.88263e-07	1.82952e-05
Gm50386		1069	-1.87837	6.49881	6.93572e-07	1.84123e-05
Traj28	T cell receptor alpha joining 28	65	-7.93751	1.18641	7.13659e-07	1.89208e-05
Gm45871	predicted gene 45871	2404	1.51482	2.32188	7.2491e-07	1.91941e-05
Prkn	parkin RBR E3 ubiquitin protein ligase	10219	-9.25085	1.75279	7.32154e-07	1.93551e-05
Igkv6-20	immunoglobulin kappa variable 6-20	375	2.03872	4.12099	7.32895e-07	1.93551e-05
Fam171a1	family with sequence similarity 171, member A1	4442	-3.26125	2.62647	7.37341e-07	1.94472e-05
Il1b	interleukin 1 beta	1907	-1.77923	5.28921	7.57152e-07	1.99049e-05
Gm43815		990	-9.65065	1.8022	7.57932e-07	1.99049e-05
Ak7	adenylate kinase 7	4209	2.36285	1.88461	7.58187e-07	1.99049e-05
Gm22781	predicted gene, 22781	137	-7.51247	2.62689	7.58781e-07	1.99049e-05
Pilra	paired immunoglobin-like type 2 receptor alpha	3090	-1.14739	6.38998	7.59694e-07	1.99049e-05
Fam209	family with sequence similarity 209	698	-2.7094	0.276131	7.60566e-07	1.99049e-05
Marco	macrophage receptor with collagenous structure	1925	-3.53907	9.42915	7.80139e-07	2.03909e-05
Idh1	isocitrate dehydrogenase 1 (NADP+), soluble	2771	-1.40602	7.15153	7.86322e-07	2.05261e-05
Cxcr3	chemokine (C-X-C motif) receptor 3	1731	1.0643	4.69829	7.98993e-07	2.08301e-05
Ift80	intraflagellar transport 80	12428	0.980241	4.31877	8.40948e-07	2.188e-05
mt-Atp6		681	-2.71081	-0.0212086	8.41414e-07	2.188e-05
Alox5	arachidonate 5-lipoxygenase	4106	-1.44648	6.62232	8.43424e-07	2.19043e-05
Shoc1	shortage in chiasmata 1	5781	-12.6828	7.20554	8.65629e-07	2.24523e-05
Prom2	prominin 2	5187	-7.21501	2.224	8.67125e-07	2.24624e-05
Igkv4-54	immunoglobulin kappa chain variable 4-54	354	3.11253	1.23186	8.72972e-07	2.25851e-05
9130015A21Rik	RIKEN cDNA 9130015A21 gene	1290	-8.03014	1.22138	8.75108e-07	2.25902e-05
Gpr84	G protein-coupled receptor 84	1725	-3.36901	0.981744	8.75607e-07	2.25902e-05
Aicda	activation-induced cytidine deaminase	2653	2.60274	2.28411	8.765e-07	2.25902e-05
Gm8425	60S ribosomal protein L7a pseudogene	769	-9.34188	2.67999	8.80656e-07	2.26475e-05
4930430E12Rik	RIKEN cDNA 4930430E12 gene	1135	-10.3987	2.64046	8.80954e-07	2.26475e-05
Plk3	polo like kinase 3	2531	-1.23361	5.00262	9.10651e-07	2.33792e-05
Gm37475		1015	-8.05809	1.94562	9.11714e-07	2.33792e-05
Gm13383	predicted gene 13383	1171	-9.45789	2.14292	9.22057e-07	2.36146e-05
Chn2	chimerin 2	5812	-1.18435	3.60962	9.23457e-07	2.36208e-05
Lrp5	low density lipoprotein receptor-related protein 5	9738	-1.14443	5.28076	9.27673e-07	2.36901e-05
Trim66	tripartite motif-containing 66	10125	-11.2616	4.06102	9.28496e-07	2.36901e-05
Fgf16	fibroblast growth factor 16	1645	-7.4558	-0.490031	9.30005e-07	2.36988e-05
Tnfsf13	tumor necrosis factor (ligand) superfamily, member 13	1637	-1.34585	5.98325	9.33119e-07	2.37484e-05
Slc16a2	solute carrier family 16 (monocarboxylic acid transporters), member 2	4263	2.87869	-0.960778	9.41212e-07	2.39244e-05
Gm15918	predicted gene 15918	689	-6.88292	1.92156	9.55738e-07	2.42633e-05
Pou6f1	POU domain, class 6, transcription factor 1	6949	0.752505	5.50371	9.74561e-07	2.47103e-05
Pim1	proviral integration site 1	3362	-1.51178	8.1661	9.792e-07	2.47971e-05
Dnaja4	DnaJ heat shock protein family (Hsp40) member A4	3589	1.12347	3.26722	9.91307e-07	2.5052e-05
Mir6919	microRNA 6919	62	-8.01511	1.78074	9.9173e-07	2.5052e-05
Tlr13	toll-like receptor 13	4304	-1.39495	6.03092	9.96692e-07	2.51461e-05
Gsto1	glutathione S-transferase omega 1	2023	-0.85666	5.34553	1.00027e-06	2.52051e-05
Sntb1	syntrophin, basic 1	5324	1.20544	2.93501	1.01345e-06	2.55057e-05
Zbtb6	zinc finger and BTB domain containing 6	5080	0.966544	3.96457	1.02944e-06	2.58759e-05
Lpar3	lysophosphatidic acid receptor 3	2464	-2.23456	5.23082	1.06031e-06	2.6619e-05
Kcnk7	potassium channel, subfamily K, member 7	1566	-2.35383	-0.368049	1.06671e-06	2.67466e-05
Plce1	phospholipase C, epsilon 1	15998	2.8879	-1.18497	1.07865e-06	2.70128e-05
Igsf5	immunoglobulin superfamily, member 5	2523	-8.86063	1.47928	1.10212e-06	2.75665e-05
Lox	lysyl oxidase	4778	-10.8224	2.38488	1.11097e-06	2.77537e-05
Gm8524	histone H3.3-like	379	-9.29498	2.93445	1.17376e-06	2.92865e-05
Gm22728	predicted gene, 22728	129	-2.46621	-0.701219	1.17612e-06	2.93092e-05
Synpo	synaptopodin	9533	1.57026	2.31651	1.19701e-06	2.97933e-05
Matn1	matrilin 1, cartilage matrix protein	2001	-9.11716	2.52873	1.2058e-06	2.99221e-05
2900078I11Rik	RIKEN cDNA 2900078I11 gene	999	-6.65618	0.0764902	1.20648e-06	2.99221e-05
Actl7b	actin-like 7b	1439	-10.8901	3.45888	1.2066e-06	2.99221e-05
Coq5	coenzyme Q5 methyltransferase	3034	0.743713	4.1248	1.21204e-06	3.00204e-05
Synm	synemin, intermediate filament protein	7933	5.14698	-0.955384	1.23321e-06	3.05076e-05
Gm6397	heterogeneous nuclear ribonucleoprotein A3 pseudogene	1069	-8.07836	2.62403	1.23554e-06	3.05282e-05
Gm48116	predicted gene, 48116	792	-2.69973	-0.750027	1.25401e-06	3.09469e-05
B430306N03Rik	RIKEN cDNA B430306N03 gene	5256	-1.14316	5.21919	1.27085e-06	3.13246e-05
Zfp322a	zinc finger protein 322A	6263	0.919458	3.81534	1.2762e-06	3.14184e-05
Gm9703	predicted gene 9703	346	-8.17458	3.34939	1.31973e-06	3.24506e-05
Gtf2a1l	general transcription factor IIA, 1-like	1888	-8.85447	0.0383444	1.32556e-06	3.25546e-05
Cxcl9	chemokine (C-X-C motif) ligand 9	3016	-2.13991	3.58111	1.34777e-06	3.30601e-05
Btn2a2	butyrophilin, subfamily 2, member A2	2370	-9.39781	3.4315	1.35354e-06	3.31483e-05
Gm44214		606	-11.0385	3.94353	1.35462e-06	3.31483e-05
Thbs4	thrombospondin 4	3289	-7.97027	1.69755	1.39235e-06	3.40307e-05
Gm8543	actin, gamma, cytoplasmic 1 pseudogene	1130	-14.8209	6.833	1.40366e-06	3.42659e-05
Gm6012	predicted gene 6012	730	-2.93707	-0.291908	1.41371e-06	3.44699e-05
Rasd2	RASD family, member 2	3176	-9.85071	3.80625	1.41921e-06	3.45625e-05
Gm16617	predicted gene, 16617	675	-11.8758	5.51096	1.42729e-06	3.47177e-05
Gm13216	ribosomal protein L19 pseudogene	591	-10.2307	3.0519	1.43778e-06	3.4931e-05
Gab2	growth factor receptor bound protein 2-associated protein 2	6168	-1.00395	5.06362	1.43981e-06	3.49386e-05
Gucy1a1	guanylate cyclase 1, soluble, alpha 1	6968	2.43604	1.1617	1.44387e-06	3.49954e-05
Ighv2-9	immunoglobulin heavy variable 2-9	362	-2.17175	3.87282	1.45125e-06	3.51324e-05
Gm6653	predicted gene 6653	1288	-10.6745	2.99324	1.46496e-06	3.54221e-05
Dio2	deiodinase, iodothyronine, type II	5815	-3.65097	-0.809415	1.48102e-06	3.57678e-05
Gm26109	predicted gene, 26109	70	8.51646	2.79803	1.49192e-06	3.59523e-05
Ngrn	neugrin, neurite outgrowth associated	1714	1.10442	4.12468	1.49219e-06	3.59523e-05
Rgs9	regulator of G-protein signaling 9	6390	2.68318	-0.194203	1.50137e-06	3.61306e-05
Gm47980		2921	-10.2273	4.00233	1.54575e-06	3.71183e-05
Gm15270	predicted gene 15270	2053	-10.4431	3.61618	1.54607e-06	3.71183e-05
Rhob	ras homolog family member B	2349	-1.37034	6.94239	1.56229e-06	3.74406e-05
Lrig3	leucine-rich repeats and immunoglobulin-like domains 3	8347	-2.56788	0.823552	1.56317e-06	3.74406e-05
Tmprss11e	transmembrane protease, serine 11e	3416	8.53718	-0.174435	1.5657e-06	3.74572e-05
Stk19-ps1	serine/threonine kinase 19, pseudogene 1	517	8.76018	-0.217112	1.58743e-06	3.79323e-05
Snord13	small nucleolar RNA, C/D box 13	104	-13.9067	5.13931	1.59128e-06	3.79797e-05
Mir6386	microRNA 6386	104	-9.34734	3.07111	1.63365e-06	3.89452e-05
Impact	impact, RWD domain protein	5129	-0.869812	5.03215	1.63563e-06	3.89468e-05
Ppp1r3b	protein phosphatase 1, regulatory subunit 3B	6216	-1.3371	3.09719	1.64459e-06	3.90895e-05
Gm14327	predicted gene 14327	1451	-14.9697	7.55062	1.64547e-06	3.90895e-05
Tceal1	transcription elongation factor A (SII)-like 1	2803	-4.6981	-0.563082	1.66862e-06	3.95932e-05
Snhg20	small nucleolar RNA host gene 20	2795	1.40309	3.94966	1.67789e-06	3.97668e-05
Mir1949	microRNA 1949	70	-6.56208	-0.445431	1.6821e-06	3.98201e-05
Gm40770	predicted gene, 40770	1502	-6.37556	1.12127	1.6867e-06	3.98825e-05
Trav13n-1	T cell receptor alpha variable 13N-1	331	-9.00487	2.71014	1.6937e-06	4.00016e-05
Zfp422-ps	zinc finger protein 422, pseudogene	707	-2.73746	-0.0796303	1.72012e-06	4.05784e-05
Casp7	caspase 7	4403	-0.821773	4.1936	1.72453e-06	4.06354e-05
Tmem158	transmembrane protein 158	1712	1.91292	0.250613	1.75256e-06	4.1167e-05
Gm26964		832	-1.36217	2.511	1.75298e-06	4.1167e-05
Tnxb	tenascin XB	13488	-7.86722	0.600948	1.75317e-06	4.1167e-05
Slc2a10	solute carrier family 2 (facilitated glucose transporter), member 10	3570	-10.3392	1.97609	1.77031e-06	4.14542e-05
Gm45053		2499	-1.65357	1.76721	1.77154e-06	4.14542e-05
Rbpms	RNA binding protein gene with multiple splicing	6556	-0.972149	4.72539	1.77227e-06	4.14542e-05
Gm48738		389	-11.5833	4.11544	1.77355e-06	4.14542e-05
Sidt1	SID1 transmembrane family, member 1	5623	0.995042	5.41108	1.80823e-06	4.21866e-05
Gm8971	predicted gene 8971	349	-10.3328	1.70997	1.80904e-06	4.21866e-05
Gm47252	predicted gene, 47252	611	-11.6409	4.94068	1.83275e-06	4.26908e-05
Gm15327	predicted gene 15327	752	-3.24546	-0.585029	1.84411e-06	4.29062e-05
Ptgs1	prostaglandin-endoperoxide synthase 1	3884	-1.351	7.17267	1.93259e-06	4.49134e-05
Nfix	nuclear factor I/X	7351	-0.851434	5.44254	1.9363e-06	4.49483e-05
Fam118a	family with sequence similarity 118, member A	4959	0.847292	3.68102	1.95067e-06	4.52302e-05
Mcpt8	mast cell protease 8	998	-2.60278	3.19621	1.95491e-06	4.5277e-05
Gm9028	predicted gene 9028	214	-8.59114	8.33472	1.97476e-06	4.56847e-05
Gpr68	G protein-coupled receptor 68	7159	0.959283	3.5055	1.98661e-06	4.59066e-05
Tdrd7	tudor domain containing 7	3958	-0.770321	5.06288	1.99071e-06	4.5949e-05
Ms4a6d	membrane-spanning 4-domains, subfamily A, member 6D	1735	-1.25607	4.93476	2.02218e-06	4.66225e-05
Gm26771		1082	-7.1019	2.09525	2.03465e-06	4.68568e-05
Fcnaos	ficolin A, opposite strand	1617	-1.55413	6.88649	2.04612e-06	4.70677e-05
Plxna2	plexin A2	17174	-7.07439	1.18863	2.08249e-06	4.78501e-05
Chsy1	chondroitin sulfate synthase 1	4176	-0.964646	6.174	2.11224e-06	4.84519e-05
Hba-ps4	hemoglobin alpha, pseudogene 4	447	-6.75337	1.96128	2.11344e-06	4.84519e-05
Gm18001	ribosomal protein S2 pseudogene	688	-9.40201	2.71554	2.1437e-06	4.90903e-05
Cd109	CD109 antigen	6900	2.62644	0.170537	2.1476e-06	4.91242e-05
Gm23946	predicted gene, 23946	197	-11.2859	4.54825	2.19655e-06	5.01874e-05
Rpl17-ps7	ribosomal protein L17, pseudogene 7	541	-8.17328	-0.560603	2.25758e-06	5.15239e-05
Gm9432	nucleolar protein 56 pseudogene	759	-13.4287	6.43845	2.28134e-06	5.20078e-05
Gm5171	non-POU-domain-containing, octamer binding protein pseudogene	1415	-2.85005	-0.742664	2.29807e-06	5.23307e-05
Mmp9	matrix metallopeptidase 9	3539	-1.75747	5.69914	2.30607e-06	5.24541e-05
Tmem115	transmembrane protein 115	2194	0.769048	4.55568	2.33296e-06	5.29807e-05
Pcbd1	pterin 4 alpha carbinolamine dehydratase/dimerization cofactor of hepatocyte nuclear factor 1 alpha (TCF1) 1	817	-7.89855	1.43021	2.33443e-06	5.29807e-05
Rps19-ps2	ribosomal protein S19, pseudogene 2	438	-2.17178	0.187511	2.35463e-06	5.33794e-05
Gm35520	predicted gene, 35520	784	-8.52663	0.658385	2.4116e-06	5.46101e-05
Tnfrsf11a	tumor necrosis factor receptor superfamily, member 11a, NFKB activator	5987	-1.78079	3.14156	2.42121e-06	5.47667e-05
Stx3	syntaxin 3	5711	-0.902114	4.35845	2.46134e-06	5.56126e-05
Gm22738	predicted gene, 22738	147	-6.34043	-0.499594	2.46929e-06	5.57302e-05
Il12b	interleukin 12b	1967	-3.33368	-0.59165	2.49711e-06	5.62956e-05
Cd7	CD7 antigen	1133	-0.98822	5.03359	2.50505e-06	5.64121e-05
Asph	aspartate-beta-hydroxylase	16102	-0.913126	4.52987	2.51943e-06	5.66731e-05
Gm43961		1872	8.56713	1.28623	2.54925e-06	5.72806e-05
Gm6352	cyclin I pseudogene	1134	-8.52013	5.24639	2.56185e-06	5.75002e-05
3110082I17Rik	RIKEN cDNA 3110082I17 gene	2885	-1.01385	4.0321	2.58669e-06	5.79937e-05
Amph	amphiphysin	5041	-10.3015	2.85042	2.60932e-06	5.84102e-05
6720427I07Rik	RIKEN cDNA 6720427I07 gene	5598	-2.04815	0.621636	2.61101e-06	5.84102e-05
AI480526	expressed sequence AI480526	4725	1.56714	4.56327	2.61656e-06	5.847e-05
4930478L05Rik	RIKEN cDNA 4930478L05 gene	1880	-10.3115	2.82735	2.64709e-06	5.90874e-05
Mpeg1	macrophage expressed gene 1	4334	-1.20278	9.05683	2.67888e-06	5.97314e-05
Gm38292		3045	-15.778	9.01337	2.68218e-06	5.97396e-05
Rap1gap2	RAP1 GTPase activating protein 2	7164	-1.03679	6.05974	2.69339e-06	5.99236e-05
Gm20658	predicted gene 20658	2768	-2.92321	0.844636	2.71181e-06	6.02673e-05
Iffo2	intermediate filament family orphan 2	6216	0.835741	4.24626	2.75086e-06	6.10686e-05
Mir7651	microRNA 7651	64	-7.06509	2.54189	2.76815e-06	6.13852e-05
Nek5	NIMA (never in mitosis gene a)-related expressed kinase 5	2897	-17.4869	9.52928	2.79636e-06	6.19433e-05
Lrrtm2	leucine rich repeat transmembrane neuronal 2	6022	-10.5031	3.94148	2.80052e-06	6.19681e-05
Zfp879	zinc finger protein 879	2414	-6.17297	-0.023606	2.80597e-06	6.20212e-05
Gm6712	predicted gene 6712	594	-1.79153	0.903524	2.85621e-06	6.30629e-05
Gm37309		1639	2.41805	0.130849	2.86251e-06	6.31336e-05
Zfp84	zinc finger protein 84	4113	0.845653	4.30699	2.89198e-06	6.37143e-05
Gm2044	predicted gene 2044	911	-9.7716	2.3357	2.89901e-06	6.38002e-05
Gm49189		525	-3.91385	-1.58018	2.91295e-06	6.40376e-05
Gm42962		2325	-8.02066	0.2577	2.92192e-06	6.41656e-05
Ascl3	achaete-scute family bHLH transcription factor 3	700	-7.84635	2.16461	2.94772e-06	6.46623e-05
Gm43329		3232	-11.5486	2.96435	2.99638e-06	6.56587e-05
Fcer1g	Fc receptor, IgE, high affinity I, gamma polypeptide	874	-1.3386	7.76923	3.01784e-06	6.60579e-05
Lamc2	laminin, gamma 2	8039	-10.2951	4.21823	3.04432e-06	6.64574e-05
Vmn1r88	vomeronasal 1 receptor, 88	9118	-10.7127	3.25209	3.04579e-06	6.64574e-05
Gm4879	WD repeat domain 12 pseudogene	1272	-10.7127	3.25209	3.0459e-06	6.64574e-05
Bst1	bone marrow stromal cell antigen 1	3317	-1.52517	6.75539	3.07757e-06	6.70153e-05
ENSMUSG00000115115		78	-16.5728	8.57148	3.07806e-06	6.70153e-05
Rarb	retinoic acid receptor, beta	5265	-1.77974	3.19219	3.09627e-06	6.73398e-05
Pnoc	prepronociceptin	2157	8.60196	-0.162044	3.1039e-06	6.74336e-05
Gm37419		114	1.79901	0.509672	3.11705e-06	6.7647e-05
St3gal5	ST3 beta-galactoside alpha-2,3-sialyltransferase 5	2618	-1.14517	5.8434	3.12294e-06	6.77026e-05
Igkv4-75	immunoglobulin kappa chain variable 4-75	359	-9.4479	2.09614	3.13034e-06	6.77907e-05
Rassf8	Ras association (RalGDS/AF-6) domain family (N-terminal) member 8	5559	-1.78066	3.76043	3.1597e-06	6.83234e-05
Igsf6	immunoglobulin superfamily, member 6	2175	-1.24468	5.97127	3.16166e-06	6.83234e-05
Bicdl1	BICD family like cargo adaptor 1	6157	0.798874	4.21273	3.18064e-06	6.86606e-05
9530056K15Rik	RIKEN cDNA 9530056K15 gene	2631	-9.5143	6.18394	3.18867e-06	6.87609e-05
Gm16559	predicted gene 16559	1564	7.91777	1.4651	3.20245e-06	6.8985e-05
Gm12322	predicted gene 12322	389	4.26604	-1.36139	3.20937e-06	6.90608e-05
Gucy2g	guanylate cyclase 2g	3888	3.96423	-1.65482	3.22595e-06	6.93443e-05
Cd177	CD177 antigen	2840	-2.28258	5.29432	3.24461e-06	6.96718e-05
Gm10481	glyceraldehyde-3-phosphate dehydrogenase pseudogene	1002	-9.2778	2.19551	3.29874e-06	7.07594e-05
H2-K2	histocompatibility 2, K region locus 2	1713	1.19749	5.93661	3.36052e-06	7.19633e-05
Gm45110		1402	2.6599	-0.673049	3.36195e-06	7.19633e-05
Adssl1	adenylosuccinate synthetase like 1	2090	-0.860664	5.65113	3.3867e-06	7.2417e-05
Hgd	homogentisate 1, 2-dioxygenase	2615	-9.88028	3.54621	3.42078e-06	7.30688e-05
Gm12230	40S ribosomal protein S11-like	454	-8.41636	1.89864	3.42681e-06	7.31208e-05
Gm14480	calmodulin 2 pseudogene	433	-11.0134	2.07321	3.43208e-06	7.31565e-05
Ctsg	cathepsin G	1033	-2.47886	2.65747	3.46093e-06	7.36943e-05
Gm2093	predicted gene 2093	3526	-9.85556	3.21195	3.51367e-06	7.4739e-05
Gm43573		570	-8.95783	2.06921	3.5275e-06	7.49548e-05
Slc16a10	solute carrier family 16 (monocarboxylic acid transporters), member 10	7356	-1.17411	5.09026	3.62152e-06	7.68722e-05
Id1	inhibitor of DNA binding 1, HLH protein	1160	-1.96916	1.8501	3.64004e-06	7.71848e-05
Mcpt1	mast cell protease 1	1014	-5.19686	-0.520945	3.64871e-06	7.7288e-05
Nxpe2	neurexophilin and PC-esterase domain family, member 2	4102	-0.943409	3.77484	3.65597e-06	7.73612e-05
Gm44731		542	-5.99352	1.50666	3.66343e-06	7.74386e-05
Gm15604	heat shock protein 8 pseudogene	1456	-13.1375	4.87505	3.68378e-06	7.77878e-05
Bc1	brain cytoplasmic RNA 1	168	2.63623	0.0909416	3.69766e-06	7.79998e-05
Dnah6	dynein, axonemal, heavy chain 6	13247	-8.03333	1.89242	3.70384e-06	7.80493e-05
Agap1	ArfGAP with GTPase domain, ankyrin repeat and PH domain 1	17543	-1.3326	3.21002	3.783e-06	7.96349e-05
Igkv4-53	immunoglobulin kappa variable 4-53	367	1.83386	4.56553	3.81194e-06	8.01612e-05
P2ry6	pyrimidinergic receptor P2Y, G-protein coupled, 6	2887	-1.42323	4.12876	3.84593e-06	8.07924e-05
Bcl2a1b	B cell leukemia/lymphoma 2 related protein A1b	817	-1.24933	6.0113	3.858e-06	8.09623e-05
Spata9	spermatogenesis associated 9	1677	-10.611	3.15031	3.90639e-06	8.18285e-05
Tox2	TOX high mobility group box family member 2	3401	1.65986	3.7646	3.90732e-06	8.18285e-05
Gm12186	poly(rC) binding protein 2 pseudogene	945	-8.9728	2.1368	3.92305e-06	8.20732e-05
Tnfsf11	tumor necrosis factor (ligand) superfamily, member 11	2236	1.46866	1.76787	3.92976e-06	8.21292e-05
Spaca1	sperm acrosome associated 1	1596	2.41778	-0.316846	3.93989e-06	8.21951e-05
Gm19334	predicted gene, 19334	2152	-14.8827	9.48575	3.94167e-06	8.21951e-05
Gm34921	predicted gene, 34921	1406	8.89351	2.15248	3.94504e-06	8.21951e-05
Dyrk3	dual-specificity tyrosine-(Y)-phosphorylation regulated kinase 3	3178	-1.51938	2.59723	3.96081e-06	8.24391e-05
Chrna9	cholinergic receptor, nicotinic, alpha polypeptide 9	3026	-9.84788	3.83855	3.96724e-06	8.24887e-05
Hs3st2	heparan sulfate (glucosamine) 3-O-sulfotransferase 2	3049	-3.09298	-0.334875	3.98783e-06	8.2832e-05
Gm9895	predicted gene 9895	618	-3.12322	-0.749268	4.02258e-06	8.34685e-05
Gm20394		942	8.6841	1.53992	4.07918e-06	8.45566e-05
Tiam2	T cell lymphoma invasion and metastasis 2	12741	-1.00079	4.85678	4.09294e-06	8.47556e-05
Capn11	calpain 11	2708	-13.3754	6.89991	4.11991e-06	8.52273e-05
Gpr35	G protein-coupled receptor 35	4839	-1.02026	5.31554	4.15529e-06	8.58718e-05
Brf2	BRF2, RNA polymerase III transcription initiation factor 50kDa subunit	3212	1.09608	2.86695	4.16152e-06	8.59132e-05
Rimbp3	RIMS binding protein 3	5380	-9.61847	2.17947	4.25332e-06	8.77193e-05
Lamb1	laminin B1	9917	-3.73426	-1.22852	4.32345e-06	8.90752e-05
Shprh	SNF2 histone linker PHD RING helicase	14066	0.764268	4.47281	4.33609e-06	8.92454e-05
Frat2	frequently rearranged in advanced T cell lymphomas 2	2161	-0.838722	3.71578	4.55942e-06	9.37471e-05
Tmem119	transmembrane protein 119	2315	-3.31016	1.96785	4.56923e-06	9.38539e-05
Igkv2-109	immunoglobulin kappa variable 2-109	374	2.16328	5.00547	4.59694e-06	9.43277e-05
Gm25939	predicted gene, 25939	191	-11.6241	3.67657	4.66624e-06	9.56532e-05
Ptger2	prostaglandin E receptor 2 (subtype EP2)	5193	1.62997	3.05052	4.70017e-06	9.61906e-05
Gm26657		1308	-10.8848	3.29996	4.70192e-06	9.61906e-05
Guca2b	guanylate cyclase activator 2b (retina)	870	-2.8591	-1.14199	4.73556e-06	9.67815e-05
Cfh	complement component factor h	8383	-1.62741	7.4609	4.74813e-06	9.69409e-05
Apba1	amyloid beta (A4) precursor protein binding, family A, member 1	6885	-1.19766	3.86069	4.7553e-06	9.69901e-05
Bbc3	BCL2 binding component 3	2124	0.778109	4.18123	4.78827e-06	9.75645e-05
Lilrb4a	leukocyte immunoglobulin-like receptor, subfamily B, member 4A	5227	-1.20497	7.49224	4.80183e-06	9.77429e-05
Ighv2-2	immunoglobulin heavy variable 2-2	352	-2.49132	5.05496	4.84262e-06	9.84571e-05
Stard8	START domain containing 8	5499	-1.26247	4.88445	4.8466e-06	9.84571e-05
C6	complement component 6	3556	-1.72384	1.47188	4.88587e-06	9.91005e-05
Wfikkn2	WAP, follistatin/kazal, immunoglobulin, kunitz and netrin domain containing 2	3827	2.04571	0.92781	4.88802e-06	9.91005e-05
Zfp764	zinc finger protein 764	2508	1.08696	2.95729	4.90584e-06	9.93629e-05
Gm24411	predicted gene, 24411	131	2.20582	2.55314	4.92648e-06	9.96163e-05
Sqor	sulfide quinone oxidoreductase	4084	-1.12934	5.29294	4.93178e-06	9.96163e-05
Zswim1	zinc finger SWIM-type containing 1	2781	0.936543	3.3224	4.93305e-06	9.96163e-05
Fam135b	family with sequence similarity 135, member B	19492	-17.4209	9.53917	4.95261e-06	9.9912e-05
Ptprm	protein tyrosine phosphatase, receptor type, M	8828	-1.70214	3.73362	4.96883e-06	0.00010014
Gm17786	predicted gene, 17786	427	-8.02501	-0.651644	4.9773e-06	0.000100211
Il6	interleukin 6	2428	-4.54087	2.45388	4.99571e-06	0.000100482
Gm23205	predicted gene, 23205	103	-6.46446	0.43634	5.05655e-06	0.000101606
Tubb6	tubulin, beta 6 class V	2437	-1.05711	5.93006	5.2328e-06	0.000105044
Fgr	FGR proto-oncogene, Src family tyrosine kinase	3863	-1.10401	6.75813	5.2409e-06	0.000105102
Klf6	Kruppel-like factor 6	4391	-1.55952	7.72994	5.2726e-06	0.000105634
Gm7418	ribosomal protein L7A pseudogene	801	-10.8708	3.12452	5.29192e-06	0.000105917
Scube3	signal peptide, CUB domain, EGF-like 3	8844	8.23166	1.52963	5.32794e-06	0.000106533
Gm38102		2006	1.626	3.37375	5.34524e-06	0.000106774
Il18rap	interleukin 18 receptor accessory protein	6752	-0.831395	4.60505	5.35925e-06	0.000106948
Pfkfb4	6-phosphofructo-2-kinase/fructose-2,6-biphosphatase 4	4875	-0.894428	4.91278	5.39448e-06	0.00010748
Zfp74	zinc finger protein 74	5628	-1.12646	2.8129	5.39646e-06	0.00010748
Gm28230		3527	-13.87	8.86093	5.47027e-06	0.000108843
Mdm4-ps	transformed mouse 3T3 cell double minute 4, pseudogene	6514	-6.54463	-0.887715	5.5e-06	0.000109288
Treml4	triggering receptor expressed on myeloid cells-like 4	1997	-1.45437	3.49126	5.50674e-06	0.000109288
Fscn1	fascin actin-bundling protein 1	3012	1.39279	4.28978	5.50875e-06	0.000109288
Ms4a8a	membrane-spanning 4-domains, subfamily A, member 8A	1795	-1.69459	6.33223	5.5502e-06	0.000110003
Gnaz	guanine nucleotide binding protein, alpha z subunit	3612	2.29472	0.359297	5.6005e-06	0.000110743
Mir1904	microRNA 1904	80	7.94521	-0.00343052	5.60079e-06	0.000110743
Gm15243		382	1.84021	1.08904	5.60385e-06	0.000110743
Gm47826		3139	8.35266	7.86907	5.65655e-06	0.000111654
Rpl10-ps6	ribosomal protein L10, pseudogene 6	642	-10.7013	3.49741	5.66092e-06	0.000111654
Gm26912		1483	-8.15455	1.16128	5.74666e-06	0.000113235
Dnajb4	DnaJ heat shock protein family (Hsp40) member B4	8765	-1.14859	4.06763	5.81061e-06	0.000114384
Gm37706		2765	6.7825	1.08879	5.82658e-06	0.000114587
S100a1	S100 calcium binding protein A1	694	-1.41838	4.74832	5.85498e-06	0.000115035
A530017D24Rik	RIKEN cDNA A530017D24 gene	2614	-1.05151	3.37668	5.87251e-06	0.000115166
Slc7a2	solute carrier family 7 (cationic amino acid transporter, y+ system), member 2	9135	-3.24759	7.1909	5.87298e-06	0.000115166
Myc	myelocytomatosis oncogene	2717	-1.24347	7.14457	5.88743e-06	0.000115338
Gm4651	predicted gene 4651	2759	-14.8972	7.43666	6.03434e-06	0.000118102
Lyz2	lysozyme 2	1316	-1.41082	13.1552	6.05949e-06	0.000118481
Gm31544	predicted gene, 31544	441	-1.57748	3.26626	6.07763e-06	0.000118721
Vnn3	vanin 3	1811	-1.53963	3.46841	6.16331e-06	0.000120279
Mlkl	mixed lineage kinase domain-like	2303	-1.49293	3.57958	6.22522e-06	0.000121371
Lrrc55os	leucine rich repeat containing 55, opposite strand	902	-7.69195	0.281062	6.30311e-06	0.000122772
Adgre4	adhesion G protein-coupled receptor E4	3491	-1.24456	5.55823	6.33894e-06	0.000123352
Ifi204	interferon activated gene 204	3561	-1.22604	5.95984	6.37477e-06	0.00012393
BC035044	cDNA sequence BC035044	1584	-0.930699	3.8069	6.43212e-06	0.000124926
Gm3671	glyceraldehyde-3-phosphate dehydrogenase pseudogene	1007	-10.0316	4.7801	6.49562e-06	0.000126039
Mir6956	microRNA 6956	62	-8.15916	1.9236	6.58158e-06	0.000127585
Gm15965		1428	-13.0918	3.26026	6.66273e-06	0.000129035
Scamp5	secretory carrier membrane protein 5	3707	-1.59869	3.5803	6.6776e-06	0.0001292
Banf2os	barrier to autointegration factor 2, opposite strand	836	-9.53663	3.02725	6.73651e-06	0.000130128
Magee1	MAGE family member E1	3550	1.28969	2.09805	6.73838e-06	0.000130128
Cabcoco1	ciliary associated calcium binding coiled-coil 1	1262	-2.29801	-0.73404	6.76663e-06	0.00013055
Dpep2	dipeptidase 2	4540	-1.54859	6.64862	6.83837e-06	0.000131809
Rab32	RAB32, member RAS oncogene family	2339	-1.07584	6.00258	6.89059e-06	0.000132689
Gm8655	predicted gene 8655	852	9.83688	2.19273	6.91204e-06	0.000132977
Gm6065	peptidylprolyl isomerase A pseudogene 7_184.1	492	-15.0532	7.25238	6.99389e-06	0.000134424
Lpl	lipoprotein lipase	10478	-1.72888	7.28048	7.03327e-06	0.000135053
Gm8935	predicted pseudogene 8935	2798	-7.55428	1.58319	7.04275e-06	0.000135108
Slc17a4	solute carrier family 17 (sodium phosphate), member 4	5978	8.72816	0.805461	7.10243e-06	0.000136124
Exoc6	exocyst complex component 6	3876	-0.708942	5.30779	7.11151e-06	0.00013617
Dgkeos	diacylglycerol kinase, epsilon, opposite strand	2133	-8.38778	1.45781	7.23864e-06	0.000138474
Rps12-ps1	ribosomal protein S12, pseudogene 1	401	-9.75321	2.36672	7.27681e-06	0.000139073
Gm16998	predicted gene, 16998	1230	2.50124	-0.429675	7.32028e-06	0.000139757
Abcd2	ATP-binding cassette, sub-family D (ALD), member 2	5946	-1.42142	4.84075	7.32632e-06	0.000139757
Gm44752		3305	-9.05827	2.09473	7.38083e-06	0.000140665
Tifa	TRAF-interacting protein with forkhead-associated domain	3199	-0.977903	5.03808	7.40015e-06	0.000140901
Ighv1-75	immunoglobulin heavy variable 1-75	373	-3.98114	5.64982	7.41083e-06	0.000140972
Gm45752	predicted gene 45752	3186	-1.71356	5.42678	7.43026e-06	0.00014115
Ankrd6	ankyrin repeat domain 6	5477	1.92645	-0.0581655	7.43404e-06	0.00014115
Mir7020	microRNA 7020	70	-14.5948	7.90018	7.44787e-06	0.000141192
Npc1l1	NPC1 like intracellular cholesterol transporter 1	4467	-7.76375	0.763884	7.45461e-06	0.000141192
Gm8184	calpastatin pseudogene	2194	-6.0016	0.545066	7.45709e-06	0.000141192
Pnrc1	proline-rich nuclear receptor coactivator 1	2095	-1.18947	7.30257	7.48331e-06	0.000141556
Gm6475	CD2-associated protein pseudogene	1936	7.77574	1.75542	7.5081e-06	0.000141893
Gm11614		736	3.89834	-1.61812	7.57201e-06	0.000142855
Cd244a	CD244 molecule A	4876	-0.838801	5.12774	7.57302e-06	0.000142855
Gm43421		2905	-15.1215	8.24864	7.62235e-06	0.000143652
Gm9719	predicted gene 9719	543	-16.5736	7.54582	7.63041e-06	0.000143671
Mitf	melanogenesis associated transcription factor	6196	-1.41652	3.84953	7.65919e-06	0.000143983
Gm10297	G kinase anchoring protein 1 pseudogene	651	7.86331	0.874995	7.66116e-06	0.000143983
Csmd2	CUB and Sushi multiple domains 2	17077	-8.55209	1.11961	7.67195e-06	0.000144053
Gm43425		3291	-7.04601	2.48936	7.9216e-06	0.000148603
D17H6S53E	DNA segment, Chr 17, human D6S53E	2280	0.947638	3.63527	7.96668e-06	0.000149311
S100a8	S100 calcium binding protein A8 (calgranulin A)	694	-2.07127	7.82698	8.03488e-06	0.000150451
Dcn	decorin	5838	-11.211	3.72271	8.10801e-06	0.00015168
Usp46	ubiquitin specific peptidase 46	7841	-1.04209	2.99411	8.12624e-06	0.000151882
Eif4e3	eukaryotic translation initiation factor 4E member 3	2515	-0.738025	4.73397	8.15396e-06	0.00015226
Cpne2	copine II	3200	-1.08286	4.30651	8.24264e-06	0.000153774
Rpl27-ps3	ribosomal protein L27, pseudogene 3	411	-12.5218	3.81833	8.28494e-06	0.000154422
Tmie	transmembrane inner ear	3094	1.45246	1.84298	8.31938e-06	0.000154922
Dock1	dedicator of cytokinesis 1	9330	-1.38529	4.3984	8.46228e-06	0.000157439
Gm19719	predicted gene, 19719	4230	-1.24612	7.4297	8.51897e-06	0.000158348
Zfp618	zinc finger protein 618	9352	-8.12144	2.2376	8.52736e-06	0.00015836
Gm36199	predicted gene, 36199	4398	-7.58843	0.941598	8.59867e-06	0.000159538
Cacna2d1	calcium channel, voltage-dependent, alpha2/delta subunit 1	12416	3.26466	-1.37269	8.6627e-06	0.00016058
Gm18859	predicted gene, 18859	825	16.1375	5.24698	8.67282e-06	0.000160621
Gm11518		411	-9.19317	1.70836	8.70911e-06	0.000161083
Nkd1	naked cuticle 1	4558	-11.0761	3.03936	8.71363e-06	0.000161083
Gm15621	peptidylprolyl isomerase A pseudogene	364	-5.89796	-1.14738	8.75044e-06	0.000161617
Zfp516	zinc finger protein 516	8275	-0.854789	4.08652	8.80471e-06	0.000162472
Frmd4b	FERM domain containing 4B	14302	-1.23902	5.9642	8.83548e-06	0.000162799
Nr4a1	nuclear receptor subfamily 4, group A, member 1	3509	-3.24467	7.98203	8.84237e-06	0.000162799
Il7r	interleukin 7 receptor	4663	1.06788	5.34423	8.84646e-06	0.000162799
Gm37653		3578	-7.56104	-0.812498	8.92605e-06	0.000164115
Lnx2	ligand of numb-protein X 2	4557	0.822006	5.07331	9.07426e-06	0.000166689
4930519L02Rik	RIKEN cDNA 4930519L02 gene	891	-3.49539	-1.36065	9.0938e-06	0.000166898
Gm49731		1734	-14.3061	6.85788	9.11011e-06	0.000167046
Gm44130		3004	-9.9412	2.87757	9.12757e-06	0.000167216
Bgn	biglycan	6099	-9.36789	3.34055	9.17316e-06	0.000167899
Kbtbd11	kelch repeat and BTB (POZ) domain containing 11	7137	1.13354	6.80833	9.28375e-06	0.000169771
Gm37115		2849	9.75669	5.40455	9.32923e-06	0.000170449
Gm45360		1405	7.58319	1.46342	9.34524e-06	0.000170588
Gm12946		519	-8.42675	1.53195	9.40114e-06	0.000171333
Fcgr3	Fc receptor, IgG, low affinity III	1736	-1.20648	8.4048	9.40287e-06	0.000171333
Gm23111	predicted gene, 23111	105	-14.9771	7.82488	9.60114e-06	0.000174789
Slco2b1	solute carrier organic anion transporter family, member 2b1	5958	-1.72746	1.76384	9.66934e-06	0.000175873
Gm12709	predicted gene 12709	1912	8.24944	1.65993	9.72905e-06	0.000176801
Tgfbi	transforming growth factor, beta induced	3771	-1.15319	7.61519	9.85104e-06	0.000178858
Rab38	RAB38, member RAS oncogene family	1577	-1.97179	0.0600988	9.90682e-06	0.00017971
AA467197	expressed sequence AA467197	1203	-2.67814	2.38667	9.97624e-06	0.000180808
Fam214b	family with sequence similarity 214, member B	4129	-0.719574	5.56788	1.01947e-05	0.000184603
Rp2	retinitis pigmentosa 2 homolog	5141	-0.837204	5.14795	1.04423e-05	0.000188919
Pik3cb	phosphatidylinositol-4,5-bisphosphate 3-kinase catalytic subunit beta	7193	-0.891625	4.09109	1.05802e-05	0.000191242
Npas4	neuronal PAS domain protein 4	4136	2.04461	0.52832	1.06189e-05	0.000191773
Ubash3a	ubiquitin associated and SH3 domain containing, A	11239	0.812031	4.23292	1.0659e-05	0.000192204
Ccrl2	chemokine (C-C motif) receptor-like 2	2598	-3.02515	5.01446	1.06617e-05	0.000192204
Kcnk10	potassium channel, subfamily K, member 10	8774	-2.57074	-0.657321	1.06935e-05	0.000192606
Txnip	thioredoxin interacting protein	3123	1.06723	9.53393	1.07129e-05	0.000192785
Gm37296		2922	-12.2193	4.48107	1.09524e-05	0.000196921
Gfra2	glial cell line derived neurotrophic factor family receptor alpha 2	3539	-2.04938	2.06643	1.10553e-05	0.000198595
Gsr	glutathione reductase	2754	-1.12039	6.58157	1.11183e-05	0.00019955
Gm37069		4142	-14.8376	9.25835	1.11641e-05	0.000200197
Rhou	ras homolog family member U	3806	-2.18687	2.15679	1.1202e-05	0.000200699
Gm37292	predicted gene, 37292	758	-8.45836	2.58705	1.12746e-05	0.00020182
Csrnp1	cysteine-serine-rich nuclear protein 1	3473	-2.18998	6.65486	1.13739e-05	0.000203163
Cilp2	cartilage intermediate layer protein 2	4314	3.04721	-1.46811	1.13787e-05	0.000203163
Cttnbp2nl	CTTNBP2 N-terminal like	8138	-1.47527	3.76429	1.13795e-05	0.000203163
Gm26180	predicted gene, 26180	107	-7.24168	1.43763	1.14999e-05	0.000205132
C1rl	complement component 1, r subcomponent-like	3010	-1.88316	3.25706	1.16043e-05	0.000206813
Runx2os2	runt related transcription factor 2, opposite strand 2	818	-6.36915	0.401435	1.18888e-05	0.000211697
4930517G19Rik	RIKEN cDNA 4930517G19 gene	1676	-9.69574	2.37657	1.20074e-05	0.000213623
Tnik	TRAF2 and NCK interacting kinase	19282	0.737856	4.14513	1.21264e-05	0.00021555
Gm31728	predicted gene, 31728	435	6.48894	1.01895	1.21725e-05	0.000216182
Rusc2	RUN and SH3 domain containing 2	7923	-1.6721	4.1677	1.23917e-05	0.000219719
Slamf8	SLAM family member 8	3079	-1.1938	4.25588	1.23933e-05	0.000219719
Icos	inducible T cell co-stimulator	3430	0.897235	4.38571	1.25011e-05	0.000221437
Cd68	CD68 antigen	1257	-1.05226	7.64356	1.25786e-05	0.000222616
Snhg15	small nucleolar RNA host gene 15	2652	-0.955714	4.6732	1.26034e-05	0.000222861
Mex3c	mex3 RNA binding family member C	3738	-0.766956	5.01599	1.26235e-05	0.000223022
Msr1	macrophage scavenger receptor 1	6344	-1.53259	7.74152	1.26718e-05	0.000223681
Mettl18	methyltransferase like 18	1513	1.3693	2.28341	1.27334e-05	0.000224575
Gm45148		513	2.9776	-1.0762	1.2762e-05	0.000224883
Alox5ap	arachidonate 5-lipoxygenase activating protein	1420	-1.21257	7.96664	1.2823e-05	0.000225763
Il15ra	interleukin 15 receptor, alpha chain	4446	-0.844094	4.00764	1.30005e-05	0.000228524
Cebpb	CCAAT/enhancer binding protein (C/EBP), beta	1504	-1.61815	8.0335	1.30023e-05	0.000228524
Tmem184a	transmembrane protein 184a	5277	-1.58696	1.95957	1.31055e-05	0.000230095
A230108P19Rik	RIKEN cDNA A230108P19 gene	2500	-9.86367	5.97398	1.31143e-05	0.000230095
Gm15541	predicted gene 15541	2713	-8.83671	1.56327	1.31701e-05	0.000230874
Syce1	synaptonemal complex central element protein 1	1460	6.71107	3.36839	1.31942e-05	0.000231097
Gm15701		573	-1.49569	2.21535	1.32194e-05	0.000231339
C5ar1	complement component 5a receptor 1	2570	-1.31478	6.11629	1.32983e-05	0.00023252
Gstt1	glutathione S-transferase, theta 1	1528	2.57883	0.765552	1.33456e-05	0.000233147
Gm18679	Ewing sarcoma breakpoint region 1 pseudogene	1766	9.1966	2.21809	1.3565e-05	0.000236777
Gm15790	nucleoporin 54 pseudogene	1251	-8.6126	2.23831	1.36083e-05	0.000237152
1300014J16Rik	RIKEN cDNA 1300014J16 gene	1337	2.07758	-0.324916	1.36099e-05	0.000237152
1700122E12Rik	RIKEN cDNA 1700122E12 gene	709	7.72188	0.531317	1.3688e-05	0.000238309
ENSMUSG00002075421		128	-11.011	3.21841	1.37012e-05	0.000238335
2010315B03Rik	RIKEN cDNA 2010315B03 gene	3914	-1.08979	3.34337	1.37194e-05	0.000238373
Tnfrsf22	tumor necrosis factor receptor superfamily, member 22	4217	0.994013	3.06116	1.37333e-05	0.000238373
Gm45137		4415	-9.39814	3.04841	1.37385e-05	0.000238373
Celsr1	cadherin, EGF LAG seven-pass G-type receptor 1	11631	0.901334	3.80066	1.37926e-05	0.000239107
Gm13340		1545	-1.89993	1.44619	1.38304e-05	0.000239558
Igkv5-37	immunoglobulin kappa variable 5-37	359	-5.10272	2.48973	1.41376e-05	0.000244671
Nfam1	Nfat activating molecule with ITAM motif 1	7970	-1.09716	7.74732	1.41765e-05	0.000245136
Btc	betacellulin, epidermal growth factor family member	4520	-7.94995	2.30546	1.43174e-05	0.000247362
Ptges	prostaglandin E synthase	3931	-2.44573	3.58221	1.43366e-05	0.000247483
Gm29863	predicted gene, 29863	1017	-8.45325	1.26065	1.4418e-05	0.000248677
Nuak1	NUAK family, SNF1-like kinase, 1	5625	-1.69054	3.24344	1.44862e-05	0.000249642
Gm43109		753	-1.85354	0.987482	1.45315e-05	0.000250209
1700017B05Rik	RIKEN cDNA 1700017B05 gene	5235	-1.19377	6.19559	1.46447e-05	0.000251946
Gm9873	predicted gene 9873	1361	-7.90152	4.29268	1.46746e-05	0.000252247
Gm15444		388	8.01579	2.06541	1.47783e-05	0.000253816
Igf1	insulin-like growth factor 1	9904	-2.12523	4.31559	1.48318e-05	0.000254518
Gm37313		290	-12.5211	7.26661	1.4899e-05	0.000255456
Anxa3	annexin A3	3643	-1.4401	6.49661	1.49772e-05	0.000256582
Asb4	ankyrin repeat and SOCS box-containing 4	3932	-9.70803	2.36265	1.50154e-05	0.000257018
Rab31	RAB31, member RAS oncogene family	3813	-1.04701	6.29291	1.50555e-05	0.000257488
9230114K14Rik	RIKEN cDNA 9230114K14 gene	2762	-1.99524	-0.213856	1.52449e-05	0.000260503
Gm37786		3225	-15.1089	7.37548	1.52677e-05	0.000260503
Grik5	glutamate receptor, ionotropic, kainate 5 (gamma 2)	5168	1.1155	2.86052	1.52702e-05	0.000260503
Gm7638	40S ribosomal protein S2 pseudogene	967	-9.42733	2.67211	1.53822e-05	0.000262193
Mir1907	microRNA 1907	90	-11.5545	1.21193	1.55408e-05	0.000264675
Gm26704	predicted gene, 26704	2901	-11.0782	7.29944	1.6068e-05	0.000273298
Gm6104	high mobility group box 3 pseudogene	603	-14.7917	8.25339	1.6074e-05	0.000273298
Zfp385a	zinc finger protein 385A	2515	-0.872747	5.69198	1.61965e-05	0.000275133
Bpifb4	BPI fold containing family B, member 4	3118	-7.96156	3.24492	1.6209e-05	0.000275133
Gch1	GTP cyclohydrolase 1	6251	-0.830689	4.57522	1.63789e-05	0.000277785
Pglyrp1	peptidoglycan recognition protein 1	1837	-1.0634	5.54125	1.64392e-05	0.000278576
Gm12473		579	-9.58911	1.68181	1.69551e-05	0.00028708
Card9	caspase recruitment domain family, member 9	2293	-0.966527	5.72237	1.72462e-05	0.000291765
Hck	hemopoietic cell kinase	2092	-0.985595	6.85833	1.73019e-05	0.000292368
Ikzf2	IKAROS family zinc finger 2	11613	0.926745	4.0319	1.73155e-05	0.000292368
Cxcl2	chemokine (C-X-C motif) ligand 2	2068	-3.69553	6.41169	1.7325e-05	0.000292368
Cfap410	cilia and flagella associated protein 410	6627	-0.825899	3.85157	1.73482e-05	0.000292436
Sytl3	synaptotagmin-like 3	5062	-1.02703	2.91326	1.73578e-05	0.000292436
Gm26728	predicted gene, 26728	2982	-1.00559	4.94031	1.74261e-05	0.000293162
Gm17068	glyceraldehyde-3-phosphate dehydrogenase pseudogene	980	-9.22737	1.13639	1.74297e-05	0.000293162
Gm21992	predicted gene 21992	5780	0.65947	4.97323	1.7875e-05	0.000300404
Clec4a3	C-type lectin domain family 4, member a3	1327	-1.25162	5.11159	1.79732e-05	0.000301805
Clec4e	C-type lectin domain family 4, member e	4965	-1.48587	5.18937	1.80459e-05	0.000302774
Ighv10-3	immunoglobulin heavy variable V10-3	377	2.33426	4.06818	1.82521e-05	0.000305982
Trav9n-1	T cell receptor alpha variable 9N-1	339	-9.30553	1.56039	1.84934e-05	0.000309773
Hebp1	heme binding protein 1	3711	-1.43235	2.98421	1.85122e-05	0.000309832
Zfp324	zinc finger protein 324	4776	1.23762	2.57474	1.85928e-05	0.000310745
Zfp112	zinc finger protein 112	5543	-1.85937	0.248085	1.85973e-05	0.000310745
Id3	inhibitor of DNA binding 3	1791	1.44602	4.29433	1.87075e-05	0.000312328
Gm18251	transcription factor E3 pseudogene	238	-8.84984	1.14971	1.87403e-05	0.000312621
Ncmap	noncompact myelin associated protein	2227	2.00718	0.051519	1.87561e-05	0.000312628
1810046K07Rik	RIKEN cDNA 1810046K07 gene	1497	-1.71383	2.18355	1.89649e-05	0.000315849
Slc16a7	solute carrier family 16 (monocarboxylic acid transporters), member 7	11839	-1.16531	3.48828	1.90837e-05	0.000317567
C030013G03Rik	RIKEN cDNA C030013G03 gene	1023	3.32077	-1.93621	1.91253e-05	0.000317999
Dmrtc2	doublesex and mab-3 related transcription factor like family C2	1619	-15.4061	4.51228	1.9336e-05	0.000321239
Gm43445		2091	3.06285	-1.24173	1.93843e-05	0.00032178
Gm32834	predicted gene, 32834	736	2.10262	0.704508	1.95086e-05	0.000323489
Slc41a3	solute carrier family 41, member 3	2911	-1.08201	3.14584	1.95191e-05	0.000323489
Rbm14	RNA binding motif protein 14	3910	0.6868	5.46411	1.9597e-05	0.000324515
Igkv1-133	immunoglobulin kappa variable 1-133	374	-2.19952	2.40401	1.96902e-05	0.000325794
A530084C06Rik		3200	4.26819	0.354937	1.97731e-05	0.000326899
Gm20547		3902	-1.69996	8.93607	1.99294e-05	0.000329215
Gm11805	high mobility group box 3 pseudogene	600	-9.26005	1.60126	2.03855e-05	0.00033604
Jagn1	jagunal homolog 1	3412	0.800382	3.81571	2.03879e-05	0.00033604
Ifrd1	interferon-related developmental regulator 1	5858	-1.19502	5.23612	2.03921e-05	0.00033604
Rab30	RAB30, member RAS oncogene family	9642	-1.30005	4.28845	2.05072e-05	0.000337663
Amn	amnionless	1843	-1.96366	-0.419539	2.05546e-05	0.00033817
Kdm6b	KDM1 lysine (K)-specific demethylase 6B	6954	-1.2023	6.58067	2.0609e-05	0.000338677
Adrb1	adrenergic receptor, beta 1	3382	-1.55909	0.982555	2.06188e-05	0.000338677
Alkbh4	alkB homolog 4, lysine demethylase	2117	0.855486	3.95977	2.09584e-05	0.000343978
Gm43339		1606	-6.68323	0.999908	2.1053e-05	0.000345251
Hoxa6	homeobox A6	874	16.4519	7.756	2.11135e-05	0.000345965
Adgre1	adhesion G protein-coupled receptor E1	3238	-1.2568	9.17293	2.12542e-05	0.00034799
Cx3cr1	chemokine (C-X3-C motif) receptor 1	4505	-1.37462	4.40417	2.12936e-05	0.000348355
Itga7	integrin alpha 7	8092	1.71465	1.43313	2.14785e-05	0.000350883
Gm14277	Small nuclear ribonucleoprotein Sm D1 (snRNP core protein D1) (Sm-D1) (Sm-D autoantigen)	360	-8.65096	1.57138	2.14826e-05	0.000350883
Gm11769	predicted gene 11769	1657	1.44759	2.29733	2.16894e-05	0.000353975
Rap2a	RAS related protein 2a	4191	-0.880576	4.13471	2.19596e-05	0.000358098
Tmem63c	transmembrane protein 63c	4089	-6.85974	2.53033	2.19964e-05	0.000358412
Pnma1	paraneoplastic antigen MA1	2359	-2.35755	-0.88035	2.20915e-05	0.000359465
Gm13410	DEAD (Asp-Glu-Ala-Asp) box polypeptide 6 pseudogene	1415	-8.18084	1.63004	2.20965e-05	0.000359465
Flot2	flotillin 2	2740	-0.816246	5.76645	2.22645e-05	0.00036191
Hmces	5-hydroxymethylcytosine (hmC) binding, ES cell specific	2445	0.935559	4.852	2.25695e-05	0.000366521
Gm43690		266	-5.18903	-0.145704	2.25842e-05	0.000366521
SNORA74		266	-6.40285	-0.265981	2.26601e-05	0.000367459
A830008E24Rik	RIKEN cDNA A830008E24 gene	5637	-9.06451	2.35392	2.27068e-05	0.000367887
Irak1bp1	interleukin-1 receptor-associated kinase 1 binding protein 1	2158	1.94667	-0.333359	2.27374e-05	0.000367887
Ptp4a1	protein tyrosine phosphatase 4a1	5763	-0.847749	4.14463	2.27408e-05	0.000367887
Gcm2	glial cells missing homolog 2	3304	-2.95544	0.654947	2.27613e-05	0.000367925
Chp2	calcineurin-like EF hand protein 2	1603	-8.54339	2.3232	2.29173e-05	0.000369872
Gm48272		674	-2.21709	-0.778772	2.29219e-05	0.000369872
Gm50058	predicted gene, 50058	843	-6.95516	-0.12206	2.29363e-05	0.000369872
Gm10575	predicted gene 10575	3871	-1.65478	2.42124	2.3059e-05	0.000371557
Selenbp1	selenium binding protein 1	2273	-0.916922	4.31842	2.31857e-05	0.000373302
Gm14336	predicted gene 14336	475	-9.62548	1.65853	2.32548e-05	0.00037395
Cd5	CD5 antigen	4928	0.697693	5.70913	2.32627e-05	0.00037395
Pld1	phospholipase D1	12961	-1.44276	4.24374	2.34621e-05	0.000376858
Snip1	Smad nuclear interacting protein 1	2428	0.653394	4.74933	2.35603e-05	0.000378137
Csf1r	colony stimulating factor 1 receptor	5774	-1.2206	9.39008	2.35833e-05	0.000378207
Osbpl10	oxysterol binding protein-like 10	5139	-8.02473	-0.276897	2.39752e-05	0.000384166
Gm49326		126	-6.57277	0.917302	2.39927e-05	0.000384166
D830035M03Rik	RIKEN cDNA D830035M03 gene	1041	2.02439	-0.332488	2.40617e-05	0.000384968
Gm48865		2605	2.14969	-0.32351	2.40969e-05	0.000385228
Gm45555		2602	7.06091	1.68024	2.43547e-05	0.000388893
2900026A02Rik	RIKEN cDNA 2900026A02 gene	10814	-1.3812	2.51919	2.43644e-05	0.000388893
Gm38410	predicted gene, 38410	3156	-8.48127	1.90892	2.45136e-05	0.000390831
Pdcd1	programmed cell death 1	1933	1.41399	3.39694	2.4538e-05	0.000390831
Ddx28	DEAD box helicase 28	2262	0.853451	3.66265	2.45434e-05	0.000390831
Bcl2a1d	B cell leukemia/lymphoma 2 related protein A1d	863	-0.837469	3.68143	2.53726e-05	0.000403719
Cd300lf	CD300 molecule like family member F	5149	-0.9226	5.5097	2.53962e-05	0.000403778
St3gal3	ST3 beta-galactoside alpha-2,3-sialyltransferase 3	2768	-0.680126	4.22945	2.55594e-05	0.000406055
F2rl1	coagulation factor II (thrombin) receptor-like 1	2741	1.09735	3.09749	2.56327e-05	0.000406902
Nav2	neuron navigator 2	32228	1.50578	2.44317	2.57457e-05	0.000408376
Ighv1-78	immunoglobulin heavy variable 1-78	376	-1.94123	4.22547	2.5937e-05	0.00041109
Fpr1	formyl peptide receptor 1	1324	-1.70202	3.817	2.6042e-05	0.000412433
Gm37967		2665	-7.70732	1.29661	2.61111e-05	0.000413206
Ctrc	chymotrypsin C (caldecrin)	1123	-6.91426	-0.910238	2.6372e-05	0.00041701
Nrap	nebulin-related anchoring protein	5507	4.59239	1.50745	2.64638e-05	0.000418136
Ifi207	interferon activated gene 207	3422	-1.0846	5.48458	2.67365e-05	0.000422116
Gm8170	glyceraldehyde-3-phosphate dehydrogenase pseudogene	945	-2.56096	0.414574	2.67987e-05	0.000422771
Tmem181c-ps	transmembrane protein 181C, pseudogene	1386	8.69405	2.45452	2.69167e-05	0.000424304
Cd6	CD6 antigen	7968	0.81153	5.87829	2.70393e-05	0.000425906
St8sia1	ST8 alpha-N-acetyl-neuraminide alpha-2,8-sialyltransferase 1	9341	1.0267	2.99609	2.71335e-05	0.000427058
Gm19552	predicted gene, 19552	2833	-13.0712	6.97755	2.71921e-05	0.00042765
Caml	calcium modulating ligand	1755	0.643357	4.19144	2.73132e-05	0.000429222
Ighv1-76	immunoglobulin heavy variable 1-76	368	2.14673	5.14071	2.73845e-05	0.000430011
Smim3	small integral membrane protein 3	6828	-1.03243	3.28257	2.74747e-05	0.000431094
Mirlet7i	microRNA let7i	85	-9.02205	1.66519	2.78811e-05	0.000437133
Zfp658	zinc finger protein 658	3495	1.27338	2.77011	2.82361e-05	0.000442049
Hsf5	heat shock transcription factor family member 5	4158	12.0655	3.04296	2.82381e-05	0.000442049
A530013C23Rik	RIKEN cDNA A530013C23 gene	5964	-3.14719	-0.229731	2.83723e-05	0.000443685
Rtn4rl2	reticulon 4 receptor-like 2	1506	-7.64431	7.24999	2.83862e-05	0.000443685
Hspe1-ps3	heat shock protein 1 (chaperonin 10), pseudogene 3	277	-8.23668	2.50468	2.84428e-05	0.000444228
Tnip3	TNFAIP3 interacting protein 3	10916	-1.96601	1.86788	2.86305e-05	0.000446815
Gm48627		1351	-7.79055	1.3149	2.86795e-05	0.000447237
Mmp14	matrix metallopeptidase 14 (membrane-inserted)	5960	-1.29865	3.17106	2.88163e-05	0.000449026
Vldlr	very low density lipoprotein receptor	10068	-8.37924	2.51492	2.8849e-05	0.000449191
Cep128	centrosomal protein 128	14093	-0.819931	3.83413	2.91997e-05	0.000454305
Sort1	sortilin 1	7569	-1.14458	6.0696	2.94078e-05	0.000457193
Ighv1-84	immunoglobulin heavy variable 1-84	351	-2.26493	2.00615	2.98233e-05	0.000463297
Nfib	nuclear factor I/B	14957	-7.99703	1.9979	3.00873e-05	0.000467042
Gm42982		687	9.99936	1.92616	3.01288e-05	0.000467207
Gm9923	Hbs1-like pseudogene	1836	-10.827	3.35264	3.01439e-05	0.000467207
Ccdc50-ps	Ccdc50 retrotransposed pseudogene	941	-15.5653	7.27484	3.03079e-05	0.000469038
Olfm1	olfactomedin 1	3553	-0.877107	4.27578	3.03081e-05	0.000469038
Gm34319	predicted gene, 34319	676	-2.52336	1.97103	3.0332e-05	0.00046905
Ccr2	chemokine (C-C motif) receptor 2	6760	-1.12552	6.72359	3.03612e-05	0.000469145
Gm28941		1017	8.68649	1.85998	3.04393e-05	0.000469995
Cklf	chemokine-like factor	6124	-0.659614	4.23478	3.09069e-05	0.000476852
Gm43203		558	2.93518	-0.617564	3.11065e-05	0.000479568
Spock2	sparc/osteonectin, cwcv and kazal-like domains proteoglycan 2	5533	1.38182	2.49375	3.15569e-05	0.000486144
Itga8	integrin alpha 8	7368	-2.4638	-0.95813	3.18645e-05	0.00049051
Gm36371	predicted gene, 36371	1103	2.70657	-1.11427	3.21388e-05	0.000494359
Gm40634	predicted gene, 40634	2001	-1.95427	-0.225174	3.23374e-05	0.000497038
Gm8069	predicted pseudogene 8069	154	-12.8547	4.60642	3.24277e-05	0.000498049
Rab4a	RAB4A, member RAS oncogene family	1757	-1.54658	0.833384	3.24996e-05	0.000498777
Ppcs	phosphopantothenoylcysteine synthetase	1605	0.984026	3.15769	3.27704e-05	0.000502553
Gm49774		10812	-1.86325	-0.269603	3.2936e-05	0.000504713
Zcchc24	zinc finger, CCHC domain containing 24	4557	-0.769402	5.50031	3.31629e-05	0.000507806
Gm15682	predicted gene 15682	483	-8.60286	2.17115	3.34095e-05	0.000511197
Il20rb	interleukin 20 receptor beta	4206	-1.41164	1.55802	3.34427e-05	0.000511321
Gm49933		228	-7.11727	-1.30416	3.37917e-05	0.000516269
Erich6	glutamate rich 6	2195	-15.133	9.00056	3.44016e-05	0.000525192
Nanos1	nanos C2HC-type zinc finger 1	3928	1.25834	2.06982	3.44601e-05	0.000525691
Nckap5los	NCK-associated protein 5-like, opposite strand	1712	1.57191	1.1965	3.52645e-05	0.000537559
Gm42720		300	-12.9456	4.29136	3.52996e-05	0.000537691
Tyrobp	TYRO protein tyrosine kinase binding protein	667	-1.12615	8.55791	3.5332e-05	0.000537734
4930556H04Rik	RIKEN cDNA 4930556H04 gene	1675	-2.01	0.0559274	3.53664e-05	0.000537734
Ighv1-12	immunoglobulin heavy variable V1-12	386	-2.07041	3.47458	3.53817e-05	0.000537734
Gm44116		1525	-11.2676	5.04673	3.55268e-05	0.000539536
Fbxo27	F-box protein 27	3062	2.59229	-0.572305	3.56753e-05	0.000541387
Gm15888		538	-2.81362	-0.705836	3.57207e-05	0.000541671
4930557J02Rik	RIKEN cDNA 4930557J02 gene	1075	-8.7755	1.56927	3.60395e-05	0.000546098
Rnf17	ring finger protein 17	6241	-2.1763	0.0825077	3.61343e-05	0.000547126
Cd200r3	CD200 receptor 3	5984	-2.13112	0.998786	3.61963e-05	0.000547658
Gm28693		2638	-2.16488	3.89488	3.6327e-05	0.000549226
Gm11759	ubiquitin-40S ribosomal protein S27a pseudogene	464	-8.42768	0.33504	3.64181e-05	0.000550194
Serpine1	serine (or cysteine) peptidase inhibitor, clade E, member 1	3876	-2.16976	4.61145	3.65534e-05	0.000551829
Shd	src homology 2 domain-containing transforming protein D	2574	-2.66658	-1.41718	3.69489e-05	0.000557385
Ednra	endothelin receptor type A	5476	-8.68099	1.11928	3.70488e-05	0.000558479
Pid1	phosphotyrosine interaction domain containing 1	8172	-1.10365	5.93145	3.73331e-05	0.000562347
Gm37893		2437	1.78205	0.696386	3.76279e-05	0.000565968
Gm11775	predicted gene 11775	773	-1.04089	3.28702	3.76291e-05	0.000565968
Jam2	junction adhesion molecule 2	6045	3.97133	4.13181	3.79261e-05	0.000569997
C130050O18Rik	RIKEN cDNA C130050O18 gene	3180	-1.08434	4.03432	3.79531e-05	0.000569997
Gm11224	eukaryotic translation initiation factor 3, subunit C pseudogene	1111	-7.33708	1.22249	3.80918e-05	0.000571658
Gm11505		737	-2.13076	4.09057	3.81647e-05	0.00057233
Kcnj14	potassium inwardly-rectifying channel, subfamily J, member 14	2717	-10.7112	3.32306	3.83548e-05	0.000574757
Gm12064		533	-13.262	6.5892	3.84446e-05	0.000575678
ENSMUSG00002075574		114	-9.69139	3.4496	3.86814e-05	0.000578613
Mxd1	MAX dimerization protein 1	7072	-0.866772	5.84858	3.86975e-05	0.000578613
Arl5b	ADP-ribosylation factor-like 5B	10428	-0.840077	3.62472	3.87295e-05	0.000578666
Gm16287	predicted gene 16287	2324	-6.06101	1.37745	3.87663e-05	0.000578791
Rras2	related RAS viral (r-ras) oncogene 2	3554	0.740639	5.62698	3.89559e-05	0.000581039
Itprip	inositol 1,4,5-triphosphate receptor interacting protein	3950	-0.849103	6.03472	3.8974e-05	0.000581039
Svep1	sushi, von Willebrand factor type A, EGF and pentraxin domain containing 1	16117	-3.84462	9.19306	3.90414e-05	0.000581617
Gm11993	polymerase (RNA) II (DNA directed) polypeptide C pseudogene	820	-10.9265	3.93662	3.90911e-05	0.000581931
Galnt17	polypeptide N-acetylgalactosaminyltransferase 17	9405	-7.55964	2.52815	3.91895e-05	0.000582969
Utrn	utrophin	17108	0.970232	6.06219	3.92415e-05	0.000583316
Fcna	ficolin A	1374	-1.38807	8.37986	3.94148e-05	0.000585464
Acot2	acyl-CoA thioesterase 2	2196	-0.901508	3.05909	3.9769e-05	0.000590293
Mcpt2	mast cell protease 2	1061	-12.4106	2.01455	3.98745e-05	0.000591428
Ifitm3	interferon induced transmembrane protein 3	678	-1.24237	8.60708	4.02567e-05	0.000596661
Rpp25l	ribonuclease P/MRP 25 subunit-like	856	1.03861	3.46453	4.03937e-05	0.000598257
Gm49413		3039	7.60767	1.76062	4.04464e-05	0.000598601
Shisa7	shisa family member 7	6639	8.1198	2.83106	4.107e-05	0.000607388
Gda	guanine deaminase	6235	-1.21748	8.45665	4.12335e-05	0.000609013
Gm46124	predicted gene, 46124	1183	-6.11235	-1.13971	4.12558e-05	0.000609013
Gm10029	predicted gene 10029	330	-9.574	3.28772	4.12698e-05	0.000609013
Ctsl	cathepsin L	6489	-1.22569	7.18412	4.13157e-05	0.000609249
Tfcp2l1	transcription factor CP2-like 1	9438	-8.3768	2.61616	4.13489e-05	0.000609297
Litaf	LPS-induced TN factor	5156	-1.03788	6.66678	4.16234e-05	0.000612898
Mir6918	microRNA 6918	58	-8.7291	1.34622	4.20651e-05	0.000618953
Mir22	microRNA 22	95	-1.75878	-0.0368716	4.23059e-05	0.000622047
BC048644	cDNA sequence BC048644	5333	8.50251	2.52489	4.24505e-05	0.000623722
4933422A05Rik	RIKEN cDNA 4933422A05 gene	1356	-7.62316	1.75251	4.28846e-05	0.000629645
Gm10356	zinc finger protein, subfamily 1A, 5 pseudogene	1258	9.77869	1.26215	4.32484e-05	0.000634529
Stk17b	serine/threonine kinase 17b (apoptosis-inducing)	5185	-1.18997	8.31498	4.33651e-05	0.000635496
Gm11737		468	-8.13666	1.07905	4.34011e-05	0.000635496
Ugdh	UDP-glucose dehydrogenase	6752	-0.603048	5.01221	4.34081e-05	0.000635496
Abca4	ATP-binding cassette, sub-family A (ABC1), member 4	12022	-11.4324	3.80455	4.34518e-05	0.000635678
Mak	male germ cell-associated kinase	7592	-13.9637	7.47861	4.38644e-05	0.000641253
Gm26714		1655	-6.94086	3.18233	4.39185e-05	0.000641582
Lima1	LIM domain and actin binding 1	7608	-1.17439	4.59478	4.42775e-05	0.000646362
Dnajb8	DnaJ heat shock protein family (Hsp40) member B8	1411	-6.60434	-1.69383	4.43157e-05	0.000646456
Gm24091	predicted gene, 24091	83	-4.93739	1.24108	4.44438e-05	0.00064786
Peli2	pellino 2	9089	-1.32184	3.15393	4.45e-05	0.000647968
Gm35025	predicted gene, 35025	1126	-14.0369	6.50364	4.45149e-05	0.000647968
Gm43769		4323	1.96072	0.109215	4.47662e-05	0.00065116
Igkv1-88	immunoglobulin kappa chain variable 1-88	362	-2.24483	3.68173	4.49583e-05	0.00065308
Gm37650		248	-10.9825	0.301766	4.49625e-05	0.00065308
4930500F10Rik	RIKEN cDNA 4930500F10 gene	1224	-7.13678	0.659367	4.53551e-05	0.000658313
Ephb4	Eph receptor B4	4640	-6.9792	2.36307	4.55891e-05	0.000661237
4930558K02Rik	RIKEN cDNA 4930558K02 gene	1167	17.0335	8.57635	4.57312e-05	0.000662826
Gm48375		1274	-15.2518	8.25875	4.58753e-05	0.00066444
Upp1	uridine phosphorylase 1	1961	-1.99489	1.77757	4.61327e-05	0.000667692
Gm16213		639	-6.33985	-0.145637	4.62743e-05	0.000669266
Kirrel3	kirre like nephrin family adhesion molecule 3	6454	2.0882	-0.611182	4.67058e-05	0.000675026
Myo1d	myosin ID	6465	-1.22338	2.75449	4.68427e-05	0.000676524
mt-Tp		67	-1.11071	3.63002	4.68941e-05	0.000676786
Ccdc159	coiled-coil domain containing 159	2183	-7.68949	2.4146	4.71608e-05	0.000679804
4933434E20Rik	RIKEN cDNA 4933434E20 gene	3858	0.584283	5.45706	4.71701e-05	0.000679804
Dbndd1	dysbindin (dystrobrevin binding protein 1) domain containing 1	2645	-1.6824	0.0552322	4.73556e-05	0.000681994
Dmrta1	doublesex and mab-3 related transcription factor like family A1	4194	2.06822	-0.576882	4.77583e-05	0.000687307
Aqp3	aquaporin 3	1829	1.69584	0.621157	4.78971e-05	0.000688817
Olfr101	olfactory receptor 101	3081	-5.92105	0.300769	4.87929e-05	0.000701205
Nfe2	nuclear factor, erythroid derived 2	2988	-0.935465	5.6318	4.89392e-05	0.00070281
Mkx	mohawk homeobox	4095	-7.13057	0.762673	4.93965e-05	0.000708377
Katnal2	katanin p60 subunit A-like 2	4061	-10.1378	2.74502	4.94053e-05	0.000708377
4921523L03Rik	RIKEN cDNA 4921523L03 gene	1186	7.83124	1.90178	4.94313e-05	0.000708377
Eps8	epidermal growth factor receptor pathway substrate 8	12355	-1.16718	5.35898	4.97345e-05	0.00071222
Ceacam10	carcinoembryonic antigen-related cell adhesion molecule 10	1496	-2.64814	-0.0643971	5.01474e-05	0.000717627
Cdh1	cadherin 1	4574	-1.26243	1.66142	5.03746e-05	0.000720312
Cavin1	caveolae associated 1	3587	-2.09803	0.540562	5.04059e-05	0.000720312
Gm42548		3933	-11.8638	6.58537	5.04654e-05	0.000720656
Gm15892		1333	-2.64683	-1.34289	5.16489e-05	0.000737038
Gm22106	predicted gene, 22106	127	8.47008	-0.055757	5.19864e-05	0.000741334
Gm45717		495	-1.19143	6.9919	5.23253e-05	0.000745645
Retsat	retinol saturase (all trans retinol 13,14 reductase)	3537	-0.954129	3.58638	5.28375e-05	0.00075203
Bmp2	bone morphogenetic protein 2	3555	-2.2052	3.06394	5.28473e-05	0.00075203
Gm5312	ribosomal protein L18 pseudogene	547	7.50406	0.756586	5.31796e-05	0.000755856
Gm43514		424	-14.1842	5.97921	5.31905e-05	0.000755856
Lbp	lipopolysaccharide binding protein	4831	-1.74949	5.61317	5.32973e-05	0.000756659
Slc30a3	solute carrier family 30 (zinc transporter), member 3	2834	-10.1153	2.72188	5.33215e-05	0.000756659
Gm41442	predicted gene, 41442	4634	-1.24689	1.68186	5.35215e-05	0.000758968
Mir7671	microRNA 7671	58	7.63817	-0.228587	5.38125e-05	0.000762563
Gm19716	eukaryotic translation initiation factor 4B pseudogene	2073	-6.78577	1.40376	5.41517e-05	0.000766835
Dock7	dedicator of cytokinesis 7	16818	-1.12964	4.58242	5.4409e-05	0.000769943
0610040F04Rik	RIKEN cDNA 0610040F04 gene	2150	-1.27179	3.60867	5.45534e-05	0.000771448
Lpcat2	lysophosphatidylcholine acyltransferase 2	3388	-0.946645	5.70598	5.45964e-05	0.00077152
Gm29094		664	-1.0125	5.91635	5.47318e-05	0.000772896
Jph3	junctophilin 3	4457	-2.12707	-0.482645	5.47861e-05	0.000773127
Fpr3	formyl peptide receptor 3	1268	-2.43587	0.367922	5.51453e-05	0.000777473
Zfp605	zinc finger protein 605	3497	1.0847	2.29822	5.51706e-05	0.000777473
Pcyt1a	phosphate cytidylyltransferase 1, choline, alpha isoform	7412	-0.638093	5.01195	5.54586e-05	0.000780991
Ifitm5	interferon induced transmembrane protein 5	765	-2.93398	-0.406823	5.55667e-05	0.000781971
Tbcc	tubulin-specific chaperone C	1164	0.98684	3.46884	5.65795e-05	0.000795673
Tmem208	transmembrane protein 208	1511	0.652148	4.80055	5.71172e-05	0.00080268
Trbj1-4	T cell receptor beta joining 1-4	51	1.88154	0.346963	5.77076e-05	0.000810417
Ypel5	yippee like 5	4185	-0.714357	5.93251	5.90082e-05	0.00082811
Gm14127	methyltransferase-like protein 23	678	-7.76838	2.20143	5.92068e-05	0.000830324
L3hypdh	L-3-hydroxyproline dehydratase (trans-)	2679	4.32512	0.568766	5.92881e-05	0.000830891
Tox	thymocyte selection-associated high mobility group box	7609	1.29632	3.97548	5.94865e-05	0.000833097
Ptpro	protein tyrosine phosphatase, receptor type, O	6723	-0.93555	5.01306	5.99833e-05	0.000839477
Atad3aos	ATPase family, AAA domain containing 3A, opposite strand	1549	-2.3234	-0.180748	6.01357e-05	0.000841032
Mir6943	microRNA 6943	66	-2.03009	0.00167229	6.06244e-05	0.000847284
Cela1	chymotrypsin-like elastase family, member 1	2306	-1.48357	1.32757	6.08875e-05	0.000850376
Gas6	growth arrest specific 6	2548	-2.68356	2.83018	6.10318e-05	0.000851806
Mir147	microRNA 147	79	-2.10305	5.14308	6.11598e-05	0.000853007
Ifitm2	interferon induced transmembrane protein 2	655	-1.21748	7.49849	6.13683e-05	0.000855329
Gm2199	mitochondrial carrier homolog 2 pseudogene	874	6.26835	-0.109833	6.16838e-05	0.000859138
Slc2a13	solute carrier family 2 (facilitated glucose transporter), member 13	8367	-9.46105	1.27197	6.18276e-05	0.00086055
Gm29340	predicted gene 29340	3854	-9.33972	2.45276	6.20021e-05	0.000862388
Gm33926	predicted gene, 33926	357	-10.0716	1.29635	6.2428e-05	0.000867638
Rab26	RAB26, member RAS oncogene family	2852	1.25262	2.2591	6.24783e-05	0.000867638
Dynlt4	dynein light chain Tctex-type 4	1111	-1.79286	1.41719	6.25075e-05	0.000867638
H2ac4	H2A clustered histone 4	473	-8.74188	2.74434	6.3127e-05	0.00087564
Prkra	protein kinase, interferon inducible double stranded RNA dependent activator	2028	-1.03897	3.37948	6.39108e-05	0.000885886
Utp3	UTP3 small subunit processome component	1629	0.699775	5.71846	6.39528e-05	0.000885886
Plekhg3	pleckstrin homology domain containing, family G (with RhoGef domain) member 3	11727	-0.696387	5.54926	6.40588e-05	0.000886749
Dus4l	dihydrouridine synthase 4-like (S. cerevisiae)	1984	1.05042	2.3832	6.50376e-05	0.000899687
Plscr1	phospholipid scramblase 1	2462	-0.85976	4.55868	6.54219e-05	0.000904387
Tcp11l1	t-complex 11 like 1	6877	-1.8043	1.2838	6.5745e-05	0.000908237
Itgam	integrin alpha M	5024	-1.15221	10.5324	6.58217e-05	0.00090868
Pigr	polymeric immunoglobulin receptor	4025	-1.54928	1.17534	6.671e-05	0.000920317
Stra6	stimulated by retinoic acid gene 6	5829	2.42234	2.80212	6.6868e-05	0.000921738
AI467606	expressed sequence AI467606	1932	0.967189	7.19777	6.69036e-05	0.000921738
Gm34866	predicted gene, 34866	515	-9.52721	2.41702	6.69635e-05	0.000921938
Gm50475		511	-7.91893	0.514929	6.77645e-05	0.000932334
Il10	interleukin 10	1310	-2.91039	2.87848	6.83123e-05	0.000939236
Igkv3-2	immunoglobulin kappa variable 3-2	378	1.89897	6.35489	6.84824e-05	0.000940939
Itgae	integrin alpha E, epithelial-associated	4581	0.970501	3.09264	6.88987e-05	0.000945981
Pmaip1	phorbol-12-myristate-13-acetate-induced protein 1	2732	-1.36429	5.1222	6.89424e-05	0.000945981
Slfn14	schlafen 14	3706	-10.1169	3.67463	6.9184e-05	0.000948656
Col6a4	collagen, type VI, alpha 4	8526	-6.76275	1.92066	6.94842e-05	0.00095213
Fbn2	fibrillin 2	13215	2.63238	-0.955355	6.9909e-05	0.000957307
Adam32	a disintegrin and metallopeptidase domain 32	2993	-7.60156	2.86464	7.0369e-05	0.000962694
Tbc1d8	TBC1 domain family, member 8	5239	-0.997355	4.84488	7.03972e-05	0.000962694
Fos	FBJ osteosarcoma oncogene	2352	-2.02466	8.65864	7.07317e-05	0.00096662
Gata2	GATA binding protein 2	5398	-2.22388	3.23778	7.08872e-05	0.000968093
Wnt3	wingless-type MMTV integration site family, member 3	3076	2.67657	-1.58447	7.13935e-05	0.000974353
Gm49482		726	-2.93779	0.326206	7.16438e-05	0.000977114
Gm38057		3203	-7.9409	1.69315	7.1766e-05	0.000978125
Ighv8-9	immunoglobulin heavy variable V8-9	363	-16.6656	8.22552	7.19762e-05	0.000980058
Gm50023		384	-7.43528	2.21797	7.20043e-05	0.000980058
Fes	feline sarcoma oncogene	5074	-0.959834	7.15596	7.24041e-05	0.000984842
Lims2	LIM and senescent cell antigen like domains 2	3060	-7.92686	1.85856	7.28554e-05	0.000990317
Rgs20	regulator of G-protein signaling 20	4239	-9.16926	1.38582	7.35815e-05	0.000999519
Gm22573	predicted gene, 22573	102	-2.50661	-0.908749	7.43903e-05	0.00100983
Anxa4	annexin A4	4645	-0.946554	5.71451	7.44501e-05	0.00100997
Gm17999	ribosomal protein 10 pseudogene	542	7.7712	1.0444	7.45619e-05	0.00101081
9430041J12Rik	RIKEN cDNA 9430041J12 gene	2737	-9.84367	1.87974	7.47007e-05	0.00101202
Gm18828	predicted gene, 18828	1012	-7.34815	0.969286	7.49771e-05	0.00101507
Rel	reticuloendotheliosis oncogene	7466	-0.97989	6.94892	7.50257e-05	0.00101507
Gm18194	zinc finger protein 329 pseudogene	3442	-2.06318	-0.471057	7.54449e-05	0.00102006
Dock5	dedicator of cytokinesis 5	12169	-0.845575	5.58532	7.56548e-05	0.00102222
Lmo7	LIM domain only 7	11951	1.41527	4.58414	7.80541e-05	0.00105394
5_8S_rRNA		291	-4.88394	1.97111	7.85718e-05	0.00106022
Gata3	GATA binding protein 3	3978	0.718891	3.75146	7.89022e-05	0.00106398
Ift81	intraflagellar transport 81	5840	-1.71903	0.0188128	7.90985e-05	0.00106592
Gm15915	predicted gene 15915	908	-1.62968	1.30392	7.92601e-05	0.00106716
Gm6225	predicted gene 6225	7740	-1.52239	0.777143	7.93036e-05	0.00106716
Tnfaip2	tumor necrosis factor, alpha-induced protein 2	4984	-0.971521	6.61472	7.93759e-05	0.00106716
Zfp119b	zinc finger protein 119b	2166	1.43517	1.34834	7.94006e-05	0.00106716
Gm17802	eukaryotic translation initiation factor 4A1 pseudogene	1349	-9.73229	1.64008	7.96006e-05	0.00106914
Plekhg1	pleckstrin homology domain containing, family G (with RhoGef domain) member 1	8997	-1.3745	3.25572	7.99618e-05	0.00107328
Lig4	ligase IV, DNA, ATP-dependent	5202	1.03269	2.52204	8.04249e-05	0.00107879
Tmem190	transmembrane protein 190	871	-8.62053	2.96042	8.05253e-05	0.00107942
Nphp1	nephronophthisis 1 (juvenile) homolog (human)	2708	-1.50944	2.52066	8.06232e-05	0.00108002
Gm7684	membrane-associated ring finger (C3HC4) 5 pseudogene	829	-7.09979	1.07715	8.09844e-05	0.00108415
Gm7985	glyceraldehyde-3-phosphate dehydrogenase pseudogene	981	-13.5943	6.48215	8.13433e-05	0.00108823
Lrp4	low density lipoprotein receptor-related protein 4	10504	-1.63243	1.88014	8.14763e-05	0.0010893
Galnt3	polypeptide N-acetylgalactosaminyltransferase 3	4374	-1.58319	1.72552	8.16356e-05	0.00109071
Gm6978	predicted gene 6978	861	-11.0807	0.629844	8.17463e-05	0.00109147
Islr	immunoglobulin superfamily containing leucine-rich repeat	2686	-16.3511	9.08459	8.18578e-05	0.00109224
Gm37790		3346	-2.07604	0.841036	8.24193e-05	0.00109901
Gm50059	60S ribosomal protein L7a pseudogene	808	-6.05266	-0.811491	8.25206e-05	0.00109964
Rpl10a-ps2	ribosomal protein L10A, pseudogene 2	642	-8.76744	2.34122	8.38622e-05	0.00111679
Acat2	acetyl-Coenzyme A acetyltransferase 2	2544	0.925464	3.09501	8.42363e-05	0.00112104
Gm37534		5222	7.94822	0.409005	8.42968e-05	0.00112111
Gm12267	ribosomal protein S4, X-linked pseudogene	761	-14.9941	8.38598	8.43925e-05	0.00112165
Gm29667	predicted gene 29667	490	-9.17681	1.63444	8.46941e-05	0.00112492
Aoc1	amine oxidase, copper-containing 1	3256	14.4065	7.33301	8.47882e-05	0.00112544
Trim47	tripartite motif-containing 47	2735	0.903854	4.73325	8.53495e-05	0.00113215
Ighd1-1	immunoglobulin heavy diversity 1-1	23	-1.5704	3.37439	8.5682e-05	0.00113582
Gstz1	glutathione transferase zeta 1 (maleylacetoacetate isomerase)	5088	-0.724931	3.59912	8.58118e-05	0.0011368
Gm44260		2094	2.34359	-0.940579	8.5914e-05	0.00113741
Gm37716		947	-2.52908	-0.85386	8.61158e-05	0.00113934
Gcsam	germinal center associated, signaling and motility	3424	2.26877	1.84575	8.62656e-05	0.00114058
Trim15	tripartite motif-containing 15	1961	-2.39065	0.503202	8.64404e-05	0.00114184
Mfsd6l	major facilitator superfamily domain containing 6-like	2060	-2.81153	-0.119588	8.64733e-05	0.00114184
Scarb1	scavenger receptor class B, member 1	8500	-0.717845	5.50303	8.67923e-05	0.00114531
Renbp	renin binding protein	2494	-0.717874	4.66397	8.70062e-05	0.00114739
Nckap5l	NCK-associated protein 5-like	5002	0.674914	4.11954	8.70824e-05	0.00114765
Prm1	protamine 1	571	-6.2466	1.31811	8.71483e-05	0.00114777
Gm7292	predicted gene 7292	2527	-8.73614	3.39341	8.74092e-05	0.00115046
Acot6	acyl-CoA thioesterase 6	6413	-1.87382	0.333984	8.78377e-05	0.00115519
Neu3	neuraminidase 3	3341	1.33166	1.6826	8.78821e-05	0.00115519
Gm37531		5415	-17.7371	9.06472	8.82099e-05	0.00115869
Pim3	proviral integration site 3	2427	-1.04307	5.44717	8.82618e-05	0.00115869
Btnl10	butyrophilin-like 10	4807	-2.22849	0.654309	8.85537e-05	0.00116177
Ehd3	EH-domain containing 3	6558	0.659234	4.79794	9.00066e-05	0.00118007
Nuggc	nuclear GTPase, germinal center associated	2836	1.76986	2.34149	9.18081e-05	0.00120291
Mccc1os	methylcrotonoyl-Coenzyme A carboxylase 1 (alpha), opposite strand	7442	1.79477	-0.00375343	9.19714e-05	0.00120427
Gm37106		1532	-8.15137	1.26241	9.21617e-05	0.00120599
Trav13-3	T cell receptor alpha variable 13-3	336	7.4645	-2.22029	9.23053e-05	0.00120709
Me1	malic enzyme 1, NADP(+)-dependent, cytosolic	3848	-8.42487	2.89863	9.32191e-05	0.00121826
Gm5533	predicted gene 5533	1343	-8.42955	1.54238	9.36428e-05	0.00122277
Slc30a10	solute carrier family 30, member 10	6508	-9.67671	2.12742	9.36845e-05	0.00122277
Meis3	Meis homeobox 3	3173	0.671083	4.08962	9.37609e-05	0.00122298
Adgrf3	adhesion G protein-coupled receptor F3	3285	8.05792	3.00584	9.43221e-05	0.00122951
Gm18329	high mobility group box 3 pseudogene	589	-2.25721	3.43695	9.43873e-05	0.00122957
Gm34248	predicted gene, 34248	474	-7.88169	3.26037	9.44741e-05	0.00122992
Atp1a2	ATPase, Na+/K+ transporting, alpha 2 polypeptide	7038	-10.7258	1.76344	9.51408e-05	0.00123717
Gm47042		390	9.46868	0.704802	9.51531e-05	0.00123717
Acvrl1	activin A receptor, type II-like 1	4265	-1.03499	3.5847	9.5703e-05	0.00124353
Pi16	peptidase inhibitor 16	6364	-0.882826	5.05436	9.6042e-05	0.00124692
Gm12259		328	-7.37584	2.40909	9.60864e-05	0.00124692
Gm18190	zinc finger protein 772 pseudogene	1397	2.24711	-0.557934	9.64202e-05	0.0012502
Cd274	CD274 antigen	3622	-0.904136	6.21069	9.64624e-05	0.0012502
Mir181a-1hg	Mir181a-1 and Mir181b-1 host gene	3388	-8.63103	2.56686	9.66575e-05	0.00125193
Gucy1b2	guanylate cyclase 1, soluble, beta 2	2745	-8.68379	2.26387	9.73142e-05	0.00125963
Gm8055	glyceraldehyde-3-phosphate dehydrogenase pseudogene	1008	6.14992	1.09782	9.81479e-05	0.00126962
Gm49549		109	-13.9554	9.53772	9.87067e-05	0.00127603
Timd4	T cell immunoglobulin and mucin domain containing 4	2173	-1.72182	7.24647	9.89091e-05	0.00127784
Gm50253		5012	0.633319	4.53067	9.92498e-05	0.00128143
Gm4841	predicted gene 4841	2839	2.06214	3.38392	9.98831e-05	0.00128878
Gm15715	predicted gene 15715	283	-17.2665	8.59431	0.000100153	0.00129145
Ccl9	chemokine (C-C motif) ligand 9	3045	-1.39251	8.19195	0.000100396	0.00129376
Gm12630	ribosomal protein L7A pseudogene	784	-8.93439	1.70127	0.000100521	0.00129455
Gm2253	ribosomal protein L28 pseudogene	414	-6.32175	11.1154	0.000101418	0.00130527
Naaa	N-acylethanolamine acid amidase	3721	-0.919278	6.74092	0.000101515	0.00130569
Wsb1	WD repeat and SOCS box-containing 1	3987	-0.778467	6.57124	0.000102113	0.00131255
Thoc2l	THO complex subunit 2-like	11101	0.771976	3.65153	0.000102199	0.00131284
Slc11a1	solute carrier family 11 (proton-coupled divalent metal ion transporters), member 1	3705	-1.02121	7.04866	0.000102391	0.00131447
Daam2	dishevelled associated activator of morphogenesis 2	9769	-1.47937	1.11272	0.000104139	0.00133568
Vav3	vav 3 oncogene	6005	-0.778382	4.69046	0.000104175	0.00133568
Gm12061	predicted gene 12061	479	-1.81217	0.399	0.000104474	0.00133867
Sh3bp2	SH3-domain binding protein 2	4296	-0.849835	6.67274	0.000104845	0.00134258
Fgf23	fibroblast growth factor 23	1814	16.1083	7.34143	0.000105394	0.00134876
Sprtn	SprT-like N-terminal domain	4711	0.567326	5.2947	0.00010591	0.00135452
Gm49744		452	-6.29511	-0.571416	0.000106049	0.00135544
Iqank1	IQ motif and ankyrin repeat containing 1	3348	-6.4065	0.496059	0.000107104	0.00136806
2410003L11Rik	RIKEN cDNA 2410003L11 gene	1144	-6.74465	1.09033	0.000108068	0.00137952
Snord8	small nucleolar RNA, C/D box 8	110	-7.19748	1.55444	0.000109056	0.00139125
ENSMUSG00002075796		82	-15.069	7.53385	0.000109473	0.0013948
Tppp3	tubulin polymerization-promoting protein family member 3	1848	-1.41056	5.94231	0.000109536	0.0013948
Rnf186	ring finger protein 186	1254	-7.03113	0.810464	0.00010954	0.0013948
Tmem186	transmembrane protein 186	3391	0.759519	3.78359	0.000111428	0.00141795
Gm3365	cadherin 11 pseudogene	1480	1.76442	-0.060802	0.000111569	0.00141866
C130074G19Rik	RIKEN cDNA C130074G19 gene	3035	-9.68661	3.81323	0.000111623	0.00141866
Gm34150	predicted gene, 34150	332	-13.2581	7.47209	0.000111791	0.00141991
Rps18-ps3	ribosomal protein S18, pseudogene 3	456	-1.9284	0.977968	0.000112258	0.00142494
Gm37499		3478	-5.22866	0.209868	0.00011335	0.00143791
1700022N22Rik	RIKEN cDNA 1700022N22 gene	1632	1.42999	1.11802	0.000113965	0.00144481
Adgrg1	adhesion G protein-coupled receptor G1	5421	-0.995236	2.72678	0.000114681	0.00145299
Rpl30-ps3	ribosomal protein L30, pseudogene 3	348	-6.80191	0.63265	0.000114987	0.00145595
Gm44401		2375	-2.31516	-0.631168	0.000115064	0.00145602
Fzd7	frizzled class receptor 7	4532	-1.23747	3.08031	0.000115913	0.00146585
Tifab	TRAF-interacting protein with forkhead-associated domain, family member B	3497	-1.01373	5.33892	0.000116584	0.00147342
Bud13	BUD13 homolog	4315	0.631875	4.10126	0.00011667	0.0014736
Tasl	TLR adaptor interacting with endolysosomal SLC15A4	3754	-0.69931	4.03788	0.000117346	0.00148121
Igkv3-10	immunoglobulin kappa variable 3-10	365	1.77259	5.45614	0.000118111	0.00148995
Sh3gl3	SH3-domain GRB2-like 3	4319	2.08805	-0.330638	0.000118263	0.00149093
Gm42529	predicted gene 42529	741	-2.19168	-0.972439	0.000118355	0.00149117
Gm49527		1755	0.834067	3.56781	0.000120118	0.00151245
Gm43650		1382	-6.79358	0.281668	0.000120423	0.00151535
Tmem132a	transmembrane protein 132A	4548	-0.925753	3.92809	0.000120988	0.00152152
Chil1	chitinase-like 1	2804	-1.81549	3.12934	0.000121413	0.00152592
Lrp1	low density lipoprotein receptor-related protein 1	17717	-1.06072	8.75921	0.000121842	0.00152955
Ighv1-47	immunoglobulin heavy variable 1-47	397	-1.62412	2.55716	0.000121852	0.00152955
Gm6929	predicted gene 6929	468	-13.5867	5.94938	0.00012245	0.00153611
Gm12256		446	1.53102	1.24536	0.000123714	0.001551
Gm3815	polymerase (RNA) II (DNA directed) polypeptide C pseudogene	502	-16.65	8.10325	0.000124401	0.00155865
Opn1mw	opsin 1 (cone pigments), medium-wave-sensitive (color blindness, deutan)	1562	-8.40474	-1.35315	0.000124618	0.00156041
Rpl17-ps8	ribosomal protein L17, pseudogene 8	621	-9.29518	1.41888	0.000124906	0.00156306
H2bc7	H2B clustered histone 7	461	-9.93965	1.70841	0.000125064	0.00156407
Zfp108	zinc finger protein 108	2721	-5.95772	0.205711	0.000125383	0.00156709
Stmn2	stathmin-like 2	5602	-16.3416	10.2808	0.000125767	0.00157093
Fam20a	FAM20A, golgi associated secretory pathway pseudokinase	3634	1.18239	5.25941	0.000126113	0.00157428
Stfa1	stefin A1	710	-6.10886	2.77092	0.000126645	0.00157995
Cd302	CD302 antigen	1354	-1.06531	5.27005	0.000127778	0.00159279
Snord98	small nucleolar RNA, C/D box 98	65	8.44279	2.79248	0.000127831	0.00159279
D330050I16Rik	RIKEN cDNA D330050I16 gene	1266	0.602665	4.00961	0.000128173	0.00159608
Mcemp1	mast cell expressed membrane protein 1	1494	-1.39029	6.40366	0.000128773	0.00160257
Ifi205	interferon activated gene 205	4177	-1.65494	3.29828	0.000129635	0.00161231
Ptpn13	protein tyrosine phosphatase, non-receptor type 13	12102	1.30927	2.83338	0.000129912	0.00161477
Ftl1-ps2	ferritin light polypeptide, pseudogene 2	549	-10.1018	2.62728	0.000130481	0.00162085
Gm53038		1444	-0.975275	2.48924	0.000130654	0.00162201
Gm38228		1293	2.75384	-1.16361	0.000131095	0.00162649
Gm50432	cytochrome c oxidase subunit VIa polypeptide 1 pseudogene	652	-9.1839	3.0491	0.000131229	0.00162715
Gfi1	growth factor independent 1 transcription repressor	3187	-0.818323	3.59438	0.00013148	0.00162928
F13a1	coagulation factor XIII, A1 subunit	6741	-2.10124	6.4025	0.000132047	0.00163531
Mmp25	matrix metallopeptidase 25	5303	-2.00454	2.74491	0.000133106	0.00164739
Ace	angiotensin I converting enzyme (peptidyl-dipeptidase A) 1	5287	-1.28445	5.01655	0.000133185	0.00164739
Zfyve9	zinc finger, FYVE domain containing 9	6459	-1.0428	2.97475	0.000134329	0.00166054
Gm10964		120	7.20756	1.58261	0.000134544	0.00166218
Il17d	interleukin 17D	1274	-9.22969	3.07761	0.000136387	0.00168393
Gm15785	predicted gene 15785	694	-15.845	5.74687	0.000136773	0.00168767
Crhbp	corticotropin releasing hormone binding protein	1800	-14.4898	7.39021	0.000137225	0.00169222
Gm49397		586	-7.58558	0.0418495	0.000137409	0.00169346
Aldh3b1	aldehyde dehydrogenase 3 family, member B1	2046	-0.679915	5.79168	0.000138065	0.00170051
Tnfrsf4	tumor necrosis factor receptor superfamily, member 4	1365	0.981769	3.73089	0.000138269	0.00170199
Gm18856	zinc finger and BTB domain containing 7B pseudogene	1949	-7.26874	-0.0198184	0.000140798	0.00173208
Oprm1	opioid receptor, mu 1	8037	1.60801	0.335614	0.000141164	0.00173554
Gm40414	predicted gene, 40414	481	-2.75295	-1.14327	0.000141756	0.00174176
Gm22513	predicted gene, 22513	164	-8.67401	0.934671	0.000141957	0.00174317
Gstt2	glutathione S-transferase, theta 2	4156	0.859518	4.23129	0.000142233	0.0017455
Olfml2b	olfactomedin-like 2B	3095	-2.3623	1.45643	0.000143478	0.00175973
ENSMUSG00002075787		113	14.8578	7.19603	0.000144052	0.0017657
Gm7097	predicted gene 7097	491	-2.46198	0.951891	0.00014456	0.00177086
Gm11725	predicted gene 11725	1850	2.12892	0.827176	0.000145547	0.00178188
Cbr1	carbonyl reductase 1	2554	0.741056	3.93728	0.000146071	0.00178721
Gm15859		710	8.55517	1.11454	0.000146597	0.00179257
Fam222b	family with sequence similarity 222, member B	3490	-0.643675	4.11719	0.000148139	0.00181034
Gm14148	glyceraldehyde-3-phosphate dehydrogenase pseudogene	1008	-9.47198	1.99876	0.00014902	0.00181924
Gm49331		1214	-1.77901	1.23153	0.000149046	0.00181924
Ighv2-6-8	immunoglobulin heavy variable 2-6-8	350	-2.62408	1.63432	0.000150159	0.00183172
Rps19-ps1	ribosomal protein S19, pseudogene 1	438	-1.73374	0.129892	0.000151027	0.0018412
Gm21742		548	1.84607	2.00935	0.000151287	0.00184328
Ighv1-62-2	immunoglobulin heavy variable 1-62-2	378	-3.08568	2.52816	0.000153418	0.00186812
Serpinb10	serine (or cysteine) peptidase inhibitor, clade B (ovalbumin), member 10	3466	-0.994731	5.48548	0.000154114	0.00187546
Gm38405	predicted gene, 38405	1481	-6.13623	0.719436	0.000154255	0.00187607
Pih1d2	PIH1 domain containing 2	2813	-2.39023	-0.71019	0.000154733	0.00188075
Rpl22-ps1	ribosomal protein L22, pseudogene 1	386	-1.69761	-0.205765	0.000157927	0.00191843
Tnfrsf8	tumor necrosis factor receptor superfamily, member 8	3459	1.38781	3.48759	0.000158124	0.00191967
Ctnnd1	catenin (cadherin associated protein), delta 1	7319	-0.944681	5.79018	0.000158593	0.00192421
Pgf	placental growth factor	2903	-7.74595	0.692329	0.000159132	0.00192961
C3	complement component 3	5143	-1.50433	9.28872	0.000159477	0.00193264
Gm48372		2415	-7.80671	4.19406	0.000160197	0.0019402
Inip	INTS3 and NABP interacting protein	5995	0.561492	4.94076	0.00016078	0.0019461
Nupr1l	nuclear protein transcriptional regulator 1 like	2489	2.573	-0.643918	0.000161007	0.00194736
Klhl35	kelch-like 35	2572	-2.15456	-0.436233	0.000161075	0.00194736
Mmel1	membrane metallo-endopeptidase-like 1	3475	-9.65859	2.30236	0.000161576	0.00195226
ENSMUSG00002075001		71	6.71305	1.12153	0.000161891	0.0019549
Lrrc25	leucine rich repeat containing 25	2039	-0.888797	6.02819	0.000162016	0.00195525
Ctbs	chitobiase	6052	-0.843351	3.84054	0.000163	0.00196538
Gm42934		1345	-6.11283	1.66202	0.000163086	0.00196538
D030056L22Rik	RIKEN cDNA D030056L22 gene	1677	0.724633	3.72873	0.000163145	0.00196538
5830411K02Rik	RIKEN cDNA 5830411K02 gene	997	-8.62846	0.81832	0.000163449	0.00196788
Gm6210	heat shock protein 8 pseudogene	1942	-1.82902	-0.432194	0.000165074	0.00198626
Gm19721	predicted gene, 19721	1764	2.40882	-0.495782	0.000165313	0.00198796
Gm26493	predicted gene, 26493	136	-9.98592	6.03418	0.000165627	0.00199056
Gm46496	predicted gene, 46496	742	-8.10106	1.35078	0.000167085	0.00200689
Atp9a	ATPase, class II, type 9A	5917	1.11477	2.22019	0.000167928	0.00201583
Atp6v1fnb	Atp6v1f neighbor	682	6.35729	1.45282	0.000168137	0.00201702
Angpt1	angiopoietin 1	5205	-1.57645	0.329029	0.000168243	0.00201702
Klhl9	kelch-like 9	4174	0.737855	5.59781	0.000168325	0.00201702
Marchf8	membrane associated ring-CH-type finger 8	9634	-0.995631	4.43512	0.000169473	0.00202958
Gm7290	ribosomal protein L13 pseudogene	617	-6.9532	0.331798	0.000169812	0.00203179
Gm28402		373	1.87634	-0.188823	0.000169945	0.00203179
Gm15645	predicted gene 15645	2530	-7.77332	-0.248752	0.000169957	0.00203179
A730082K24Rik	RIKEN cDNA A730082K24 gene	2400	-15.3399	8.17059	0.0001703	0.00203469
Ms4a2	membrane-spanning 4-domains, subfamily A, member 2	2813	-2.3816	1.21029	0.000170607	0.00203717
Aplp1	amyloid beta (A4) precursor-like protein 1	3017	1.44378	1.30698	0.000172932	0.00206372
Gm12704	predicted gene 12704	464	-9.22692	1.60713	0.000174085	0.00207625
Mir7688	microRNA 7688	56	8.27104	0.643437	0.000174371	0.00207845
Mir709	microRNA 709	88	-16.7202	6.91916	0.000174574	0.00207964
Cd34	CD34 antigen	7290	-1.70165	0.860023	0.000174692	0.00207984
Gm47089		166	8.80353	1.29301	0.000175174	0.00208371
1700081N11Rik	RIKEN cDNA 1700081N11 gene	688	1.70439	0.563521	0.000175223	0.00208371
Hp	haptoglobin	1606	-1.72213	6.60738	0.000175472	0.00208546
Kctd13	potassium channel tetramerisation domain containing 13	2487	-0.66518	3.88703	0.000176195	0.00209283
Igkv11-125	immunoglobulin kappa variable 11-125	353	-2.17069	1.51278	0.000176742	0.0020981
Adam28	a disintegrin and metallopeptidase domain 28	9184	2.73457	-0.743777	0.000177873	0.00211029
Sash1	SAM and SH3 domain containing 1	8568	-1.04851	5.18434	0.000178528	0.00211683
Ncf1	neutrophil cytosolic factor 1	3663	-0.87586	8.31624	0.000178777	0.00211855
Igkv5-39	immunoglobulin kappa variable 5-39	347	-2.51879	8.38066	0.000180315	0.00213553
Gm43482		1861	-6.88625	0.313571	0.000181559	0.00214902
Scamp1	secretory carrier membrane protein 1	4582	-1.05043	4.66716	0.000182627	0.0021604
Adap2	ArfGAP with dual PH domains 2	1785	-1.66638	3.32966	0.000183257	0.00216659
Ndufs6b	NADH:ubiquinone oxidoreductase subunit S6B	348	-7.25055	1.60572	0.000183472	0.00216787
Abhd8	abhydrolase domain containing 8	4079	0.547063	4.70227	0.0001843	0.00217638
Gm13123	predicted gene 13123	492	5.72277	-1.41893	0.000184808	0.00218112
Abcd3	ATP-binding cassette, sub-family D (ALD), member 3	6593	-0.582267	4.3159	0.000185388	0.00218669
Gm16741		1818	-6.26005	0.688473	0.000187323	0.00220824
Ubqln2	ubiquilin 2	3344	0.63093	4.91309	0.000188192	0.0022172
Gm19522	predicted gene, 19522	2525	-6.71691	1.00401	0.000188471	0.0022192
Gm45084		1957	8.32174	0.884308	0.000189179	0.00222624
Gm7114	SET domain containing 3 pseudogene	1789	-14.5681	6.98394	0.000190423	0.00223959
Cbll1	Casitas B-lineage lymphoma-like 1	4007	0.578722	4.05343	0.000190669	0.00224119
Zfp703	zinc finger protein 703	3392	-0.737567	5.49618	0.000191353	0.0022474
Gpat2	glycerol-3-phosphate acyltransferase 2, mitochondrial	2628	2.28016	-0.552488	0.000191419	0.0022474
Ccr1	chemokine (C-C motif) receptor 1	2833	-1.05067	6.68379	0.000191555	0.00224771
Gm12112		231	-8.08956	1.54077	0.000191924	0.00225012
Gm19337	predicted gene, 19337	1584	8.98822	0.392987	0.000191982	0.00225012
Gm43294		2490	7.08947	0.744364	0.000192281	0.00225233
Fgfrl1	fibroblast growth factor receptor-like 1	2782	-1.35424	1.2957	0.000193103	0.00226065
Kcnq3	potassium voltage-gated channel, subfamily Q, member 3	14708	-5.68988	0.481647	0.0001946	0.00227687
Sorbs2	sorbin and SH3 domain containing 2	28634	2.07251	1.61624	0.000197862	0.00231322
Zbtb34	zinc finger and BTB domain containing 34	6604	-0.722812	3.95813	0.000197935	0.00231322
Gm26759		1251	-0.802456	4.73025	0.000198206	0.00231506
1700110C19Rik	RIKEN cDNA 1700110C19 gene	717	7.95806	1.13533	0.000198511	0.00231729
Gm15433	predicted pseudogene 15433	1120	1.77814	0.644769	0.000198653	0.00231762
Deptor	DEP domain containing MTOR-interacting protein	8874	-1.03299	3.6485	0.000199032	0.00232032
Reep1	receptor accessory protein 1	4112	2.33214	-0.817901	0.000199113	0.00232032
ENSMUSG00002076091		78	2.42025	0.803353	0.000200945	0.00234032
Ccdc7a	coiled-coil domain containing 7A	6578	-5.36765	-1.10044	0.000201184	0.00234178
Pmp22	peripheral myelin protein 22	2354	2.37018	6.01583	0.000202523	0.00235601
Ltb4r1	leukotriene B4 receptor 1	1394	-1.20342	3.38975	0.000203697	0.00236832
Ggh	gamma-glutamyl hydrolase	1965	-0.749196	5.03143	0.000204478	0.00237604
Kif13a	kinesin family member 13A	8214	-0.76748	4.7675	0.000204866	0.00237918
Exo5	exonuclease 5	2008	0.756533	3.76812	0.000205419	0.00238347
Gm9067	protease (prosome, macropain) 26S subunit, ATPase 1 pseudogene	1319	-14.4853	6.06931	0.000205487	0.00238347
Gm43604		705	1.90551	0.120184	0.000205587	0.00238347
BC035947	cDNA sequence BC035947	3310	-8.61286	0.689097	0.00020604	0.00238736
Gm28372		1876	-7.74494	0.991655	0.000206945	0.0023946
Zbtb45	zinc finger and BTB domain containing 45	4210	0.779553	3.9108	0.000206964	0.0023946
Rgs1	regulator of G-protein signaling 1	6947	-2.41232	6.00941	0.00020707	0.0023946
BC028528	cDNA sequence BC028528	1402	-0.674399	4.29379	0.000207136	0.0023946
Ywhaq-ps3	tyrosine 3-monooxygenase/tryptophan 5-monooxygenase activation protein theta, pseudogene 3	738	-6.61134	0.711077	0.000207641	0.00239908
9430037O13Rik	RIKEN cDNA 9430037O13 gene	1008	-9.38242	3.52856	0.000208945	0.00241277
Arf4os	ADP-ribosylation factor 4, opposite strand	566	1.17724	2.30603	0.000209534	0.0024182
Smim5	small integral membrane protein 5	1649	-1.16457	1.82826	0.00021029	0.00242555
6030443J06Rik	RIKEN cDNA 6030443J06 gene	7595	-2.16351	-0.751239	0.000210696	0.00242885
Gm37860		1034	-10.968	7.99321	0.000210842	0.00242916
Ly6i	lymphocyte antigen 6 complex, locus I	1156	-1.33106	2.54276	0.000211661	0.00243721
Gm7986	predicted gene 7986	551	-7.22063	0.609997	0.000213385	0.00245568
1700012B07Rik	RIKEN cDNA 1700012B07 gene	2177	13.6173	8.14776	0.000214065	0.00245987
Erfl	ETS repressor factor like	1152	9.17375	1.65188	0.000214089	0.00245987
Gsap	gamma-secretase activating protein	10425	-0.608636	5.22328	0.000214112	0.00245987
Gm24523	predicted gene, 24523	132	-1.41641	0.0384952	0.000214585	0.00246392
Rbbp8	retinoblastoma binding protein 8, endonuclease	12521	-0.563546	4.78885	0.000216157	0.00247997
Pirb	paired Ig-like receptor B	4471	-0.920691	7.96129	0.000216347	0.00247997
Pex11g	peroxisomal biogenesis factor 11 gamma	3397	-0.993606	2.21721	0.00021635	0.00247997
Zfp719	zinc finger protein 719	4706	1.24567	1.90518	0.000216757	0.00248324
Gm34829	predicted gene, 34829	1131	2.89637	-1.73076	0.000218154	0.00249784
ENSMUSG00002074924		102	-5.31003	-0.18338	0.000218496	0.00250035
Champ1	chromosome alignment maintaining phosphoprotein 1	4040	0.562869	4.8706	0.000218742	0.00250175
Gm11476	predicted gene 11476	2019	-12.9129	6.00663	0.000220282	0.00251795
ENSMUSG00000117965		204	1.79423	-0.0476172	0.000220591	0.00252006
Gm7972	predicted gene 7972	3237	2.19386	-0.740893	0.000222183	0.00253682
Gm35363	predicted gene, 35363	1317	-2.99689	-1.39942	0.00022466	0.00256305
Creld1	cysteine-rich with EGF-like domains 1	4251	0.701412	3.81318	0.000224856	0.00256305
Grk3	G protein-coupled receptor kinase 3	8693	-0.815086	4.52414	0.000224858	0.00256305
Aph1b	aph1 homolog B, gamma secretase subunit	5163	-1.26615	2.34431	0.000225122	0.00256462
Taf1a	TATA-box binding protein associated factor, RNA polymerase I, A	2384	0.709151	3.61617	0.00022636	0.00257728
Plbd1	phospholipase B domain containing 1	2633	-0.847699	6.77762	0.000226826	0.00258114
Htra4	HtrA serine peptidase 4	2404	-4.1939	-1.17647	0.000227835	0.00259112
Fxyd1	FXYD domain-containing ion transport regulator 1	2186	7.964	1.18372	0.000228026	0.00259112
Snhg17	small nucleolar RNA host gene 17	7052	0.940413	4.9353	0.000228176	0.00259112
4930525G20Rik	RIKEN cDNA 4930525G20 gene	2987	-5.02407	0.308556	0.000228212	0.00259112
Junb	jun B proto-oncogene	2301	-1.54787	9.74586	0.000228381	0.00259159
Chit1	chitinase 1 (chitotriosidase)	1815	-2.93447	-0.25551	0.000228642	0.00259311
Tmem30b	transmembrane protein 30B	2991	14.3793	7.5488	0.000229223	0.00259824
Gm35867	predicted gene, 35867	2321	-9.04608	1.74576	0.000229422	0.00259905
Trib1	tribbles pseudokinase 1	6248	-1.53978	6.02138	0.000230105	0.00260533
Wdfy3	WD repeat and FYVE domain containing 3	15346	-0.988389	4.79723	0.000230774	0.00261146
Dnah8	dynein, axonemal, heavy chain 8	26820	0.608719	4.23132	0.000231882	0.00262254
Samd8	sterile alpha motif domain containing 8	7639	-0.56024	4.47852	0.000233303	0.00263569
Gm50012	predicted gene, 50012	1878	-1.17633	2.15941	0.000233304	0.00263569
Slc12a5	solute carrier family 12, member 5	7447	-1.49603	2.93067	0.000233535	0.00263683
Mir7047	microRNA 7047	64	-5.89696	0.662499	0.000233915	0.00263858
Gm37238		2390	-10.1484	2.03776	0.00023395	0.00263858
Nme9	NME/NM23 family member 9	1662	-8.25567	2.24142	0.000234145	0.00263932
Cebpd	CCAAT/enhancer binding protein (C/EBP), delta	3746	-0.893431	4.17332	0.000235803	0.00265655
App	amyloid beta (A4) precursor protein	12996	-1.0088	9.00562	0.00023636	0.00266134
Gm21984		822	-1.22604	1.60014	0.000238259	0.00268124
Gm47015		2709	1.06237	2.3503	0.000238483	0.00268227
Zbtb43	zinc finger and BTB domain containing 43	5225	0.54179	4.46378	0.000241953	0.00271916
Gm44198		2636	-2.42498	-0.796348	0.00024203	0.00271916
Gm47234		909	1.84684	0.256823	0.000243435	0.00273344
Rps13-ps5	ribosomal protein S13, pseudogene 5	456	-8.17276	0.731784	0.000243976	0.0027379
Gm9791	calcium regulated heat stable protein 1 pseudogene	447	-9.01412	1.48769	0.000244102	0.0027379
Ldlrad3	low density lipoprotein receptor class A domain containing 3	6023	-1.12686	3.51881	0.000244377	0.00273947
Rassf6	Ras association (RalGDS/AF-6) domain family member 6	4260	1.65945	1.48211	0.000245021	0.00274519
Gm49244		442	-14.3108	6.52015	0.000245836	0.00275165
Trim16	tripartite motif-containing 16	4568	-1.25473	2.04781	0.000245869	0.00275165
Gm4761	ribosomal protein S7 pseudogene	582	-12.5316	5.20172	0.000246559	0.00275786
Gm15749		612	-9.42358	1.2966	0.000246728	0.00275823
Gm42778		553	2.57634	-0.450704	0.000247516	0.00276552
Leprotl1	leptin receptor overlapping transcript-like 1	2879	0.571298	5.62473	0.000249138	0.00278032
Mst1	macrophage stimulating 1 (hepatocyte growth factor-like)	2262	1.21545	1.56826	0.000249234	0.00278032
Azin2	antizyme inhibitor 2	4024	-2.33355	0.0282714	0.000249251	0.00278032
Casp12	caspase 12	3840	-2.64039	0.349257	0.000249418	0.00278066
Gm16092		2405	-1.82396	0.161147	0.000249643	0.00278164
Pou5f2	POU domain class 5, transcription factor 2	1394	-9.30218	1.20372	0.000250336	0.00278661
Gm45847		2062	-9.24144	2.15352	0.000250514	0.00278661
Gm11222	ribosomal protein L7-like 1 pseudogene	738	15.0929	6.97496	0.000250619	0.00278661
Als2cl	ALS2 C-terminal like	5883	1.05917	5.96869	0.000250637	0.00278661
F730043M19Rik	RIKEN cDNA F730043M19 gene	4610	1.17044	2.42254	0.000250924	0.00278827
Eps8l1	EPS8-like 1	6036	1.32272	5.3434	0.000252203	0.00280095
Rps15a-ps6	ribosomal protein S15A, pseudogene 6	393	-1.54978	0.979521	0.000252475	0.00280245
Gm36602	predicted gene, 36602	2621	-5.24673	0.0105708	0.000254146	0.00281927
Fkbpl	FK506 binding protein-like	1336	1.34147	2.00637	0.000254268	0.00281927
Ammecr1	Alport syndrome, mental retardation, midface hypoplasia and elliptocytosis chromosomal region gene 1	5437	-0.723495	3.24805	0.000259686	0.00287648
Rcn3	reticulocalbin 3, EF-hand calcium binding domain	1717	0.820152	4.17967	0.000259711	0.00287648
Gm47127		1228	-5.72854	0.247668	0.000260178	0.00288009
Mocs3	molybdenum cofactor synthesis 3	1973	0.920856	3.07833	0.000261466	0.00289277
Gm44616		1732	-0.786252	3.82281	0.000261768	0.00289454
Ighv1-28	immunoglobulin heavy variable 1-28	351	4.35828	-1.95006	0.000263712	0.00291341
Gm38342		2980	-1.47975	0.747865	0.000263762	0.00291341
Lncpint	long non-protein coding RNA, Trp53 induced transcript	7378	-1.17683	1.09451	0.000264072	0.00291445
Per1	period circadian clock 1	5631	-1.46935	6.81956	0.000264142	0.00291445
Snord14c	small nucleolar RNA, C/D box 14C	86	1.63318	0.348729	0.000264423	0.00291597
Gm46565	predicted gene, 46565	2960	-6.21686	8.1332	0.000265294	0.00292398
Trdc	T cell receptor delta, constant region	3865	-1.03679	3.89489	0.000266708	0.00293703
Adora2b	adenosine A2b receptor	1845	-1.75311	2.05422	0.000266766	0.00293703
Snx18	sorting nexin 18	5220	-0.742183	5.41278	0.000267077	0.00293885
Dync2i1	dynein 2 intermediate chain 1	8110	-1.41361	1.81913	0.000267901	0.00294513
Scn1b	sodium channel, voltage-gated, type I, beta	1859	-1.27122	5.73367	0.000267992	0.00294513
Apol9b	apolipoprotein L 9b	1821	2.25205	0.149573	0.000268081	0.00294513
Proser3	proline and serine rich 3	4717	0.926661	2.93205	0.000268634	0.00294961
Gm45694		3251	-1.55054	1.26379	0.000269405	0.00295648
Tex30	testis expressed 30	1926	-0.69585	3.50878	0.00027052	0.00296711
Dkk3	dickkopf WNT signaling pathway inhibitor 3	3359	1.76451	0.0618714	0.000274137	0.00300516
Gm22591	predicted gene, 22591	106	8.01214	1.74481	0.000274611	0.00300728
Phf13	PHD finger protein 13	3205	-0.650973	3.99362	0.000274626	0.00300728
Gm43127		2789	1.25389	2.9914	0.000275969	0.00302037
Scd4	stearoyl-coenzyme A desaturase 4	3768	-2.21089	-1.06491	0.000276674	0.00302623
Gm28661		681	-1.66155	0.135557	0.000276803	0.00302623
Vcl	vinculin	8191	-0.679939	5.30044	0.000277119	0.00302806
Tgm2	transglutaminase 2, C polypeptide	4608	-1.23145	7.46297	0.00027781	0.00303398
Mzt1	mitotic spindle organizing protein 1	2563	-0.622054	4.38536	0.000278129	0.00303583
Gm37618		3075	-5.87166	-2.11534	0.000278375	0.00303689
ENSMUSG00002075679		93	10.6696	7.57821	0.000279882	0.00305169
Gng5-ps	G protein subunit gamma 5, pseudogene	205	5.19247	-2.04691	0.000280233	0.00305388
Zfp280b	zinc finger protein 280B	5224	0.66815	4.29687	0.000281038	0.00306101
Zfp553	zinc finger protein 553	3976	0.624679	3.88975	0.000281772	0.00306736
0610012D04Rik	RIKEN cDNA 0610012D04 gene	531	7.4041	0.580796	0.00028272	0.00307604
Tdrp	testis development related protein	4695	1.2146	3.27986	0.000283892	0.00308588
Mapk6	mitogen-activated protein kinase 6	6675	-0.729916	5.51719	0.000283929	0.00308588
Card6	caspase recruitment domain family, member 6	6101	0.876146	5.562	0.000284535	0.0030901
Tnfaip3	tumor necrosis factor, alpha-induced protein 3	7226	-1.9627	7.50884	0.00028462	0.0030901
Cdk6	cyclin-dependent kinase 6	13989	-0.553671	5.09179	0.000284818	0.0030906
ENSMUSG00002075136		111	7.7075	1.03846	0.000286943	0.00311199
Gm22988	predicted gene, 22988	144	-1.32669	1.66252	0.000287165	0.00311274
Mfsd13b	major facilitator superfamily domain containing 13B	1971	-7.6115	1.98013	0.000287324	0.00311281
Calr-ps		485	-14.6924	7.80383	0.000288969	0.00312896
5830468F06Rik	RIKEN cDNA 5830468F06 gene	1104	1.6508	0.562185	0.000289505	0.0031331
Gm21011	toll-like receptor 1 pseudogene	2047	1.33143	0.507461	0.000291064	0.00314829
Gm26566	predicted gene, 26566	1038	1.35056	2.92988	0.000294986	0.00318902
Rnase2b	ribonuclease, RNase A family, 2B (liver, eosinophil-derived neurotoxin)	759	-9.04234	1.55782	0.000296542	0.00320413
Gm42856		2852	-9.28515	2.85185	0.000300974	0.00325029
Celsr3	cadherin, EGF LAG seven-pass G-type receptor 3	12063	-1.31574	2.92127	0.000303962	0.00328082
Inhba	inhibin beta-A	6390	-2.41581	-0.0129196	0.000306455	0.00330598
Ccdc127	coiled-coil domain containing 127	9559	0.536058	4.60202	0.00030711	0.00331111
Emp2	epithelial membrane protein 2	8644	3.14333	-1.63109	0.000307257	0.00331111
BC060293	cDNA sequence BC060293	1104	8.84949	2.72349	0.0003076	0.00331305
Stard6	StAR-related lipid transfer (START) domain containing 6	1907	1.73879	-0.535116	0.000307833	0.00331344
H2ac10	H2A clustered histone 10	399	-8.67112	2.20272	0.000307962	0.00331344
Gm5147	ribosomal protein L7A pseudogene	794	-13.3548	5.17156	0.000308262	0.00331491
Cdkn2d	cyclin dependent kinase inhibitor 2D	1574	-0.667904	5.04294	0.00030844	0.00331508
Gm45527		774	2.90161	-1.08736	0.000310076	0.0033309
Commd5	COMM domain containing 5	1396	0.863433	3.29361	0.000311985	0.00334964
Hbb-bh1	hemoglobin Z, beta-like embryonic chain	613	-5.57638	1.41031	0.000313308	0.00336207
Gm37199		4065	-10.6295	1.36446	0.000314775	0.00337603
Il1rn	interleukin 1 receptor antagonist	5535	-1.11914	3.61244	0.000315392	0.00338087
Pop5	processing of precursor 5, ribonuclease P/MRP family (S. cerevisiae)	2296	0.597581	4.58751	0.000316059	0.00338623
Gm21844		663	0.878489	3.21699	0.000317173	0.00339638
Grm4	glutamate receptor, metabotropic 4	5977	-7.58593	1.85645	0.000317666	0.00339987
Gm37068		640	-8.82822	5.76034	0.000318458	0.00340654
Gm5552	diamine acetyltransferase 1-like	515	-7.82728	0.855983	0.000319487	0.00341576
Gm17173		3113	1.43233	1.57314	0.000319712	0.00341637
Fuca2	fucosidase, alpha-L- 2, plasma	6161	-0.527082	5.39813	0.000319948	0.00341709
Btnl7-ps	butyrophilin-like 7, pseudogene	1763	1.83485	0.0982664	0.000321317	0.00342849
Zfp874b	zinc finger protein 874b	3789	0.917751	3.01386	0.000321353	0.00342849
Gm6663	mortality factor 4 like 1 pseudogene	973	-12.4182	4.53359	0.000322412	0.00343799
Prss34	protease, serine 34	1220	-2.19884	3.78475	0.000322707	0.00343933
Tnfrsf12a	tumor necrosis factor receptor superfamily, member 12a	1932	-1.13262	2.28103	0.00032621	0.00347485
Gm16023	predicted gene 16023	2770	1.08082	1.51884	0.000327479	0.00348653
Mir24-2	microRNA 24-2	107	-2.71912	0.655168	0.000327743	0.00348752
Gm15190	hepatitis B virus x interacting protein pseudogene	276	-6.38778	0.335509	0.000329	0.00349907
Lxn	latexin	1508	-0.854719	3.48192	0.000329555	0.00350131
Lilra5	leukocyte immunoglobulin-like receptor, subfamily A (with TM domain), member 5	2109	-1.68223	1.59461	0.000329727	0.00350131
8030462N17Rik	RIKEN cDNA 8030462N17 gene	6882	-0.62079	4.55563	0.000329727	0.00350131
Plin2	perilipin 2	3512	-0.950807	7.89786	0.000332304	0.0035243
Gm20405		229	-7.76306	0.443698	0.000332401	0.0035243
Igkv9-124	immunoglobulin kappa chain variable 9-124	353	1.46563	4.2071	0.000332412	0.0035243
Mir6921	microRNA 6921	80	1.65368	-0.356282	0.000333659	0.00353562
Dipk1b	divergent protein kinase domain 1B	2476	-1.72405	-0.464424	0.000333828	0.00353562
Fut7	fucosyltransferase 7	2355	-1.3651	2.3892	0.000335263	0.00354897
Plxnb1	plexin B1	9592	1.61374	0.540676	0.000336957	0.00356505
Shank2	SH3 and multiple ankyrin repeat domains 2	11137	6.19765	1.97015	0.000337581	0.0035698
Gm37349		624	-6.22243	0.125127	0.000338021	0.00357259
Gm15842		618	7.28789	1.08873	0.000338398	0.00357471
Gprasp1	G protein-coupled receptor associated sorting protein 1	8119	0.590612	4.83662	0.000339472	0.00358419
Gm7289	nucleophosmin 1 pseudogene	734	9.50497	2.77365	0.000340203	0.00359005
Hfe	homeostatic iron regulator	3572	-0.870556	5.57248	0.000340687	0.00359329
Gm5499	thioredoxin domain containing 14 pseudogene	885	-2.11327	-0.286457	0.000341183	0.0035952
Smim40	small integral membrane protein 40	807	-1.39652	1.08773	0.000341221	0.0035952
Tent5b	terminal nucleotidyltransferase 5B	2287	-10.2604	0.0574497	0.000342003	0.00360157
Ror1	receptor tyrosine kinase-like orphan receptor 1	5762	-9.58541	1.97785	0.000342762	0.00360769
Gm43682		2090	-1.45659	1.50678	0.000344106	0.00361997
Atpsckmt	ATP synthase C subunit lysine N-methyltransferase	5248	0.680786	3.55686	0.000344746	0.00362375
Gm35147	predicted gene, 35147	1820	-7.66207	2.92269	0.000344822	0.00362375
Cox11	cytochrome c oxidase assembly protein 11, copper chaperone	1423	0.83535	2.86061	0.00034589	0.0036318
Gm11702	predicted gene 11702	69	10.1945	1.70311	0.000345945	0.0036318
Npr2	natriuretic peptide receptor 2	4667	-1.58131	0.538455	0.000346256	0.00363319
Ccr4	chemokine (C-C motif) receptor 4	3093	1.39469	0.994109	0.000347861	0.00364814
Utp11	UTP11 small subunit processome component	4711	0.497677	4.76401	0.000348532	0.0036533
Smim10l2a	small integral membrane protein 10 like 2A	2393	2.39669	-1.00793	0.00035232	0.0036911
Zc2hc1c	zinc finger, C2HC-type containing 1C	4632	-1.3901	0.638809	0.000352573	0.00369185
Hs6st2	heparan sulfate 6-O-sulfotransferase 2	7807	-8.30783	1.07335	0.000354028	0.00370518
Gadd45g	growth arrest and DNA-damage-inducible 45 gamma	1173	0.742682	4.26345	0.000354256	0.00370566
Siglece	sialic acid binding Ig-like lectin E	1849	-1.08322	3.51974	0.000355406	0.00371578
Mir6955	microRNA 6955	74	1.90068	0.308226	0.000355995	0.00372002
Adgrg3	adhesion G protein-coupled receptor G3	6905	-1.67256	2.32345	0.00035709	0.00372955
Copz2	coatomer protein complex, subunit zeta 2	2208	-1.4937	2.02581	0.000357616	0.00373282
Hdhd2	haloacid dehalogenase-like hydrolase domain containing 2	6880	-0.59947	4.1074	0.000357771	0.00373282
Ighv5-4	immunoglobulin heavy variable 5-4	425	-2.00759	5.0075	0.000358443	0.00373792
Gm17024		634	-1.96875	0.606551	0.000360439	0.00375681
Htr2b	5-hydroxytryptamine (serotonin) receptor 2B	2131	-8.87509	2.09826	0.00036281	0.00377958
Sgtb	small glutamine-rich tetratricopeptide repeat (TPR)-containing, beta	3072	-1.74802	-0.295774	0.000365646	0.00380718
Rnu12	RNA U12, small nuclear	151	-6.34823	0.827744	0.000366032	0.00380736
E130317F20Rik	RIKEN cDNA E130317F20 gene	3591	0.930246	3.46108	0.000366187	0.00380736
Ms4a4a	membrane-spanning 4-domains, subfamily A, member 4A	836	-1.24982	2.52225	0.000366378	0.00380736
Nrbp2	nuclear receptor binding protein 2	3894	1.51896	0.947141	0.000366413	0.00380736
Cmpk2	cytidine monophosphate (UMP-CMP) kinase 2, mitochondrial	4163	-0.780961	4.4966	0.000366848	0.00380994
Gm14388	acid phosphatase 1 pseudogene	477	-9.3515	2.15543	0.000369416	0.00383465
H3f4	H3.4 histone	766	-6.90711	1.54174	0.00037062	0.00384518
Gm9968	predicted gene 9968	2990	-16.8909	8.29362	0.000370842	0.00384552
S100a14	S100 calcium binding protein A14	1727	3.42515	0.531605	0.000371094	0.00384617
Plekhs1	pleckstrin homology domain containing, family S member 1	3628	-8.34563	2.5257	0.000371739	0.00384974
B230216N24Rik	RIKEN cDNA B230216N24 gene	5853	-2.93014	-0.915485	0.000371817	0.00384974
Slc25a25	solute carrier family 25 (mitochondrial carrier, phosphate carrier), member 25	7862	-0.591477	4.3314	0.000372402	0.00385384
Gm10369	predicted gene 10369	1148	-2.143	2.08561	0.000374019	0.0038686
Btnl5-ps	butyrophilin-like 5, pseudogene	2129	-6.47417	1.89157	0.000374576	0.0038724
Arl16	ADP-ribosylation factor-like 16	2742	0.817231	2.83913	0.000376111	0.00388629
Igkv3-12	immunoglobulin kappa variable 3-12	359	1.73548	5.41942	0.00037669	0.00389029
Ccn6	cellular communication network factor 6	1419	-7.24313	1.09762	0.000377206	0.00389365
Crispld2	cysteine-rich secretory protein LCCL domain containing 2	4777	-1.98045	1.47894	0.000378516	0.00390518
Gm42500		517	6.96925	1.63044	0.00037916	0.00390818
Mir6946	microRNA 6946	69	-2.42551	0.33609	0.000379191	0.00390818
Zfp260	zinc finger protein 260	5790	0.647103	4.78032	0.000379939	0.00391391
Phospho2	phosphatase, orphan 2	4335	0.586118	4.1162	0.000380165	0.00391425
Plxna4os1	plexin A4, opposite strand 1	1977	-2.05932	3.55363	0.000381526	0.00392628
Ptprv	protein tyrosine phosphatase, receptor type, V	6987	0.872207	3.01301	0.000382997	0.00393943
Mfap2	microfibrillar-associated protein 2	1211	-3.11269	-0.64539	0.000384829	0.00395627
Gm49240		1187	-8.98453	1.3908	0.000385661	0.00396282
Clip3	CAP-GLY domain containing linker protein 3	3935	1.92547	0.0157132	0.000386246	0.00396682
Apol7e	apolipoprotein L 7e	2414	0.87156	3.42695	0.000386567	0.00396812
Snord16a	small nucleolar RNA, C/D box 16A	99	-1.38651	1.06016	0.000386954	0.00397009
Gm37864		3075	-2.66044	-1.61341	0.000387314	0.00397177
Fblim1	filamin binding LIM protein 1	4457	-1.15332	4.65317	0.000387539	0.00397208
Gm37612		582	-13.3455	5.85381	0.000389757	0.0039928
Rab3d	RAB3D, member RAS oncogene family	4196	-0.675188	4.98173	0.000392057	0.00401434
Slc8a1	solute carrier family 8 (sodium/calcium exchanger), member 1	18807	-1.03829	3.63862	0.00039266	0.00401824
Meis1	Meis homeobox 1	10532	-1.40644	1.40451	0.000392833	0.00401824
Gm43712		291	-1.49956	1.06489	0.000393093	0.00401888
Mir7030	microRNA 7030	60	1.71971	-0.214892	0.000395097	0.00403734
Gm48145		329	-3.93112	0.540285	0.0003959	0.00404351
Ranbp6	RAN binding protein 6	4575	0.761094	4.19642	0.000398146	0.0040644
Niban2	niban apoptosis regulator 2	4672	-0.822357	6.22611	0.000400595	0.00408736
Bpgm	2,3-bisphosphoglycerate mutase	3588	0.695018	3.94029	0.000401229	0.00409122
Mir8098	microRNA 8098	137	2.03233	-0.350113	0.000401376	0.00409122
Spi1	spleen focus forming virus (SFFV) proviral integration oncogene	2695	-0.870828	7.56397	0.000402778	0.00410345
Mlf1	myeloid leukemia factor 1	1719	2.31606	0.544101	0.000403554	0.00410878
Gm17083		1366	-2.87853	-1.16621	0.000403705	0.00410878
[truncated: 18,337 more rows]
