# Supplementary material for: CD38 deficiency leads to a defective short-lived transcriptomic response to chronic graft-versus-host disease induction, involving purinergic signaling-related genes and distinct transcriptomic signatures associated with lupus
Source: Front Immunol. 2025 Feb 10;16:1441981. doi: 10.3389/fimmu.2025.1441981 (PMC11847871; doi:10.3389/fimmu.2025.1441981)
Supplement: Supplementary file 2 [file DataSheet2.zip › DEGs_KEGGs_Tables_171124_1441981/Table S20_171124.xlsx]

## Sheet: DE Genes
Table S20. Comparative cGVHD_WT_SPCs_2W vs WT_SPCs_Control
Gene	Description	Length	logFC	logCPM	PValue	FDR
Gm5452	lactate dehydrogenase A pseudogene	997	-12.2408	5.47012	9.54488e-200	1.94095e-195
Ptprb	protein tyrosine phosphatase, receptor type, B	13333	-11.9284	5.44425	4.38802e-173	4.46152e-169
4930589O11Rik	RIKEN cDNA 4930589O11 gene	920	-12.3282	5.50215	2.12612e-172	1.44116e-168
Rbp1	retinol binding protein 1, cellular	2652	-11.253	4.49933	7.27459e-172	3.69822e-168
Gm48734		2289	-11.8689	5.27799	4.09489e-171	1.66539e-167
Gm10257	H3 histone, family 3A pseudogene	411	-10.9932	5.09588	1.50576e-169	5.10328e-166
Gm12751	polymerase (RNA) I polypeptide D pseudogene	381	-12.3356	5.73236	1.55336e-167	4.51251e-164
Aloxe3	arachidonate lipoxygenase 3	6397	-10.8667	4.9001	1.17864e-166	2.99595e-163
Gm42721		1523	-11.6331	4.97867	4.13616e-165	9.34542e-162
Tcea3	transcription elongation factor A (SII), 3	1400	11.3425	4.92008	7.70817e-165	1.56746e-161
Gm33699	predicted gene, 33699	3468	-12.0304	5.38999	1.99186e-163	3.68223e-160
Myct1	myc target 1	2845	-11.8649	5.31152	5.13737e-163	8.70569e-160
Mir199a-1	microRNA 199a-1	70	-12.3932	5.2099	3.48582e-161	5.45262e-158
Gm31108	predicted gene, 31108	1633	-11.4615	4.7839	2.82342e-160	4.10102e-157
Gm5939	zinc finger CCCH-type containing 18 pseudogene	2874	-11.2296	4.39136	3.06512e-154	4.15529e-151
Gm44291		2865	-10.8256	4.63548	3.23026e-149	4.10545e-146
Fyb2	FYN binding protein 2	3136	-11.5727	4.56344	2.8102e-140	3.3615e-137
Egfr	epidermal growth factor receptor	11326	-11.2284	4.28743	1.07124e-139	1.2102e-136
A930033H14Rik	RIKEN cDNA A930033H14 gene	2969	-10.5743	3.91204	6.87357e-138	7.35653e-135
Fbn1	fibrillin 1	12128	-10.8642	4.4624	7.3751e-138	7.49863e-135
Gm33370	predicted gene, 33370	489	-10.6184	4.54759	1.43975e-129	1.39415e-126
Fam229b	family with sequence similarity 229, member B	3331	-11.8307	5.63543	2.45523e-129	2.26942e-126
Nr5a1	nuclear receptor subfamily 5, group A, member 1	4241	-11.6643	4.00922	8.47462e-127	7.49267e-124
Syna	syncytin a	2026	-12.0922	5.29518	8.35954e-125	7.08297e-122
Fras1	Fraser extracellular matrix complex subunit 1	17709	-10.5017	4.71461	3.01082e-124	2.449e-121
Gm39469	predicted gene, 39469	461	-11.3829	4.34793	1.78617e-123	1.39699e-120
Snx31	sorting nexin 31	2935	-10.9486	4.39448	2.18143e-118	1.64294e-115
Gm13071		376	-10.6361	3.77881	7.26675e-118	5.27748e-115
Gm38150		452	-10.7706	4.11171	4.85713e-117	3.40585e-114
Gm37289		1402	-10.1903	4.28797	8.11653e-114	5.50165e-111
4833412K13Rik	RIKEN cDNA 4833412K13 gene	1479	-12.9394	6.21323	8.0509e-109	5.28113e-106
Ntn5	netrin 5	2216	-10.6419	3.65042	9.44693e-109	6.00323e-106
Mir8116	microRNA 8116	97	-10.6079	4.0158	1.6203e-108	9.98446e-106
Olfr374	olfactory receptor 374	8846	-15.7198	6.73887	7.93455e-107	4.74556e-104
Gm43162		1770	-11.3967	3.87594	5.81651e-106	3.37939e-103
Gm17194		348	-10.9142	4.01646	2.55121e-105	1.44108e-102
Gm14150	tubulin, alpha 1B pseudogene	1354	-10.0506	4.0762	1.11144e-102	6.1084e-100
Gm16437	IscU iron-sulfur cluster scaffold homolog pseudogene	504	-10.2622	3.69115	6.59729e-102	3.53042e-99
Lgi2	leucine-rich repeat LGI family, member 2	6528	-11.414	3.76155	3.53314e-101	1.84222e-98
Trbv22	T cell receptor beta variable 22	291	-16.6091	8.4281	1.31946e-99	6.70778e-97
Gm5127	predicted gene 5127	2150	-10.7446	3.85282	2.32721e-98	1.15424e-95
Gm48369		1740	-9.75565	3.73171	3.16979e-91	1.53471e-88
Eml1	echinoderm microtubule associated protein like 1	7436	-10.4457	3.25972	1.11795e-89	5.28687e-87
Fam240a	family with sequence similarity 240 member A	499	-10.4029	3.45558	7.54574e-85	3.48733e-82
Calml4	calmodulin-like 4	3642	-9.72065	4.81628	1.6182e-82	7.31246e-80
Gm15850	predicted gene 15850	2049	-10.012	3.32547	2.49022e-78	1.10084e-75
Cfap77	cilia and flagella associated protein 77	2624	-9.75302	3.10165	1.27995e-75	5.53783e-73
Traj4	T cell receptor alpha joining 4	63	-9.91026	3.22394	3.61244e-75	1.5304e-72
Igfbp5	insulin-like growth factor binding protein 5	6006	-13.175	6.84967	4.47613e-71	1.85759e-68
Lrrc63	leucine rich repeat containing 63	2517	-11.1084	7.09474	3.2249e-70	1.31157e-67
Gm28720		3156	-9.91287	2.85731	1.34223e-66	5.35181e-64
Gm11999	predicted gene 11999	813	-10.096	2.90887	1.28287e-65	5.01675e-63
Rnf165	ring finger protein 165	10149	-10.4896	2.86402	2.12696e-63	8.16072e-61
Mir7063	microRNA 7063	91	-9.6496	3.05242	1.22896e-62	4.62794e-60
Snord93	small nucleolar RNA, C/D box 93	71	-10.2451	2.85942	6.66129e-62	2.46286e-59
Gm42528		3418	9.94364	3.28846	1.14369e-61	4.15303e-59
Gm15765	tubulin, beta 6 pseudogene	910	-9.49795	3.06133	1.43636e-61	5.12428e-59
Wnk2	WNK lysine deficient protein kinase 2	8481	-9.82399	2.84488	1.13312e-59	3.97275e-57
Gm10416	zinc finger protein pseudogene	645	-9.67333	2.93514	2.12304e-59	7.31728e-57
Gm43654		3417	-10.1045	2.62185	9.42942e-59	3.19579e-56
Gm42868		2697	-9.88532	2.79211	2.18351e-58	7.27896e-56
Zfp781	zinc finger protein 781	4067	-8.43238	3.31553	6.82742e-58	2.23928e-55
E230016K23Rik	RIKEN cDNA E230016K23 gene	2816	-10.4708	4.02981	1.27987e-57	4.13114e-55
Gm33378	predicted gene, 33378	2758	-9.7185	2.66248	1.98716e-56	6.31388e-54
Tdgf1	teratocarcinoma-derived growth factor 1	2622	-9.59011	3.22003	2.87864e-54	9.00573e-52
4930511E03Rik	RIKEN cDNA 4930511E03 gene	2232	-10.2143	3.33354	1.96555e-53	6.05598e-51
Gm13039	ribosomal protein L7A pseudogene	794	-10.1685	2.54525	1.09158e-52	3.31301e-50
Gm45210		1577	-10.1654	4.04164	8.09255e-52	2.42003e-49
Gm16184	ribosomal protein L14 pseudogene	573	-10.4105	3.42608	2.54794e-50	7.50905e-48
2310034G01Rik	RIKEN cDNA 2310034G01 gene	1373	-9.33489	2.96459	1.46972e-48	4.21432e-46
Agbl1	ATP/GTP binding protein-like 1	5015	-12.4108	6.23479	1.47144e-48	4.21432e-46
Trav2	T cell receptor alpha variable 2	423	-9.67726	2.40794	1.79413e-47	5.06716e-45
Ank2	ankyrin 2, brain	35510	-12.9824	7.11661	6.89509e-45	1.92071e-42
Mir23a	microRNA 23a	75	-12.8601	7.49077	3.33548e-40	9.16582e-38
Gm42797		494	-8.34396	2.13983	2.05318e-39	5.56685e-37
Actrt3	actin related protein T3	1961	-8.81087	1.9564	4.29191e-38	1.14837e-35
Rpl13-ps5	ribosomal protein L13, pseudogene 5	630	-8.93235	2.03218	4.36258e-38	1.15212e-35
Gm34589	predicted gene, 34589	5658	-8.89013	2.13561	4.49057e-38	1.17071e-35
Slc34a1	solute carrier family 34 (sodium phosphate), member 1	4676	-8.8156	2.71468	2.72353e-37	7.01049e-35
Gm19243	ribosomal protein S27 pseudogene	269	-7.82063	2.01948	2.24184e-34	5.69849e-32
Zfp46	zinc finger protein 46	5212	4.31012	7.27888	1.04058e-33	2.61238e-31
Gm371	germ cell-less homolog 1 pseudogene	1245	-8.54342	2.17709	5.61604e-32	1.39271e-29
Gm43852		917	-8.86874	1.32001	1.41102e-31	3.45701e-29
Ablim3	actin binding LIM protein family, member 3	4535	-9.74033	2.15453	2.55127e-31	6.1762e-29
Gm15766	ribosomal protein L5 pseudogene	813	-7.49599	1.67334	7.74752e-31	1.85348e-28
Oas1e	2'-5' oligoadenylate synthetase 1E	1801	-9.78468	3.00748	1.21655e-30	2.87658e-28
Gm11510	predicted gene 11510	347	-11.1834	5.21127	5.2515e-30	1.22746e-27
Mir7014	microRNA 7014	63	-6.94482	1.94593	5.60077e-29	1.29422e-26
Cpeb1	cytoplasmic polyadenylation element binding protein 1	4192	-9.98097	2.0192	1.96918e-27	4.49924e-25
Gm43154		6805	-20.6373	14.2368	5.06389e-27	1.14416e-24
Gm8172	ribosomal protein S6 pseudogene	750	-9.27333	3.07044	2.79888e-26	6.25442e-24
1700009J07Rik	RIKEN cDNA 1700009J07 gene	1368	-7.60142	1.04726	1.23528e-25	2.73037e-23
Gm42882		506	-10.1451	3.60598	4.37499e-25	9.56617e-23
Olfr60	olfactory receptor 60	3336	-9.47032	2.64511	9.74735e-25	2.10864e-22
Ccn2	cellular communication network factor 2	2861	-11.528	4.93954	3.98518e-23	8.53037e-21
Gm7860	ribosomal protein S2 pseudogene	879	-9.05365	2.48476	6.42607e-23	1.36119e-20
Mir186	microRNA 186	71	-7.83244	0.0526552	2.23221e-21	4.67959e-19
5830416I19Rik	RIKEN cDNA 5830416I19 gene	2627	-14.8473	7.22109	4.67087e-21	9.69205e-19
Gm43172		2137	-10.5189	3.13477	2.3277e-19	4.78119e-17
Gm13070	predicted gene 13070	768	-8.57707	1.8117	1.34959e-18	2.74439e-16
Gm16701	predicted gene, 16701	2385	-17.3886	9.79127	5.54252e-18	1.11591e-15
Gm5297	predicted gene 5297	1171	-8.3961	1.91092	1.98885e-17	3.96503e-15
Igkv4-71	immunoglobulin kappa chain variable 4-71	354	4.37722	3.25344	2.52182e-17	4.97876e-15
Cd209b	CD209b antigen	2115	-7.79551	3.05725	4.48446e-17	8.76841e-15
Gm43196		2114	-4.32021	0.249223	5.48078e-17	1.06144e-14
Cep295nl	CEP295 N-terminal like	1944	-11.1398	4.15836	5.92406e-17	1.13647e-14
Vmn2r26	vomeronasal 2, receptor 26	8067	-11.8935	5.07258	6.43917e-17	1.22374e-14
Dmrt2	doublesex and mab-3 related transcription factor 2	2337	-9.68744	2.53139	7.58104e-17	1.42741e-14
Gm13394	glyceraldehyde-3-phosphate dehydrogenase pseudogene	1000	-12.9393	5.82678	9.37285e-17	1.7486e-14
Gm25604	predicted gene, 25604	133	-10.1605	3.30396	1.20417e-16	2.22607e-14
Gm11772	predicted gene 11772	532	-10.1319	3.09876	1.3534e-16	2.47941e-14
Tspan18	tetraspanin 18	8175	-11.2006	5.20201	1.44334e-16	2.62056e-14
Gm15533	predicted gene 15533	3292	-10.8607	3.79083	1.72724e-16	3.10827e-14
Zfp612	zinc finger protein 612	6083	-3.90602	5.87837	1.97385e-16	3.5209e-14
Mir1932	microRNA 1932	90	-17.0146	9.58254	2.57817e-16	4.55887e-14
F3	coagulation factor III	2527	-10.699	4.69843	3.77209e-16	6.58282e-14
6430590A07Rik	RIKEN cDNA 6430590A07 gene	4487	-11.4892	4.47829	3.78751e-16	6.58282e-14
Gm11767	predicted gene 11767	493	-9.8058	2.63036	6.91143e-16	1.19105e-13
Gm48161		1835	-8.09404	2.55612	7.3897e-16	1.26277e-13
Gnb3	guanine nucleotide binding protein (G protein), beta 3	2632	-11.1124	4.57872	1.47392e-15	2.49769e-13
Cd209c	CD209c antigen	1997	-9.15586	4.10675	2.74407e-15	4.61163e-13
Gm43173		593	-8.51723	1.63174	3.21835e-15	5.36436e-13
Dpep3	dipeptidase 3	1698	7.23922	1.65643	9.83171e-15	1.62543e-12
Mir6968	microRNA 6968	68	-9.95491	2.60606	1.08599e-14	1.78093e-12
Glrp1	glutamine repeat protein 1	1957	-9.25345	3.8907	1.38388e-14	2.2513e-12
Gm15609	predicted gene 15609	2960	-9.53688	2.78082	2.02428e-14	3.26696e-12
Slc27a5	solute carrier family 27 (fatty acid transporter), member 5	2438	-8.51754	1.57066	2.06134e-14	3.30057e-12
Gm49394		4738	-7.81846	0.825095	2.12791e-14	3.35865e-12
Rpl35a-ps3	ribosomal protein L35A, pseudogene 3	333	-10.011	4.44637	2.13064e-14	3.35865e-12
4930428O21Rik	RIKEN cDNA 4930428O21 gene	1740	-12.5195	5.63496	3.36664e-14	5.2662e-12
Gm27017	predicted gene, 27017	656	-8.70796	1.92295	3.60296e-14	5.59284e-12
Gm37488		3374	-11.6688	4.55914	4.07429e-14	6.27657e-12
Fbxo41	F-box protein 41	6680	-11.0576	3.94124	6.28787e-14	9.61382e-12
Zbtb37	zinc finger and BTB domain containing 37	18814	-1.35351	4.7089	7.84708e-14	1.19082e-11
Gm15872		1108	-8.78777	1.92317	8.10492e-14	1.22084e-11
Gm14086		173	-10.4066	2.80883	9.61988e-14	1.43838e-11
Tslp	thymic stromal lymphopoietin	1331	-10.6544	3.63245	1.00494e-13	1.49164e-11
Neurl1a	neuralized E3 ubiquitin protein ligase 1A	7284	-9.46713	3.13944	1.0412e-13	1.53426e-11
Gm13547	predicted gene 13547	843	-10.2049	3.06802	1.37631e-13	2.01346e-11
Gm16103	enolase 1, alpha non-neuron pseudogene	1279	-6.54535	-0.676731	2.02547e-13	2.94199e-11
Fam131b	family with sequence similarity 131, member B	4104	-10.0129	3.53526	2.60069e-13	3.75071e-11
Gm47922	predicted gene, 47922	963	-8.72549	0.787239	3.5801e-13	5.12686e-11
Lgi4	leucine-rich repeat LGI family, member 4	4584	-9.18806	2.2702	3.90537e-13	5.55354e-11
Osbpl6	oxysterol binding protein-like 6	10063	-8.5545	2.13233	4.54799e-13	6.42246e-11
Ighv1-74	immunoglobulin heavy variable V1-74	351	3.3594	4.91386	4.60898e-13	6.46369e-11
Gm7823	lymphocyte cytosolic protein 1 pseudogene	1623	-10.574	3.99869	5.49426e-13	7.65245e-11
Gm13034	SWI/SNF related, matrix associated, actin dependent regulator of chromatin, subfamily a, member 5 pseudogene	3177	-8.90239	1.86808	5.73818e-13	7.93781e-11
Scn3a	sodium channel, voltage-gated, type III, alpha	12717	-10.244	2.18978	5.93856e-13	8.1595e-11
Cldn20	claudin 20	656	-8.57219	2.79856	6.492e-13	8.86005e-11
Gm6829	predicted pseudogene 6829	360	-9.00227	2.33535	6.71089e-13	9.09773e-11
Rbm24	RNA binding motif protein 24	3491	-12.1543	5.28523	7.76494e-13	1.0457e-10
Gm37039		2485	-16.3722	7.95517	8.21861e-13	1.09951e-10
Mei4	meiotic double-stranded break formation protein 4	4121	-9.90711	2.48507	1.17104e-12	1.55641e-10
Gm47246		2354	-10.3314	4.38807	1.36727e-12	1.80108e-10
Timm8a2	translocase of inner mitochondrial membrane 8A2	913	-9.13106	2.96586	1.37701e-12	1.80108e-10
Gm45632		1888	-7.96575	0.980534	1.3817e-12	1.80108e-10
Gm11342	predicted gene 11342	1784	-3.72413	-0.272956	1.40919e-12	1.82522e-10
Gm34922	predicted gene, 34922	1214	-10.2607	2.54308	1.41928e-12	1.82665e-10
Gm9750	predicted gene 9750	2017	-11.3173	5.32743	1.44411e-12	1.84692e-10
Gm8181	predicted gene 8181	666	-11.9567	5.07315	1.93128e-12	2.45454e-10
Gm48314		2739	-8.65669	1.05858	1.98257e-12	2.50408e-10
Gm43205		1968	-9.39575	3.65403	2.05252e-12	2.57642e-10
Gm28068	predicted gene 28068	3503	-8.72263	1.60565	2.671e-12	3.33219e-10
Gm10791	predicted gene 10791	1651	7.30614	1.52108	2.71781e-12	3.36992e-10
Dmrtb1	DMRT-like family B with proline-rich C-terminal, 1	2083	-17.9506	9.55251	2.95709e-12	3.64439e-10
C78197	expressed sequence C78197	3417	-7.50639	1.49762	3.20177e-12	3.92217e-10
Gm5340	acidic ribosomal phosphoprotein P0 pseudogene	880	-11.0654	3.75655	4.089e-12	4.97903e-10
Gm30091	predicted gene, 30091	377	-18.2145	10.7973	4.11759e-12	4.984e-10
Gm44735		1752	-7.58626	1.10338	4.4244e-12	5.32368e-10
Dixdc1	DIX domain containing 1	9971	-8.20969	1.65404	4.55438e-12	5.44784e-10
Gm18564	BRCA1 associated RING domain 1 pseudogene	2048	-10.8803	4.16768	5.79209e-12	6.88481e-10
Gm8666	non-histone chromosomal protein HMG-14 pseudogene	292	-9.86158	3.86601	5.82339e-12	6.88481e-10
Gm37267		681	-8.14352	1.39922	7.09522e-12	8.33996e-10
Nrap	nebulin-related anchoring protein	5507	8.05983	1.50745	8.19125e-12	9.57294e-10
Cep126	centrosomal protein 126	5752	-9.87046	2.94431	8.96364e-12	1.04157e-09
Gm21057	predicted gene, 21057	1009	-8.03926	1.2007	9.1468e-12	1.05682e-09
Adgrf5	adhesion G protein-coupled receptor F5	9010	-13.9032	6.90257	9.24311e-12	1.06191e-09
4930516B21Rik		1195	-6.90253	0.794419	1.05532e-11	1.20561e-09
Gm5970	interferon inducible GTPase 1 pseudogene	1216	-8.88148	2.20298	1.094e-11	1.24282e-09
Gm14207	predicted gene 14207	1054	-9.8906	4.32901	1.18957e-11	1.34388e-09
Slc16a14	solute carrier family 16 (monocarboxylic acid transporters), member 14	3352	-9.6431	2.86703	1.35188e-11	1.51882e-09
Adra2a	adrenergic receptor, alpha 2a	4832	-9.79963	5.42753	1.43971e-11	1.60809e-09
Gm33373	predicted gene, 33373	426	-14.8653	5.93381	1.44716e-11	1.60809e-09
Bbc3	BCL2 binding component 3	2124	1.18067	4.18123	1.68584e-11	1.86313e-09
Rhcg	Rhesus blood group-associated C glycoprotein	2232	-15.8873	7.72013	1.95787e-11	2.15207e-09
Gm47874		575	-9.77998	3.55721	2.06379e-11	2.2563e-09
Gm42576		2846	-14.0598	4.29159	2.13955e-11	2.3214e-09
Cited2	Cbp/p300-interacting transactivator, with Glu/Asp-rich carboxy-terminal domain, 2	2457	1.44776	5.39365	2.14617e-11	2.3214e-09
Vsig2	V-set and immunoglobulin domain containing 2	1979	-10.3154	3.94552	2.34024e-11	2.51792e-09
Gm11211	predicted gene 11211	359	-9.80732	2.73491	2.55955e-11	2.7394e-09
Gm25131	predicted gene, 25131	151	-12.5202	3.18027	2.63167e-11	2.79952e-09
5330406M23Rik	RIKEN cDNA 5330406M23 gene	2094	-10.019	4.29689	2.64326e-11	2.79952e-09
Mrpl57	mitochondrial ribosomal protein L57	2956	1.24021	4.43054	2.87673e-11	3.031e-09
Prr33	proline rich 33	2514	-1.6856	4.14015	3.10025e-11	3.24967e-09
Gm10268	60S ribosomal protein L17 pseudogene	555	-8.2808	1.4563	3.13293e-11	3.26406e-09
Gm38188		856	-9.55561	2.0177	3.14608e-11	3.26406e-09
Gm37008		319	-15.5367	6.54128	3.56393e-11	3.6788e-09
Gm12542	predicted gene 12542	647	-8.69704	2.6348	3.73511e-11	3.83604e-09
Gm5445	predicted gene 5445	480	-16.8003	8.61177	4.1267e-11	4.21691e-09
Gm20404	predicted gene 20404	621	-10.1546	2.70421	4.97555e-11	5.05889e-09
Platr29	pluripotency associated transcript 29	830	-8.57593	3.4	5.11992e-11	5.17978e-09
D630029K05Rik	RIKEN cDNA D630029K05 gene	2717	-10.0496	3.27061	5.79368e-11	5.8324e-09
Olfr157	olfactory receptor 157	6617	-10.1746	2.90764	6.38016e-11	6.391e-09
Gm6712	predicted gene 6712	594	-2.56918	0.903524	6.41143e-11	6.391e-09
Gm20663		474	-9.02637	2.51337	6.95488e-11	6.8989e-09
Unc5b	unc-5 netrin receptor B	6258	-10.9534	3.70449	8.11183e-11	8.00748e-09
Dbndd1	dysbindin (dystrobrevin binding protein 1) domain containing 1	2645	-3.06529	0.0552322	8.52183e-11	8.33512e-09
Galr3	galanin receptor 3	1245	-11.2761	4.13193	8.52572e-11	8.33512e-09
Gm44731		542	-9.2824	1.50666	9.04008e-11	8.7957e-09
Hoga1	4-hydroxy-2-oxoglutarate aldolase 1	2259	-8.98572	1.54497	9.76779e-11	9.45848e-09
1700063J08Rik	RIKEN cDNA 1700063J08 gene	554	-8.53005	1.92507	1.01266e-10	9.7595e-09
Gm45925	NLR family, pyrin domain containing 5 pseudogene	1313	-6.88629	2.46049	1.0347e-10	9.92483e-09
Gm49437		285	-12.3983	5.20403	1.09549e-10	1.04586e-08
Gm40190	predicted gene, 40190	471	-15.1077	6.12345	1.11241e-10	1.05705e-08
Sfrp5	secreted frizzled-related sequence protein 5	1900	-15.8175	6.82064	1.23639e-10	1.1694e-08
Abcc9	ATP-binding cassette, sub-family C (CFTR/MRP), member 9	8373	-10.3901	3.19689	1.26324e-10	1.18926e-08
Kcns1	K+ voltage-gated channel, subfamily S, 1	2712	-7.83751	1.61064	1.32663e-10	1.24318e-08
Gm9009	predicted pseudogene 9009	326	-15.1292	6.96285	1.49975e-10	1.39896e-08
Tmprss6	transmembrane serine protease 6	3359	3.33352	3.54184	1.58565e-10	1.47233e-08
Muc16	mucin 16	26350	-10.6109	3.49083	1.6907e-10	1.56275e-08
Igkv14-126-1	immunoglobulin kappa chain variable 14-126-1	346	-7.59205	1.41392	1.71437e-10	1.57745e-08
L3hypdh	L-3-hydroxyproline dehydratase (trans-)	2679	6.82377	0.568766	2.30737e-10	2.11353e-08
Gm11754	predicted gene 11754	661	-14.9384	6.77646	2.33561e-10	2.12981e-08
Sema3b	sema domain, immunoglobulin domain (Ig), short basic domain, secreted, (semaphorin) 3B	4777	-8.68015	8.60364	2.45301e-10	2.22688e-08
Gm4865	microfibrillar-associated protein 1 pseudogene	1309	-13.7967	4.80968	2.49623e-10	2.25604e-08
Ppp1r3g	protein phosphatase 1, regulatory subunit 3G	2694	8.44923	-0.598022	2.75423e-10	2.4782e-08
Tmem200b	transmembrane protein 200B	1476	-8.5169	2.77517	2.77901e-10	2.48948e-08
Gm44577	predicted gene 44577	1284	-9.46261	1.8904	2.91591e-10	2.59102e-08
Gm13230		1575	-7.28531	0.360755	2.91784e-10	2.59102e-08
Igkv12-47	immunoglobulin kappa variable 12-47	356	-7.25153	2.02962	3.28149e-10	2.90126e-08
Hesx1	homeobox gene expressed in ES cells	1248	-9.80284	2.07229	3.37547e-10	2.97144e-08
Wwtr1	WW domain containing transcription regulator 1	4779	-8.68109	1.33593	3.51955e-10	3.08492e-08
Gm22362	predicted gene, 22362	134	-12.5471	6.54844	3.54606e-10	3.09481e-08
Stx1b	syntaxin 1B	4802	-16.241	8.26619	3.63068e-10	3.15512e-08
Cox7c-ps1	cytochrome c oxidase subunit 7C, pseudogene 1	372	-6.93555	1.94715	3.78543e-10	3.27507e-08
Gm22781	predicted gene, 22781	137	-10.4953	2.62689	3.80092e-10	3.27507e-08
Gm12246		503	-7.98674	0.605756	4.36911e-10	3.74877e-08
Sbk3	SH3 domain binding kinase family, member 3	3197	-15.0363	6.87041	4.93445e-10	4.21605e-08
Gm48079		550	-8.14478	1.50353	5.15533e-10	4.38635e-08
Trmt112-ps1	tRNA methyltransferase 11-2, pseudogene 1	375	-14.9407	6.00108	5.38302e-10	4.56099e-08
Fermt2	fermitin family member 2	5191	-11.6393	4.37786	5.42482e-10	4.57733e-08
Kcnmb3	potassium large conductance calcium-activated channel, subfamily M, beta member 3	1715	-8.71443	2.82462	5.56851e-10	4.67916e-08
Rims4	regulating synaptic membrane exocytosis 4	4962	-10.9967	0.419103	6.21725e-10	5.20279e-08
Gm9514	sorting nexin 4 pseudogene	1345	-17.4363	9.61573	6.26144e-10	5.21829e-08
Gm28503		147	7.296	1.84557	6.41572e-10	5.31532e-08
Gm32184	predicted gene, 32184	846	-7.15357	1.21228	6.43014e-10	5.31532e-08
F730311O21Rik	RIKEN cDNA F730311O21 gene	5447	-1.97851	4.01684	6.49486e-10	5.34708e-08
Gm8927	glyceraldehyde-3-phosphate dehydrogenase pseudogene	981	-9.75288	2.47968	6.98979e-10	5.73135e-08
2610528A11Rik	RIKEN cDNA 2610528A11 gene	828	-9.09483	3.62748	7.1092e-10	5.80585e-08
Gm2447	predicted gene 2447	2058	-3.01359	0.402886	7.44116e-10	6.05264e-08
Gm2396	predicted gene 2396	9019	-11.1178	2.4783	7.60656e-10	6.16253e-08
Gm28857	predicted gene 28857	425	-9.08531	2.77116	8.39351e-10	6.7731e-08
6030443J06Rik	RIKEN cDNA 6030443J06 gene	7595	-3.67737	-0.751239	8.89612e-10	7.1503e-08
Gm24718	predicted gene, 24718	136	-9.23881	2.99489	9.04218e-10	7.23908e-08
Igf2	insulin-like growth factor 2	5723	-14.3986	7.04595	9.22218e-10	7.35424e-08
Gm37266		2287	-9.87279	3.1278	9.47692e-10	7.52786e-08
Ift81	intraflagellar transport 81	5840	-2.77994	0.0188128	9.66744e-10	7.64932e-08
Gpihbp1	GPI-anchored HDL-binding protein 1	2554	-11.2056	3.94773	9.70786e-10	7.65153e-08
Mir1957a		66	-11.5206	4.47168	9.98622e-10	7.83104e-08
Mir6972	microRNA 6972	64	-10.4976	4.07238	1.00126e-09	7.83104e-08
Ptprh	protein tyrosine phosphatase, receptor type, H	4187	-9.73978	1.61495	1.08594e-09	8.46075e-08
Guca2a	guanylate cyclase activator 2a (guanylin)	594	-8.78463	4.24844	1.20305e-09	9.33741e-08
Zfp422-ps	zinc finger protein 422, pseudogene	707	-3.35708	-0.0796303	1.27262e-09	9.83982e-08
Gm15918	predicted gene 15918	689	-9.65876	1.92156	1.27805e-09	9.8444e-08
Gm29163	predicted gene 29163	107	-13.2358	2.37094	1.29883e-09	9.96669e-08
9530078K11Rik	RIKEN cDNA 9530078K11 gene	694	-8.3207	0.874033	1.35685e-09	1.03728e-07
Zfp932	zinc finger protein 932	3272	-1.46659	3.2892	1.49344e-09	1.13742e-07
Ankrd53	ankyrin repeat domain 53	1739	-3.80697	-0.71179	1.66467e-09	1.2631e-07
Iglv2	immunoglobulin lambda variable 2	366	1.97204	6.19426	1.71919e-09	1.29961e-07
Mir7651	microRNA 7651	64	-10.4148	2.54189	1.76239e-09	1.32734e-07
Gm49733		293	-10.1097	4.81692	1.89441e-09	1.4215e-07
Gm37906		3035	-8.06361	1.78036	1.92362e-09	1.43811e-07
Zfp160	zinc finger protein 160	7194	-1.14627	3.79206	1.9853e-09	1.4788e-07
Gm48705		291	-8.16992	2.37611	2.00533e-09	1.48613e-07
Gm15638	predicted gene 15638	4906	-10.0704	3.01348	2.00977e-09	1.48613e-07
Gm12536	predicted gene 12536	358	-15.5698	6.63044	2.02655e-09	1.49311e-07
Mir1929	microRNA 1929	93	-12.2572	2.79451	2.0494e-09	1.5002e-07
Gm31532	predicted gene, 31532	767	-16.7853	8.61971	2.05093e-09	1.5002e-07
Ighd2-4	immunoglobulin heavy diversity 2-4	17	4.10596	1.58619	2.06573e-09	1.50562e-07
Igkv2-109	immunoglobulin kappa variable 2-109	374	2.90288	5.00547	2.25327e-09	1.63644e-07
Gm7729	heterogeneous nuclear ribonucleoprotein A1 pseudogene	801	-8.63049	2.9407	2.34114e-09	1.6942e-07
Mir6943	microRNA 6943	66	-2.84044	0.00167229	2.61984e-09	1.88917e-07
Zfp74	zinc finger protein 74	5628	-1.47662	2.8129	2.97739e-09	2.13941e-07
Ces1d	carboxylesterase 1D	2369	-8.55149	1.73235	3.12545e-09	2.23789e-07
Tcim	transcriptional and immune response regulator	1805	-9.67488	4.65492	3.25199e-09	2.32032e-07
Gm48670		574	-8.55813	1.77107	3.37326e-09	2.39843e-07
E2f1	E2F transcription factor 1	3154	1.12186	4.05365	3.42709e-09	2.42792e-07
Lpar3	lysophosphatidic acid receptor 3	2464	-2.61054	5.23082	3.43861e-09	2.42792e-07
Lyrm7os	LYR motif containing 7, opposite strand	928	-7.10714	0.865212	3.50131e-09	2.46364e-07
Gm44793		582	-7.49555	1.55817	3.56333e-09	2.49863e-07
Gm29629		386	-10.9085	1.44757	3.61095e-09	2.52186e-07
Gm13622		433	-9.38748	2.30466	3.6331e-09	2.52186e-07
Gm17202	predicted gene 17202	951	-17.6425	8.70564	3.63366e-09	2.52186e-07
Gm23264	predicted gene, 23264	107	-8.29107	0.553008	3.64794e-09	2.52316e-07
Gm26838	predicted gene, 26838	911	-10.7005	3.3261	3.8491e-09	2.65327e-07
Gm17657	predicted gene, 17657	1511	-9.51644	2.96718	3.87998e-09	2.66552e-07
Trdd2	T cell receptor delta diversity 2	16	-9.94152	3.13563	4.18677e-09	2.8666e-07
Schip1	schwannomin interacting protein 1	5102	-11.5044	4.56849	4.26639e-09	2.91131e-07
Gm9575	protease (prosome, macropain) 26S subunit, ATPase 1 pseudogene	1339	-8.81892	2.30084	4.34855e-09	2.95745e-07
Cacna1c	calcium channel, voltage-dependent, L type, alpha 1C subunit	21864	-16.4831	9.64892	4.98214e-09	3.37706e-07
Otx1	orthodenticle homeobox 1	5422	-14.7444	5.74893	5.02256e-09	3.38462e-07
Gm33989	predicted gene, 33989	16543	-1.18025	4.22808	5.02658e-09	3.38462e-07
Plxna2	plexin A2	17174	-8.30036	1.18863	5.23773e-09	3.51515e-07
Gm33973	predicted gene, 33973	534	-9.74424	3.77736	5.62602e-09	3.76333e-07
Scarna8	small Cajal body-specific RNA 8	131	-17.5067	9.04743	5.96044e-09	3.97395e-07
Iqschfp	Iqcj and Schip1 fusion protein	2369	-11.3426	4.46529	6.02864e-09	4.00629e-07
Gm22888	predicted gene, 22888	77	-8.93269	1.76947	6.0607e-09	4.01447e-07
1700019C18Rik	RIKEN cDNA 1700019C18 gene	2633	-10.1853	3.14006	6.30456e-09	4.16244e-07
Gm44722		436	-8.33326	2.44738	6.40396e-09	4.21438e-07
Gm5596	DEP domain containing 1a pseudogene	2421	-15.3255	7.16062	6.46715e-09	4.24224e-07
Tspan10	tetraspanin 10	1802	-9.04784	2.96333	7.12265e-09	4.6572e-07
Spata33	spermatogenesis associated 33	4303	-14.2104	8.83402	7.42545e-09	4.83963e-07
Gm37055		133	-13.0204	2.16285	7.49658e-09	4.87038e-07
Gm3830	predicted gene 3830	1715	-7.65174	0.596559	7.66816e-09	4.94443e-07
Gm16276	bolA-like 3 pseudogene	262	-7.45555	0.377891	7.66909e-09	4.94443e-07
Igkv4-54	immunoglobulin kappa chain variable 4-54	354	3.76653	1.23186	7.6835e-09	4.94443e-07
Gm38099		3170	7.27282	1.57215	7.81871e-09	5.00018e-07
Gm31224	predicted gene, 31224	513	-9.63138	2.90894	7.81932e-09	5.00018e-07
Gm40770	predicted gene, 40770	1502	-8.16338	1.12127	7.95237e-09	5.06933e-07
Gm40304	predicted gene, 40304	268	-14.8735	8.19709	9.10837e-09	5.78808e-07
Gm34907	predicted gene, 34907	1065	-10.5767	4.13108	1.00748e-08	6.38231e-07
Ryr2	ryanodine receptor 2, cardiac	28790	-2.16084	3.51748	1.11542e-08	7.01391e-07
Faxc	failed axon connections homolog	8362	-12.0861	5.44554	1.11571e-08	7.01391e-07
Mir6919	microRNA 6919	62	-9.05454	1.78074	1.11753e-08	7.01391e-07
Kbtbd12	kelch repeat and BTB (POZ) domain containing 12	9381	-11.1134	5.76604	1.19136e-08	7.45425e-07
Gm44200		662	-3.57705	-0.229052	1.20869e-08	7.53948e-07
Snora15	small nucleolar RNA, H/ACA box 15	131	-10.4681	3.46964	1.2272e-08	7.63155e-07
2010315B03Rik	RIKEN cDNA 2010315B03 gene	3914	-1.46294	3.34337	1.24736e-08	7.73326e-07
Gm12107	predicted gene 12107	889	-7.49208	0.928304	1.3523e-08	8.34192e-07
Gm43747		1330	-7.61152	1.80129	1.35374e-08	8.34192e-07
Stfa1	stefin A1	710	-10.4101	2.77092	1.36142e-08	8.36387e-07
Wdr49	WD repeat domain 49	5513	-7.57595	0.873941	1.38207e-08	8.4652e-07
Urod	uroporphyrinogen decarboxylase	2591	0.816323	4.75748	1.42594e-08	8.70763e-07
Gmnn	geminin	1465	1.19468	4.05073	1.46481e-08	8.91826e-07
Prex2	phosphatidylinositol-3,4,5-trisphosphate-dependent Rac exchange factor 2	16609	-10.3812	2.23183	1.46924e-08	8.91849e-07
Myh14	myosin, heavy polypeptide 14	7273	-6.19234	0.620925	1.48847e-08	9.00832e-07
Gm3336	predicted gene 3336	1151	-7.20905	1.89996	1.51406e-08	9.13603e-07
Sh3rf2	SH3 domain containing ring finger 2	5634	7.09619	1.69553	1.54582e-08	9.30008e-07
Cibar2	CBY1 interacting BAR domain containing 2	1395	-17.282	9.30893	1.60617e-08	9.63463e-07
Mindy4	MINDY lysine 48 deubiquitinase 4	4785	-8.17086	2.22827	1.65165e-08	9.87832e-07
Gm12589	predicted gene 12589	638	-8.30676	2.63648	1.68796e-08	1.00659e-06
5033403F01Rik	RIKEN cDNA 5033403F01 gene	1678	-8.22609	2.26562	1.71412e-08	1.0192e-06
Tmem63c	transmembrane protein 63c	4089	-9.99817	2.53033	1.74494e-08	1.0345e-06
Il22ra2	interleukin 22 receptor, alpha 2	2498	-8.72061	2.47943	1.79318e-08	1.06001e-06
Fyco1	FYVE and coiled-coil domain containing 1	8862	-1.12276	5.12155	1.90148e-08	1.12077e-06
Gm52955		891	-7.44166	1.93961	2.20245e-08	1.29442e-06
Gm15816	predicted gene 15816	1688	2.74287	0.214907	2.24022e-08	1.31282e-06
Gm45358		2305	-14.5071	6.50471	2.27119e-08	1.32714e-06
Gm15893		1559	-4.92482	-1.26838	2.38447e-08	1.38934e-06
Cd55os	CD55 molecule, opposite strand sequence	2438	-1.67905	3.50913	2.507e-08	1.45657e-06
5730507C01Rik	RIKEN cDNA 5730507C01 gene	2542	-7.41021	0.587147	2.59546e-08	1.50366e-06
Gm29458		354	-13.4561	5.30509	2.79098e-08	1.61235e-06
Eif5a2	eukaryotic translation initiation factor 5A2	5027	-2.09527	1.34777	2.9702e-08	1.71102e-06
Rps27-ps1	ribosomal protein S27, pseudogene 1	246	-14.3933	8.08552	3.15469e-08	1.81216e-06
Igkv1-132	immunoglobulin kappa variable 1-132	362	3.20931	0.57678	3.5042e-08	2.00727e-06
Igkv3-12	immunoglobulin kappa variable 3-12	359	2.79134	5.41942	3.53805e-08	2.02096e-06
Igkv6-13	immunoglobulin kappa variable 6-13	359	2.1019	3.94903	3.65669e-08	2.08288e-06
Lpar1	lysophosphatidic acid receptor 1	4289	-6.38123	3.50891	3.86661e-08	2.1963e-06
Rps26-ps1	ribosomal protein S26, pseudogene 1	449	1.91107	2.01051	3.9692e-08	2.24209e-06
F7	coagulation factor VII	1859	-8.01774	5.459	3.96928e-08	2.24209e-06
Gm11831		629	-9.36685	3.14993	4.02567e-08	2.26483e-06
Gypc	glycophorin C	2331	0.904015	4.99765	4.03181e-08	2.26483e-06
Hba-ps4	hemoglobin alpha, pseudogene 4	447	-8.23377	1.96128	4.15453e-08	2.32734e-06
Sulf1	sulfatase 1	11294	-12.8768	5.11704	4.47359e-08	2.49624e-06
Shoc1	shortage in chiasmata 1	5781	-15.0372	7.20554	4.48058e-08	2.49624e-06
Gabrb1	gamma-aminobutyric acid (GABA) A receptor, subunit beta 1	13838	-9.62995	3.92809	4.49582e-08	2.49788e-06
4930445N18Rik	RIKEN cDNA 4930445N18 gene	1922	-8.8112	2.81354	4.51424e-08	2.50128e-06
Gucy2e	guanylate cyclase 2e	9197	6.85284	0.798052	4.67889e-08	2.58547e-06
Prkg1	protein kinase, cGMP-dependent, type I	11036	-17.0966	8.67706	4.73245e-08	2.60797e-06
Des	desmin	3754	-9.83333	2.26915	4.80509e-08	2.64085e-06
Gm45769		1828	-2.843	0.0847563	4.88618e-08	2.67818e-06
Slc6a17	solute carrier family 6 (neurotransmitter transporter), member 17	10283	-11.3554	0.603687	5.06372e-08	2.76803e-06
Gm44185		3307	-8.42209	1.99322	5.20379e-08	2.83697e-06
Gm8184	calpastatin pseudogene	2194	-7.71922	0.545066	5.25204e-08	2.85562e-06
Gm6397	heterogeneous nuclear ribonucleoprotein A3 pseudogene	1069	-9.51831	2.62403	5.27604e-08	2.86102e-06
Mir6920	microRNA 6920	71	-7.14462	-0.596742	5.7219e-08	3.08954e-06
Trav6-2	T cell receptor alpha variable 6-2	341	-7.44077	1.44497	5.72784e-08	3.08954e-06
Gm9028	predicted gene 9028	214	-10.2668	8.33472	5.84913e-08	3.14662e-06
Atad3aos	ATPase family, AAA domain containing 3A, opposite strand	1549	-3.40412	-0.180748	6.02113e-08	3.22691e-06
Gm8814	ferritin light chain 2 pseudogene	535	-8.0026	1.54939	6.03013e-08	3.22691e-06
Fabp3-ps1	fatty acid binding protein 3, muscle and heart, pseudogene 1	402	-8.9608	1.42439	6.24909e-08	3.33531e-06
Naip3-ps1	NLR family, apoptosis inhibitory protein 3, pseudogene 1	1571	-2.68818	1.07514	6.65397e-08	3.54211e-06
Spon2	spondin 2, extracellular matrix protein	2947	-10.7581	4.72625	6.80054e-08	3.61068e-06
Gm17809	conserved helix-loop-helix ubiquitous kinase pseudogene	1420	-3.22778	9.72223	7.07203e-08	3.74504e-06
Nos2	nitric oxide synthase 2, inducible	4439	-10.0944	3.67495	7.16799e-08	3.786e-06
Ldlrad1	low density lipoprotein receptor class A domain containing 1	1093	-7.72029	1.46822	7.39523e-08	3.89591e-06
Mir7042	microRNA 7042	58	-3.14849	4.72729	7.52767e-08	3.95543e-06
Zfp420	zinc finger protein 420	5751	-1.54726	2.65297	7.62095e-08	3.99412e-06
Gm26581		4479	-2.49225	0.330159	7.72564e-08	4.03858e-06
Gm37706		2765	8.83406	1.08879	7.84645e-08	4.09122e-06
Gm5578	BRO1 domain and CAAX motif containing pseudogene	1236	-7.91728	1.60217	7.99835e-08	4.15976e-06
Gm16086	predicted gene 16086	371	-7.21932	-0.0139946	8.21645e-08	4.26228e-06
Prom2	prominin 2	5187	-8.56209	2.224	8.90958e-08	4.61008e-06
Gm15789	heat shock protein 1 (chaperonin) pseudogene	1359	-10.6219	4.15137	9.10198e-08	4.69768e-06
Gm43425		3291	-9.43064	2.48936	9.1881e-08	4.73013e-06
Bpifb4	BPI fold containing family B, member 4	3118	-10.6442	3.24492	1.03232e-07	5.30109e-06
SNORA21B		95	-2.68225	-0.0694027	1.05268e-07	5.392e-06
Synm	synemin, intermediate filament protein	7933	-6.37648	-0.955384	1.14425e-07	5.84632e-06
Zfp26	zinc finger protein 26	14154	-0.871373	4.40719	1.1798e-07	6.01285e-06
Entpd4	ectonucleoside triphosphate diphosphohydrolase 4	8074	-7.43595	1.41957	1.2829e-07	6.52193e-06
Gm42934		1345	-9.59519	1.66202	1.34368e-07	6.81392e-06
Gm23747	predicted gene, 23747	131	-7.50575	0.146703	1.34786e-07	6.81809e-06
Btn2a2	butyrophilin, subfamily 2, member A2	2370	-10.5594	3.4315	1.38876e-07	7.00757e-06
Gm48738		389	-14.4323	4.11544	1.40959e-07	7.09503e-06
Gm17597	predicted gene, 17597	1115	-9.24674	1.16579	1.42886e-07	7.1743e-06
Gm28230		3527	-17.7073	8.86093	1.46118e-07	7.3087e-06
Gm24837	predicted gene, 24837	81	-17.1949	9.10534	1.46336e-07	7.3087e-06
Aldh3a1	aldehyde dehydrogenase family 3, subfamily A1	1942	-9.30322	1.24931	1.46641e-07	7.3087e-06
Zfp975	zinc finger protein 975	4460	-2.11455	1.55728	1.49103e-07	7.41322e-06
Gm5576	predicted pseudogene 5576	1236	-9.91361	3.21613	1.55251e-07	7.70005e-06
Vldlr	very low density lipoprotein receptor	10068	-13.0203	2.51492	1.56267e-07	7.73159e-06
Gm45823		515	-8.80291	0.218118	1.63929e-07	8.09101e-06
Raet1d	retinoic acid early transcript delta	1441	-3.16458	-0.18236	1.65836e-07	8.16533e-06
Gm8055	glyceraldehyde-3-phosphate dehydrogenase pseudogene	1008	9.08319	1.09782	1.69789e-07	8.33539e-06
Glrx5	glutaredoxin 5	3682	0.947646	4.77367	1.7011e-07	8.33539e-06
Hapln4	hyaluronan and proteoglycan link protein 4	3924	-14.9281	7.42636	1.71704e-07	8.39329e-06
Gm26509	predicted gene, 26509	948	-15.0176	9.49875	1.72671e-07	8.4203e-06
Srm	spermidine synthase	1599	0.965524	5.20862	1.73312e-07	8.43134e-06
Rpl38-ps1	ribosomal protein L38, pseudogene 1	215	-9.6328	2.9599	1.7538e-07	8.49504e-06
Gm6578	mitochondrial ribosomal protein L32 pseudogene	984	-16.0804	8.77326	1.75457e-07	8.49504e-06
Gm18943	WW domain containing adaptor with coiled-coil pseudogene	1216	-8.58	2.11585	1.78441e-07	8.61898e-06
Cklf	chemokine-like factor	6124	-0.827891	4.23478	1.79415e-07	8.6455e-06
Ccdc92b	coiled-coil domain containing 92B	4002	-8.31227	2.62521	1.81041e-07	8.70323e-06
Gm13653	predicted gene 13653	483	-9.58128	3.22304	1.84604e-07	8.85361e-06
Gm49380		2964	0.995537	3.90972	1.87075e-07	8.951e-06
Mydgf	myeloid derived growth factor	2222	0.937057	5.2057	1.89662e-07	9.05345e-06
Gm17039	predicted gene 17039	4901	-1.58016	2.07835	1.92729e-07	9.16395e-06
Hmbs	hydroxymethylbilane synthase	3909	1.00757	4.69398	1.92878e-07	9.16395e-06
Rps19-ps4	ribosomal protein S19, pseudogene 4	438	-9.25152	2.8081	1.94241e-07	9.20718e-06
Dnajb14	DnaJ heat shock protein family (Hsp40) member B14	15741	-0.940774	4.28705	1.97438e-07	9.33699e-06
Gm19334	predicted gene, 19334	2152	-18.2006	9.48575	1.98017e-07	9.34263e-06
Rasd2	RASD family, member 2	3176	-10.9113	3.80625	2.00037e-07	9.41608e-06
Smoc2	SPARC related modular calcium binding 2	6951	-10.9608	4.8513	2.0652e-07	9.6988e-06
Gm43690		266	-6.62636	-0.145704	2.07004e-07	9.69916e-06
Gm14231	ribosomal protein L9 pseudogene	592	7.56648	-0.41865	2.10912e-07	9.85951e-06
BE692007	expressed sequence BE692007	5236	-1.14874	5.9172	2.15844e-07	1.00669e-05
Tex22	testis expressed gene 22	1270	-10.77	0.0980238	2.17067e-07	1.01008e-05
Gm49528		780	-9.62265	4.36208	2.19352e-07	1.01838e-05
Vps37d	vacuolar protein sorting 37D	1544	-9.81993	3.20527	2.38904e-07	1.10663e-05
Ddit4	DNA-damage-inducible transcript 4	1755	1.28654	5.09509	2.42352e-07	1.12005e-05
Gm6564	predicted pseudogene 6564	619	-16.7998	9.10141	2.47279e-07	1.14023e-05
Gm37589		3994	-7.1075	-0.00812212	2.59106e-07	1.19206e-05
Galnt17	polypeptide N-acetylgalactosaminyltransferase 17	9405	-10.4466	2.52815	2.68998e-07	1.23478e-05
Gm17651		36	-3.18473	-0.51218	2.76154e-07	1.26477e-05
Aurkb	aurora kinase B	2946	1.08416	4.17314	2.89682e-07	1.32375e-05
Zfp329	zinc finger protein 329	6732	-1.56729	3.49386	2.91717e-07	1.33006e-05
Ephb4	Eph receptor B4	4640	-9.43288	2.36307	2.93798e-07	1.33655e-05
Gm8425	60S ribosomal protein L7a pseudogene	769	-9.62296	2.67999	3.0242e-07	1.3727e-05
Gm44164		2561	-2.36603	0.222001	3.09665e-07	1.40246e-05
Myl4	myosin, light polypeptide 4	4637	1.35189	2.65591	3.28105e-07	1.48267e-05
Gm26771		1082	-7.87936	2.09525	3.34506e-07	1.50824e-05
Gm53033		480	-9.08582	1.71284	3.42312e-07	1.54003e-05
Gm8524	histone H3.3-like	379	-9.84704	2.93445	3.4943e-07	1.56858e-05
4930525G20Rik	RIKEN cDNA 4930525G20 gene	2987	-7.0653	0.308556	3.54806e-07	1.5892e-05
Gm43420		1857	-7.48558	0.374026	3.57456e-07	1.59755e-05
Lrrc2	leucine rich repeat containing 2	3757	-9.11495	2.46319	3.59433e-07	1.60287e-05
Arhgef15	Rho guanine nucleotide exchange factor (GEF) 15	6483	-8.4696	0.950212	3.60417e-07	1.60374e-05
Hbq1b	hemoglobin, theta 1B	725	-8.02892	0.540944	3.64528e-07	1.61849e-05
Gm7467	predicted gene 7467	652	-9.67722	3.677	3.70821e-07	1.64284e-05
Col6a4	collagen, type VI, alpha 4	8526	-9.30305	1.92066	3.80181e-07	1.68065e-05
Gm43197		2583	-2.29326	2.47645	3.85301e-07	1.69959e-05
Zfp879	zinc finger protein 879	2414	-6.87864	-0.023606	4.16435e-07	1.83295e-05
2610008E11Rik	RIKEN cDNA 2610008E11 gene	5940	-1.00835	3.7108	4.26608e-07	1.87367e-05
Gm4968	ribosomal protein S2 pseudogene	858	-7.72458	-0.119051	4.34395e-07	1.90376e-05
Gm43339		1606	-8.83835	0.999908	4.40425e-07	1.92603e-05
Entpd4b	ectonucleoside triphosphate diphosphohydrolase 4B	8074	-7.09184	0.82073	4.41498e-07	1.92658e-05
Gm38292		3045	-17.5891	9.01337	4.55153e-07	1.98192e-05
Gm20559	predicted gene, 20559	4690	-1.25927	6.21561	4.62104e-07	2.00788e-05
Zfp994	zinc finger protein 994	4882	-1.52358	2.30085	4.66578e-07	2.0223e-05
Ahcy	S-adenosylhomocysteine hydrolase	2805	0.832852	4.41987	4.67411e-07	2.0223e-05
Gm15406		936	-8.41452	0.952601	4.74452e-07	2.0484e-05
Runx2os2	runt related transcription factor 2, opposite strand 2	818	-7.8426	0.401435	4.82218e-07	2.07752e-05
Gm35363	predicted gene, 35363	1317	-3.95085	-1.39942	4.90988e-07	2.11083e-05
Galnt4	polypeptide N-acetylgalactosaminyltransferase 4	5089	-0.921868	3.98393	4.92233e-07	2.11172e-05
2900078I11Rik	RIKEN cDNA 2900078I11 gene	999	-7.48893	0.0764902	4.99263e-07	2.13737e-05
H3c7	H3 clustered histone 7	1261	-3.74025	-1.08794	5.06791e-07	2.16504e-05
Btc	betacellulin, epidermal growth factor family member	4520	-10.1818	2.30546	5.11344e-07	2.17991e-05
Ndufb6	NADH:ubiquinone oxidoreductase subunit B6	659	0.916719	4.09485	5.26808e-07	2.2388e-05
Tmem160	transmembrane protein 160	883	1.06561	4.58054	5.2736e-07	2.2388e-05
Zbtb7c	zinc finger and BTB domain containing 7C	4732	-7.023	1.99522	5.42956e-07	2.30021e-05
Ighv10-3	immunoglobulin heavy variable V10-3	377	2.76952	4.06818	5.49944e-07	2.32497e-05
Alad	aminolevulinate, delta-, dehydratase	1871	1.10199	4.17044	5.65643e-07	2.38638e-05
Gm16617	predicted gene, 16617	675	-12.4682	5.51096	5.68889e-07	2.39511e-05
Igkv4-57	immunoglobulin kappa variable 4-57	352	2.19226	4.74618	5.82267e-07	2.44636e-05
Rprd1a	regulation of nuclear pre-mRNA domain containing 1A	6468	-1.13495	3.18983	6.02137e-07	2.52463e-05
Gm37313		290	-15.99	7.26661	6.06495e-07	2.53767e-05
Spc24	SPC24, NDC80 kinetochore complex component, homolog (S. cerevisiae)	2573	1.72017	3.16872	6.08004e-07	2.53813e-05
Gm9354	predicted gene 9354	468	-13.0214	6.79498	6.09102e-07	2.53813e-05
Gm19716	eukaryotic translation initiation factor 4B pseudogene	2073	-8.80435	1.40376	6.1321e-07	2.55003e-05
Dnah6	dynein, axonemal, heavy chain 6	13247	-8.77967	1.89242	6.15272e-07	2.55338e-05
Gm15903	predicted gene 15903	3614	-7.81264	1.14733	6.41561e-07	2.65705e-05
Ighv2-3	immunoglobulin heavy variable 2-3	347	1.96274	4.17504	6.46285e-07	2.67118e-05
Olfr101	olfactory receptor 101	3081	-7.70281	0.300769	6.52098e-07	2.68974e-05
Kpna2	karyopherin (importin) alpha 2	2873	0.874964	5.17979	6.54753e-07	2.69522e-05
Zfp950	zinc finger protein 950	10615	-0.940251	4.6008	6.56386e-07	2.69648e-05
Gm37397		2842	-3.28844	-0.38915	6.588e-07	2.70095e-05
Gm37499		3478	-7.14597	0.209868	6.63928e-07	2.71649e-05
Kdelr2	KDEL (Lys-Asp-Glu-Leu) endoplasmic reticulum protein retention receptor 2	1829	0.889125	5.20239	6.7655e-07	2.76258e-05
Ebp	phenylalkylamine Ca2+ antagonist (emopamil) binding protein	2310	0.766687	5.05145	6.90672e-07	2.81459e-05
Gm31728	predicted gene, 31728	435	7.72344	1.01895	7.1331e-07	2.90103e-05
Lamc2	laminin, gamma 2	8039	-11.1619	4.21823	7.17399e-07	2.91184e-05
Thbs4	thrombospondin 4	3289	-8.33117	1.69755	7.25553e-07	2.93907e-05
Zcchc24	zinc finger, CCHC domain containing 24	4557	-0.926078	5.50031	7.30281e-07	2.9503e-05
Grin1	glutamate receptor, ionotropic, NMDA1 (zeta 1)	9700	-13.0033	5.39152	7.31229e-07	2.9503e-05
Gm3787	predicted gene 3787	690	-9.00282	1.45169	7.66448e-07	3.08628e-05
Gm37475		1015	-8.19524	1.94562	7.87059e-07	3.16301e-05
Gm11688		308	-2.52224	0.00141839	7.96789e-07	3.1958e-05
Gm27194		2936	-2.92687	-0.598179	8.09923e-07	3.23978e-05
Pelo	pelota mRNA surveillance and ribosome rescue factor	1600	0.870038	3.72322	8.10941e-07	3.23978e-05
Gm12259		328	-10.3147	2.40909	8.34822e-07	3.32865e-05
Gm37069		4142	-17.943	9.25835	8.37362e-07	3.33224e-05
Gm26714		1655	-8.73043	3.18233	8.4277e-07	3.34721e-05
Gm12305		407	-10.3951	-0.238912	8.58432e-07	3.40277e-05
B3gnt6	UDP-GlcNAc:betaGal beta-1,3-N-acetylglucosaminyltransferase 6 (core 3 synthase)	2371	-8.70896	1.70957	8.63e-07	3.41422e-05
Igkv1-108	immunoglobulin kappa variable 1-108	298	-7.90752	8.41097	8.7463e-07	3.4529e-05
Gm42928		3339	-1.17542	3.09417	8.76173e-07	3.4529e-05
Gm12946		519	-9.25235	1.53195	8.95699e-07	3.52302e-05
Trim15	tripartite motif-containing 15	1961	-3.22436	0.503202	9.00699e-07	3.53585e-05
Gm4152	predicted gene 4152	276	-7.00908	1.40607	9.04941e-07	3.54566e-05
Zfp974	zinc finger protein 974	7518	-1.6063	1.99333	9.11577e-07	3.56479e-05
Igsf5	immunoglobulin superfamily, member 5	2523	-8.48639	1.47928	9.28365e-07	3.61815e-05
Sike1	suppressor of IKBKE 1	10296	-0.86106	5.52929	9.2878e-07	3.61815e-05
Tasor	transcription activation suppressor	13627	-0.864081	5.44488	9.31277e-07	3.62094e-05
Hcrtr2	hypocretin (orexin) receptor 2	6162	-1.91769	4.81613	9.36689e-07	3.62825e-05
BC025920	zinc finger protein pseudogene	3306	-1.60616	1.83162	9.36725e-07	3.62825e-05
Csrp1	cysteine and glycine-rich protein 1	1956	0.911268	5.75172	9.47295e-07	3.66221e-05
Igkv5-37	immunoglobulin kappa variable 5-37	359	-5.85945	2.48973	9.57058e-07	3.69293e-05
Chrna9	cholinergic receptor, nicotinic, alpha polypeptide 9	3026	-10.7542	3.83855	9.76484e-07	3.75798e-05
Gm15897	tyrosine-protein kinase SgK223 pseudogene	1486	-8.73344	0.687987	9.77611e-07	3.75798e-05
Gm19056	meteorin, glial cell differentiation regulator-like pseudogene	797	-9.1426	1.06162	9.96246e-07	3.82239e-05
Rpl30-ps9	ribosomal protein L30, pseudogene 9	345	-14.9121	8.35386	9.98444e-07	3.82361e-05
D930048N14Rik	RIKEN cDNA D930048N14 gene	3429	-1.77894	1.75167	1.01798e-06	3.89111e-05
Actl7b	actin-like 7b	1439	-10.6216	3.45888	1.03707e-06	3.95664e-05
Elac1	elaC ribonuclease Z 1	4971	-0.831386	4.44408	1.04998e-06	3.99837e-05
Gm23946	predicted gene, 23946	197	-11.5729	4.54825	1.07993e-06	4.10473e-05
Gm18001	ribosomal protein S2 pseudogene	688	-9.51966	2.71554	1.08269e-06	4.10755e-05
Gm10774	polymerase (RNA) II (DNA directed) polypeptide L pseudogene	204	-8.92349	2.55384	1.08863e-06	4.11651e-05
Gm43198		326	-1.17345	3.06696	1.0891e-06	4.11651e-05
Zfp626	zinc finger protein 626	5329	-1.17414	3.27629	1.09883e-06	4.14557e-05
A930030B08Rik	RIKEN cDNA A930030B08 gene	3965	-17.4686	10.2407	1.11825e-06	4.21104e-05
Rps27l	ribosomal protein S27-like	816	1.03539	5.11273	1.14452e-06	4.30199e-05
Cdhr2	cadherin-related family member 2	4129	-8.49111	3.11608	1.15605e-06	4.33733e-05
Hgd	homogentisate 1, 2-dioxygenase	2615	-10.3238	3.54621	1.15866e-06	4.3391e-05
Rrm2	ribonucleotide reductase M2	2771	1.32876	5.14353	1.17511e-06	4.39052e-05
Gm15154		366	-3.08508	-0.746221	1.17671e-06	4.39052e-05
Mlf1	myeloid leukemia factor 1	1719	3.19721	0.544101	1.1891e-06	4.42864e-05
ENSMUSG00002076529		109	-6.60134	1.52514	1.20977e-06	4.49738e-05
Gm15270	predicted gene 15270	2053	-10.6749	3.61618	1.21833e-06	4.52094e-05
Nbeal1	neurobeachin like 1	28441	-1.04562	3.74219	1.22246e-06	4.52799e-05
Tyms	thymidylate synthase	6089	1.21949	3.88187	1.23612e-06	4.56724e-05
Gm34319	predicted gene, 34319	676	-2.75484	1.97103	1.23755e-06	4.56724e-05
Pxmp2	peroxisomal membrane protein 2	1200	1.92415	0.575857	1.25149e-06	4.60635e-05
Mir6956	microRNA 6956	62	-9.08299	1.9236	1.25267e-06	4.60635e-05
Lpp	LIM domain containing preferred translocation partner in lipoma	22046	-0.894141	4.86863	1.27957e-06	4.69676e-05
Gm37292	predicted gene, 37292	758	-9.61131	2.58705	1.29321e-06	4.73829e-05
Afap1	actin filament associated protein 1	12651	-1.33667	2.17402	1.32557e-06	4.84811e-05
Gm45237		2552	-10.8285	0.580193	1.33729e-06	4.8822e-05
9530056K15Rik	RIKEN cDNA 9530056K15 gene	2631	-9.91667	6.18394	1.38609e-06	5.04852e-05
Ada	adenosine deaminase	2002	1.31927	3.47694	1.38781e-06	5.04852e-05
Gm37083	predicted gene, 37083	711	-8.8217	1.00077	1.39124e-06	5.05196e-05
Gm47260		3105	-1.39653	2.26819	1.39418e-06	5.0536e-05
Ly6i	lymphocyte antigen 6 complex, locus I	1156	1.6842	2.54276	1.41544e-06	5.12153e-05
Ccdc159	coiled-coil domain containing 159	2183	-9.66726	2.4146	1.41815e-06	5.12222e-05
Gm9432	nucleolar protein 56 pseudogene	759	-14.1607	6.43845	1.44178e-06	5.19833e-05
Gm7936	predicted pseudogene 7936	370	-9.25348	3.90119	1.4525e-06	5.22772e-05
Gm47980		2921	-10.3376	4.00233	1.47133e-06	5.27707e-05
Trim66	tripartite motif-containing 66	10125	-10.6992	4.06102	1.4714e-06	5.27707e-05
4933424G06Rik	RIKEN cDNA 4933424G06 gene	1744	-8.56398	0.571187	1.4765e-06	5.28603e-05
Gm44170		549	0.968008	5.79265	1.51517e-06	5.41145e-05
Ccl8	chemokine (C-C motif) ligand 8	511	8.13613	0.181019	1.51686e-06	5.41145e-05
Gm45694		3251	-2.11986	1.26379	1.53293e-06	5.45923e-05
2410003L11Rik	RIKEN cDNA 2410003L11 gene	1144	-9.38649	1.09033	1.55107e-06	5.51415e-05
Bgn	biglycan	6099	-10.4185	3.34055	1.57274e-06	5.58146e-05
Gm47252	predicted gene, 47252	611	-11.651	4.94068	1.57599e-06	5.58324e-05
Stx17	syntaxin 17	5935	-0.766308	4.80911	1.61906e-06	5.72586e-05
Gm10076	ribosomal protein L41 pseudogene	384	1.32884	3.3318	1.66107e-06	5.86421e-05
1700055D18Rik	RIKEN cDNA 1700055D18 gene	3720	-1.99683	0.529367	1.67206e-06	5.8928e-05
ENSMUSG00002074852		167	-10.6432	2.62075	1.69096e-06	5.94907e-05
Slc8a2	solute carrier family 8 (sodium/calcium exchanger), member 2	5261	-2.28289	-0.322293	1.70573e-06	5.99069e-05
Gm50023		384	-9.53141	2.21797	1.71366e-06	6.00816e-05
Gm38405	predicted gene, 38405	1481	-8.75085	0.719436	1.73373e-06	6.06805e-05
Bc1	brain cytoplasmic RNA 1	168	2.81194	0.0909416	1.75738e-06	6.14025e-05
1700086P04Rik	RIKEN cDNA 1700086P04 gene	1009	-14.1439	8.06084	1.7678e-06	6.16608e-05
Lratd2	LRAT domain containing 1	5926	-0.885854	3.93747	1.79633e-06	6.25485e-05
Mir7020	microRNA 7020	70	-16.3126	7.90018	1.82532e-06	6.34494e-05
Nhp2	NHP2 ribonucleoprotein	1146	0.920792	5.06935	1.84286e-06	6.39499e-05
Gm47127		1228	-8.44012	0.247668	1.84708e-06	6.3987e-05
Pira13	paired-Ig-like receptor A13	2182	-1.41918	2.38518	1.85959e-06	6.43108e-05
Fam171a1	family with sequence similarity 171, member A1	4442	-2.54552	2.62647	1.88172e-06	6.49656e-05
4933408J17Rik	RIKEN cDNA 4933408J17 gene	1859	0.851645	4.36462	1.88915e-06	6.51118e-05
Prdx3	peroxiredoxin 3	1478	0.713135	5.42117	1.91336e-06	6.58346e-05
Gm18194	zinc finger protein 329 pseudogene	3442	-2.61357	-0.471057	1.94735e-06	6.68907e-05
1110003F10Rik	RIKEN cDNA 1110003F10 gene	767	-7.67131	0.94657	2.01778e-06	6.91933e-05
Rab39	RAB39, member RAS oncogene family	2971	-1.52603	2.35218	2.02359e-06	6.92757e-05
Cemip	cell migration inducing protein, hyaluronan binding	12232	-14.1373	14.0988	2.03105e-06	6.93388e-05
Dusp7	dual specificity phosphatase 7	3356	-0.807115	5.13374	2.03226e-06	6.93388e-05
Zfp943	zinc finger prtoein 943	4786	-1.19266	3.40757	2.05839e-06	7.01127e-05
Tmem245	transmembrane protein 245	17090	-0.695457	5.30453	2.08121e-06	7.07717e-05
Gm20538		225	0.82051	4.74202	2.15099e-06	7.30223e-05
Gabarapl1	gamma-aminobutyric acid (GABA) A receptor-associated protein-like 1	2013	0.885149	4.34949	2.17987e-06	7.38793e-05
Matn1	matrilin 1, cartilage matrix protein	2001	-8.69687	2.52873	2.19524e-06	7.42765e-05
Fam177a2	family with sequence similarity 177 member A2	3863	-6.4799	-1.02204	2.21635e-06	7.48113e-05
Krtcap2	keratinocyte associated protein 2	1522	0.898556	5.45813	2.2184e-06	7.48113e-05
Zfp113	zinc finger protein 113	6754	-1.20165	2.94678	2.25728e-06	7.59962e-05
Traj28	T cell receptor alpha joining 28	65	-7.53288	1.18641	2.26456e-06	7.61153e-05
Pdzd9	PDZ domain containing 9	2180	0.834386	4.1129	2.31397e-06	7.75739e-05
Gm12230	40S ribosomal protein S11-like	454	-8.80763	1.89864	2.31558e-06	7.75739e-05
Zbtb34	zinc finger and BTB domain containing 34	6604	-0.906991	3.95813	2.37301e-06	7.9367e-05
Cxcr3	chemokine (C-X-C motif) receptor 3	1731	1.00788	4.69829	2.38124e-06	7.95117e-05
Kcnq3	potassium voltage-gated channel, subfamily Q, member 3	14708	-8.09863	0.481647	2.39236e-06	7.97519e-05
Itga8	integrin alpha 8	7368	-2.84097	-0.95813	2.41589e-06	8.04044e-05
Rufy2	RUN and FYVE domain-containing 2	8108	-0.768657	4.72412	2.42232e-06	8.04869e-05
Btnl5-ps	butyrophilin-like 5, pseudogene	2129	-9.50853	1.89157	2.44032e-06	8.09526e-05
Fzd1	frizzled class receptor 1	4197	-2.15963	4.22301	2.44838e-06	8.10875e-05
Dnaaf8	dynein axonemal assembly factor 8	3444	-2.06752	0.309244	2.4534e-06	8.11219e-05
Gm42548		3933	-15.228	6.58537	2.50857e-06	8.28112e-05
5_8S_rRNA		291	-6.04176	1.97111	2.51883e-06	8.29186e-05
Gm20421		672	-2.03255	0.291399	2.51998e-06	8.29186e-05
Hsd17b1	hydroxysteroid (17-beta) dehydrogenase 1	1339	-2.37784	-0.14431	2.56809e-06	8.43653e-05
Ccne1	cyclin E1	2662	1.10803	3.79687	2.57335e-06	8.4385e-05
6720483E21Rik	RIKEN cDNA 6720483E21 gene	1120	8.33325	0.346444	2.57699e-06	8.4385e-05
Gm43484		5966	-10.1371	4.2713	2.61219e-06	8.54002e-05
Ubald2	UBA-like domain containing 2	1532	0.784185	4.73202	2.64655e-06	8.63845e-05
Gm2093	predicted gene 2093	3526	-9.93002	3.21195	2.66375e-06	8.68068e-05
Nfib	nuclear factor I/B	14957	-9.12325	1.9979	2.67762e-06	8.7119e-05
Lig1	ligase I, DNA, ATP-dependent	4227	1.01386	5.42794	2.76905e-06	8.99498e-05
Gm12061	predicted gene 12061	479	-2.23296	0.399	2.84746e-06	9.23494e-05
Mir181a-1hg	Mir181a-1 and Mir181b-1 host gene	3388	-10.9839	2.56686	2.8824e-06	9.33337e-05
Gm49376		367	-2.11057	0.505202	2.93445e-06	9.48681e-05
Gm43005		648	-11.974	1.21112	2.94654e-06	9.51076e-05
9930120I10Rik	RIKEN cDNA 9930120I10 gene	865	-2.46184	0.0169005	2.99197e-06	9.64211e-05
Gm6286	ribosomal protein L7A pseudogene	762	-6.13192	1.7942	3.02195e-06	9.72331e-05
Ighv1-24	immunoglobulin heavy variable V1-24	351	-7.47838	0.0486164	3.06638e-06	9.85068e-05
Gm12796	predicted gene 12796	344	-7.62366	0.678691	3.07662e-06	9.868e-05
Gm37074		1843	-6.66645	-0.859524	3.1109e-06	9.96224e-05
Trim65	tripartite motif-containing 65	5883	-0.832186	5.10571	3.19122e-06	0.000101902
Gm35019	predicted gene, 35019	2265	-3.11829	5.86908	3.1921e-06	0.000101902
A330032B11Rik	RIKEN cDNA A330032B11 gene	1919	-6.95088	2.84819	3.41114e-06	0.000108723
Ndufa11	NADH:ubiquinone oxidoreductase subunit A11	1092	0.831581	4.70192	3.43233e-06	0.000109225
Trav13n-1	T cell receptor alpha variable 13N-1	331	-9.0018	2.71014	3.43762e-06	0.000109225
Gm3320	myeloblastosis oncogene-like 2 pseudogene	1031	-9.12853	4.36966	3.44859e-06	0.000109402
Gm37226		3255	-7.53617	-0.00919262	3.47567e-06	0.00011009
Gm37277		1111	-8.65287	3.25623	3.52441e-06	0.000111415
Cdkl4	cyclin-dependent kinase-like 4	3341	-2.21797	0.00140678	3.52846e-06	0.000111415
Gm50145		538	-15.8065	7.64582	3.54147e-06	0.000111491
Tex14	testis expressed gene 14	5014	-2.32488	2.83086	3.54182e-06	0.000111491
Gm38372		4028	-2.96448	0.34092	3.62e-06	0.000113775
Tlr11	toll-like receptor 11	3274	-1.97855	1.25144	3.63035e-06	0.000113925
Itga9	integrin alpha 9	7691	-1.10384	4.52543	3.70787e-06	0.000116178
Gm46565	predicted gene, 46565	2960	-8.37781	8.1332	3.75197e-06	0.000117379
Invs	inversin	11431	-0.735532	4.13476	3.75946e-06	0.000117432
AI987944	expressed sequence AI987944	4009	-0.892646	3.65228	3.85232e-06	0.000120149
Gm23908	predicted gene, 23908	132	-12.9192	7.96817	4.03292e-06	0.000125574
Tfcp2l1	transcription factor CP2-like 1	9438	-9.79685	2.61616	4.03863e-06	0.000125574
Myo16	myosin XVI	7910	-7.97393	0.0462187	4.20538e-06	0.000130462
Gm26657		1308	-10.6183	3.29996	4.20865e-06	0.000130462
Cnpy2	canopy FGF signaling regulator 2	1740	0.936591	5.06333	4.23249e-06	0.000131001
Mir686	microRNA 686	109	0.832317	3.96824	4.24455e-06	0.000131175
Gm14327	predicted gene 14327	1451	-14.2248	7.55062	4.27237e-06	0.000131748
Zfp652os	zinc finger protein 652, opposite strand	537	-6.88303	0.0873683	4.27607e-06	0.000131748
Gm6598	predicted gene 6598	2615	1.40887	2.14111	4.4149e-06	0.000135623
Rps19-ps2	ribosomal protein S19, pseudogene 2	438	-2.24261	0.187511	4.41518e-06	0.000135623
Pank3	pantothenate kinase 3	7376	-0.766203	4.9372	4.48025e-06	0.000137415
Gm8935	predicted pseudogene 8935	2798	-7.83037	1.58319	4.51512e-06	0.000138276
Scfd2	Sec1 family domain containing 2	8196	0.914047	3.70227	4.53254e-06	0.0001386
Gm9703	predicted gene 9703	346	-7.70923	3.34939	4.56875e-06	0.000139498
Oas1g	2'-5' oligoadenylate synthetase 1G	2340	1.3774	3.69502	4.69259e-06	0.000143064
Mfap2	microfibrillar-associated protein 2	1211	-5.59065	-0.64539	4.71527e-06	0.00014354
Selenos	selenoprotein S	1477	0.814275	5.62928	4.76331e-06	0.000144786
Zfp608	zinc finger protein 608	8513	-0.807161	4.97617	4.82526e-06	0.00014645
Tlr9	toll-like receptor 9	3478	-1.01541	5.06859	4.94186e-06	0.000149766
Gm26180	predicted gene, 26180	107	-7.70013	1.43763	4.95613e-06	0.000149975
Gm43573		570	-8.80569	2.06921	5.00931e-06	0.000151359
Mea1	male enhanced antigen 1	1844	0.631615	5.33023	5.06333e-06	0.000152764
Gpat2	glycerol-3-phosphate acyltransferase 2, mitochondrial	2628	3.25439	-0.552488	5.08687e-06	0.000153247
Zfp81	zinc finger protein 81	6790	-1.08399	3.11377	5.23043e-06	0.000157338
Gm17110		735	7.28678	0.126602	5.24329e-06	0.000157492
Gm16092		2405	-2.26191	0.161147	5.40802e-06	0.000162201
Gm43180		2886	-14.2268	5.30519	5.44281e-06	0.000163004
Banf2os	barrier to autointegration factor 2, opposite strand	836	-9.45835	3.02725	5.47051e-06	0.000163593
Gm7008	predicted gene 7008	1524	1.09641	2.87461	5.50878e-06	0.000164495
Gm36602	predicted gene, 36602	2621	-6.85877	0.0105708	5.5408e-06	0.000165209
Gm10736	predicted gene 10736	78	1.07657	5.48506	5.56803e-06	0.000165777
Rpl41	ribosomal protein L41	1168	1.32191	8.96597	5.66416e-06	0.000168393
Gm9830	family with sequence similarity 103, member A1 pseudogene	357	-14.1483	5.99099	5.77948e-06	0.000171426
Gm6104	high mobility group box 3 pseudogene	603	-15.8988	8.25339	5.78303e-06	0.000171426
Ccnf	cyclin F	7800	1.23278	3.38345	5.84759e-06	0.000173087
Gm22573	predicted gene, 22573	102	-2.78732	-0.908749	5.9066e-06	0.000174579
Pih1d2	PIH1 domain containing 2	2813	-2.75163	-0.71019	5.9226e-06	0.000174798
Tmem190	transmembrane protein 190	871	-10.3892	2.96042	6.02908e-06	0.000177683
4930478L05Rik	RIKEN cDNA 4930478L05 gene	1880	-9.65294	2.82735	6.05091e-06	0.000178068
Gstp1	glutathione S-transferase, pi 1	1548	0.811167	5.23153	6.08313e-06	0.000178758
Dgkeos	diacylglycerol kinase, epsilon, opposite strand	2133	-8.2199	1.45781	6.15542e-06	0.000180538
Gm23205	predicted gene, 23205	103	-6.91331	0.43634	6.16999e-06	0.000180538
Gm9349	predicted gene 9349	356	-6.65743	1.65719	6.17033e-06	0.000180538
Gm16216		1111	-8.62023	2.551	6.21337e-06	0.000181536
Ubac1	ubiquitin associated domain containing 1	2632	0.671689	4.7621	6.25506e-06	0.000182492
Gm13238	carnitine deficiency-associated gene expressed in ventricle 3 pseudogene	780	-8.56389	1.24898	6.32806e-06	0.000184357
4932441J04Rik	RIKEN cDNA 4932441J04 gene	4716	6.75906	-0.306615	6.37395e-06	0.000185428
Gm43421		2905	-15.2867	8.24864	6.54088e-06	0.000190012
Adam22	a disintegrin and metallopeptidase domain 22	14348	-1.72452	1.09246	6.55249e-06	0.000190078
Gm16341	predicted gene 16341	377	-1.93487	0.100935	6.57547e-06	0.000190473
Serping1	serine (or cysteine) peptidase inhibitor, clade G, member 1	2325	4.86668	1.22946	6.62604e-06	0.000191665
Gm49326		126	-7.19865	0.917302	6.65991e-06	0.000192371
Gm15790	nucleoporin 54 pseudogene	1251	-8.91926	2.23831	6.7438e-06	0.000194518
Plk1	polo like kinase 1	2199	1.26738	3.93053	6.76355e-06	0.000194811
Ssr2	signal sequence receptor, beta	1864	1.15223	6.17078	6.80328e-06	0.000195678
Gm19552	predicted gene, 19552	2833	-14.5918	6.97755	6.8218e-06	0.000195934
Gm9873	predicted gene 9873	1361	-8.36507	4.29268	6.84324e-06	0.000196272
Vmn2r97	vomeronasal 2, receptor 97	14819	-1.1159	3.61035	6.8861e-06	0.000197224
Uqcrq	ubiquinol-cytochrome c reductase, complex III subunit VII	1831	0.907597	5.471	6.91777e-06	0.000197852
Gan	giant axonal neuropathy	13463	-0.825169	4.24988	7.11924e-06	0.000203328
C430049B03Rik	RIKEN cDNA C430049B03 gene	1610	-5.69294	1.40775	7.18621e-06	0.000204831
Gm48435		1029	-9.64129	4.08116	7.19202e-06	0.000204831
2810410L24Rik	RIKEN cDNA 2810410L24 gene	3028	-9.22653	1.42167	7.25512e-06	0.00020634
Gm21104	chemokine (C-C motif) ligand 19, pseudogene	745	-7.3467	-0.508033	7.28228e-06	0.000206726
Pafah1b3	platelet-activating factor acetylhydrolase, isoform 1b, subunit 3	2107	0.99902	4.92719	7.28903e-06	0.000206726
Cpox	coproporphyrinogen oxidase	6661	0.943073	4.46507	7.32288e-06	0.000207397
Gm6426	ribosomal protein SA pseudogene	854	-14.3074	6.15149	7.38454e-06	0.000208852
Gm8483	enolase 1, alpha non-neuron pseudogene	1284	-13.8152	4.90501	7.41836e-06	0.000209517
Gm49871		1068	-3.32461	-0.925598	7.48081e-06	0.000210988
Flt3	FMS-like tyrosine kinase 3	6176	-1.02157	3.97965	7.63222e-06	0.00021496
Capn11	calpain 11	2708	-12.8527	6.89991	7.66193e-06	0.000215256
Shroom3	shroom family member 3	13247	-3.28696	-0.856576	7.66388e-06	0.000215256
A230108P19Rik	RIKEN cDNA A230108P19 gene	2500	-10.2745	5.97398	7.67831e-06	0.000215363
Gm45081		572	-7.72422	4.05823	7.72998e-06	0.000216514
Acvr1b	activin A receptor, type 1B	4418	-0.669407	4.88524	7.78646e-06	0.000217796
Igkv4-55	immunoglobulin kappa variable 4-55	379	-2.33309	5.65007	7.81768e-06	0.000218369
Gm9568	glyceraldehyde-3-phosphate dehydrogenase pseudogene	1008	-13.3775	4.47969	7.89904e-06	0.000220339
Spcs1	signal peptidase complex subunit 1 homolog (S. cerevisiae)	1546	0.854635	5.53323	7.9383e-06	0.000221123
Atp5g1	ATP synthase, H+ transporting, mitochondrial F0 complex, subunit C1 (subunit 9)	4912	0.891327	5.48088	7.9489e-06	0.000221123
Akt3	thymoma viral proto-oncogene 3	5124	-0.77063	5.31473	8.03266e-06	0.000223148
Nkd1	naked cuticle 1	4558	-9.68116	3.03936	8.04873e-06	0.000223289
Gm49731		1734	-14.6198	6.85788	8.12684e-06	0.000225149
Drc3	dynein regulatory complex subunit 3	4519	3.81224	-1.1455	8.27106e-06	0.000228481
Mkx	mohawk homeobox	4095	-8.32697	0.762673	8.27205e-06	0.000228481
Klhl18	kelch-like 18	7021	-0.673113	5.4089	8.2808e-06	0.000228481
Isg20	interferon-stimulated protein	1860	1.1351	4.0584	8.33949e-06	0.000229788
Amph	amphiphysin	5041	-9.4577	2.85042	8.5058e-06	0.000234053
Gm4734	60S ribosomal protein L7 pseudogene	777	6.28341	-0.722039	8.58752e-06	0.000235806
Gm7115	ring finger protein 175 pseudogene	948	5.39722	0.7293	8.5927e-06	0.000235806
Gm12999		485	0.91528	4.86989	8.62496e-06	0.000236354
Bend4	BEN domain containing 4	9886	-1.2587	3.081	8.63589e-06	0.000236354
ENSMUSG00002075935		121	-8.97425	2.59009	8.94043e-06	0.00024436
Gm15911		809	-1.75205	1.22353	8.96685e-06	0.000244753
Hoxd4	homeobox D4	2948	-9.15902	0.94907	9.04675e-06	0.000246603
Gm49395		1724	0.903566	3.14225	9.11292e-06	0.000248074
Mir8108	microRNA 8108	109	-1.71804	1.40679	9.19625e-06	0.000250008
Cdk1	cyclin-dependent kinase 1	4934	1.35511	4.3401	9.22467e-06	0.000250446
Gm23111	predicted gene, 23111	105	-15.208	7.82488	9.26324e-06	0.000251157
Prm1	protamine 1	571	-7.35021	1.31811	9.35002e-06	0.000253173
Dio3os	deiodinase, iodothyronine type III, opposite strand	1683	-6.78506	-0.657207	9.48328e-06	0.000256408
Cep295	centrosomal protein 295	16238	-0.766007	4.89734	9.49471e-06	0.000256408
Vmn2r84	vomeronasal 2, receptor 84	11667	-2.34834	-0.185942	9.64084e-06	0.000260009
Gm37786		3225	-15.5359	7.37548	9.66169e-06	0.000260226
Gm12064		533	-15.0146	6.5892	9.67936e-06	0.000260357
Gm49450		899	0.722019	5.7546	9.81209e-06	0.000263578
Mir7652	microRNA 7652	56	-2.58915	-0.644867	9.89967e-06	0.00026558
Grm4	glutamate receptor, metabotropic 4	5977	-9.48337	1.85645	9.94603e-06	0.000266472
Vmn1r88	vomeronasal 1 receptor, 88	9118	-9.63807	3.25209	9.97961e-06	0.000266677
Gm4879	WD repeat domain 12 pseudogene	1272	-9.63807	3.25209	9.97991e-06	0.000266677
Ly6c2	lymphocyte antigen 6 complex, locus C2	2740	1.34542	6.67601	1.00592e-05	0.000268444
Gm49331		1214	-2.03941	1.23153	1.0078e-05	0.000268591
Gm18828	predicted gene, 18828	1012	-8.36356	0.969286	1.00957e-05	0.000268712
Zfp526	zinc finger protein 526	3380	-1.19304	3.10556	1.01256e-05	0.000269155
Hmgb1-ps8	high mobility group box 1, pseudogene 8	626	-1.57024	2.61328	1.02587e-05	0.000272339
Gm42793		1252	2.59365	0.31855	1.03639e-05	0.000274738
Gm7542	prohibitin pseudogene	777	-8.49514	3.70521	1.03761e-05	0.000274738
Nans	N-acetylneuraminic acid synthase (sialic acid synthase)	4581	0.864214	5.94723	1.04905e-05	0.000277406
Elof1	ELF1 homolog, elongation factor 1	1702	0.730387	4.27669	1.05213e-05	0.000277859
Cks1b	CDC28 protein kinase 1b	1126	1.38199	4.03374	1.05762e-05	0.000278945
Gm13383	predicted gene 13383	1171	-8.21594	2.14292	1.06397e-05	0.000280258
Mak	male germ cell-associated kinase	7592	-15.3657	7.47861	1.07087e-05	0.000281709
Thop1	thimet oligopeptidase 1	5059	0.782309	3.80617	1.07875e-05	0.000283053
Gm47238		404	-7.71918	-0.171206	1.07876e-05	0.000283053
Cox5b-ps	cytochrome c oxidase subunit 5B, pseudogene	390	1.97433	0.431111	1.08347e-05	0.000283922
Rnu12	RNA U12, small nuclear	151	-8.45049	0.827744	1.10351e-05	0.000288801
Rnf186	ring finger protein 186	1254	-8.49592	0.810464	1.11007e-05	0.000290146
Cyp27a1	cytochrome P450, family 27, subfamily a, polypeptide 1	2173	-0.89652	4.86578	1.12212e-05	0.000292918
Fam135b	family with sequence similarity 135, member B	19492	-16.3884	9.53917	1.14454e-05	0.000298386
Erich6	glutamate rich 6	2195	-16.5803	9.00056	1.1527e-05	0.00030013
1600029O15Rik	ribosomal protein L17 pseudogene	1809	-6.88889	3.01404	1.15536e-05	0.000300438
Kctd14	potassium channel tetramerisation domain containing 14	2568	-1.48364	2.52705	1.15792e-05	0.000300719
Gm16559	predicted gene 16559	1564	7.40294	1.4651	1.17085e-05	0.000303688
Gm16068	predicted gene 16068	504	-9.26066	3.97266	1.19714e-05	0.000310113
Sema3a	sema domain, immunoglobulin domain (Ig), short basic domain, secreted, (semaphorin) 3A	13868	-8.77469	3.82622	1.20058e-05	0.000310608
4930517G19Rik	RIKEN cDNA 4930517G19 gene	1676	-11.188	2.37657	1.21128e-05	0.000312977
Ifi27l2a	interferon, alpha-inducible protein 27 like 2A	463	1.52799	6.93887	1.21303e-05	0.000313034
Gm37349		624	-8.24252	0.125127	1.21821e-05	0.000313971
AW549877	expressed sequence AW549877	5199	-0.980378	5.54118	1.22721e-05	0.000315891
Gm44116		1525	-12.032	5.04673	1.23038e-05	0.000316306
Cdc34	cell division cycle 34	1572	0.72442	5.54133	1.26055e-05	0.000323654
Saa3	serum amyloid A 3	2606	-3.33587	11.2996	1.28075e-05	0.000328425
Gm5982	ribosomal protein L18 pseudogene	512	-13.394	4.40705	1.29507e-05	0.000331436
Gm13216	ribosomal protein L19 pseudogene	591	-8.74989	3.0519	1.29614e-05	0.000331436
Bad	BCL2-associated agonist of cell death	2558	0.812868	4.06157	1.29739e-05	0.000331436
Sh3pxd2a	SH3 and PX domains 2A	11593	-0.953174	5.14104	1.30166e-05	0.00033211
Zscan30	zinc finger and SCAN domain containing 30	2474	-1.78719	0.761537	1.3126e-05	0.000334482
Iqank1	IQ motif and ankyrin repeat containing 1	3348	-7.50091	0.496059	1.32652e-05	0.000337606
Ppa1	pyrophosphatase (inorganic) 1	2902	1.00597	4.58723	1.33733e-05	0.000339934
Ndufb9	NADH:ubiquinone oxidoreductase subunit B9	1031	0.933643	5.51367	1.34704e-05	0.000341972
A830008E24Rik	RIKEN cDNA A830008E24 gene	5637	-9.49381	2.35392	1.3507e-05	0.000342474
1110065P20Rik	RIKEN cDNA 1110065P20 gene	2069	0.822941	3.47107	1.39102e-05	0.000352259
Slc16a7	solute carrier family 16 (monocarboxylic acid transporters), member 7	11839	-1.22591	3.48828	1.40783e-05	0.000356073
Gm43514		424	-14.7403	5.97921	1.44921e-05	0.000366084
D630008O14Rik	RIKEN cDNA D630008O14 gene	2056	-1.06793	3.16318	1.47245e-05	0.000371491
Gpr141b	G protein-coupled receptor 141B	2764	-3.5567	0.92834	1.49362e-05	0.000376365
Gm7684	membrane-associated ring finger (C3HC4) 5 pseudogene	829	-8.09093	1.07715	1.5015e-05	0.000377872
Gm37969		3409	-8.3194	0.636405	1.50331e-05	0.000377872
Ighv2-9	immunoglobulin heavy variable 2-9	362	-1.93999	3.87282	1.51858e-05	0.000381239
Vcan	versican	14462	-1.79115	2.30164	1.52181e-05	0.000381579
Sult4a1	sulfotransferase family 4A, member 1	2512	-5.39649	0.866703	1.53616e-05	0.000384133
Zfp456	zinc finger protein 456	4634	-1.21459	2.87158	1.53709e-05	0.000384133
Spns2	spinster homolog 2	4083	-1.19178	3.99596	1.53766e-05	0.000384133
Nek5	NIMA (never in mitosis gene a)-related expressed kinase 5	2897	-15.2375	9.52928	1.55023e-05	0.000386797
Mrpl51	mitochondrial ribosomal protein L51	4043	0.775411	4.68188	1.55218e-05	0.000386808
Zbtb12	zinc finger and BTB domain containing 12	2020	-0.997357	2.97359	1.56056e-05	0.00038842
ENSMUSG00002075574		114	-10.2975	3.4496	1.57717e-05	0.000391822
Sec13	SEC13 homolog, nuclear pore and COPII coat complex component	3184	0.717544	5.85862	1.57808e-05	0.000391822
Mrpl55	mitochondrial ribosomal protein L55	1027	0.819926	3.38983	1.58173e-05	0.000392249
Orai1	ORAI calcium release-activated calcium modulator 1	2295	0.738909	4.89062	1.58973e-05	0.000393523
Gm38410	predicted gene, 38410	3156	-9.14235	1.90892	1.59074e-05	0.000393523
Gm13410	DEAD (Asp-Glu-Ala-Asp) box polypeptide 6 pseudogene	1415	-8.4097	1.63004	1.61454e-05	0.000398927
Notch4	notch 4	8061	-1.58859	0.753155	1.62453e-05	0.000400907
Ice2	interactor of little elongation complex ELL subunit 2	7736	-0.845796	4.1456	1.66493e-05	0.000409719
Rimbp3	RIMS binding protein 3	5380	-8.51337	2.17947	1.66586e-05	0.000409719
P2ry6	pyrimidinergic receptor P2Y, G-protein coupled, 6	2887	-1.29193	4.12876	1.66628e-05	0.000409719
Pigv	phosphatidylinositol glycan anchor biosynthesis, class V	4180	-0.681586	4.38047	1.67033e-05	0.000410219
Zfp831	zinc finger protein 831	9807	-1.06113	5.74906	1.67716e-05	0.000411399
Gm15232	predicted gene 15232	2318	-1.70726	0.643377	1.68037e-05	0.00041169
Gm4651	predicted gene 4651	2759	-14.0167	7.43666	1.69466e-05	0.000414271
Galns	galactosamine (N-acetyl)-6-sulfate sulfatase	2650	0.709432	5.41356	1.69498e-05	0.000414271
Pgp	phosphoglycolate phosphatase	2719	0.648829	4.77212	1.69843e-05	0.000414616
Mrpl54	mitochondrial ribosomal protein L54	825	0.762264	4.58117	1.70816e-05	0.000416493
Rnf26	ring finger protein 26	3641	0.755556	4.34223	1.72757e-05	0.000420721
4632428C04Rik	RIKEN cDNA 4632428C04 gene	2428	-1.95336	1.13116	1.73181e-05	0.000421249
Ighv1-22	immunoglobulin heavy variable 1-22	351	1.66472	4.70436	1.74243e-05	0.000423326
Tm2d2	TM2 domain containing 2	1802	0.657098	4.67676	1.7551e-05	0.000425895
Hmga1	high mobility group AT-hook 1	2125	0.667074	5.44248	1.77697e-05	0.00043052
Gm5711	peptidylprolyl isomerase A pseudogene 3_1234.1	421	-3.00969	-0.475834	1.7784e-05	0.00043052
Gm43058		625	-5.66078	-1.04456	1.78423e-05	0.000430936
Amer1	APC membrane recruitment 1	8496	-0.9983	3.16071	1.78435e-05	0.000430936
Gm7638	40S ribosomal protein S2 pseudogene	967	-9.21889	2.67211	1.78949e-05	0.000431389
1300002E11Rik	RIKEN cDNA 1300002E11 gene	4213	-0.936059	3.62869	1.79047e-05	0.000431389
H2-Pa	histocompatibility 2, P region alpha locus	697	-3.35865	0.330819	1.79626e-05	0.000432271
Zfp60	zinc finger protein 60	8390	-1.00014	3.10419	1.81389e-05	0.000435997
Slc25a21	solute carrier family 25 (mitochondrial oxodicarboxylate carrier), member 21	4872	2.1046	-0.196517	1.82326e-05	0.000437732
Gm12186	poly(rC) binding protein 2 pseudogene	945	-8.13618	2.1368	1.83447e-05	0.000439401
Ak7	adenylate kinase 7	4209	2.18557	1.88461	1.83453e-05	0.000439401
Gm572	predicted gene 572	1385	-8.26722	0.224718	1.85907e-05	0.000444756
Gm5312	ribosomal protein L18 pseudogene	547	8.19356	0.756586	1.88873e-05	0.00045132
Gm37106		1532	-10.7506	1.26241	1.90378e-05	0.000454382
Nav1	neuron navigator 1	18814	-1.08078	5.7	1.92533e-05	0.000458987
Hid1	HID1 domain containing	4595	1.25343	4.26906	1.93292e-05	0.000460256
4930524O07Rik	RIKEN cDNA 4930524O07 gene	2360	1.07625	4.58323	1.95653e-05	0.000465177
Prkn	parkin RBR E3 ubiquitin protein ligase	10219	-7.51803	1.75279	1.95816e-05	0.000465177
Gm44130		3004	-9.46927	2.87757	1.96456e-05	0.000466154
Npl	N-acetylneuraminate pyruvate lyase	2961	-1.76878	1.38189	1.96898e-05	0.000466657
St18	suppression of tumorigenicity 18	6464	-8.94796	4.1405	1.98077e-05	0.000468904
Gm52987		67	9.0378	0.979698	1.98522e-05	0.000469412
Gm36199	predicted gene, 36199	4398	-7.27932	0.941598	1.99409e-05	0.000470963
Zfp518a	zinc finger protein 518A	6840	-0.903241	4.15948	1.99859e-05	0.000471162
Fxyd3	FXYD domain-containing ion transport regulator 3	4850	-7.95152	1.20469	1.99957e-05	0.000471162
Cfh	complement component factor h	8383	-1.45536	7.4609	2.00644e-05	0.000472232
Zfp873	zinc finger protein 873	3179	-1.35851	2.20502	2.00894e-05	0.000472276
Slc4a11	solute carrier family 4, sodium bicarbonate transporter-like, member 11	4998	-2.02935	1.96031	2.01181e-05	0.000472403
Gm8730	ribosomal protein, large, P0 pseudogene	954	1.39269	2.61138	2.01453e-05	0.000472496
Igkv1-88	immunoglobulin kappa chain variable 1-88	362	-2.34972	3.68173	2.047e-05	0.00047956
B020010K11Rik	RIKEN cDNA B020010K11 gene	3579	1.79212	0.745823	2.06123e-05	0.000482338
ENSMUSG00000115115		78	-14.1858	8.57148	2.07102e-05	0.00048406
Timm50	translocase of inner mitochondrial membrane 50	2684	0.662896	4.76059	2.0748e-05	0.00048406
Map3k2	mitogen-activated protein kinase kinase kinase 2	13950	-0.696522	5.27463	2.07573e-05	0.00048406
Ube2c	ubiquitin-conjugating enzyme E2C	2600	1.39861	4.41565	2.08521e-05	0.000485714
Ppp1r3b	protein phosphatase 1, regulatory subunit 3B	6216	-1.07974	3.09719	2.09416e-05	0.00048724
Zfp397	zinc finger protein 397	8262	-0.894095	4.1967	2.13492e-05	0.000496155
Gm49776		608	0.662281	5.46958	2.15901e-05	0.000501182
Gm44226		1195	-1.09259	2.85121	2.16762e-05	0.000502607
Psmb5	proteasome (prosome, macropain) subunit, beta type 5	899	0.698527	5.28189	2.17244e-05	0.00050315
Gm19522	predicted gene, 19522	2525	-7.34318	1.00401	2.17553e-05	0.000503293
Gm18329	high mobility group box 3 pseudogene	589	-2.22693	3.43695	2.19015e-05	0.000506098
Pfdn6	prefoldin subunit 6	1193	0.724473	4.78103	2.19596e-05	0.000506864
Pfkm	phosphofructokinase, muscle	3340	0.959834	3.37317	2.21482e-05	0.000510639
Mvb12a	multivesicular body subunit 12A	3077	0.736563	5.06094	2.21763e-05	0.000510708
Ngfr	nerve growth factor receptor (TNFR superfamily, member 16)	3446	-1.8745	2.79979	2.2269e-05	0.000512262
Gm10561	predicted gene 10561	1943	-3.20752	2.31045	2.23268e-05	0.000513011
Tmed2	transmembrane p24 trafficking protein 2	2527	0.78855	5.7222	2.23585e-05	0.00051316
Dctpp1	dCTP pyrophosphatase 1	676	1.0854	3.25671	2.23907e-05	0.000513321
C130074G19Rik	RIKEN cDNA C130074G19 gene	3035	-11.0041	3.81323	2.26684e-05	0.000519101
Gm37336	predicted gene, 37336	1080	-6.31254	1.54509	2.30287e-05	0.00052676
4930430E12Rik	RIKEN cDNA 4930430E12 gene	1135	-8.06475	2.64046	2.30805e-05	0.00052735
Gm6065	peptidylprolyl isomerase A pseudogene 7_184.1	492	-13.5676	7.25238	2.31302e-05	0.000527894
2900009J06Rik	RIKEN cDNA 2900009J06 gene	503	5.4959	-1.01865	2.32232e-05	0.000528893
BC035044	cDNA sequence BC035044	1584	-0.868579	3.8069	2.3226e-05	0.000528893
Nudcd2	NudC domain containing 2	2054	0.744262	3.96096	2.35361e-05	0.000535354
Impa2	inositol monophosphatase 2	5367	0.771423	3.66388	2.36511e-05	0.000537368
Mir17hg	Mir17 host gene (non-protein coding)	3536	-1.23973	2.81313	2.38359e-05	0.000540964
Gm5141	predicted gene 5141	3406	-1.90065	0.655466	2.42626e-05	0.000550034
Olfr433	olfactory receptor 433	3707	-10.3321	2.90135	2.43929e-05	0.000552371
Zfp738	zinc finger protein 738	15129	-0.930401	3.59945	2.44893e-05	0.000553938
Gm14322	predicted gene 14322	1254	-12.8879	5.31215	2.4635e-05	0.000556614
Pmf1	polyamine-modulated factor 1	4063	0.84894	5.04819	2.47317e-05	0.000558179
Gm34150	predicted gene, 34150	332	-15.2084	7.47209	2.48444e-05	0.000560101
Hspe1-ps3	heat shock protein 1 (chaperonin 10), pseudogene 3	277	-8.65413	2.50468	2.49697e-05	0.000562302
Gm40117	predicted gene, 40117	369	-2.6304	0.279133	2.50174e-05	0.000562527
Mir27a	microRNA 27a	87	-3.72518	0.98437	2.5035e-05	0.000562527
Prdx2	peroxiredoxin 2	3050	0.923467	6.53887	2.50995e-05	0.000563353
Rnf5	ring finger protein 5	1483	0.703493	4.67689	2.52361e-05	0.000565795
Gm47065		451	5.65702	-1.28904	2.54198e-05	0.000569287
Gm2253	ribosomal protein L28 pseudogene	414	-7.05246	11.1154	2.54987e-05	0.000570424
Gm12267	ribosomal protein S4, X-linked pseudogene	761	-16.8483	8.38598	2.58745e-05	0.000578196
Srprb	signal recognition particle receptor, B subunit	4287	0.820569	5.26402	2.62426e-05	0.000585338
Gm44752		3305	-8.31957	2.09473	2.62517e-05	0.000585338
Ly6a	lymphocyte antigen 6 complex, locus A	1205	1.32545	7.84136	2.64661e-05	0.000589471
Gm17088		581	-8.16508	0.57694	2.65615e-05	0.000590949
ENSMUSG00002075808		141	1.1628	3.07704	2.68232e-05	0.000596119
Gm26964		832	-1.22637	2.511	2.68759e-05	0.00059664
Gm22771		91	-2.69682	-0.766664	2.74523e-05	0.00060877
Papolg	poly(A) polymerase gamma	5491	-0.784762	4.40109	2.87145e-05	0.000634976
Ybx3	Y box protein 3	3075	0.869313	6.28714	2.87168e-05	0.000634976
Cdca8	cell division cycle associated 8	5177	1.06381	4.28339	2.87277e-05	0.000634976
Gm45216		600	1.06474	3.38853	2.90194e-05	0.000640726
Gm14277	Small nuclear ribonucleoprotein Sm D1 (snRNP core protein D1) (Sm-D1) (Sm-D autoantigen)	360	-8.2022	1.57138	2.91133e-05	0.000642103
Slc2a10	solute carrier family 2 (facilitated glucose transporter), member 10	3570	-8.05335	1.97609	2.92751e-05	0.000644973
1700025N21Rik	RIKEN cDNA 1700025N21 gene	686	-8.05471	3.05885	2.9314e-05	0.000645129
Chst15	carbohydrate sulfotransferase 15	6754	-0.754239	5.32693	2.96769e-05	0.000652411
Zswim1	zinc finger SWIM-type containing 1	2781	0.835587	3.3224	2.98372e-05	0.000655226
A530017D24Rik	RIKEN cDNA A530017D24 gene	2614	-0.986647	3.37668	3.01362e-05	0.000661079
Tlr1	toll-like receptor 1	3346	-0.852471	5.88761	3.0417e-05	0.000666518
Mrpl16	mitochondrial ribosomal protein L16	3169	0.752137	3.90887	3.06717e-05	0.000670717
Tmem97	transmembrane protein 97	1375	1.08438	3.27576	3.06745e-05	0.000670717
Phldb2	pleckstrin homology like domain, family B, member 2	7577	-7.40686	2.71136	3.08099e-05	0.000672954
Mir7237	microRNA 7237	63	-7.71126	0.0935505	3.11461e-05	0.000679566
Gm48375		1274	-15.6536	8.25875	3.13611e-05	0.000683524
Gm19951	predicted gene, 19951	1328	-1.52919	4.36879	3.14998e-05	0.000685812
Ncr1	natural cytotoxicity triggering receptor 1	1540	-1.34202	2.27396	3.16876e-05	0.000689162
H3f4	H3.4 histone	766	-8.55386	1.54174	3.1757e-05	0.000689935
4921515G04Rik	RIKEN cDNA 4921515G04 gene	1426	-1.9268	0.369888	3.20692e-05	0.000695974
ENSMUSG00002076508		182	0.599761	5.08192	3.22878e-05	0.00069997
4933422A05Rik	RIKEN cDNA 4933422A05 gene	1356	-8.04335	1.75251	3.25762e-05	0.000705471
Racgap1	Rac GTPase-activating protein 1	7079	0.873546	5.69216	3.29182e-05	0.000712119
Hps6	HPS6, biogenesis of lysosomal organelles complex 2 subunit 3	2666	0.815042	3.36073	3.33007e-05	0.000719627
Gm17383	tubulin, alpha 1B pseudogene	1355	1.75362	0.74323	3.33665e-05	0.000720285
Rassf8	Ras association (RalGDS/AF-6) domain family (N-terminal) member 8	5559	-1.59104	3.76043	3.3468e-05	0.000721709
Gm7418	ribosomal protein L7A pseudogene	801	-9.39002	3.12452	3.36332e-05	0.000724503
Fen1	flap structure specific endonuclease 1	2422	0.925476	5.04416	3.38327e-05	0.000727909
Ttll12	tubulin tyrosine ligase-like family, member 12	4039	0.763083	4.47078	3.38629e-05	0.000727909
Ube2s	ubiquitin-conjugating enzyme E2S	5141	0.89434	5.52773	3.39251e-05	0.000728476
Tcf24	transcription factor 24	4193	-5.59439	4.31524	3.4184e-05	0.000733262
Slc39a10	solute carrier family 39 (zinc transporter), member 10	6095	-1.17221	4.16526	3.46797e-05	0.00074311
Rpl10a-ps1	ribosomal protein L10A, pseudogene 1	654	1.20772	3.28425	3.50464e-05	0.000750177
Galk1	galactokinase 1	1406	0.917138	3.98851	3.51599e-05	0.000751816
Gm10524	predicted gene 10524	1893	-1.31786	1.71294	3.53635e-05	0.000753962
Fam124a	family with sequence similarity 124, member A	4406	-7.89542	1.40626	3.53815e-05	0.000753962
Trav9n-1	T cell receptor alpha variable 9N-1	339	-8.34055	1.56039	3.54057e-05	0.000753962
Lrrtm2	leucine rich repeat transmembrane neuronal 2	6022	-8.89643	3.94148	3.54086e-05	0.000753962
2310015A10Rik	RIKEN cDNA 2310015A10 gene	2330	-1.10119	3.35944	3.54513e-05	0.000754082
Npc1l1	NPC1 like intracellular cholesterol transporter 1	4467	-7.42947	0.763884	3.5561e-05	0.000755626
Trav9d-1	T cell receptor alpha variable 9D-1	337	-6.94829	0.0235177	3.57336e-05	0.000758501
Mlxipl	MLX interacting protein-like	5538	-6.98708	7.01646	3.6593e-05	0.000775932
ENSMUSG00002074924		102	-6.11447	-0.18338	3.66561e-05	0.000776461
9230114K14Rik	RIKEN cDNA 9230114K14 gene	2762	-1.98405	-0.213856	3.67101e-05	0.000776795
Hras	Harvey rat sarcoma virus oncogene	3733	0.821262	4.44388	3.67713e-05	0.00077728
Hal	histidine ammonia lyase	5549	-1.94591	5.35022	3.71298e-05	0.000784044
Wdfy1	WD repeat and FYVE domain containing 1	6488	-0.755743	4.09478	3.71951e-05	0.000784609
Gm48081		652	-2.25976	0.0283258	3.76188e-05	0.000792724
Klkb1	kallikrein B, plasma 1	5249	-7.05652	0.579246	3.7749e-05	0.000794645
Gm48372		2415	-8.70457	4.19406	3.83663e-05	0.000806804
Stpg4	sperm tail PG rich repeat containing 4	1208	-7.20237	1.94533	3.84134e-05	0.00080696
Gm26704	predicted gene, 26704	2901	-11.7167	7.29944	3.871e-05	0.00081235
Mybl2	myeloblastosis oncogene-like 2	4632	1.3193	3.16785	3.89697e-05	0.000816958
Birc5	baculoviral IAP repeat-containing 5	3402	1.23929	4.36478	3.91493e-05	0.000819877
Yif1b	Yip1 interacting factor homolog B (S. cerevisiae)	1363	0.741438	4.3598	3.94065e-05	0.000824415
Psmf1	proteasome (prosome, macropain) inhibitor subunit 1	6441	0.623394	4.9994	3.96999e-05	0.000829698
Gm50432	cytochrome c oxidase subunit VIa polypeptide 1 pseudogene	652	-10.0884	3.0491	3.99856e-05	0.000834812
Prelid3b	PRELI domain containing 3B	1860	0.610813	5.06108	4.04395e-05	0.000843423
Mrpl13	mitochondrial ribosomal protein L13	7936	0.755457	4.77426	4.07272e-05	0.000847799
Mfsd13b	major facilitator superfamily domain containing 13B	1971	-8.92854	1.98013	4.07327e-05	0.000847799
Zbtb20	zinc finger and BTB domain containing 20	30730	-0.670887	4.99125	4.09662e-05	0.000851787
Stmn2	stathmin-like 2	5602	-18.0906	10.2808	4.1103e-05	0.000852709
Ppm1k	protein phosphatase 1K (PP2C domain containing)	6022	-0.719407	4.31873	4.11134e-05	0.000852709
Gm11449	60S ribosomal protein L29 pseudogene	476	-8.13164	1.11075	4.11363e-05	0.000852709
Acer1	alkaline ceramidase 1	2429	-8.71819	2.67978	4.20971e-05	0.000871735
Timm10	translocase of inner mitochondrial membrane 10	815	0.982231	3.10908	4.24659e-05	0.000878478
Rho	rhodopsin	6043	-7.72397	0.56863	4.25899e-05	0.000880148
Igkv10-95	immunoglobulin kappa variable 10-95	347	1.91978	1.50017	4.33822e-05	0.000895611
Mir6386	microRNA 6386	104	-7.39865	3.07111	4.34631e-05	0.000896056
Il17d	interleukin 17D	1274	-10.1065	3.07761	4.34919e-05	0.000896056
Gm50037		151	1.03968	3.32976	4.36504e-05	0.000898412
Sec61b	Sec61 beta subunit	1271	0.898626	5.78001	4.3992e-05	0.000904528
Zfp709	zinc finger protein 709	7954	-1.08223	3.31276	4.41147e-05	0.000906133
Rftn2	raftlin family member 2	5871	-1.09236	2.38351	4.42728e-05	0.000908398
Zfp266	zinc finger protein 266	7033	-0.681545	4.27427	4.43143e-05	0.000908398
Plaat3	phospholipase A and acyltransferase 3	6396	0.705355	5.39251	4.44008e-05	0.000909255
Zfp292	zinc finger protein 292	9986	-0.842237	5.62225	4.44949e-05	0.000910266
Igkv6-32	immunoglobulin kappa variable 6-32	366	2.0357	5.27241	4.46706e-05	0.000912942
Gm15675	predicted gene 15675	3681	-1.22922	5.17503	4.5295e-05	0.000924772
Tubgcp5	tubulin, gamma complex associated protein 5	8934	-0.69622	4.07584	4.53977e-05	0.00092594
Ccdc50-ps	Ccdc50 retrotransposed pseudogene	941	-14.9731	7.27484	4.56123e-05	0.000929384
Ap1s1	adaptor protein complex AP-1, sigma 1	2198	0.751819	5.35738	4.59847e-05	0.000936035
Obscn	obscurin, cytoskeletal calmodulin and titin-interacting RhoGEF	29422	-1.81004	2.24124	4.64713e-05	0.000944994
Gm35025	predicted gene, 35025	1126	-14.067	6.50364	4.67906e-05	0.000950536
Rpl10-ps6	ribosomal protein L10, pseudogene 6	642	-9.01607	3.49741	4.71311e-05	0.000956498
Gm11451	protein tyrosine phosphatase-like (proline instead of catalytic arginine), member a pseudogene	630	-9.18293	2.02226	4.78895e-05	0.000970919
Mt1	metallothionein 1	1246	1.34929	5.25351	4.87396e-05	0.00098717
Rai14	retinoic acid induced 14	8462	-1.18014	5.12308	4.87963e-05	0.000987295
Lrrc32	leucine rich repeat containing 32	4688	1.19835	2.26765	4.88428e-05	0.000987295
Ndufv3	NADH:ubiquinone oxidoreductase core subunit V3	3189	0.68443	5.46443	4.94367e-05	0.000997717
Cd7	CD7 antigen	1133	0.843031	5.03359	4.94565e-05	0.000997717
Smad5	SMAD family member 5	7420	-0.591209	5.01414	4.95554e-05	0.00099872
Gm14127	methyltransferase-like protein 23	678	-7.75692	2.20143	4.97226e-05	0.001
Gm16213		639	-6.62154	-0.145637	4.97425e-05	0.001
Insr	insulin receptor	13746	-0.943239	5.7363	4.97664e-05	0.001
Gm45501		2526	-2.06917	-0.469599	4.9921e-05	0.00100212
Gm15987	predicted gene 15987	2231	-0.953004	4.73558	5.02464e-05	0.00100765
4930414N06Rik	RIKEN cDNA 4930414N06 gene	1154	-1.25533	2.01761	5.06223e-05	0.00101419
Ccna2	cyclin A2	4083	1.03886	5.16937	5.08985e-05	0.00101872
Gm10131	enhancer of rudimentary homolog pseudogene	736	2.07779	-0.397279	5.09921e-05	0.00101911
Gm4217	glyceraldehyde-3-phosphate dehydrogenase pseudogene	1002	-7.18966	1.18519	5.10179e-05	0.00101911
Gm16209	translocase of inner mitochondrial membrane 23 homolog pseudogene	627	-2.43682	-0.635171	5.13123e-05	0.00102356
Lrp6	low density lipoprotein receptor-related protein 6	13672	-0.706632	5.63555	5.13414e-05	0.00102356
Rps12-ps9	ribosomal protein S12, pseudogene 9	399	2.11146	-0.570391	5.1491e-05	0.00102553
Lims2	LIM and senescent cell antigen like domains 2	3060	-9.5599	1.85856	5.19691e-05	0.00103311
Gm42620		630	-12.2561	8.23715	5.19898e-05	0.00103311
Mkrn1-ps1	makorin, ring finger protein 1, pseudogene 1	1390	-14.04	5.88552	5.2024e-05	0.00103311
Mir3058	microRNA 3058	91	-12.4538	2.1144	5.21553e-05	0.00103471
Gucy1b2	guanylate cyclase 1, soluble, beta 2	2745	-9.05331	2.26387	5.22233e-05	0.00103505
Spp1	secreted phosphoprotein 1	1648	1.47153	3.88743	5.29091e-05	0.00104698
Sh3bp4	SH3-domain binding protein 4	5112	-1.12487	2.30424	5.29281e-05	0.00104698
Kcnj14	potassium inwardly-rectifying channel, subfamily J, member 14	2717	-10.2978	3.32306	5.3223e-05	0.00105176
Gm12263	ariadne homolog 2 pseudogene	1482	-1.78051	-0.0920388	5.32735e-05	0.00105176
Gm7722	ribosomal protein SA pseudogene	741	6.97222	-0.173221	5.34002e-05	0.00105324
Gm29093		409	-1.32068	1.26596	5.35166e-05	0.00105452
Pou2f1	POU domain, class 2, transcription factor 1	16597	-0.576732	5.25664	5.37887e-05	0.00105885
Lamb1	laminin B1	9917	-3.21139	-1.22852	5.40851e-05	0.00106305
a	nonagouti	1169	0.744739	4.00405	5.41063e-05	0.00106305
Gm35520	predicted gene, 35520	784	-7.00229	0.658385	5.42338e-05	0.00106452
Cenpv	centromere protein V	1811	1.12084	2.44211	5.48986e-05	0.00107653
Gm14639	transformer 2 beta homolog pseudogene	866	-13.469	5.32461	5.53016e-05	0.00108339
Mrpl12	mitochondrial ribosomal protein L12	1532	0.757416	5.1774	5.56229e-05	0.00108844
Sh3tc2	SH3 domain and tetratricopeptide repeats 2	5795	2.10548	0.246446	5.56663e-05	0.00108844
Ticam2	toll-like receptor adaptor molecule 2	5792	-0.829795	5.08576	5.59302e-05	0.00109255
Dennd6a	DENN/MADD domain containing 6A	8343	-0.697692	5.15818	5.61257e-05	0.00109531
Bcl2l1	BCL2-like 1	4586	0.756144	4.35958	5.64359e-05	0.00110031
Mad2l2	MAD2 mitotic arrest deficient-like 2	2622	0.754878	3.72742	5.70761e-05	0.00111173
Tmem158	transmembrane protein 158	1712	1.633	0.250613	5.71723e-05	0.00111253
Gm13572	predicted gene 13572	559	-7.08377	3.04482	5.74857e-05	0.00111756
Trio	triple functional domain (PTPRF interacting)	23395	-0.733125	5.42499	5.77593e-05	0.0011214
Ndufa8	NADH:ubiquinone oxidoreductase subunit A8	861	0.805856	5.43034	5.77935e-05	0.0011214
Gm45605		4269	-6.55585	1.52691	5.84578e-05	0.00113321
Ptdss2	phosphatidylserine synthase 2	5631	0.744969	3.49575	5.87367e-05	0.00113753
Padi6	peptidyl arginine deiminase, type VI	2532	-6.15359	2.6131	5.89829e-05	0.00114057
C030015A19Rik	RIKEN cDNA C030015A19 gene	2551	-1.77239	0.489673	5.90056e-05	0.00114057
Gm13373	predicted gene 13373	655	-2.80072	0.0297912	5.91732e-05	0.00114272
Ank1	ankyrin 1, erythroid	13527	1.51647	2.70607	5.9815e-05	0.00115402
ENSMUSG00002075796		82	-15.9143	7.53385	6.02312e-05	0.00116095
Irak1bp1	interleukin-1 receptor-associated kinase 1 binding protein 1	2158	2.08195	-0.333359	6.06277e-05	0.00116749
Rpl30-ps3	ribosomal protein L30, pseudogene 3	348	-7.35448	0.63265	6.08155e-05	0.00116999
Gm47003		1481	-0.879854	3.21871	6.1007e-05	0.00117257
Osmr	oncostatin M receptor	12113	-9.50678	1.72117	6.14845e-05	0.00118063
Map2k3	mitogen-activated protein kinase kinase 3	3314	0.645928	5.49608	6.16326e-05	0.00118236
Gm22063	predicted gene, 22063	107	-14.5435	5.86567	6.19569e-05	0.00118746
Zfc3h1	zinc finger, C3H1-type containing	7848	-0.847213	5.91229	6.27094e-05	0.00120075
Pxdc1	PX domain containing 1	2914	-1.01274	4.57911	6.28101e-05	0.00120079
Gm49284		2064	-1.49004	1.78042	6.28298e-05	0.00120079
Gm26912		1483	-6.80098	1.16128	6.3427e-05	0.00121107
Mxd3	Max dimerization protein 3	2369	0.905425	4.56727	6.35018e-05	0.00121122
Slc16a1	solute carrier family 16 (monocarboxylic acid transporters), member 1	4426	0.764156	4.27027	6.35541e-05	0.00121122
Nmral1	NmrA-like family domain containing 1	3891	0.814953	3.69411	6.38529e-05	0.00121578
Mfsd10	major facilitator superfamily domain containing 10	2894	0.596789	5.2744	6.42687e-05	0.00122252
Nid1	nidogen 1	6943	-1.13251	5.15676	6.44084e-05	0.00122252
Gm12630	ribosomal protein L7A pseudogene	784	-8.75422	1.70127	6.44741e-05	0.00122252
Dut	deoxyuridine triphosphatase	2410	0.884483	4.95482	6.44786e-05	0.00122252
Gm48627		1351	-7.37325	1.3149	6.45076e-05	0.00122252
Msln	mesothelin	3064	-8.40511	0.608413	6.48753e-05	0.00122834
Gcm2	glial cells missing homolog 2	3304	-2.55712	0.654947	6.57439e-05	0.00124363
Gm45360		1405	6.71332	1.46342	6.63229e-05	0.00125342
Zbtb4	zinc finger and BTB domain containing 4	8117	-0.725542	5.76235	6.65563e-05	0.00125564
Gm29340	predicted gene 29340	3854	-9.34775	2.45276	6.6564e-05	0.00125564
A730091E23Rik	RIKEN cDNA A730091E23 gene	3825	-9.06896	2.20172	6.69931e-05	0.00126256
Mrps34	mitochondrial ribosomal protein S34	2064	0.677888	5.19646	6.77283e-05	0.00127524
Cldn12	claudin 12	4228	-1.69818	0.190521	6.8524e-05	0.00128903
Gm43815		990	-7.0941	1.8022	6.90315e-05	0.00129737
Mrpl18	mitochondrial ribosomal protein L18	1398	0.647138	5.1372	6.93327e-05	0.00130183
Zfp661	zinc finger protein 661	5165	-1.22988	2.27515	6.94775e-05	0.00130334
Gm12473		579	-9.96484	1.68181	6.95655e-05	0.00130379
Gm37939		447	0.895646	5.07988	6.99789e-05	0.00131033
Me1	malic enzyme 1, NADP(+)-dependent, cytosolic	3848	-8.52448	2.89863	7.04529e-05	0.00131799
Gm10143	predicted gene 10143	3333	0.890618	5.01736	7.06452e-05	0.00132038
Rph3a	rabphilin 3A	4639	2.75414	-0.533723	7.07758e-05	0.0013216
Sf3b4	splicing factor 3b, subunit 4	2162	0.547308	5.16514	7.11973e-05	0.00132825
Cdca3	cell division cycle associated 3	2866	1.17356	4.23143	7.13391e-05	0.00132968
Socs1	suppressor of cytokine signaling 1	2908	0.763069	4.13598	7.14247e-05	0.00133006
Gm10766	predicted gene 10766	606	-8.7258	1.98887	7.15673e-05	0.00133149
Qsox1	quiescin Q6 sulfhydryl oxidase 1	8291	0.537378	4.71259	7.22551e-05	0.00134306
Gm37860		1034	-13.308	7.99321	7.24333e-05	0.00134414
H2-Q3	histocompatibility 2, Q region locus 3	608	-9.67333	2.4906	7.24605e-05	0.00134414
Lrrc75b	leucine rich repeat containing 75B	4603	-1.70904	0.532186	7.25118e-05	0.00134414
Clec2i	C-type lectin domain family 2, member i	3110	-0.73144	5.73277	7.27409e-05	0.00134716
Gm28592		741	1.44362	1.7591	7.30663e-05	0.00135122
Gm49413		3039	7.36773	1.76062	7.30927e-05	0.00135122
Trim68	tripartite motif-containing 68	3477	-0.904364	3.43159	7.31617e-05	0.00135126
Nacad	NAC alpha domain containing	4892	-1.48613	1.78187	7.3272e-05	0.00135208
Gm10221	ATP synthase, H+ transporting, mitochondrial F0 complex, subunit g pseudogene	309	1.84693	0.883278	7.36125e-05	0.00135713
Trim30b	tripartite motif-containing 30B	7527	-0.860556	5.35985	7.38475e-05	0.00136022
Gm42856		2852	-10.482	2.85185	7.3959e-05	0.00136105
Gm12112		231	-8.54045	1.54077	7.4026e-05	0.00136105
Gm49325		512	0.602541	4.99433	7.41517e-05	0.00136213
Mir704	microRNA 704	77	0.892876	3.71271	7.45894e-05	0.00136893
Pgap4	post-GPI attachment to proteins GalNAc transferase 4	3325	2.52246	2.08396	7.51125e-05	0.00137729
Gm48678		5319	-1.58081	2.19115	7.52488e-05	0.00137854
Samd9l	sterile alpha motif domain containing 9-like	5427	-1.0552	7.24103	7.61648e-05	0.00139407
Gm38057		3203	-7.92984	1.69315	7.67559e-05	0.00140362
Prmt7	protein arginine N-methyltransferase 7	6125	0.598552	4.58133	7.70717e-05	0.00140575
Rnu2-10	U2 small nuclear RNA 10	191	-10.1488	2.55808	7.70733e-05	0.00140575
Rnd3	Rho family GTPase 3	4432	-1.03902	3.26241	7.70795e-05	0.00140575
Gm43329		3232	-8.62023	2.96435	7.74496e-05	0.00141123
ENSMUSG00002075421		128	-9.50125	3.21841	7.79756e-05	0.00141955
Gm11250		306	-12.4133	1.88892	7.81154e-05	0.00141998
Gm15880	predicted gene 15880	2884	-2.17121	1.58837	7.81391e-05	0.00141998
Zmym2	zinc finger, MYM-type 2	7860	-0.758544	5.7329	7.83158e-05	0.00142192
Rc3h2	ring finger and CCCH-type zinc finger domains 2	19624	-0.633117	5.0585	7.857e-05	0.00142526
Gm16741		1818	-6.76537	0.688473	7.87336e-05	0.00142696
Trav12-1	T cell receptor alpha variable 12-1	416	-3.91213	-0.640872	7.90128e-05	0.00143074
Rexo2	RNA exonuclease 2	3385	0.887574	5.75149	7.91353e-05	0.00143161
Ror1	receptor tyrosine kinase-like orphan receptor 1	5762	-11.983	1.97785	7.92014e-05	0.00143161
Snrpd2	small nuclear ribonucleoprotein D2	2618	0.661097	5.25504	7.94284e-05	0.00143349
Tubb2a	tubulin, beta 2A class IIA	1610	0.657762	5.03342	7.94466e-05	0.00143349
Cdh11	cadherin 11	8904	-2.75735	-1.04152	7.96658e-05	0.00143617
Ywhaq-ps3	tyrosine 3-monooxygenase/tryptophan 5-monooxygenase activation protein theta, pseudogene 3	738	-7.56665	0.711077	8.00373e-05	0.00144159
Rpl19-ps11	ribosomal protein L19, pseudogene 11	591	0.937157	3.33844	8.04325e-05	0.00144743
Zfp108	zinc finger protein 108	2721	-6.23167	0.205711	8.05216e-05	0.00144775
Trav6n-5	T cell receptor alpha variable 6N-5	338	-7.66959	0.0917965	8.06711e-05	0.00144916
Spin4	spindlin family, member 4	4173	4.99055	0.996344	8.0801e-05	0.00145021
Desi1	desumoylating isopeptidase 1	3635	0.632479	5.06	8.10884e-05	0.00145409
Mir6918	microRNA 6918	58	-8.2057	1.34622	8.13094e-05	0.00145562
Gm21972		776	0.809127	4.19661	8.14392e-05	0.00145562
Gm16272		388	0.924889	2.66292	8.14398e-05	0.00145562
Eln	elastin	8098	-9.38706	1.44999	8.14604e-05	0.00145562
Dusp3	dual specificity phosphatase 3 (vaccinia virus phosphatase VH1-related)	4682	-0.925106	6.35155	8.19123e-05	0.00146098
Gm44198		2636	-2.79382	-0.796348	8.19171e-05	0.00146098
Gm20429		1334	-1.71128	0.599922	8.19759e-05	0.00146098
Fn1	fibronectin 1	11685	-1.47293	12.8858	8.25783e-05	0.00147043
Gm16568		1910	-1.39796	2.43114	8.2815e-05	0.00147335
Ralgapa1	Ral GTPase activating protein, alpha subunit 1	12315	-0.687926	5.50719	8.32583e-05	0.00147995
4921515L22Rik	RIKEN cDNA 4921515L22 gene	1537	-10.0316	10.2125	8.40589e-05	0.00149094
Gm8508	golgin subfamily A member 7 pseudogene	363	-11.1175	0.896334	8.40966e-05	0.00149094
Gm15327	predicted gene 15327	752	-2.80963	-0.585029	8.40966e-05	0.00149094
Aurka	aurora kinase A	2531	1.01513	3.36274	8.42049e-05	0.00149156
Mrps14	mitochondrial ribosomal protein S14	3258	0.675421	4.34184	8.45553e-05	0.00149646
Polr2l	polymerase (RNA) II (DNA directed) polypeptide L	1650	1.06855	3.10115	8.46662e-05	0.00149712
Slc25a2	solute carrier family 25 (mitochondrial carrier, ornithine transporter) member 2	1346	-2.51001	-0.916738	8.50189e-05	0.00150205
Reep4	receptor accessory protein 4	2377	0.619308	4.98613	8.54548e-05	0.00150844
Gm10145	predicted gene 10145	462	-7.93419	1.44373	8.55964e-05	0.00150963
Rpp25l	ribonuclease P/MRP 25 subunit-like	856	0.975684	3.46453	8.58445e-05	0.00151269
Acvr1	activin A receptor, type 1	4829	-1.4422	2.3475	8.60479e-05	0.00151496
Dnajc16	DnaJ heat shock protein family (Hsp40) member C16	6510	-0.580761	4.54241	8.64565e-05	0.00152084
Gm45137		4415	-8.0435	3.04841	8.67766e-05	0.00152515
Pcbd1	pterin 4 alpha carbinolamine dehydratase/dimerization cofactor of hepatocyte nuclear factor 1 alpha (TCF1) 1	817	-6.2974	1.43021	8.80879e-05	0.00154686
Serpine2	serine (or cysteine) peptidase inhibitor, clade E, member 2	8287	1.52065	0.802067	8.81902e-05	0.00154732
Gm20503		1294	0.779764	5.28002	8.85281e-05	0.00155191
Rtl5	retrotransposon Gag like 5	4761	-1.07882	3.65838	8.87124e-05	0.0015538
Mphosph8	M-phase phosphoprotein 8	3586	-0.552211	4.6669	8.91242e-05	0.00155928
Gm10250	ATP synthase, H+ transporting, mitochondrial F0 complex, subunit d pseudogene	482	1.82341	0.403581	8.91783e-05	0.00155928
1700101I11Rik	RIKEN cDNA 1700101I11 gene	1868	1.22301	2.33685	8.92838e-05	0.00155978
Ier3ip1	immediate early response 3 interacting protein 1	1901	0.676366	4.92079	8.97369e-05	0.00156635
Zfp866	zinc finger protein 866	5601	-0.843411	4.22153	9.09315e-05	0.0015846
1700067K01Rik	RIKEN cDNA 1700067K01 gene	1957	-1.8285	-0.167648	9.09383e-05	0.0015846
Il17rb	interleukin 17 receptor B	3707	-1.6566	0.352179	9.1419e-05	0.00159161
Mapkbp1	mitogen-activated protein kinase binding protein 1	7602	-0.710806	4.1639	9.20922e-05	0.00160196
Ccnj	cyclin J	4355	-0.901491	3.66141	9.23325e-05	0.00160477
0610030E20Rik	RIKEN cDNA 0610030E20 gene	5832	-0.743534	5.5183	9.26138e-05	0.00160828
Slfn14	schlafen 14	3706	-9.84882	3.67463	9.27429e-05	0.00160877
Ctnnd2	catenin (cadherin associated protein), delta 2	10316	-1.50657	0.642834	9.28002e-05	0.00160877
Sapcd2	suppressor APC domain containing 2	3499	1.66448	1.80139	9.38707e-05	0.00162595
Gm10244	predicted gene 10244	1141	0.876311	3.27094	9.41367e-05	0.00162856
Gm28035	predicted gene, 28035	4238	-0.62509	4.92145	9.41818e-05	0.00162856
Gm26740	predicted gene, 26740	1724	-0.954372	3.33367	9.43711e-05	0.00162896
Mdc1	mediator of DNA damage checkpoint 1	7421	-0.735971	5.89034	9.44285e-05	0.00162896
Gm35189	predicted gene, 35189	789	-7.33874	0.797101	9.44454e-05	0.00162896
Ago4	argonaute RISC catalytic subunit 4	6947	-0.836893	3.77793	9.46092e-05	0.00162915
Trav6d-4	T cell receptor alpha variable 6D-4	378	-7.68169	1.20502	9.46163e-05	0.00162915
Gm48398		217	-7.53994	0.862841	9.47595e-05	0.00163023
Fbxo17	F-box protein 17	2497	-1.5543	0.794181	9.53426e-05	0.00163888
Rnf157	ring finger protein 157	9537	-0.689836	4.13765	9.56455e-05	0.00164175
Zfp729a	zinc finger protein 729a	9771	-0.928442	3.63888	9.56714e-05	0.00164175
Cdc20	cell division cycle 20	1868	1.37941	4.19063	9.6406e-05	0.00165296
Igkv4-75	immunoglobulin kappa chain variable 4-75	359	-7.27224	2.09614	9.70794e-05	0.00166091
Dhfr	dihydrofolate reductase	5347	0.930945	3.46157	9.71057e-05	0.00166091
4833407H14Rik	RIKEN cDNA 4833407H14 gene	1494	-1.07536	2.70128	9.72276e-05	0.00166091
4732465J04Rik	RIKEN cDNA 4732465J04 gene	3302	-3.71152	-1.39405	9.72693e-05	0.00166091
Fbxo2	F-box protein 2	1288	-7.84392	1.4222	9.7278e-05	0.00166091
Zfp318	zinc finger protein 318	13804	-0.936762	6.51417	9.76093e-05	0.00166517
Espl1	extra spindle pole bodies 1, separase	8749	0.939018	5.56884	9.79377e-05	0.00166937
Gm9923	Hbs1-like pseudogene	1836	-9.55966	3.35264	9.82122e-05	0.00167135
Gm25939	predicted gene, 25939	191	-9.07238	3.67657	9.82178e-05	0.00167135
Car2	carbonic anhydrase 2	2422	1.14775	4.74734	9.8302e-05	0.00167138
Dhx34	DEAH (Asp-Glu-Ala-His) box polypeptide 34	4596	-0.662049	4.86872	9.85812e-05	0.00167473
Cdc6	cell division cycle 6	5229	1.10967	3.31774	9.9112e-05	0.00168234
Pold2	polymerase (DNA directed), delta 2, regulatory subunit	1896	0.627853	4.46812	9.93451e-05	0.00168489
B3galt4	UDP-Gal:betaGlcNAc beta 1,3-galactosyltransferase, polypeptide 4	1580	0.882523	3.01698	9.96664e-05	0.00168893
Gm15682	predicted gene 15682	483	-7.76785	2.17115	0.000100244	0.00169731
Ranbp1	RAN binding protein 1	1666	0.798696	6.09175	0.000100758	0.00170412
Mir223	microRNA 223	110	-2.03608	0.521691	0.000100814	0.00170412
Gm12527	zinc finger, MYND domain containing 19 pseudogene	564	-7.65565	2.37311	0.000101038	0.00170528
H2ax	H2A.X variant histone	1384	0.88705	5.52506	0.00010105	0.00170528
Syce1	synaptonemal complex central element protein 1	1460	4.86541	3.36839	0.000101824	0.0017169
Htra3	HtrA serine peptidase 3	4439	1.92775	4.76364	0.00010218	0.00172149
Kif2c	kinesin family member 2C	4363	1.29776	2.87924	0.000102281	0.00172175
Wsb2-ps	WD repeat and SOCS box-containing 2, pseudogene	1217	-2.56337	0.520441	0.000103542	0.00174154
Slc35g2	solute carrier family 35, member G2	1590	-1.81584	0.100975	0.000104006	0.0017479
Pbdc1	polysaccharide biosynthesis domain containing 1	6098	0.621959	4.8465	0.00010473	0.00175861
Efna2	ephrin A2	2131	-2.79467	-0.969354	0.000105081	0.00176272
Dmxl1	Dmx-like 1	21923	-0.905399	5.70347	0.000105148	0.00176272
1520401A03Rik	RIKEN cDNA 1520401A03 gene	4111	-9.90336	3.0402	0.000105672	0.00177006
A730082K24Rik	RIKEN cDNA A730082K24 gene	2400	-16.1628	8.17059	0.000106433	0.00178061
Ccdc34	coiled-coil domain containing 34	6558	1.0582	2.62096	0.000106477	0.00178061
Gm45151		712	-1.98937	0.170841	0.000106658	0.00178216
Rpl9-ps1	ribosomal protein L9, pseudogene 1	576	-9.22779	1.68522	0.000106944	0.001785
Gssos2	glutathione synthase, opposite strand 2	869	2.5151	-1.04492	0.000107003	0.001785
Tor2a	torsin family 2, member A	3050	0.563382	5.09612	0.000107278	0.00178811
Tceal9	transcription elongation factor A like 9	1037	0.901427	3.89918	0.000108267	0.00180311
Kcnk10	potassium channel, subfamily K, member 10	8774	-2.16092	-0.657321	0.000108395	0.00180377
C1qtnf6	C1q and tumor necrosis factor related protein 6	2702	1.41081	1.96822	0.000108512	0.00180424
Chp2	calcineurin-like EF hand protein 2	1603	-7.58532	2.3232	0.000109351	0.00181671
Gm16409	ribosomal protein S6 pseudogene	747	2.16153	-0.841808	0.000109742	0.00182048
Tmem87b	transmembrane protein 87B	8395	-0.645387	5.42911	0.000109757	0.00182048
Brf2	BRF2, RNA polymerase III transcription initiation factor 50kDa subunit	3212	0.88412	2.86695	0.000110168	0.00182581
Tfdp1	transcription factor Dp 1	3670	0.67807	5.4547	0.000111082	0.00183945
Kdm7a	lysine (K)-specific demethylase 7A	10057	-0.85586	6.43127	0.000111513	0.0018451
Abca9	ATP-binding cassette, sub-family A (ABC1), member 9	8048	-1.38072	6.0862	0.000111745	0.00184743
Tmem132e	transmembrane protein 132E	4693	-5.21054	1.61335	0.000111883	0.0018482
Mpc2	mitochondrial pyruvate carrier 2	7344	0.689805	4.70595	0.000112405	0.00185532
Uba5	ubiquitin-like modifier activating enzyme 5	5832	0.726171	5.52203	0.00011255	0.00185621
Pid1	phosphotyrosine interaction domain containing 1	8172	-1.03511	5.93145	0.000113123	0.00186158
Zfp507	zinc finger protein 507	8231	-0.6373	4.70128	0.000113145	0.00186158
Ppef2	protein phosphatase, EF hand calcium-binding domain 2	2983	-1.82556	0.615419	0.00011315	0.00186158
Gm10790	predicted gene 10790	1958	-1.63751	4.10263	0.00011396	0.00187338
Atp2c2	ATPase, Ca++ transporting, type 2C, member 2	3222	-6.46838	-0.271099	0.000114538	0.00188058
Gm2044	predicted gene 2044	911	-7.3628	2.3357	0.000114583	0.00188058
Gm5855	enolase 1, alpha non-neuron pseudogene	1305	-5.67386	-0.335486	0.000114998	0.00188587
Sparc	secreted acidic cysteine rich glycoprotein	3788	-2.57345	0.138527	0.000115111	0.00188621
H2ac10	H2A clustered histone 10	399	-9.30238	2.20272	0.000115676	0.00189394
Gal	galanin and GMAP prepropeptide	788	-7.23944	0.240835	0.000115873	0.00189563
Gm11518		411	-7.31392	1.70836	0.000117304	0.00191702
Gm37199		4065	-11.5831	1.36446	0.000117457	0.00191702
4732463B04Rik	RIKEN cDNA 4732463B04 gene	2932	-12.1882	3.39379	0.000117463	0.00191702
Styk1	serine/threonine/tyrosine kinase 1	5865	-1.62717	0.376873	0.000118876	0.00193771
Slf2	SMC5-SMC6 complex localization factor 2	7477	-0.633789	5.41826	0.000118921	0.00193771
Bach2os	BTB and CNC homology 2, opposite strand	2183	-1.00022	3.33168	0.00011921	0.00194087
Icam4	intercellular adhesion molecule 4, Landsteiner-Wiener blood group	1110	2.37165	-0.466492	0.000119453	0.00194326
Gm22772	predicted gene, 22772	121	-9.71533	1.28824	0.000120061	0.0019516
Tuba1c	tubulin, alpha 1C	2287	0.726729	5.63521	0.000121196	0.00196847
Fam83d	family with sequence similarity 83, member D	3991	1.53489	1.5554	0.000121321	0.00196893
Igkv9-124	immunoglobulin kappa chain variable 9-124	353	1.57199	4.2071	0.000121679	0.00197315
Marchf1	membrane associated ring-CH-type finger 1	7146	-0.870282	6.126	0.000123361	0.00199885
Gm11100	predicted gene 11100	3866	0.691685	4.12908	0.000125027	0.00202422
Zfp62	zinc finger protein 62	6060	-0.676755	5.26437	0.000125141	0.00202445
Cited4	Cbp/p300-interacting transactivator, with Glu/Asp-rich carboxy-terminal domain, 4	1249	1.63556	1.32682	0.000125723	0.00203225
Bag3	BCL2-associated athanogene 3	2562	0.671457	4.6616	0.000126307	0.00204007
9930104L06Rik	RIKEN cDNA 9930104L06 gene	5592	-0.684075	4.01538	0.000127223	0.00205278
Polr3h	polymerase (RNA) III (DNA directed) polypeptide H	4991	0.534428	5.22166	0.000127296	0.00205278
Thoc2	THO complex 2	12666	-0.753182	5.45537	0.000127825	0.00205968
9430037O13Rik	RIKEN cDNA 9430037O13 gene	1008	-9.73236	3.52856	0.000127951	0.00206008
Mt2	metallothionein 2	588	1.80252	2.62962	0.000129062	0.00207633
Ces2d-ps	carboxylesterase 2D, pseudogene	1656	-6.55647	-0.861374	0.000129327	0.00207894
Mrpl40	mitochondrial ribosomal protein L40	1761	0.600211	4.42595	0.000130322	0.00209328
Naaa	N-acylethanolamine acid amidase	3721	-0.90514	6.74092	0.00013091	0.00210107
Ldha-ps2	lactate dehydrogenase A, pseudogene 2	1057	3.47008	-1.21776	0.000131519	0.00210917
6720427I07Rik	RIKEN cDNA 6720427I07 gene	5598	-1.6809	0.621636	0.0001318	0.00211202
Gm10644	predicted gene 10644	2936	-1.11869	2.16748	0.000131917	0.00211223
Islr	immunoglobulin superfamily containing leucine-rich repeat	2686	-15.6224	9.08459	0.000132122	0.00211385
Gm36839	predicted gene, 36839	2093	-7.99446	1.10023	0.000132766	0.00212248
Gm11224	eukaryotic translation initiation factor 3, subunit C pseudogene	1111	-6.70874	1.22249	0.00013305	0.00212535
Pgap1	post-GPI attachment to proteins 1	16611	-1.09918	5.20374	0.0001334	0.00212928
Ifi44	interferon-induced protein 44	6129	1.82669	2.52414	0.000133784	0.00213286
Gm11476	predicted gene 11476	2019	-13.8434	6.00663	0.000133835	0.00213286
4930556H04Rik	RIKEN cDNA 4930556H04 gene	1675	-1.84539	0.0559274	0.000134061	0.00213479
ENSMUSG00002075104		127	-12.463	6.64004	0.000135225	0.00215165
Gm49760	predicted gene, 49760	1785	-1.93246	0.58001	0.000136672	0.00217296
Adamts17	a disintegrin-like and metallopeptidase (reprolysin type) with thrombospondin type 1 motif, 17	7764	-10.1399	1.97436	0.000136831	0.00217379
Mrpl17	mitochondrial ribosomal protein L17	7605	0.623857	4.68471	0.000138149	0.00219158
D2hgdh	D-2-hydroxyglutarate dehydrogenase	4281	-0.688001	4.0381	0.000138166	0.00219158
Loxl2	lysyl oxidase-like 2	5405	-7.05354	1.23153	0.000139394	0.00220933
Primpol	primase and polymerase (DNA-directed)	6411	-0.597904	4.33162	0.000139775	0.00221365
Exph5	exophilin 5	10519	-2.82822	-1.37803	0.000140339	0.00221922
Gm5507	glyceraldehyde-3-phosphate dehydrogenase pseudogene	1008	-6.98687	3.08377	0.000140345	0.00221922
Foxred2	FAD-dependent oxidoreductase domain containing 2	5939	-0.829472	3.58977	0.000140629	0.00222198
Ighv6-3	immunoglobulin heavy variable 6-3	356	1.35371	5.59859	0.000141147	0.00222751
Ncaph	non-SMC condensin I complex, subunit H	4307	1.08157	3.94903	0.000141212	0.00222751
Prim2	DNA primase, p58 subunit	5938	0.748615	3.73743	0.000141307	0.00222751
Smim38	small integral membrane protein 38	1278	-2.44087	-0.617711	0.000141457	0.00222815
Ppargc1a	peroxisome proliferative activated receptor, gamma, coactivator 1 alpha	6592	-1.96002	-0.524562	0.000142719	0.00224629
Ighv1-20	immunoglobulin heavy variable V1-20	351	-1.98468	1.77741	0.00014347	0.00225496
Tpx2	TPX2, microtubule-associated	4677	1.14804	4.58319	0.000143492	0.00225496
Atf7	activating transcription factor 7	10988	-0.794047	5.78707	0.000144576	0.00227023
Gm6087	tera pseudogene	663	-9.22067	2.10701	0.000145036	0.00227569
Ifrd2	interferon-related developmental regulator 2	2637	0.662314	4.56502	0.000146652	0.00229744
Lats1	large tumor suppressor	7297	-0.612767	5.34901	0.000146726	0.00229744
Gssos1	glutathione synthase, opposite strand 1	716	2.45348	-1.03684	0.000146761	0.00229744
Kifc1	kinesin family member C1	3414	1.14607	3.68364	0.000147142	0.00230006
Gm37593		3254	-9.30581	7.79667	0.000147154	0.00230006
Plekhs1	pleckstrin homology domain containing, family S member 1	3628	-8.88415	2.5257	0.000147561	0.00230364
Gm48094		781	-7.89358	1.64626	0.00014761	0.00230364
Fam214b	family with sequence similarity 214, member B	4129	-0.61803	5.56788	0.000148627	0.00231773
Zkscan8	zinc finger with KRAB and SCAN domains 8	8902	-1.25687	3.26365	0.000148828	0.00231909
Asb4	ankyrin repeat and SOCS box-containing 4	3932	-6.84075	2.36265	0.000149038	0.00232058
Samd14	sterile alpha motif domain containing 14	3379	1.24827	1.93838	0.00014939	0.00232428
Adipoq	adiponectin, C1Q and collagen domain containing	1381	-8.70204	1.92986	0.000150493	0.00233965
Zfp955b	zinc finger protein 955B	5788	-0.896977	3.15193	0.000152728	0.00237259
Spata9	spermatogenesis associated 9	1677	-7.8842	3.15031	0.000153059	0.00237591
Snrpa	small nuclear ribonucleoprotein polypeptide A	2964	0.605905	5.48173	0.000153284	0.0023776
Rps12-ps1	ribosomal protein S12, pseudogene 1	401	-7.57993	2.36672	0.00015379	0.00238362
Gm527	predicted gene 527	1520	-1.4657	0.718442	0.000154366	0.00239074
Lifr	LIF receptor alpha	10776	-1.0178	5.23496	0.000155609	0.00240714
Mcrip2	MAPK regulated corepressor interacting protein 2	1307	1.19573	2.08422	0.000155717	0.00240714
Fam110a	family with sequence similarity 110, member A	2207	0.76916	3.54677	0.000155897	0.00240714
Ighv1-56	immunoglobulin heavy variable 1-56	351	3.3181	0.546692	0.000155899	0.00240714
Ptrh1	peptidyl-tRNA hydrolase 1 homolog	1135	1.42115	1.3147	0.000156961	0.00242087
Gm43335		3276	-6.23275	-1.54878	0.000157063	0.00242087
1810037I17Rik	RIKEN cDNA 1810037I17 gene	1160	0.760807	5.00212	0.000157189	0.00242087
Psat1	phosphoserine aminotransferase 1	4254	0.762426	4.79397	0.000157264	0.00242087
Gm10481	glyceraldehyde-3-phosphate dehydrogenase pseudogene	1002	-6.94921	2.19551	0.000157411	0.0024213
Gm49553		1951	-1.40593	1.40082	0.000158264	0.00243258
Endov	endonuclease V	6138	-0.680247	4.18738	0.000158747	0.00243815
Mrpl21	mitochondrial ribosomal protein L21	2011	0.556266	4.32049	0.000159083	0.00244148
Gm37169		4161	-1.57463	0.306769	0.000160215	0.00245699
Abca4	ATP-binding cassette, sub-family A (ABC1), member 4	12022	-10.0852	3.80455	0.000160923	0.00246599
Nudt19	nudix (nucleoside diphosphate linked moiety X)-type motif 19	2680	0.569149	4.65953	0.00016142	0.00247163
Scgb3a1	secretoglobin, family 3A, member 1	598	-6.86777	-0.118634	0.000161534	0.00247163
Tk1	thymidine kinase 1	5198	0.642668	4.67026	0.000162196	0.00247989
Hdac9	histone deacetylase 9	14838	-0.728106	5.24593	0.000162379	0.00248082
Xylt1	xylosyltransferase 1	9651	-0.782088	5.12411	0.000163081	0.00248968
Igkv3-7	immunoglobulin kappa variable 3-7	359	1.62058	4.82209	0.000165565	0.00252571
Gm37126		883	-2.05668	1.10617	0.00016582	0.00252769
Nlrc4	NLR family, CARD domain containing 4	4807	-0.600712	4.4852	0.000166131	0.00252894
Gm15190	hepatitis B virus x interacting protein pseudogene	276	-6.8298	0.335509	0.00016615	0.00252894
Tmem214	transmembrane protein 214	7580	0.820777	5.90136	0.000167427	0.00254647
Tubb4b	tubulin, beta 4B class IVB	2088	0.858572	6.90018	0.000168588	0.00256049
Gm24430	predicted gene, 24430	104	-8.46609	0.948139	0.000168601	0.00256049
Gm34248	predicted gene, 34248	474	-7.57005	3.26037	0.000169227	0.00256809
Zfp790	zinc finger protein 790	3658	-0.692972	3.5966	0.000169683	0.00257309
Gm15354	predicted gene 15354	1772	-1.41983	1.07099	0.000169857	0.00257381
Atp5e	ATP synthase, H+ transporting, mitochondrial F1 complex, epsilon subunit	1756	0.908229	6.30165	0.000171255	0.00259253
Ybey	ybeY metallopeptidase	5701	-1.10343	1.89939	0.000171348	0.00259253
Mir3100	microRNA 3100	65	-8.46517	0.657942	0.000171504	0.00259296
Uqcr10	ubiquinol-cytochrome c reductase, complex III subunit X	584	0.826399	5.29658	0.000171678	0.00259366
Myo9a	myosin IXa	13034	-0.734918	4.52656	0.000172581	0.00260537
Hars	histidyl-tRNA synthetase	2447	0.636648	5.8128	0.000173811	0.002622
4930586N03Rik	RIKEN cDNA 4930586N03 gene	881	-1.36998	0.659001	0.000173944	0.00262206
Dusp8	dual specificity phosphatase 8	4870	2.5714	-0.187642	0.00017489	0.00263403
Crhbp	corticotropin releasing hormone binding protein	1800	-14.0992	7.39021	0.000174998	0.00263403
Pfdn1	prefoldin 1	1109	0.669639	4.64656	0.000175434	0.00263865
Gm28693		2638	-2.15818	3.89488	0.000175847	0.00264291
Bcl6	B cell leukemia/lymphoma 6	6700	-0.677544	5.4074	0.000176667	0.00265326
Ighv8-9	immunoglobulin heavy variable V8-9	363	-14.8933	8.22552	0.000178129	0.00267142
Gm28372		1876	-7.87509	0.991655	0.000178138	0.00267142
H13	histocompatibility 13	8884	0.96351	7.2357	0.000178548	0.00267559
1700022I11Rik	RIKEN cDNA 1700022I11 gene	4542	0.623248	5.70669	0.000179017	0.00267723
Gm15884		643	0.616996	4.91473	0.000179027	0.00267723
Gm15541	predicted gene 15541	2713	-7.08924	1.56327	0.000179052	0.00267723
Drg2	developmentally regulated GTP binding protein 2	2716	0.505427	4.92554	0.000180557	0.00269766
Macroh2a3	macroH2A.3 histone	1112	-9.13724	1.70768	0.000180684	0.00269766
Tacc3	transforming, acidic coiled-coil containing protein 3	3552	0.837616	4.79895	0.000180875	0.00269853
Ephb3	Eph receptor B3	6641	4.05677	4.01071	0.000181493	0.00270576
Gm10054	predicted gene 10054	431	2.27589	-0.795123	0.0001839	0.00273963
Timm23	translocase of inner mitochondrial membrane 23	1786	0.604652	4.17858	0.000184367	0.00274458
Gm44833		331	-9.19928	1.54481	0.000185409	0.00275808
Lhfpl1	lipoma HMGIC fusion partner-like 1	1902	-6.22794	-0.671818	0.000185874	0.00276297
Ankrd12	ankyrin repeat domain 12	13748	-0.66158	5.2539	0.000186176	0.00276544
Dcn	decorin	5838	-8.54096	3.72271	0.000186739	0.00277179
Eps8	epidermal growth factor receptor pathway substrate 8	12355	-1.06339	5.35898	0.000187068	0.00277464
Calr-ps		485	-15.5301	7.80383	0.000187895	0.00278487
Chaf1b	chromatin assembly factor 1, subunit B (p60)	4681	0.810799	3.62862	0.000189832	0.00281153
Gm45718		3794	-1.94036	0.317214	0.000190354	0.00281721
Cfap298	cilia and flagella associate protien 298	1589	0.762021	3.23557	0.000191021	0.00282503
Sgip1	SH3-domain GRB2-like (endophilin) interacting protein 1	10136	-2.36818	-0.708042	0.000191249	0.00282635
Icosl	icos ligand	4620	-0.9144	6.54196	0.00019559	0.0028884
Gm5879	60S ribosomal protein L3 related	1209	1.75578	0.0650142	0.000196633	0.00290169
Tlr5	toll-like receptor 5	5191	-1.94308	-0.534879	0.00019771	0.00291346
Lrrc23	leucine rich repeat containing 23	1734	-1.84421	5.84538	0.000197793	0.00291346
Txnl1	thioredoxin-like 1	6466	0.631786	5.57987	0.000197991	0.00291346
Gm42870		3470	-1.23824	3.06408	0.000198003	0.00291346
Mrps21	mitochondrial ribosomal protein S21	739	0.670972	4.72156	0.000199042	0.00292663
Tsc1	TSC complex subunit 1	11833	-0.620518	5.21473	0.00019947	0.0029308
Gm49579		1103	-7.07787	0.124962	0.000200223	0.0029387
Gng10	guanine nucleotide binding protein (G protein), gamma 10	1314	0.76053	5.2444	0.000200297	0.0029387
Mir20a	microRNA 20a	107	-4.18936	-0.043739	0.000201556	0.00295504
Nusap1	nucleolar and spindle associated protein 1	4059	1.14331	4.11355	0.000201857	0.00295732
Dstyk	dual serine/threonine and tyrosine protein kinase	9345	-0.687535	4.79772	0.000202413	0.00296333
Gm10029	predicted gene 10029	330	-8.10251	3.28772	0.000202868	0.00296785
Mylip	myosin regulatory light chain interacting protein	3233	-0.862612	6.0939	0.000204333	0.0029851
Gm45774		2665	1.78299	2.51035	0.000204454	0.0029851
Gm49673		2610	0.717598	4.79529	0.000204487	0.0029851
Gm34866	predicted gene, 34866	515	-8.50326	2.41702	0.000204716	0.0029863
Igkv3-2	immunoglobulin kappa variable 3-2	378	1.76151	6.35489	0.000205682	0.00299824
Mindy2	MINDY lysine 48 deubiquitinase 2	8600	-0.68609	5.78435	0.000205997	0.00300068
Slc38a5	solute carrier family 38, member 5	2241	1.81202	0.926019	0.000206248	0.00300219
Siglech	sialic acid binding Ig-like lectin H	3383	-1.25734	2.6448	0.000206682	0.00300635
Epdr1	ependymin related protein 1 (zebrafish)	2745	1.80345	0.462715	0.000207499	0.00301608
Ckap2	cytoskeleton associated protein 2	3215	1.34354	2.76807	0.00020908	0.00303689
Fpgt	fucose-1-phosphate guanylyltransferase	6282	-0.72335	3.6821	0.00020933	0.00303834
Rpl27-ps3	ribosomal protein L27, pseudogene 3	411	-9.12566	3.81833	0.000209973	0.0030455
Gm8801	protein phosphatase 1, regulatory subunit 10 pseudogene	1064	-8.43377	0.0234311	0.000210255	0.00304742
Kif22	kinesin family member 22	4903	0.887664	4.31704	0.0002116	0.00306473
Dhdds	dehydrodolichyl diphosphate synthase	3784	0.633661	5.07822	0.000211839	0.00306601
Gvin-ps6	GTPase, very large interferon inducible, pseudogene 6	6622	-1.94693	3.03759	0.000213137	0.00308261
Mpst	mercaptopyruvate sulfurtransferase	2143	0.660143	4.28486	0.000215563	0.00311547
Gm44238		353	1.45878	1.00094	0.000215991	0.00311944
Gm50475		511	-7.1139	0.514929	0.000217293	0.00313602
Mrpl45	mitochondrial ribosomal protein L45	2596	0.604246	4.63947	0.00021911	0.00315999
Apol11a	apolipoprotein L 11a	1864	3.65591	-1.3159	0.000220807	0.00318083
Ndufs6	NADH:ubiquinone oxidoreductase core subunit S6	898	0.705164	4.76553	0.000221102	0.00318083
Prmt2	protein arginine N-methyltransferase 2	3381	-0.715231	3.86164	0.000221118	0.00318083
Snx7	sorting nexin 7	6147	-1.94885	1.67908	0.00022118	0.00318083
Ednra	endothelin receptor type A	5476	-7.13467	1.11928	0.000221894	0.00318885
Nudt9	nudix (nucleoside diphosphate linked moiety X)-type motif 9	2392	0.555081	5.16036	0.00022216	0.00319041
Otos	otospiralin	3082	2.44672	-1.07615	0.000222793	0.00319725
Pot1b	protection of telomeres 1B	5268	-0.708911	5.09112	0.000223653	0.00320732
Gm16083	predicted gene 16083	2547	-1.1233	3.07018	0.000224341	0.00321493
Pcdh17	protocadherin 17	12991	-9.57453	1.74779	0.000224592	0.00321626
D130040H23Rik	RIKEN cDNA D130040H23 gene	4494	-1.1878	2.10416	0.00022518	0.00322064
Klra7	killer cell lectin-like receptor, subfamily A, member 7	1265	-1.00828	2.64172	0.000225421	0.00322064
Pole3	polymerase (DNA directed), epsilon 3 (p17 subunit)	2040	0.576968	4.55684	0.000225545	0.00322064
Hsd17b10	hydroxysteroid (17-beta) dehydrogenase 10	1298	0.632363	4.57335	0.000225561	0.00322064
1700122E12Rik	RIKEN cDNA 1700122E12 gene	709	6.19161	0.531317	0.00022569	0.00322064
Mzt2	mitotic spindle organizing protein 2	1309	1.12116	2.41647	0.000226671	0.00323083
Mad2l1	MAD2 mitotic arrest deficient-like 1	8390	0.758133	4.18882	0.000226722	0.00323083
Gm26680	predicted gene, 26680	2874	-5.89503	-1.31075	0.000227523	0.00323997
Sec61g	SEC61, gamma subunit	2464	0.787317	4.12315	0.000228817	0.00325612
Ankrd66	ankyrin repeat domain 66	1307	-2.82086	-0.0919883	0.000229499	0.00326353
Gm8971	predicted gene 8971	349	-6.80944	1.70997	0.000230471	0.00327508
Gadd45gip1	growth arrest and DNA-damage-inducible, gamma interacting protein 1	2494	0.692382	5.53794	0.000231008	0.00328042
Cltrn	collectrin, amino acid transport regulator	1544	-8.00573	0.595947	0.000232522	0.0032996
Cnr2	cannabinoid receptor 2 (macrophage)	3982	-0.836259	5.89552	0.000232692	0.00329971
Gm6929	predicted gene 6929	468	-12.5854	5.94938	0.000234211	0.00331894
Mrpl27	mitochondrial ribosomal protein L27	985	0.749382	3.68211	0.000235272	0.00333165
Gm5499	thioredoxin domain containing 14 pseudogene	885	-2.09678	-0.286457	0.000236206	0.00334256
Gm49240		1187	-10.6669	1.3908	0.000236488	0.00334422
Sulf2	sulfatase 2	5871	-0.966006	4.69445	0.000236893	0.00334761
Cep170	centrosomal protein 170	18049	-0.840156	5.52749	0.000237219	0.0033499
Gm50323		2268	-9.00445	1.82695	0.000240113	0.00338841
Gm11993	polymerase (RNA) II (DNA directed) polypeptide C pseudogene	820	-9.14139	3.93662	0.000240993	0.00339847
Gm3671	glyceraldehyde-3-phosphate dehydrogenase pseudogene	1007	-7.27629	4.7801	0.000242598	0.00341873
Gm43916		967	-1.65605	0.785345	0.00024376	0.00343272
9130015A21Rik	RIKEN cDNA 9130015A21 gene	1290	-5.63605	1.22138	0.000244131	0.00343557
Kif20a	kinesin family member 20A	4338	0.810099	4.55687	0.000244633	0.00344026
Gm37531		5415	-15.9121	9.06472	0.000244899	0.00344162
Gm10293	glyceraldehyde-3-phosphate dehydrogenase pseudogene	1002	2.32313	-0.82638	0.000246635	0.00346362
Gm4349	SET domain, bifurcated 1 pseudogene	2559	-7.71858	0.847618	0.00024689	0.00346367
Snord8	small nucleolar RNA, C/D box 8	110	-6.7526	1.55444	0.000246979	0.00346367
Dbr1	debranching RNA lariats 1	2488	0.611882	4.24263	0.000247592	0.00346987
Mcm7	minichromosome maintenance complex component 7	4426	0.848264	6.17736	0.000248057	0.003474
Gm6663	mortality factor 4 like 1 pseudogene	973	-12.6021	4.53359	0.000248911	0.00348355
Gm37646		111	-5.54606	-2.12746	0.000249098	0.00348377
Zdhhc17	zinc finger, DHHC domain containing 17	7048	-0.601402	4.62551	0.000251503	0.00351499
Klrb1c	killer cell lectin-like receptor subfamily B member 1C	2961	-0.955254	3.06588	0.000251732	0.00351578
Gm4316	predicted gene 4316	3533	1.50372	1.2246	0.000252118	0.00351875
Gm37607		2623	-1.80408	-0.0325506	0.000253014	0.00352884
4930557J02Rik	RIKEN cDNA 4930557J02 gene	1075	-7.32466	1.56927	0.000253461	0.00353264
Zfp607a	zinc finger protein 607A	4546	-1.08501	2.51492	0.00025453	0.00354512
Fxn	frataxin	2053	0.91794	2.59181	0.000257486	0.00358133
Gm15715	predicted gene 15715	283	-15.5678	8.59431	0.00025754	0.00358133
Gm49549		109	-12.8154	9.53772	0.000257658	0.00358133
Gm5547	predicted gene 5547	797	0.932137	3.57053	0.00025815	0.00358571
ENSMUSG00002076317		77	-2.55381	-0.576592	0.000258527	0.0035885
Gm46620	predicted gene, 46620	1875	-1.11065	2.24428	0.000259961	0.00360594
Zfp871	zinc finger protein 871	11116	-0.83269	6.09077	0.000260232	0.00360724
Cyp1a1	cytochrome P450, family 1, subfamily a, polypeptide 1	2787	-14.9054	7.30678	0.000261253	0.00361893
Gm44985		1016	1.40739	1.05451	0.000262378	0.00363203
Atp5g2	ATP synthase, H+ transporting, mitochondrial F0 complex, subunit C2 (subunit 9)	1675	0.585236	5.17056	0.000262992	0.00363806
Ostc	oligosaccharyltransferase complex subunit (non-catalytic)	2751	0.777819	5.71007	0.000263809	0.00364688
Gm43482		1861	-6.69964	0.313571	0.000267403	0.00369404
C1qtnf12	C1q and tumor necrosis factor related 12	1366	0.919745	3.00367	0.00026798	0.00369713
Calhm2	calcium homeostasis modulator family member 2	4361	-0.64344	4.8675	0.00026799	0.00369713
Mif	macrophage migration inhibitory factor (glycosylation-inhibiting factor)	745	0.86597	6.02485	0.000268461	0.00370112
Gm4761	ribosomal protein S7 pseudogene	582	-12.2912	5.20172	0.000268811	0.00370279
4930520M14Rik	RIKEN cDNA 4930520M14 gene	701	-7.58792	-0.0785181	0.000268946	0.00370279
Col12a1	collagen, type XII, alpha 1	15228	-12.213	2.41141	0.000269176	0.00370344
Gm37068		640	-8.97305	5.76034	0.000273076	0.00375457
Apol7d	apolipoprotein L 7d	2091	-2.71755	7.3068	0.000274175	0.00376713
Pla2g12a	phospholipase A2, group XIIA	3682	0.734392	3.54812	0.000276153	0.00379174
Mirlet7i	microRNA let7i	85	-7.44199	1.66519	0.00027833	0.00381906
Ndufb8	NADH:ubiquinone oxidoreductase subunit B8	3146	0.773848	5.96531	0.000278633	0.00382063
Pogz	pogo transposable element with ZNF domain	9218	-0.582346	5.364	0.000278845	0.00382097
Hhex	hematopoietically expressed homeobox	5056	-0.692262	5.49219	0.000280163	0.00383644
Brat1	BRCA1-associated ATM activator 1	6179	-0.549186	4.72632	0.000281896	0.00385757
Poc1a	POC1 centriolar protein A	3336	1.03024	2.47519	0.000283033	0.00387053
Rtn1	reticulon 1	4980	-1.24431	1.24807	0.000285019	0.00389507
Thoc3	THO complex 3	2428	0.526543	4.70797	0.000285784	0.0039029
Gm50335		650	-1.7899	-0.21452	0.000286846	0.00391477
Mir709	microRNA 709	88	-15.022	6.91916	0.000287425	0.00392004
Gm36937		429	-7.0153	-0.597418	0.000290035	0.00395193
ENSMUSG00002076491		69	-1.58338	0.736928	0.00029018	0.00395193
Ube2d1	ubiquitin-conjugating enzyme E2D 1	4371	-0.613382	5.04522	0.000290346	0.00395193
Nol12	nucleolar protein 12	4321	0.579825	4.39585	0.000292016	0.00397201
Igkv1-133	immunoglobulin kappa variable 1-133	374	-1.82228	2.40401	0.000293807	0.00399369
Zfpm1	zinc finger protein, multitype 1	3503	0.759321	5.34207	0.000294388	0.00399892
Gm11748		1498	1.31435	4.08142	0.00029478	0.00400157
Lyar	Ly1 antibody reactive clone	2401	0.604572	4.97992	0.000295089	0.00400309
Emc9	ER membrane protein complex subunit 9	2465	0.658741	3.94134	0.000296833	0.00402407
Ighv1-13	immunoglobulin heavy variable V1-13	350	3.26071	-1.65398	0.000297062	0.00402448
Gm49890	predicted gene, 49890	1087	7.44576	0.339109	0.000298077	0.00403555
Ahrr	aryl-hydrocarbon receptor repressor	9441	-2.20938	-0.0227842	0.000298614	0.00404013
Zfp275	zinc finger protein 275	6745	-0.707037	4.20189	0.000298848	0.00404061
Pianp	PILR alpha associated neural protein	2851	-1.94884	0.88646	0.00029906	0.00404079
Gm49383		1147	0.82771	6.7238	0.000299503	0.00404409
Gm5533	predicted gene 5533	1343	-7.60564	1.54238	0.000300046	0.00404873
Gins4	GINS complex subunit 4 (Sld5 homolog)	1349	0.565892	4.29887	0.000300267	0.00404902
Gm9794	predicted pseudogene 9794	423	0.943787	3.69366	0.000300479	0.0040492
Gm9694	predicted gene 9694	1189	-8.20536	2.78814	0.000301073	0.00405451
Gm36999		1046	-6.18436	-1.08408	0.000302007	0.00406441
Dpp10	dipeptidylpeptidase 10	17227	-8.30885	1.37154	0.000302603	0.00406974
Nudt6	nudix (nucleoside diphosphate linked moiety X)-type motif 6	1677	-0.792504	3.01785	0.000303257	0.00407583
Gm10584	predicted gene 10584	2628	-1.36146	0.616858	0.00030381	0.00408056
Ighv8-5	immunoglobulin heavy variable V8-5	358	1.59616	4.16943	0.000304246	0.00408372
Rpl36al	ribosomal protein L36A-like	1353	0.853679	6.52562	0.000305021	0.00409143
Gm20703		385	8.33909	1.20617	0.000305361	0.00409329
Vmn1r-ps145	vomeronasal 1 receptor, pseudogene 145	424	-8.58904	1.39216	0.000305771	0.00409608
Ormdl3	ORM1-like 3 (S. cerevisiae)	2184	0.628835	5.02623	0.000306056	0.0040972
Gm17690	predicted gene, 17690	3469	-1.35023	0.669558	0.000306668	0.00410269
Katnal2	katanin p60 subunit A-like 2	4061	-8.56572	2.74502	0.000308414	0.00412333
Gm37376		453	-0.612882	5.35425	0.000309731	0.00413823
Kcna2	potassium voltage-gated channel, shaker-related subfamily, member 2	11906	-1.27247	1.36534	0.000310114	0.00414062
Gm49356		398	0.668675	4.99766	0.000311111	0.00415121
Gm6883	ribosomal protein L6 pseudogene	897	1.49661	0.207075	0.000311734	0.00415679
Spint2	serine protease inhibitor, Kunitz type 2	4556	0.825109	4.90982	0.000312165	0.00415981
Gm11775	predicted gene 11775	773	0.887339	3.28702	0.000313309	0.00417233
Igkv4-69	immunoglobulin kappa variable 4-69	348	3.35145	1.82175	0.000314742	0.00418867
Fam24b	family with sequence similarity 24 member B	680	-6.25356	2.01206	0.000317274	0.00421803
Gm17491	predicted gene, 17491	2311	-0.863919	3.68943	0.000317364	0.00421803
Mrps24	mitochondrial ribosomal protein S24	1466	0.546687	4.77556	0.000317733	0.00422019
Platr11	pluripotency associated transcript 11	388	-6.71499	-0.657432	0.000318999	0.00423424
Ighv4-1	immunoglobulin heavy variable 4-1	414	1.68528	5.21793	0.00032083	0.00425576
Gm15764	predicted gene 15764	751	-2.04683	0.479555	0.000323094	0.004283
Apobec2	apolipoprotein B mRNA editing enzyme, catalytic polypeptide 2	1597	1.30151	1.42802	0.000325067	0.00430635
Rmi2	RecQ mediated genome instability 2	4495	1.13713	2.20975	0.000326198	0.00431851
Atf5	activating transcription factor 5	1993	0.674123	3.74806	0.000327626	0.0043346
Fmo5	flavin containing monooxygenase 5	5675	-0.634765	4.18754	0.000328213	0.00433954
Cfap73	cilia and flagella associated protein 73	921	-1.2925	1.03975	0.000331779	0.00438383
Ndufa7	NADH:ubiquinone oxidoreductase subunit A7	1828	0.684062	5.50747	0.000332238	0.00438705
Gm12788		308	-6.16031	1.00172	0.000333097	0.00439554
E2f8	E2F transcription factor 8	5443	1.00737	3.53012	0.000333686	0.00440046
Scd4	stearoyl-coenzyme A desaturase 4	3768	-2.12292	-1.06491	0.000334329	0.00440608
Zbtb26	zinc finger and BTB domain containing 26	9489	-1.11644	2.37077	0.000334944	0.00441133
Ddost	dolichyl-di-phosphooligosaccharide-protein glycotransferase	2120	0.992142	7.67927	0.000335478	0.0044155
H2ac4	H2A clustered histone 4	473	-7.41418	2.74434	0.00033645	0.00442543
Mars1	methionine-tRNA synthetase 1	3423	0.551361	5.50888	0.000337296	0.00443369
Akap1	A kinase (PRKA) anchor protein 1	4390	0.836477	3.42198	0.000337795	0.00443738
1700093J21Rik	RIKEN cDNA 1700093J21 gene	647	-3.19252	-0.994799	0.000339667	0.00445909
Gm2479	predicted gene 2479	1117	2.48973	-0.817732	0.000344658	0.00452169
Nubp2	nucleotide binding protein 2	1959	0.534674	5.07616	0.000345214	0.00452607
Zfp369	zinc finger protein 369	7308	-0.711669	3.9765	0.000345759	0.00453028
Tns4	tensin 4	5167	-1.66809	3.06595	0.000347137	0.00454434
Zfp516	zinc finger protein 516	8275	-0.686084	4.08652	0.000347316	0.00454434
Mir7065	microRNA 7065	61	-6.9714	2.78488	0.000347629	0.00454434
Slc12a5	solute carrier family 12, member 5	7447	-1.44591	2.93067	0.000347725	0.00454434
Rps16-ps2	ribosomal protein S16, pseudogene 2	441	0.79126	4.38739	0.000347963	0.00454453
Cycs	cytochrome c, somatic	3404	0.552186	4.7883	0.000348545	0.00454818
Gm9616	ribosomal protein S4, X-linked pseudogene	781	1.02032	3.31098	0.00034869	0.00454818
Gm49207		279	-6.68763	2.48839	0.00034944	0.00455503
Mospd3	motile sperm domain containing 3	1839	0.485462	4.79539	0.000350443	0.00456506
Czib	CXXC motif containing zinc binding protein	5633	-0.622749	4.92734	0.000350657	0.00456506
Gm13456	eukaryotic translation elongation factor 1 alpha 1 pseudogene	1365	0.719246	4.36584	0.00035104	0.00456711
Rps6-ps3	ribosomal protein S6, pseudogene 3	750	1.63546	0.286717	0.000353363	0.00459439
Gm15995		574	-7.03236	0.49829	0.000354141	0.00460156
Gm5281	eukaryotic translation initiation factor 2C, 2 pseudogene	2134	-1.65161	0.206259	0.000354464	0.00460282
Gm15785	predicted gene 15785	694	-13.419	5.74687	0.000354719	0.0046032
Gm10241	SMT3 suppressor of mif two 3 homolog 2 pseudogene	286	-2.26732	-0.67494	0.000355007	0.004604
Prrc1	proline-rich coiled-coil 1	11993	0.538719	5.36007	0.00035663	0.0046221
Dpy30	dpy-30, histone methyltransferase complex regulatory subunit	1146	0.611741	4.28979	0.000357257	0.00462636
Rab11fip2	RAB11 family interacting protein 2 (class I)	6080	-0.832365	3.1882	0.000357414	0.00462636
Odad4	outer dynein arm complex subunit 4	6147	1.48856	2.47452	0.000358064	0.00463182
Insrr	insulin receptor-related receptor	5714	1.72979	0.144616	0.000360547	0.00466098
9930111J21Rik2	RIKEN cDNA 9930111J21 gene 2	7017	-1.32606	5.41332	0.000362024	0.00467711
Gm15965		1428	-8.24054	3.26026	0.000364042	0.00470019
Dgcr6	DiGeorge syndrome critical region gene 6	2985	0.901197	3.2015	0.000364876	0.00470644
Gm43029		1535	-1.65169	0.121068	0.000364989	0.00470644
Rpl3-ps1	ribosomal protein L3, pseudogene 1	1210	0.896542	3.30202	0.000366147	0.00471838
Nfat5	nuclear factor of activated T cells 5	18378	-0.817288	6.05747	0.000366834	0.00472424
Polr1c	polymerase (RNA) I polypeptide C	2278	0.592502	4.99011	0.000367538	0.00473031
Lrig2	leucine-rich repeats and immunoglobulin-like domains 2	11755	-0.543009	4.64045	0.000368392	0.0047383
Olfm1	olfactomedin 1	3553	-0.731386	4.27578	0.000368727	0.00473961
Ighv2-4	immunoglobulin heavy variable V2-4	350	2.44725	1.70429	0.000369528	0.0047445
Rcc1	regulator of chromosome condensation 1	3848	0.59143	4.82207	0.000369574	0.0047445
Gm15446	predicted gene 15446	3780	-0.92103	2.72224	0.000369919	0.00474594
Neurod4	neurogenic differentiation 4	3345	-2.91043	1.15044	0.000370983	0.00475658
Slc2a13	solute carrier family 2 (facilitated glucose transporter), member 13	8367	-7.75225	1.27197	0.000371534	0.00476065
Atp5md	ATP synthase membrane subunit DAPIT	2755	0.689592	4.5993	0.000371931	0.00476093
Tlr6	toll-like receptor 6	3727	-0.704211	3.722	0.000372258	0.00476093
L3mbtl3	L3MBTL3 histone methyl-lysine binding protein	9713	-0.600401	4.4773	0.000372358	0.00476093
Gm9067	protease (prosome, macropain) 26S subunit, ATPase 1 pseudogene	1319	-13.5344	6.06931	0.000372492	0.00476093
Ighv1-63	immunoglobulin heavy variable V1-63	351	1.38625	3.29596	0.000375596	0.00479757
Gm47196		2209	-2.85572	1.34604	0.000376941	0.00481173
Gm16287	predicted gene 16287	2324	-5.20437	1.37745	0.000378573	0.00482954
Cacna1i	calcium channel, voltage-dependent, alpha 1I subunit	9862	-1.16182	6.14821	0.000379188	0.00483434
Fjx1	four jointed box 1	3134	-6.47597	-0.601396	0.000379721	0.00483715
Eefsec	eukaryotic elongation factor, selenocysteine-tRNA-specific	2801	0.56641	4.36353	0.000379883	0.00483715
Gm37612		582	-13.4495	5.85381	0.000380589	0.00484311
Phlda1	pleckstrin homology like domain, family A, member 1	2205	1.2339	2.46733	0.000381372	0.00485004
Snu13	SNU13 homolog, small nuclear ribonucleoprotein (U4/U6.U5)	2924	0.599456	5.35615	0.000382342	0.00485582
Tmem208	transmembrane protein 208	1511	0.569602	4.80055	0.000382464	0.00485582
1700061A03Rik	RIKEN cDNA 1700061A03 gene	455	-15.8048	7.18724	0.000382543	0.00485582
Kirrel3os	kirre like nephrin family adhesion molecule 3, opposite strand	3799	-8.04177	1.72741	0.000383634	0.00486663
ENSMUSG00002075112		109	-12.7453	5.49077	0.000384799	0.00487836
Vamp1	vesicle-associated membrane protein 1	10167	-0.801597	5.35773	0.000385094	0.00487905
Gm7899	heat shock protein 8 pseudogene	1897	-6.74083	0.632834	0.000386118	0.00488898
Ftl1-ps2	ferritin light polypeptide, pseudogene 2	549	-8.8467	2.62728	0.000386887	0.00489567
Cav1	caveolin 1, caveolae protein	3444	-1.97248	3.34913	0.000387565	0.0049012
Higd1a	HIG1 domain family, member 1A	3040	0.633585	4.08079	0.000387857	0.00490185
Ms4a8a	membrane-spanning 4-domains, subfamily A, member 8A	1795	-1.21516	6.33223	0.000388917	0.00491032
U1		5827	-3.85916	0.30639	0.000389011	0.00491032
Fam160a2		11834	-0.545054	4.85165	0.000390209	0.00492239
Gm37145		2756	-1.39417	1.51848	0.000390814	0.00492697
Gm20463		366	0.772265	3.68256	0.000391966	0.00493372
Bicral	BRD4 interacting chromatin remodeling complex associated protein like	6851	-0.660153	5.59554	0.000392021	0.00493372
Yif1a	Yip1 interacting factor homolog A (S. cerevisiae)	1889	0.645628	4.05778	0.000392077	0.00493372
Coq7	demethyl-Q 7	6434	0.884075	2.87909	0.00039238	0.00493447
Zkscan7	zinc finger with KRAB and SCAN domains 7	7253	-0.962336	2.66439	0.000392651	0.00493483
Wdr27	WD repeat domain 27	5703	-5.49504	0.0165368	0.000393004	0.00493622
Ino80d	INO80 complex subunit D	17713	-0.678538	5.82838	0.000393507	0.0049368
Zfp942	zinc finger protein 942	5259	-1.04345	3.1278	0.000393648	0.0049368
Mrps12	mitochondrial ribosomal protein S12	1040	0.709661	4.01112	0.000393778	0.0049368
Fam166a	family with sequence similarity 166, member A	1125	0.847886	3.54242	0.000394613	0.00494421
Micos13	mitochondrial contact site and cristae organizing system subunit 13	1169	0.57572	4.87169	0.000395011	0.00494615
Gm3815	polymerase (RNA) II (DNA directed) polypeptide C pseudogene	502	-14.4008	8.10325	0.000395761	0.00495249
Syngr3	synaptogyrin 3	2071	2.56511	-1.21686	0.000396374	0.00495712
Gm49025		309	-8.98637	1.26629	0.000396763	0.00495893
Pclaf	PCNA clamp associated factor	4813	1.09488	4.38361	0.000398225	0.00497414
Gm4828	peptidyl-prolyl cis-trans isomerase A pseudogene 17_26.1	490	-13.7543	10.8382	0.000399429	0.00498612
Tmem255b	transmembrane protein 255B	1581	-6.30223	1.78796	0.000400563	0.00499548
Gm53056	Sp100 pseudogene	331	-1.70788	0.18032	0.00040067	0.00499548
Gm5552	diamine acetyltransferase 1-like	515	-7.40279	0.855983	0.000405377	0.00505107
2900089D17Rik	RIKEN cDNA 2900089D17 gene	2583	-1.98064	0.728388	0.000406755	0.00506513
Htr2b	5-hydroxytryptamine (serotonin) receptor 2B	2131	-8.64521	2.09826	0.000407898	0.00507626
Snord13	small nucleolar RNA, C/D box 13	104	-8.459	5.13931	0.000408685	0.00508074
Pts	6-pyruvoyl-tetrahydropterin synthase	6101	-0.687534	5.63816	0.000408758	0.00508074
Ireb2	iron responsive element binding protein 2	9479	-0.622997	5.62828	0.000409446	0.00508618
Gm16225	predicted gene 16225	276	-8.24403	0.485385	0.000410343	0.00509422
Gm26575		2232	-12.4036	2.18201	0.000412919	0.00512307
Zcchc17	zinc finger, CCHC domain containing 17	4560	0.536695	4.50782	0.000413878	0.00513183
Gm46378	predicted gene, 46378	4288	-1.60504	0.370417	0.000414585	0.00513746
Manf	mesencephalic astrocyte-derived neurotrophic factor	3524	0.978415	6.71186	0.000416545	0.00515861
Otud7b	OTU domain containing 7B	9181	-0.537879	5.57845	0.000417878	0.00517198
Gm21844		663	0.850123	3.21699	0.000421092	0.00520858
Ighv7-3	immunoglobulin heavy variable 7-3	361	-1.716	5.05697	0.000422731	0.00522567
Tmc3	transmembrane channel-like gene family 3	9027	-1.04481	2.38208	0.000427391	0.00528007
Gm39321	predicted gene, 39321	3605	-1.28379	0.893431	0.000428153	0.00528627
Acads	acyl-Coenzyme A dehydrogenase, short chain	2269	0.51487	4.64303	0.000428424	0.00528641
Gm16572		279	-7.29922	2.50493	0.000428938	0.00528954
Ccnb1	cyclin B1	4217	1.4112	3.40759	0.000429214	0.00528974
Gm45847		2062	-8.7935	2.15352	0.000430164	0.00529824
Dcaf17	DDB1 and CUL4 associated factor 17	9806	-0.605414	3.91623	0.000430544	0.0052997
Sac3d1	SAC3 domain containing 1	1442	0.748193	3.1214	0.000432003	0.00531168
Gm42720		300	-9.78242	4.29136	0.000432183	0.00531168
Fdx2	ferredoxin 2	1423	0.688769	4.1338	0.000432301	0.00531168
Moxd2	monooxygenase, DBH-like 2	1860	-5.08978	-2.37654	0.000434367	0.00533385
Zfp398	zinc finger protein 398	11758	-0.67007	4.51445	0.000436659	0.00535875
BC031181	cDNA sequence BC031181	1743	0.601339	5.40135	0.000438203	0.00537446
Sorl1	sortilin-related receptor, LDLR class A repeats-containing	11321	-0.926323	7.54955	0.000438677	0.00537703
4930597A21Rik	RIKEN cDNA 4930597A21 gene	698	-7.92402	0.618333	0.000438955	0.00537719
Slbp	stem-loop binding protein	6076	0.61489	5.66526	0.0004427	0.00541981
Mir7047	microRNA 7047	64	-5.48516	0.662499	0.000443858	0.00543072
Gm17541	ribosomal protein L18A pseudogene	525	-8.52593	2.56551	0.00044566	0.00544949
Slc35f3	solute carrier family 35, member F3	3348	-8.44194	1.37167	0.000447964	0.00547436
A830082N09Rik	RIKEN cDNA A830082N09 gene	7840	-2.24757	1.21321	0.000449132	0.00548534
Eif2b1	eukaryotic translation initiation factor 2B, subunit 1 (alpha)	2581	0.526582	4.52761	0.000450522	0.00549902
Uqcr11	ubiquinol-cytochrome c reductase, complex III subunit XI	641	0.694685	5.19022	0.000451541	0.00550781
B630019A10Rik	RIKEN cDNA B630019A10 gene	8429	-1.38764	1.67834	0.000451821	0.00550781
Gm14586	predicted gene 14586	408	1.24835	2.52216	0.000452055	0.00550781
Rps19-ps1	ribosomal protein S19, pseudogene 1	438	-1.65992	0.129892	0.000452549	0.00551053
1110002L01Rik	RIKEN cDNA 1110002L01 gene	4131	-0.734284	3.17083	0.000453261	0.0055159
Atp5pb-ps	ATP synthase peripheral stalk-membrane subunit b, pseudogene	695	2.16198	-0.618367	0.000456842	0.00555381
Lox	lysyl oxidase	4778	-6.37955	2.38488	0.000456923	0.00555381
Gm49249	predicted gene, 49249	1762	-5.51782	0.926523	0.000457341	0.00555557
Rubcnl	RUN and cysteine rich domain containing beclin 1 interacting protein like	4799	-0.798632	5.1122	0.000459307	0.00557559
Etfbl		981	0.719291	5.57474	0.000459537	0.00557559
Oas1a	2'-5' oligoadenylate synthetase 1A	1885	0.778127	5.33904	0.000460369	0.00558235
Gm22591	predicted gene, 22591	106	7.70163	1.74481	0.000464792	0.00563263
Prdm16	PR domain containing 16	9321	1.33812	2.19292	0.000465677	0.00563999
Galnt11	polypeptide N-acetylgalactosaminyltransferase 11	6853	-0.563195	5.04547	0.000466339	0.00564253
Ash1l	ASH1 like histone lysine methyltransferase	14838	-0.801056	6.31173	0.000466442	0.00564253
Slc4a4	solute carrier family 4 (anion exchanger), member 4	11333	-5.76484	-0.426791	0.000467048	0.00564651
Optn	optineurin	3753	0.611863	3.82645	0.000467853	0.00565287
4930459C07Rik	RIKEN cDNA 4930459C07 gene	1805	-6.97259	-0.0653046	0.00047033	0.00567943
Rnaset2a	ribonuclease T2A	3343	0.676709	4.82152	0.000471895	0.00569495
Zbtb16	zinc finger and BTB domain containing 16	5283	-1.36713	2.69083	0.000472935	0.00570074
Ino80b	INO80 complex subunit B	1594	0.546259	4.63949	0.000472935	0.00570074
Slc22a21	solute carrier family 22 (organic cation transporter), member 21	3645	-1.73061	0.995587	0.00047323	0.00570091
Gm6129	predicted gene 6129	801	-6.31484	-0.704132	0.000473884	0.00570541
Bop1	block of proliferation 1	2957	0.579201	5.75856	0.000481695	0.00578996
Gm18959	U2 small nuclear RNA auxiliary factor 1-like 4 pseudogene	655	-6.89568	-0.552992	0.000481999	0.00578996
H2-M6-ps	histocompatibility 2, M region locus 6, pseudogene	1034	-6.11494	-1.21443	0.000482005	0.00578996
Gm10575	predicted gene 10575	3871	-1.31301	2.42124	0.000482046	0.00578996
Rps6ka6	ribosomal protein S6 kinase polypeptide 6	5013	-14.7061	6.51133	0.000483417	0.005803
Crebrf	CREB3 regulatory factor	8564	-0.673209	5.7687	0.000483874	0.00580458
Yars	tyrosyl-tRNA synthetase	5943	0.586763	5.18841	0.000484119	0.00580458
Erh	ERH mRNA splicing and mitosis factor	2618	0.579551	4.62682	0.000485178	0.00581111
Fkbpl	FK506 binding protein-like	1336	1.1884	2.00637	0.000485235	0.00581111
Vmn2r96	vomeronasal 2, receptor 96	6894	-1.35956	0.33856	0.000486299	0.00582042
Sgsm2	small G protein signaling modulator 2	6884	-0.754387	3.34522	0.000487229	0.00582749
Nhlrc3	NHL repeat containing 3	9046	-0.53894	4.79064	0.000487463	0.00582749
Apcdd1	adenomatosis polyposis coli down-regulated 1	12884	-2.118	1.66998	0.000490493	0.00586027
Cenpm	centromere protein M	1617	1.4059	1.81536	0.000491404	0.0058677
Slc25a10	solute carrier family 25 (mitochondrial carrier, dicarboxylate transporter), member 10	3455	0.761062	3.86754	0.000493171	0.00588366
Fam221b	family with sequence similarity 221, member B	4413	1.28786	1.56331	0.000493566	0.00588366
Gm37967		2665	-6.02458	1.29661	0.000493609	0.00588366
Fry	FRY microtubule binding protein	29729	-0.566462	5.51044	0.000498464	0.00593806
Gm44214		606	-6.77998	3.94353	0.000504546	0.006007
Slc7a10	solute carrier family 7 (cationic amino acid transporter, y+ system), member 10	2111	2.05144	-0.400906	0.000505524	0.00601511
Hps3	HPS3, biogenesis of lysosomal organelles complex 2 subunit 1	9103	-0.736906	6.09684	0.000506637	0.00602483
Cdc45	cell division cycle 45	3506	0.935261	3.44504	0.000509066	0.00605017
Bag5	BCL2-associated athanogene 5	2508	0.522694	4.6923	0.000509414	0.00605078
Zfp763	zinc finger protein 763	3557	-1.12267	1.88502	0.00050995	0.00605156
Smn1	survival motor neuron 1	2592	0.561901	4.36022	0.000510075	0.00605156
Spata6l	spermatogenesis associated 6 like	5420	1.69241	0.190723	0.000511311	0.00606269
Dmtf1	cyclin D binding myb like transcription factor 1	11041	-0.629456	5.79418	0.000511869	0.00606576
Polr2i	polymerase (RNA) II (DNA directed) polypeptide I	1212	0.738455	3.67857	0.000512804	0.00607331
Slc30a3	solute carrier family 30 (zinc transporter), member 3	2834	-8.04526	2.72188	0.000513191	0.00607435
Gm22572	predicted gene, 22572	105	-2.24682	-0.771165	0.0005138	0.00607658
Gm28047	predicted gene, 28047	1611	-0.938608	3.46354	0.000513988	0.00607658
Zfp991	zinc finger protein 991	2917	1.61196	0.852597	0.000514276	0.00607658
Gm12195		469	-9.11604	2.65373	0.00051588	0.00609199
Nifk	nucleolar protein interacting with the FHA domain of MKI67	1965	0.588005	5.04302	0.00052217	0.0061627
Gpr63	G protein-coupled receptor 63	2588	-7.67036	-0.066764	0.000523341	0.00616509
Edem2	ER degradation enhancer, mannosidase alpha-like 2	3463	0.895266	6.32734	0.000523446	0.00616509
Mcm3	minichromosome maintenance complex component 3	3752	0.788634	6.19536	0.000523494	0.00616509
3300002I08Rik	RIKEN cDNA 3300002I08 gene	2117	-1.90039	-0.354269	0.000523586	0.00616509
Mthfd2	methylenetetrahydrofolate dehydrogenase (NAD+ dependent), methenyltetrahydrofolate cyclohydrolase	3487	0.548713	4.49325	0.000525261	0.00618124
Sar1b	secretion associated Ras related GTPase 1B	1255	0.606938	4.40592	0.000525787	0.00618385
Zfp606	zinc finger protein 606	7680	-0.89677	2.70121	0.000527781	0.0062033
Gm44401		2375	-2.27218	-0.631168	0.00052805	0.0062033
Wipf2	WAS/WASL interacting protein family, member 2	7819	-0.47714	5.40958	0.000530113	0.00622393
Nphp3	nephronophthisis 3 (adolescent)	6617	-1.0992	2.1577	0.000532432	0.00624755
Cfl2	cofilin 2, muscle	3266	-0.746994	3.59639	0.000535833	0.00628383
Slc25a5-ps	Slc25a5 retrotransposed pseudogene	2103	-6.81971	-0.137636	0.000539154	0.00631914
Clec9a	C-type lectin domain family 9, member a	3293	-1.16089	1.98446	0.000544747	0.00638101
Slc25a39	solute carrier family 25, member 39	2756	0.651478	5.83071	0.000545828	0.00639
Rad54l	RAD54 like (S. cerevisiae)	7706	0.553553	4.42076	0.000547924	0.00641083
Gm26549		1207	-1.88849	-0.8054	0.000548894	0.00641576
Cmah	cytidine monophospho-N-acetylneuraminic acid hydroxylase	10660	-0.789031	7.15223	0.000548976	0.00641576
Hat1	histone aminotransferase 1	2886	0.56161	4.89885	0.000549639	0.00641982
Pdgfc	platelet-derived growth factor, C polypeptide	5089	-2.71438	1.50801	0.000550945	0.00643138
Spag5	sperm associated antigen 5	5624	1.09495	3.85949	0.000551937	0.00643927
Igkv4-79	immunoglobulin kappa variable 4-79	358	1.73459	2.92094	0.000553244	0.00645081
Cfap46	cilia and flagella associated protein 46	9224	-10.5176	0.557533	0.000555355	0.00647172
Gm12862		472	-11.2359	1.68878	0.00055638	0.00647995
Senp7	SUMO1/sentrin specific peptidase 7	13966	-0.620395	4.93229	0.000557716	0.00649168
Tekt5	tektin 5	1807	-9.00361	1.89165	0.000558026	0.00649168
Gm2445	glyceraldehyde-3-phosphate dehydrogenase pseudogene	989	7.2115	-0.185035	0.000559809	0.0065059
Gm50341	predicted gene, 50341	254	-6.49046	0.190255	0.000559888	0.0065059
Gm8514	Rho GTPase activating protein 1 pseudogene	1314	-14.8261	7.40262	0.000561031	0.00651545
Pycr2	pyrroline-5-carboxylate reductase family, member 2	2958	0.583969	5.11792	0.000562852	0.00653288
Gm8189	solute carrier family 22 (organic anion transporter), member 19 pseudogene	2926	-1.71369	0.776031	0.000565129	0.00655557
Cox6a1	cytochrome c oxidase subunit 6A1	702	0.806919	6.69357	0.000567011	0.00657189
Tipin	timeless interacting protein	1869	0.766386	4.17653	0.000567183	0.00657189
Gm5147	ribosomal protein L7A pseudogene	794	-12.1558	5.17156	0.000568421	0.00658097
Gm27022		715	-7.08067	-0.859301	0.000568614	0.00658097
Prpf38a	PRP38 pre-mRNA processing factor 38 (yeast) domain containing A	5298	0.515298	4.76149	0.000571401	0.00660946
Dnmt3aos	DNA methyltransferase 3A, opposite strand	1385	-5.2997	-1.60937	0.000572292	0.006616
Atpif1	ATPase inhibitory factor 1	1441	0.774445	5.74463	0.000575145	0.00664521
Gm47992		1987	-1.38976	1.07605	0.000575588	0.00664655
Gm49244		442	-12.848	6.52015	0.000578015	0.00667079
Chchd6	coiled-coil-helix-coiled-coil-helix domain containing 6	2529	1.24504	1.59127	0.000578376	0.00667118
Snrpc	U1 small nuclear ribonucleoprotein C	6521	0.628962	4.93937	0.000580028	0.00668643
Gm38342		2980	-1.40428	0.747865	0.000581713	0.00670206
Klra9	killer cell lectin-like receptor subfamily A, member 9	1279	-1.25986	1.46973	0.000582664	0.00670922
Lmna	lamin A	5838	0.869811	5.53058	0.000583373	0.00671358
A630019I02Rik	RIKEN cDNA A630019I02 gene	2990	-1.78508	-0.650445	0.000584436	0.00671863
Pnp2	purine-nucleoside phosphorylase 2	1587	1.4271	0.596638	0.000584473	0.00671863
Gm8355	heat shock protein 8 pseudogene	1941	1.5308	0.336982	0.000585655	0.00672841
Mir7001	microRNA 7001	79	1.65531	0.298962	0.000587112	0.00674134
2200002D01Rik	RIKEN cDNA 2200002D01 gene	1564	1.02672	2.75499	0.000588567	0.00675424
Gm44053		929	-1.88654	-0.454605	0.000589226	0.00675549
Ndufb10	NADH:ubiquinone oxidoreductase subunit B10	1217	0.72472	5.80555	0.00058934	0.00675549
Gm16214	predicted gene 16214	1388	-0.948271	2.98584	0.000591713	0.00677887
Lrrc57	leucine rich repeat containing 57	2227	-0.546669	4.10445	0.000593615	0.00679683
Nr2f2	nuclear receptor subfamily 2, group F, member 2	8625	-9.5671	2.70639	0.000595687	0.00681671
Mzf1	myeloid zinc finger 1	8278	-1.62807	-0.221601	0.000597687	0.00683227
ENSMUSG00002075986		128	-7.58747	0.457885	0.000597719	0.00683227
D030056L22Rik	RIKEN cDNA D030056L22 gene	1677	0.657702	3.72873	0.00059815	0.00683335
Ankrd33b	ankyrin repeat domain 33B	8761	-0.616516	5.35317	0.000598652	0.00683526
ENSMUSG00002076354		119	0.609993	4.62002	0.000599666	0.00684299
Klf7	Kruppel-like factor 7 (ubiquitous)	8131	-0.670673	4.72416	0.000600244	0.00684574
Fgd6	FYVE, RhoGEF and PH domain containing 6	8241	-0.62954	5.33994	0.000601177	0.00685255
Gm25328	predicted gene, 25328	107	-7.87439	0.498651	0.00060368	0.00687721
Gm42638		2587	-14.6392	6.89587	0.000604955	0.00688789
Polr2f	polymerase (RNA) II (DNA directed) polypeptide F	2595	0.612104	4.82491	0.000606487	0.00690146
Gm43597		4620	-1.32721	1.28503	0.0006073	0.00690685
Cyp46a1	cytochrome P450, family 46, subfamily a, polypeptide 1	3287	6.39311	0.811471	0.0006086	0.00691776
Pebp1	phosphatidylethanolamine binding protein 1	1768	0.608363	5.5363	0.000609182	0.00691886
2010007H06Rik		4934	-0.985803	2.73883	0.000609407	0.00691886
Zfp426	zinc finger protein 426	4888	-0.531145	4.31156	0.000609717	0.00691886
Pwwp2a	PWWP domain containing 2A	5508	-0.547818	4.52017	0.0006118	0.00693863
ENSMUSG00002075453		216	-7.56592	0.955065	0.000612197	0.00693926
Gm24523	predicted gene, 24523	132	-1.41046	0.0384952	0.000613921	0.00695348
Mir7688	microRNA 7688	56	7.20466	0.643437	0.000614136	0.00695348
Gm10521	predicted gene 10521	2574	-1.22262	2.8785	0.000615395	0.00696282
Prkcb	protein kinase C, beta	7651	-0.801049	6.81024	0.000615646	0.00696282
Kif5a	kinesin family member 5A	6990	-1.84397	-0.334629	0.000616586	0.00696958
Gm50373		249	-1.14197	1.05552	0.000617715	0.00697847
Igkv3-10	immunoglobulin kappa variable 3-10	365	1.56432	5.45614	0.000619678	0.00699675
Ighv1-7	immunoglobulin heavy variable V1-7	388	1.84861	4.78049	0.000621621	0.00701479
Gm48427		1425	-12.4772	5.15655	0.000624567	0.00704413
Tmed8	transmembrane p24 trafficking protein 8	7409	-0.584147	5.10719	0.000625255	0.00704799
Igkv1-122	immunoglobulin kappa chain variable 1-122	383	-1.66845	3.03611	0.000627614	0.00707065
Zfp619	zinc finger protein 619	5969	-1.12655	2.2177	0.000628108	0.00707209
Slc38a8	solute carrier family 38, member 8	3499	-7.1639	5.87147	0.000628437	0.00707209
Lrrcc1	leucine rich repeat and coiled-coil domain containing 1	7475	-0.654203	4.0038	0.000633446	0.00712452
Spdl1	spindle apparatus coiled-coil protein 1	3460	0.991338	2.65944	0.000635504	0.00714051
Tfcp2	transcription factor CP2	8063	-0.81777	2.9827	0.00063557	0.00714051
Snx22	sorting nexin 22	2891	0.856289	7.40196	0.000637151	0.00715431
Zfp28	zinc finger protein 28	4976	-0.951264	2.55478	0.000640145	0.00718396
Gm8162	U2 small nuclear ribonucleoprotein B pseudogene	665	-8.63858	1.21671	0.000642943	0.00721139
Snapc2	small nuclear RNA activating complex, polypeptide 2	1769	0.661207	3.91708	0.000649094	0.00727637
Gm5523	glyceraldehyde-3-phosphate dehydrogenase pseudogene	997	-5.34263	0.908144	0.000651746	0.00729863
Lap3	leucine aminopeptidase 3	3098	0.720091	5.19983	0.000651798	0.00729863
Gm550	predicted gene 550	1058	-7.11065	-0.559033	0.000652616	0.00730377
Creb1	cAMP responsive element binding protein 1	13742	-0.589821	5.82599	0.000653837	0.00731341
Gm14148	glyceraldehyde-3-phosphate dehydrogenase pseudogene	1008	-7.83123	1.99876	0.00065722	0.00734721
Mat2a	methionine adenosyltransferase II, alpha	4486	-0.764409	7.0564	0.000657998	0.00735186
Ndufa12	NADH:ubiquinone oxidoreductase subunit A12	1569	0.582832	4.35309	0.000658629	0.00735487
Cox5b	cytochrome c oxidase subunit 5B	1587	0.782569	6.39476	0.000661256	0.00737677
Dnhd1	dynein heavy chain domain 1	15081	-0.74338	3.21745	0.000661316	0.00737677
Yipf3	Yip1 domain family, member 3	2693	0.600924	5.90811	0.000661811	0.00737793
Timm13	translocase of inner mitochondrial membrane 13	1371	0.623502	5.04889	0.00066223	0.00737793
Snord3b3	small nucleolar RNA, C/D box 3B3	215	-7.44746	0.848205	0.000662759	0.00737793
Zfhx3	zinc finger homeobox 3	20976	-1.03845	3.12817	0.000662871	0.00737793
Taok1	TAO kinase 1	12421	-0.692741	5.94081	0.000664954	0.00739707
Tmem248	transmembrane protein 248	4086	0.635375	6.01739	0.000666542	0.00741067
Zfx	zinc finger protein X-linked	7755	-0.503651	5.12514	0.000667249	0.00741368
Peg13	paternally expressed 13	4725	-0.763651	6.08869	0.000667655	0.00741368
Gm15749		612	-8.21142	1.2966	0.00066803	0.00741368
Hspe1-rs1	heat shock protein 1 (chaperonin 10), related sequence 1	515	1.69971	-0.0287734	0.00066827	0.00741368
Vcp-rs	valosin containing protein, related sequence	2406	1.06132	1.86335	0.00067081	0.0074378
Ccn6	cellular communication network factor 6	1419	-6.86112	1.09762	0.000674001	0.00746911
Uhrf1	ubiquitin-like, containing PHD and RING finger domains, 1	4259	0.804632	5.09394	0.000676393	0.00749134
Tssc4	tumor-suppressing subchromosomal transferable fragment 4	1845	0.643751	4.39357	0.000676744	0.00749134
Zfp597	zinc finger protein 597	6660	-0.624918	4.25482	0.00067732	0.00749364
AI507597	expressed sequence AI507597	944	1.99495	-0.971055	0.000679885	0.00751793
Psma5	proteasome subunit alpha 5	1321	0.620784	5.64839	0.000680932	0.00751916
Gm49058		2724	-10.0179	3.43206	0.000681118	0.00751916
Akap5	A kinase (PRKA) anchor protein 5	6824	-1.33734	0.27783	0.000681192	0.00751916
Plekhd1	pleckstrin homology domain containing, family D (with coiled-coil domains) member 1	3939	-6.39039	0.318493	0.000681476	0.00751916
Gm43457		2409	-1.4176	0.639463	0.000682248	0.0075236
Ift20	intraflagellar transport 20	1525	0.633349	4.5661	0.000683059	0.00752846
Zkscan1	zinc finger with KRAB and SCAN domains 1	8541	-0.601441	4.1237	0.000685116	0.00754602
Rpl9-ps7	ribosomal protein L9, pseudogene 7	579	1.62155	-0.112758	0.000685395	0.00754602
Fzr1	fizzy and cell division cycle 20 related 1	4488	0.519665	5.56253	0.0006871	0.00756071
6820402A03Rik	RIKEN cDNA 6820402A03 gene	2654	-2.86699	-0.272718	0.000687725	0.00756137
ENSMUSG00002076445		141	-8.25929	1.21489	0.000687904	0.00756137
Sncb	synuclein, beta	2145	-13.6375	6.38739	0.000691117	0.00759171
Trgj2	T cell receptor gamma joining 2	60	1.67383	0.259807	0.000691411	0.00759171
Rarb	retinoic acid receptor, beta	5265	-1.43146	3.19219	0.000694908	0.00762598
D430040D24Rik	RIKEN cDNA D430040D24 gene	2830	-2.09912	-0.679268	0.000696918	0.00764392
Pard3bos1	par-3 family cell polarity regulator beta, opposite strand 1	1984	-7.02496	0.231581	0.000697918	0.00765076
Pgf	placental growth factor	2903	-6.24839	0.692329	0.000698573	0.00765382
Bub1b	BUB1B, mitotic checkpoint serine/threonine kinase	4275	0.874803	4.40391	0.00069906	0.00765503
Gm2962	ubiquinol-cytochrome c reductase binding protein pseudogene	336	-1.4939	0.135978	0.000701527	0.00767216
Fundc2	FUN14 domain containing 2	2785	0.564277	4.98	0.000701738	0.00767216
Gm13268	predicted gene 13268	433	2.10581	-1.00365	0.000702893	0.00767216
Mfsd6l	major facilitator superfamily domain containing 6-like	2060	-2.45807	-0.119588	0.000702917	0.00767216
Phf5a	PHD finger protein 5A	2166	0.58898	5.00262	0.000703382	0.00767216
Gm8203	H2A histone family, member Z pseudogene	387	1.37794	0.737231	0.000703552	0.00767216
Zbtb39	zinc finger and BTB domain containing 39	5960	-0.565214	4.01401	0.000703577	0.00767216
Gm9530	predicted gene 9530	3281	-1.65371	-0.380066	0.000703643	0.00767216
Tmem144	transmembrane protein 144	3487	-1.60233	0.409109	0.000704659	0.00767913
Ndufa1	NADH:ubiquinone oxidoreductase subunit A1	419	0.687228	5.04119	0.000706172	0.00769149
Basp1	brain abundant, membrane attached signal protein 1	2009	0.832297	4.71748	0.000708614	0.00771395
Romo1	reactive oxygen species modulator 1	747	0.659751	4.60142	0.000710047	0.00772542
Bcl9	B cell CLL/lymphoma 9	8446	-0.532851	5.04142	0.000710958	0.00773119
Get3	guided entry of tail-anchored proteins factor 3, ATPase	1881	0.522197	5.14323	0.000712068	0.00773912
Atp10d	ATPase, class V, type 10D	7848	-0.729275	6.11575	0.000712838	0.00774335
Vps18	VPS18 CORVET/HOPS core subunit	4786	-0.481062	5.27733	0.00071688	0.00777941
Spaca1	sperm acrosome associated 1	1596	1.81341	-0.316846	0.000716923	0.00777941
Rpl6l	ribosomal protein L6-like	871	1.42606	0.966952	0.000721582	0.00782579
Zbtb46	zinc finger and BTB domain containing 46	8508	-0.859137	2.64924	0.000721968	0.00782581
Bzw2	basic leucine zipper and W2 domains 2	5413	0.559269	5.62486	0.000723028	0.00783312
Apba3	amyloid beta (A4) precursor protein-binding, family A, member 3	2890	0.509243	4.56548	0.00072404	0.00783961
Proser1	proline and serine rich 1	6114	-0.539764	4.96547	0.000724398	0.00783961
Usf3	upstream transcription factor family member 3	13050	-0.617654	5.83075	0.000724865	0.00784049
Gm39326	predicted gene, 39326	2354	-1.56827	0.537693	0.000725777	0.00784619
Ighv3-6	immunoglobulin heavy variable 3-6	350	1.62609	6.19694	0.000726424	0.00784901
Eci2	enoyl-Coenzyme A delta isomerase 2	5540	0.521897	4.88683	0.000727906	0.00785845
Maip1	matrix AAA peptidase interacting protein 1	7878	0.63507	3.38821	0.000728071	0.00785845
Tuba1b	tubulin, alpha 1B	1875	0.835477	6.95788	0.000729025	0.00786457
Klhl42	kelch-like 42	6449	-0.671432	3.95411	0.000731112	0.00788291
Gm49766		1519	-6.60647	-0.723653	0.000733625	0.00790581
Add2	adducin 2 (beta)	10139	1.65586	1.74311	0.000735174	0.00791831
Potegl	POTE ankyrin domain family, member G like	2004	7.76863	0.146309	0.000736793	0.00793154
Zmym6	zinc finger, MYM-type 6	7692	-0.695246	4.55265	0.000737702	0.00793713
Herpud1	homocysteine-inducible, endoplasmic reticulum stress-inducible, ubiquitin-like domain member 1	2333	0.81299	7.06194	0.000739312	0.00795007
Igkv6-20	immunoglobulin kappa variable 6-20	375	1.35318	4.12099	0.000739687	0.00795007
Cyp4f16	cytochrome P450, family 4, subfamily f, polypeptide 16	3069	-0.611172	4.65404	0.000740774	0.00795457
Il18rap	interleukin 18 receptor accessory protein	6752	-0.609537	4.60505	0.000740888	0.00795457
Zfp715	zinc finger protein 715	5119	-0.604412	4.41366	0.000742781	0.00797069
Ffar1	free fatty acid receptor 1	4175	-1.00285	4.6909	0.000745177	0.00799218
Rpl10a-ps2	ribosomal protein L10A, pseudogene 2	642	-7.17306	2.34122	0.000745778	0.00799442
Ppp4r1l-ps	protein phosphatase 4, regulatory subunit 1-like, pseudogene	12025	-0.554084	4.41003	0.000750321	0.00803887
A230083G16Rik	RIKEN cDNA A230083G16 gene	991	-2.00131	-0.958934	0.000750903	0.00804088
Prkab2	protein kinase, AMP-activated, beta 2 non-catalytic subunit	5096	-0.786804	4.22534	0.000752391	0.00805256
Henmt1	HEN1 methyltransferase homolog 1 (Arabidopsis)	2476	-6.46404	1.32644	0.000753383	0.00805824
Fam71d	family with sequence similarity 71, member D	2544	-6.75681	-0.179167	0.000753714	0.00805824
Eya1	EYA transcriptional coactivator and phosphatase 1	7808	-1.20449	1.17022	0.000757751	0.00809715
Prdx4	peroxiredoxin 4	2106	0.955582	5.18609	0.000758301	0.00809876
Gm1673	predicted gene 1673	669	-2.52496	1.32118	0.000759908	0.00810757
Gm43721		2313	-7.09712	0.880299	0.000760203	0.00810757
Xcr1	chemokine (C motif) receptor 1	4453	-1.31597	1.34745	0.000760322	0.00810757
Gm11956	predicted gene 11956	512	-6.02564	-1.25291	0.00076311	0.00813305
Glrx	glutaredoxin	5494	0.697315	4.57258	0.00076735	0.00817394
Gm35147	predicted gene, 35147	1820	-7.07166	2.92269	0.000771758	0.00821659
4921522P10Rik	RIKEN cDNA 4921522P10 gene	2101	-11.8652	4.7887	0.000773655	0.00823249
Zfp574	zinc finger protein 574	4870	0.47908	4.58008	0.000779479	0.00829012
Ergic1	endoplasmic reticulum-golgi intermediate compartment (ERGIC) 1	8888	0.803815	5.73072	0.000782357	0.00831638
Ankle1	ankyrin repeat and LEM domain containing 1	2558	1.08511	2.3067	0.000787385	0.00836545
Gm10232	predicted pseudogene 10232	720	1.58373	-0.0394274	0.000788876	0.00837692
Pmm1	phosphomannomutase 1	2866	0.845095	3.43629	0.000789465	0.0083788
Gbp2b	guanylate binding protein 2b	2823	1.53394	7.89778	0.000793079	0.00840448
Rb1	RB transcriptional corepressor 1	6015	-0.745938	5.66627	0.000793365	0.00840448
Slc35b1	solute carrier family 35, member B1	2223	0.608894	5.12561	0.000793523	0.00840448
Gmppa	GDP-mannose pyrophosphorylase A	2395	0.621867	5.54885	0.000793539	0.00840448
Gsdma	gasdermin A	2726	7.83098	1.24168	0.00079484	0.00841388
Slc6a4	solute carrier family 6 (neurotransmitter transporter, serotonin), member 4	4531	-2.72787	1.27419	0.000797471	0.00843735
Paqr4	progestin and adipoQ receptor family member IV	2644	0.709386	3.84494	0.000802677	0.00848387
Gm45797		1921	-15.8003	7.62689	0.000802703	0.00848387
Megf8	multiple EGF-like-domains 8	10159	-0.89132	4.04236	0.000804128	0.00849164
Gm21985	predicted gene 21985	4532	-1.00335	6.32697	0.000804274	0.00849164
Apc	APC, WNT signaling pathway regulator	16116	-0.671632	5.80104	0.000807578	0.0085221
Cope	coatomer protein complex, subunit epsilon	3353	0.705567	6.51313	0.000809533	0.0085383
Pals1	protein associated with LIN7 1, MAGUK family member	8777	-0.663861	3.41254	0.000810369	0.0085427
Idh2	isocitrate dehydrogenase 2 (NADP+), mitochondrial	2588	0.63164	5.57978	0.000811782	0.00855266
Bmp2	bone morphogenetic protein 2	3555	-1.89551	3.06394	0.000812474	0.00855266
Aurkaip1	aurora kinase A interacting protein 1	1766	0.590981	5.44286	0.000812576	0.00855266
Nuf2	NUF2, NDC80 kinetochore complex component	6341	1.02778	3.18534	0.000816523	0.00858975
Csf2rb2	colony stimulating factor 2 receptor, beta 2, low-affinity (granulocyte-macrophage)	4740	-0.697192	5.45945	0.000819555	0.0086172
Gale	galactose-4-epimerase, UDP	2370	0.914034	3.54496	0.000821168	0.0086297
Rpl34-ps1	ribosomal protein L34, pseudogene 1	354	1.47213	0.946996	0.000822317	0.0086373
Gm16274	family with sequence similarity 111, member A pseudogene	592	-4.62808	2.20814	0.000824763	0.00865853
Mmp12	matrix metallopeptidase 12	7237	-1.96735	-0.0397701	0.000825302	0.00865971
Acp1	acid phosphatase 1, soluble	3634	0.552905	4.2874	0.00082722	0.00867536
Pop5	processing of precursor 5, ribonuclease P/MRP family (S. cerevisiae)	2296	0.554091	4.58751	0.000827751	0.00867646
Tmem14c	transmembrane protein 14C	914	0.611105	5.85138	0.000829296	0.00868817
Ms4a6c	membrane-spanning 4-domains, subfamily A, member 6C	2050	-0.85685	6.04543	0.000830326	0.00869448
4930520O04Rik	RIKEN cDNA 4930520O04 gene	3745	-1.60546	-0.195706	0.000834108	0.00872757
Synpo	synaptopodin	9533	1.04593	2.31651	0.000834344	0.00872757
Gm13835	proteasome (prosome, macropain) subunit, alpha type 3 pseudogene	685	1.47484	0.604728	0.000838711	0.00876874
Amigo2	adhesion molecule with Ig like domain 2	3163	0.644677	3.98771	0.000842381	0.00880258
Ndufc2	NADH:ubiquinone oxidoreductase subunit C2	754	0.59159	4.78804	0.000844192	0.0088146
Mga	MAX gene associated	15340	-0.750571	6.11766	0.000844398	0.0088146
Celf4	CUGBP, Elav-like family member 4	8583	-1.62687	0.138643	0.000846914	0.00883632
Zfp458	zinc finger protein 458	8103	-1.47949	0.498508	0.000852958	0.00889482
Gm47513		2016	1.68016	0.0826106	0.000853678	0.00889777
Gm12481	small EDRK-rich factor 2 pseudogene	297	1.2909	1.41061	0.000856373	0.00892128
Gm17552	predicted gene, 17552	3877	-0.925002	3.77356	0.000856859	0.00892178
Rp2	retinitis pigmentosa 2 homolog	5141	-0.631815	5.14795	0.000857666	0.00892561
2310009B15Rik	RIKEN cDNA 2310009B15 gene	1750	1.06513	2.01026	0.000861894	0.00896502
Gm47374		2494	-14.5943	6.64761	0.000863904	0.00898133
Gm48063		2517	-11.7351	1.31054	0.000864944	0.00898463
Gm28347	predicted gene 28347	382	-13.2475	5.17243	0.000865104	0.00898463
Gm3227	predicted gene 3227	2167	-1.80089	2.75237	0.000866564	0.0089897
Slc25a13	solute carrier family 25 (mitochondrial carrier, adenine nucleotide translocator), member 13	3798	0.946743	2.90158	0.000866682	0.0089897
Mcm10	minichromosome maintenance 10 replication initiation factor	7692	0.943073	3.33724	0.000867105	0.0089897
Fntb	farnesyltransferase, CAAX box, beta	3987	0.5388	4.59321	0.000867544	0.0089897
Atp5k	ATP synthase, H+ transporting, mitochondrial F1F0 complex, subunit E	616	0.693089	4.97588	0.000867803	0.0089897
P2rx7	purinergic receptor P2X, ligand-gated ion channel, 7	5970	-0.65357	5.3763	0.000870847	0.00901663
Mysm1	myb-like, SWIRM and MPN domains 1	8946	-0.616117	4.85296	0.000877305	0.00907888
Nf1	neurofibromin 1	15850	-0.500994	4.45302	0.000879296	0.00909485
Stap1	signal transducing adaptor family member 1	6215	-0.59205	5.11656	0.00088252	0.00911954
Tmed9	transmembrane p24 trafficking protein 9	3439	0.712034	6.73059	0.000882579	0.00911954
4930519L02Rik	RIKEN cDNA 4930519L02 gene	891	-2.28459	-1.36065	0.000883794	0.00912283
Nenf	neuron derived neurotrophic factor	742	0.866764	3.98031	0.000883795	0.00912283
Gm5309	nucleosome assembly protein 1-like 1 pseudogene	677	-9.88621	0.261313	0.000884275	0.00912315
Tent5c	terminal nucleotidyltransferase 5C	6097	0.962482	6.06088	0.000886703	0.00914356
Gm44658		637	6.557	-1.00195	0.00088805	0.00915281
Atxn1l	ataxin 1-like	7526	-0.527018	5.38743	0.000888677	0.00915464
Coprs	coordinator of PRMT5, differentiation stimulator	2732	1.44692	1.48836	0.000890239	0.00916608
Gm9042	IK cytokine pseudogene	1664	-6.4375	0.318815	0.000891405	0.00917344
Gm45606	predicted gene 45606	2795	-0.801456	3.77202	0.000894285	0.00919833
Snrpf	small nuclear ribonucleoprotein polypeptide F	861	0.602486	5.46242	0.000894729	0.00919833
Gm9887	predicted gene 9887	1985	0.678514	4.4884	0.000895918	0.00920258
Golga1	golgi autoantigen, golgin subfamily a, 1	5573	-0.672896	4.10009	0.000896075	0.00920258
4930500F10Rik	RIKEN cDNA 4930500F10 gene	1224	-5.97015	0.659367	0.000896499	0.00920258
Inka1	inka box actin regulator 1	1156	0.784826	3.49111	0.000897073	0.00920383
Gm15614	predicted gene 15614	1537	-15.3072	7.35376	0.00089783	0.00920694
Aph1b	aph1 homolog B, gamma secretase subunit	5163	-1.11762	2.34431	0.000899034	0.00921464
Incenp	inner centromere protein	4329	0.682391	5.85953	0.000899662	0.00921482
Adgrl1	adhesion G protein-coupled receptor L1	8587	-0.610103	4.38993	0.000899957	0.00921482
Gm43136		636	-5.17345	-0.472581	0.000902462	0.00923581
Atp5l2-ps	ATP synthase, H+ transporting, mitochondrial FO complex, subunit G2, pseudogene	312	-6.60266	0.28617	0.00090498	0.00925446
Slc12a6	solute carrier family 12, member 6	10165	-0.827884	7.44536	0.000905194	0.00925446
B4galt7	xylosylprotein beta1,4-galactosyltransferase, polypeptide 7 (galactosyltransferase I)	2896	-0.455142	4.49799	0.000906693	0.00926513
8030462N17Rik	RIKEN cDNA 8030462N17 gene	6882	-0.575515	4.55563	0.00090758	0.00926953
Kif18b	kinesin family member 18B	3572	1.13714	3.04567	0.00090947	0.00928418
Dap	death-associated protein	1925	0.707424	6.01686	0.000913675	0.00932242
Sardh	sarcosine dehydrogenase	5432	2.77059	2.37266	0.00091692	0.00935084
Scarna17	small Cajal body-specific RNA 17	79	-9.2703	-0.460379	0.00092061	0.00938376
Slc27a4	solute carrier family 27 (fatty acid transporter), member 4	4412	0.587922	4.90032	0.000924538	0.00941908
Lama2	laminin, alpha 2	16605	8.5622	0.210995	0.000927297	0.00944203
Gcnt1	glucosaminyl (N-acetyl) transferase 1, core 2	5760	-0.592017	4.09119	0.000927719	0.00944203
[truncated: 18,337 more rows]
