# Supplementary material for: CD38 deficiency leads to a defective short-lived transcriptomic response to chronic graft-versus-host disease induction, involving purinergic signaling-related genes and distinct transcriptomic signatures associated with lupus
Source: Front Immunol. 2025 Feb 10;16:1441981. doi: 10.3389/fimmu.2025.1441981 (PMC11847871; doi:10.3389/fimmu.2025.1441981)
Supplement: Supplementary file 2 [file DataSheet2.zip › DEGs_KEGGs_Tables_171124_1441981/Table S21_171124.xlsx]

## Sheet: DE Genes
Table S21. Comparative cGVHD_WT_SPCs_4W vs WT_SPCs_Control
Gene	Description	Length	logFC	logCPM	PValue	FDR
Gm5452	lactate dehydrogenase A pseudogene	997	-12.3035	5.47012	4.78903e-202	9.73848e-198
Ptprb	protein tyrosine phosphatase, receptor type, B	13333	-12.3692	5.44425	2.54399e-176	2.5866e-172
Gm48734		2289	-12.4397	5.27799	1.32156e-174	8.95797e-171
4930589O11Rik	RIKEN cDNA 4930589O11 gene	920	-12.3909	5.50215	3.35019e-173	1.70315e-169
Rbp1	retinol binding protein 1, cellular	2652	-10.9411	4.49933	7.60986e-173	3.09493e-169
Gm10257	H3 histone, family 3A pseudogene	411	-11.056	5.09588	6.83273e-172	2.31572e-168
Aloxe3	arachidonate lipoxygenase 3	6397	-10.9295	4.9001	5.18099e-169	1.50508e-165
Gm12551	perilipin 2 pseudogene	726	12.3624	5.23611	7.95281e-168	2.0215e-164
Gm42721		1523	-11.6959	4.97867	3.05508e-167	6.90278e-164
Gm12751	polymerase (RNA) I polypeptide D pseudogene	381	-12.0239	5.73236	4.35517e-167	8.85624e-164
Gm33699	predicted gene, 33699	3468	-12.0931	5.38999	3.2308e-164	5.97258e-161
Myct1	myc target 1	2845	-11.9277	5.31152	7.93965e-164	1.34544e-160
Gm38257		2761	11.2439	4.72221	4.25376e-163	6.65386e-160
Gm31108	predicted gene, 31108	1633	-11.5242	4.7839	2.11009e-162	3.0649e-159
Mir199a-1	microRNA 199a-1	70	-12.4568	5.2099	5.65833e-162	7.67081e-159
Tcea3	transcription elongation factor A (SII), 3	1400	11.0409	4.92008	2.78322e-157	3.53729e-154
Gm5939	zinc finger CCCH-type containing 18 pseudogene	2874	-11.2923	4.39136	2.30235e-156	2.75402e-153
Gm44291		2865	-10.8883	4.63548	2.14392e-151	2.42204e-148
Egfr	epidermal growth factor receptor	11326	-11.8002	4.28743	9.45609e-142	1.01205e-138
Fyb2	FYN binding protein 2	3136	-11.6354	4.56344	5.50869e-141	5.60096e-138
Fbn1	fibrillin 1	12128	-11.3051	4.4624	5.85142e-141	5.66612e-138
A930033H14Rik	RIKEN cDNA A930033H14 gene	2969	-10.637	3.91204	5.25054e-140	4.85317e-137
Gm33370	predicted gene, 33370	489	-10.6811	4.54759	2.41936e-130	2.13903e-127
Fam229b	family with sequence similarity 229, member B	3331	-11.8934	5.63543	5.95197e-130	5.04306e-127
Fras1	Fraser extracellular matrix complex subunit 1	17709	-11.359	4.71461	6.64793e-128	5.40743e-125
Nr5a1	nuclear receptor subfamily 5, group A, member 1	4241	-11.727	4.00922	2.04702e-127	1.601e-124
Syna	syncytin a	2026	-12.1549	5.29518	2.27991e-125	1.71711e-122
Gm39469	predicted gene, 39469	461	-11.4446	4.34793	3.70044e-124	2.68745e-121
Snx31	sorting nexin 31	2935	-11.519	4.39448	2.84859e-120	1.99745e-117
Gm38150		452	-10.8333	4.11171	1.0551e-117	7.15181e-115
Gm13071		376	-10.1887	3.77881	2.54829e-117	1.6716e-114
Gm37289		1402	-10.253	4.28797	1.54399e-114	9.81156e-112
4833412K13Rik	RIKEN cDNA 4833412K13 gene	1479	-13.5144	6.21323	1.70097e-111	1.04816e-108
Ntn5	netrin 5	2216	-10.7046	3.65042	2.28207e-109	1.36488e-106
Mir8116	microRNA 8116	97	-10.6706	4.0158	3.88903e-109	2.25953e-106
Olfr374	olfactory receptor 374	8846	-14.9778	6.73887	3.63223e-107	2.05171e-104
Gm43162		1770	-10.9495	3.87594	2.4273e-105	1.33403e-102
Gm17194		348	-10.4669	4.01646	1.02651e-104	5.4932e-102
Gm14150	tubulin, alpha 1B pseudogene	1354	-10.1134	4.0762	2.44488e-103	1.27479e-100
Gm16437	IscU iron-sulfur cluster scaffold homolog pseudogene	504	-10.325	3.69115	1.61842e-102	8.22763e-100
Lgi2	leucine-rich repeat LGI family, member 2	6528	-11.4767	3.76155	1.1424e-101	5.66604e-99
Trbv22	T cell receptor beta variable 22	291	-16.6769	8.4281	7.11045e-101	3.44264e-98
Gm5127	predicted gene 5127	2150	-10.2974	3.85282	9.54504e-98	4.51392e-95
Gm48369		1740	-9.81947	3.73171	6.84797e-92	3.16485e-89
Eml1	echinoderm microtubule associated protein like 1	7436	-10.5084	3.25972	3.48037e-90	1.57274e-87
Fam240a	family with sequence similarity 240 member A	499	-10.4647	3.45558	2.28844e-85	1.01164e-82
Calml4	calmodulin-like 4	3642	-9.27047	4.81628	6.57152e-82	2.84323e-79
Gm15850	predicted gene 15850	2049	-10.5819	3.32547	6.67374e-80	2.8273e-77
Igfbp5	insulin-like growth factor binding protein 5	6006	-14.92	6.84967	4.92102e-75	2.04222e-72
Cfap77	cilia and flagella associated protein 77	2624	-9.30589	3.10165	5.46204e-75	2.22141e-72
Traj4	T cell receptor alpha joining 4	63	-9.46318	3.22394	1.58264e-74	6.31041e-72
Lrrc63	leucine rich repeat containing 63	2517	-11.1711	7.09474	1.59914e-71	6.25355e-69
Gm28720		3156	-9.97484	2.85731	5.04024e-67	1.93384e-64
Gm11999	predicted gene 11999	813	-9.64478	2.90887	5.6891e-65	2.14237e-62
Rnf165	ring finger protein 165	10149	-10.5547	2.86402	1.08316e-64	4.00473e-62
Snord93	small nucleolar RNA, C/D box 93	71	-9.51383	2.85942	2.50991e-62	9.11412e-60
Gm15765	tubulin, beta 6 pseudogene	910	-8.76209	3.06133	4.52892e-62	1.61571e-59
Mir7063	microRNA 7063	91	-9.20269	3.05242	5.50272e-62	1.92927e-59
Gm42528		3418	9.92206	3.28846	1.18545e-60	4.08579e-58
Wnk2	WNK lysine deficient protein kinase 2	8481	-9.08829	2.84488	4.12092e-60	1.39665e-57
Gm10416	zinc finger protein pseudogene	645	-9.22651	2.93514	8.78646e-60	2.92906e-57
Gm42868		2697	-9.43859	2.79211	9.4955e-59	3.11437e-56
E230016K23Rik	RIKEN cDNA E230016K23 gene	2816	-10.0242	4.02981	6.20685e-58	2.00343e-55
Zfp781	zinc finger protein 781	4067	-7.98518	3.31553	2.96914e-57	9.43397e-55
Gm43654		3417	-8.86105	2.62185	6.09919e-57	1.90811e-54
Gm33378	predicted gene, 33378	2758	-9.77839	2.66248	8.70001e-57	2.68052e-54
Gm13039	ribosomal protein L7A pseudogene	794	-10.7449	2.54525	6.96455e-55	2.11379e-52
Tdgf1	teratocarcinoma-derived growth factor 1	2622	-9.1434	3.22003	1.27932e-54	3.82572e-52
Gm45210		1577	-11.0235	4.04164	2.40862e-54	7.09846e-52
Gm16540		426	9.58389	2.51965	5.63669e-54	1.63746e-51
4930511E03Rik	RIKEN cDNA 4930511E03 gene	2232	-8.96607	3.33354	1.11714e-52	3.19957e-50
Gm48914	predicted gene, 48914	1833	10.4401	2.67026	2.14961e-51	6.07116e-49
Gm16184	ribosomal protein L14 pseudogene	573	-9.96427	3.42608	1.36864e-50	3.8125e-48
2310034G01Rik	RIKEN cDNA 2310034G01 gene	1373	-8.88829	2.96459	6.95072e-49	1.91004e-46
Agbl1	ATP/GTP binding protein-like 1	5015	-12.4812	6.23479	9.61528e-49	2.60702e-46
Fst	follistatin	4589	10.1248	2.3587	4.18561e-48	1.11993e-45
Trav2	T cell receptor alpha variable 2	423	-9.23084	2.40794	9.15006e-48	2.41645e-45
Ank2	ankyrin 2, brain	35510	-14.3504	7.11661	9.37043e-47	2.44292e-44
Fmn2	formin 2	7960	8.86726	2.2008	7.52059e-45	1.93584e-42
2010009K17Rik	RIKEN cDNA 2010009K17 gene	567	9.95313	3.35435	1.66482e-42	4.23178e-40
Gm42797		494	-8.40374	2.13983	8.29621e-41	2.08276e-38
Mir23a	microRNA 23a	75	-12.5529	7.49077	1.07458e-39	2.66484e-37
Gm34589	predicted gene, 34589	5658	-8.94958	2.13561	2.49117e-39	6.10337e-37
Gm14130	glyceraldehyde-3-phosphate dehydrogenase pseudogene	987	12.585	1.73358	1.06256e-38	2.57227e-36
Rpl13-ps5	ribosomal protein L13, pseudogene 5	630	-8.48607	2.03218	2.38729e-38	5.71124e-36
Slc34a1	solute carrier family 34 (sodium phosphate), member 1	4676	-8.36931	2.71468	1.48246e-37	3.50533e-35
Actrt3	actin related protein T3	1961	-8.35815	1.9564	2.32115e-37	5.42537e-35
Gm19243	ribosomal protein S27 pseudogene	269	-7.37399	2.01948	1.09143e-34	2.52208e-32
Zfp46	zinc finger protein 46	5212	4.20028	7.27888	2.28074e-32	5.2111e-30
Ablim3	actin binding LIM protein family, member 3	4535	-10.3112	2.15453	2.86161e-32	6.46565e-30
Gm371	germ cell-less homolog 1 pseudogene	1245	-8.09736	2.17709	3.25755e-32	7.27936e-30
Gm43852		917	-8.93136	1.32001	9.20312e-32	2.03419e-29
Gm15766	ribosomal protein L5 pseudogene	813	-7.04938	1.67334	3.98934e-31	8.72293e-29
Gm11510	predicted gene 11510	347	-11.2459	5.21127	3.99768e-30	8.64817e-28
Oas1e	2'-5' oligoadenylate synthetase 1E	1801	-9.32921	3.00748	5.34907e-30	1.14498e-27
Mir7014	microRNA 7014	63	-6.49796	1.94593	2.92396e-29	6.19363e-27
Gm43154		6805	-21.5199	14.2368	1.33134e-27	2.79101e-25
Cpeb1	cytoplasmic polyadenylation element binding protein 1	4192	-10.0449	2.0192	1.44414e-27	2.9966e-25
1700009J07Rik	RIKEN cDNA 1700009J07 gene	1368	-7.66065	1.04726	8.86567e-27	1.82104e-24
Gm8172	ribosomal protein S6 pseudogene	750	-8.82835	3.07044	1.17585e-25	2.39109e-23
Olfr60	olfactory receptor 60	3336	-10.0409	2.64511	1.42719e-25	2.87345e-23
Gm42882		506	-10.2076	3.60598	3.377e-25	6.73247e-23
Bbc3	BCL2 binding component 3	2124	1.75884	4.18123	8.27485e-24	1.63368e-21
Ccn2	cellular communication network factor 2	2861	-11.5905	4.93954	3.28415e-23	6.42146e-21
Gm11609	predicted gene 11609	793	8.35426	0.241212	1.49764e-22	2.90042e-20
Gm7860	ribosomal protein S2 pseudogene	879	-8.60904	2.48476	2.5546e-22	4.90074e-20
Gm47819		220	9.52499	1.93109	9.48282e-21	1.80218e-18
5830416I19Rik	RIKEN cDNA 5830416I19 gene	2627	-14.5362	7.22109	9.71446e-21	1.82911e-18
Mir186	microRNA 186	71	-6.59176	0.0526552	1.07069e-19	1.99747e-17
Gm43172		2137	-10.076	3.13477	7.21427e-19	1.33366e-16
Gm13070	predicted gene 13070	768	-8.13297	1.8117	4.8867e-18	8.95235e-16
Gm16701	predicted gene, 16701	2385	-17.4415	9.79127	5.08233e-18	9.22761e-16
Rph3a	rabphilin 3A	4639	5.51083	-0.533723	1.29683e-17	2.33371e-15
Cep295nl	CEP295 N-terminal like	1944	-11.7278	4.15836	1.6721e-17	2.98265e-15
F3	coagulation factor III	2527	-12.0807	4.69843	2.58423e-17	4.56959e-15
Gm45738		233	11.6833	4.40051	2.99904e-17	5.25736e-15
Gm13394	glyceraldehyde-3-phosphate dehydrogenase pseudogene	1000	-13.53	5.82678	3.13225e-17	5.44396e-15
Cd209b	CD209b antigen	2115	-7.85913	3.05725	3.48196e-17	6.00048e-15
Dmrt2	doublesex and mab-3 related transcription factor 2	2337	-9.7499	2.53139	6.38605e-17	1.09126e-14
Gm5297	predicted gene 5297	1171	-7.95214	1.91092	6.98031e-17	1.18287e-14
6430590A07Rik	RIKEN cDNA 6430590A07 gene	4487	-12.0475	4.47829	1.15708e-16	1.94457e-14
Tspan18	tetraspanin 18	8175	-11.263	5.20201	1.25817e-16	2.09712e-14
Gm15533	predicted gene 15533	3292	-10.9231	3.79083	1.49693e-16	2.47481e-14
Mir1932	microRNA 1932	90	-17.0818	9.58254	2.38018e-16	3.9033e-14
Gm43196		2114	-4.10793	0.249223	3.24799e-16	5.28384e-14
Gm25604	predicted gene, 25604	133	-9.71903	3.30396	3.47884e-16	5.61446e-14
Gm11772	predicted gene 11772	532	-9.68957	3.09876	3.90845e-16	6.25814e-14
Gm44164		2561	-4.60223	0.222001	5.90863e-16	9.37364e-14
Gm48161		1835	-8.15804	2.55612	5.94639e-16	9.37364e-14
Xlr	X-linked lymphocyte-regulated	2333	-5.8435	1.04286	8.97242e-16	1.40349e-13
Gnb3	guanine nucleotide binding protein (G protein), beta 3	2632	-11.1748	4.57872	1.29503e-15	2.01027e-13
Zfp612	zinc finger protein 612	6083	-3.62384	5.87837	1.90765e-15	2.9388e-13
Gm11767	predicted gene 11767	493	-9.36342	2.63036	1.99958e-15	3.05725e-13
Vmn2r26	vomeronasal 2, receptor 26	8067	-9.21685	5.07258	2.27767e-15	3.45646e-13
Gm42928		3339	-1.94636	3.09417	5.23115e-15	7.87966e-13
Gm15609	predicted gene 15609	2960	-10.1063	2.78082	5.54933e-15	8.29747e-13
Rpl35a-ps3	ribosomal protein L35A, pseudogene 3	333	-10.4433	4.44637	7.56073e-15	1.12224e-12
Ighv1-74	immunoglobulin heavy variable V1-74	351	3.64366	4.91386	9.08248e-15	1.33835e-12
Gm43173		593	-8.07404	1.63174	1.0243e-14	1.4985e-12
Glrp1	glutamine repeat protein 1	1957	-9.31588	3.8907	1.18383e-14	1.71952e-12
Gm37488		3374	-12.2602	4.55914	1.42057e-14	2.04875e-12
Gm49394		4738	-7.88259	0.825095	1.71735e-14	2.45932e-12
Gm10790	predicted gene 10790	1958	-4.88077	4.10263	1.92858e-14	2.74249e-12
Fbxo41	F-box protein 41	6680	-11.6264	3.94124	2.10176e-14	2.96801e-12
Gm45309		695	-5.43999	-0.224206	2.19698e-14	3.08107e-12
Mir6968	microRNA 6968	68	-9.5131	2.60606	2.9445e-14	4.10113e-12
Gm27017	predicted gene, 27017	656	-8.764	1.92295	3.03097e-14	4.19052e-12
4930428O21Rik	RIKEN cDNA 4930428O21 gene	1740	-12.5819	5.63496	3.0499e-14	4.19052e-12
Gm12036		530	10.3526	3.07851	3.14608e-14	4.29365e-12
Tslp	thymic stromal lymphopoietin	1331	-11.2118	3.63245	3.27205e-14	4.43581e-12
Hcrtr2	hypocretin (orexin) receptor 2	6162	-3.49161	4.81613	3.38486e-14	4.55836e-12
Cd209c	CD209c antigen	1997	-7.90162	4.10675	4.54701e-14	6.08312e-12
Gm10791	predicted gene 10791	1651	7.97164	1.52108	4.6239e-14	6.14555e-12
Gm15872		1108	-8.8526	1.92317	6.84365e-14	9.03672e-12
Fam131b	family with sequence similarity 131, member B	4104	-10.582	3.53526	8.14174e-14	1.06814e-11
Neurl1a	neuralized E3 ubiquitin protein ligase 1A	7284	-9.52954	3.13944	9.0733e-14	1.18273e-11
8430432A02Rik	RIKEN cDNA 8430432A02 gene	1248	16.1399	9.39628	9.15186e-14	1.18537e-11
Zfp160	zinc finger protein 160	7194	-1.44005	3.79206	9.82071e-14	1.26395e-11
Zfp74	zinc finger protein 74	5628	-1.89771	2.8129	1.02976e-13	1.31699e-11
Gm5884	target of myb1 homolog pseudogene	1479	-5.24075	0.188816	1.05051e-13	1.33513e-11
Ctla2a	cytotoxic T lymphocyte-associated protein 2 alpha	2108	1.69489	4.48504	1.19931e-13	1.51478e-11
Gm13547	predicted gene 13547	843	-10.2672	3.06802	1.21513e-13	1.52528e-11
Nphs2	nephrosis 2, podocin	3116	16.4909	7.38486	1.47374e-13	1.83855e-11
Gm7823	lymphocyte cytosolic protein 1 pseudogene	1623	-11.1309	3.99869	1.86366e-13	2.31082e-11
Gm5499	thioredoxin domain containing 14 pseudogene	885	-6.0381	-0.286457	1.93053e-13	2.37924e-11
Gm14086		173	-9.67565	2.80883	3.33835e-13	4.08948e-11
Lgi4	leucine-rich repeat LGI family, member 4	4584	-9.25328	2.2702	3.38865e-13	4.12624e-11
Slc27a5	solute carrier family 27 (fatty acid transporter), member 5	2438	-7.26378	1.57066	3.66706e-13	4.43867e-11
Osbpl6	oxysterol binding protein-like 6	10063	-8.6194	2.13233	3.85966e-13	4.64416e-11
Cldn20	claudin 20	656	-8.63462	2.79856	5.5839e-13	6.67933e-11
Tlr9	toll-like receptor 9	3478	-1.62282	5.06859	6.77264e-13	8.0539e-11
Gm18564	BRCA1 associated RING domain 1 pseudogene	2048	-12.2672	4.16768	6.8821e-13	8.13649e-11
Rbm24	RNA binding motif protein 24	3491	-12.2166	5.28523	7.08501e-13	8.32795e-11
Gm8181	predicted gene 8181	666	-12.5506	5.07315	7.61023e-13	8.89391e-11
Gm45632		1888	-8.03041	0.980534	1.16658e-12	1.35557e-10
Gm9750	predicted gene 9750	2017	-11.3796	5.32743	1.30913e-12	1.51256e-10
Gm13034	SWI/SNF related, matrix associated, actin dependent regulator of chromatin, subfamily a, member 5 pseudogene	3177	-8.46043	1.86808	1.57017e-12	1.80392e-10
Gm6712	predicted gene 6712	594	-2.79291	0.903524	1.60537e-12	1.834e-10
Gm43205		1968	-9.43733	3.65403	1.80226e-12	2.04743e-10
Gm6829	predicted pseudogene 6829	360	-8.56043	2.33535	1.8128e-12	2.04796e-10
Gm2447	predicted gene 2447	2058	-3.78411	0.402886	1.84574e-12	2.07365e-10
Col4a1	collagen, type IV, alpha 1	7464	-3.56607	0.608379	2.26507e-12	2.53078e-10
Adgrf5	adhesion G protein-coupled receptor F5	9010	-14.896	6.90257	2.44441e-12	2.71623e-10
Gm47246		2354	-9.8645	4.38807	3.2713e-12	3.61532e-10
Gm32834	predicted gene, 32834	736	-5.52048	0.704508	3.37184e-12	3.70629e-10
Timm8a2	translocase of inner mitochondrial membrane 8A2	913	-8.68948	2.96586	3.61426e-12	3.9514e-10
Gm37039		2485	-15.1558	7.95517	3.66446e-12	3.98485e-10
Gm5340	acidic ribosomal phosphoprotein P0 pseudogene	880	-11.1277	3.75655	3.71023e-12	4.01317e-10
Gm30091	predicted gene, 30091	377	-18.2649	10.7973	3.90562e-12	4.20216e-10
Mei4	meiotic double-stranded break formation protein 4	4121	-9.20444	2.48507	3.97771e-12	4.2572e-10
Gm5970	interferon inducible GTPase 1 pseudogene	1216	-9.33441	2.20298	4.10195e-12	4.36718e-10
Gm11342	predicted gene 11342	1784	-3.58617	-0.272956	4.70428e-12	4.98238e-10
Pkn3	protein kinase N3	4255	1.98103	2.4306	4.76581e-12	5.02138e-10
Gm20100	predicted gene, 20100	2272	8.62828	2.41827	4.83329e-12	5.06624e-10
Gm47922	predicted gene, 47922	963	-7.49264	0.787239	5.08576e-12	5.30354e-10
Gm8666	non-histone chromosomal protein HMG-14 pseudogene	292	-9.92394	3.86601	5.20746e-12	5.40274e-10
Gm24644	predicted gene, 24644	139	10.3773	3.39686	5.39591e-12	5.56984e-10
Scn3a	sodium channel, voltage-gated, type III, alpha	12717	-8.98647	2.18978	5.76025e-12	5.9159e-10
Dmrtb1	DMRT-like family B with proline-rich C-terminal, 1	2083	-17.1705	9.55251	6.21197e-12	6.34776e-10
Gm28068	predicted gene 28068	3503	-8.28082	1.60565	7.21118e-12	7.33197e-10
Gm21057	predicted gene, 21057	1009	-8.10422	1.2007	7.8305e-12	7.92205e-10
Cep126	centrosomal protein 126	5752	-9.95832	2.94431	8.0041e-12	8.05759e-10
Gm20508		487	9.91015	2.54169	8.54304e-12	8.53794e-10
4930516B21Rik		1195	-6.95932	0.794419	8.56523e-12	8.53794e-10
Gm43625		1539	10.037	2.80559	8.64385e-12	8.57428e-10
Gm11211	predicted gene 11211	359	-10.376	2.73491	9.03837e-12	8.9221e-10
5330406M23Rik	RIKEN cDNA 5330406M23 gene	2094	-10.611	4.29689	9.55286e-12	9.38442e-10
C78197	expressed sequence C78197	3417	-7.06335	1.49762	9.74042e-12	9.52267e-10
Gm14207	predicted gene 14207	1054	-9.95295	4.32901	1.06722e-11	1.03837e-09
Igkv4-71	immunoglobulin kappa chain variable 4-71	354	3.48711	3.25344	1.18988e-11	1.1522e-09
Slc16a14	solute carrier family 16 (monocarboxylic acid transporters), member 14	3352	-9.70545	2.86703	1.21023e-11	1.16635e-09
Dixdc1	DIX domain containing 1	9971	-7.76748	1.65404	1.27777e-11	1.22564e-09
Adra2a	adrenergic receptor, alpha 2a	4832	-9.86198	5.42753	1.28953e-11	1.23111e-09
Gm34922	predicted gene, 34922	1214	-9.00284	2.54308	1.31201e-11	1.24672e-09
Gm44735		1752	-7.14337	1.10338	1.33564e-11	1.26327e-09
Gm28503		147	8.11061	1.84557	1.48214e-11	1.39534e-09
Zfp26	zinc finger protein 26	14154	-1.12178	4.40719	1.53868e-11	1.44189e-09
Gm37328		640	9.44326	2.24901	1.80117e-11	1.68013e-09
Rhcg	Rhesus blood group-associated C glycoprotein	2232	-15.9556	7.72013	1.84702e-11	1.71503e-09
Ldlr	low density lipoprotein receptor	9622	-2.02818	6.05131	2.06188e-11	1.90583e-09
Vsig2	V-set and immunoglobulin domain containing 2	1979	-10.3777	3.94552	2.12054e-11	1.95119e-09
D630029K05Rik	RIKEN cDNA D630029K05 gene	2717	-10.618	3.27061	2.15337e-11	1.97246e-09
Gm24313	predicted gene, 24313	133	-5.24356	-0.546982	2.25363e-11	2.05504e-09
Abcc9	ATP-binding cassette, sub-family C (CFTR/MRP), member 9	8373	-11.3515	3.19689	2.54493e-11	2.31032e-09
Gm48314		2739	-7.40127	1.05858	2.58426e-11	2.3356e-09
Gm10268	60S ribosomal protein L17 pseudogene	555	-8.34319	1.4563	2.74505e-11	2.46994e-09
Nrap	nebulin-related anchoring protein	5507	7.76825	1.50745	2.78662e-11	2.4963e-09
Gm38188		856	-9.61796	2.0177	2.82019e-11	2.51529e-09
Izumo1r	IZUMO1 receptor, JUNO	2320	1.51221	4.47923	2.92046e-11	2.59334e-09
Prkcz	protein kinase C, zeta	6318	1.55832	3.28154	2.95308e-11	2.61091e-09
Gm12542	predicted gene 12542	647	-8.76259	2.6348	3.28245e-11	2.87501e-09
Unc5b	unc-5 netrin receptor B	6258	-11.5215	3.70449	3.29648e-11	2.87501e-09
Hoga1	4-hydroxy-2-oxoglutarate aldolase 1	2259	-9.55454	1.54497	3.30416e-11	2.87501e-09
Gm33373	predicted gene, 33373	426	-14.1538	5.93381	3.30835e-11	2.87501e-09
Platr29	pluripotency associated transcript 29	830	-8.63831	3.4	4.52472e-11	3.91533e-09
Gm47874		575	-9.3408	3.55721	4.83124e-11	4.16285e-09
Gm49437		285	-12.9952	5.20403	4.95773e-11	4.25382e-09
Gm44664		1786	10.1046	2.50537	5.22688e-11	4.46591e-09
Fermt2	fermitin family member 2	5191	-13.4263	4.37786	5.40148e-11	4.59578e-09
Gm20663		474	-9.0819	2.51337	6.18441e-11	5.24e-09
Gm44424		1826	-5.42693	-0.0418088	6.98955e-11	5.89761e-09
Hsd17b1	hydroxysteroid (17-beta) dehydrogenase 1	1339	-3.78939	-0.14431	7.44078e-11	6.25241e-09
Gm37008		319	-14.8082	6.54128	7.76917e-11	6.50148e-09
Galr3	galanin receptor 3	1245	-11.3384	4.13193	7.84688e-11	6.5396e-09
Gm44731		542	-9.3496	1.50666	8.08667e-11	6.71193e-09
Gm6377	predicted gene 6377	2795	-2.69232	3.44421	8.22056e-11	6.79533e-09
Gm5445	predicted gene 5445	480	-16.0195	8.61177	8.5408e-11	7.03147e-09
Gm45925	NLR family, pyrin domain containing 5 pseudogene	1313	-6.95074	2.46049	8.80731e-11	7.2097e-09
Fam171a1	family with sequence similarity 171, member A1	4442	-4.10647	2.62647	8.8282e-11	7.2097e-09
Gm37267		681	-6.88859	1.39922	1.00404e-10	8.16685e-09
8030451A03Rik	RIKEN cDNA 8030451A03 gene	4083	4.73625	-0.881641	1.01757e-10	8.24391e-09
Gm20404	predicted gene 20404	621	-9.7148	2.70421	1.11027e-10	8.95923e-09
Kcns1	K+ voltage-gated channel, subfamily S, 1	2712	-7.90271	1.61064	1.15158e-10	9.2559e-09
Gm47111		3116	10.5598	2.83197	1.18636e-10	9.4979e-09
Wwtr1	WW domain containing transcription regulator 1	4779	-9.24988	1.33593	1.19966e-10	9.56667e-09
L3hypdh	L-3-hydroxyproline dehydratase (trans-)	2679	6.90446	0.568766	1.20969e-10	9.609e-09
Sh3rf2	SH3 domain containing ring finger 2	5634	8.29754	1.69553	1.34015e-10	1.06039e-08
Olfr157	olfactory receptor 157	6617	-9.73483	2.90764	1.41325e-10	1.11389e-08
Zfp626	zinc finger protein 626	5329	-1.57683	3.27629	1.44553e-10	1.13493e-08
Gm49391		1378	1.28818	4.7922	1.45726e-10	1.13975e-08
Igkv14-126-1	immunoglobulin kappa chain variable 14-126-1	346	-7.65711	1.41392	1.47907e-10	1.1511e-08
Cited2	Cbp/p300-interacting transactivator, with Glu/Asp-rich carboxy-terminal domain, 2	2457	1.38351	5.39365	1.4831e-10	1.1511e-08
Muc16	mucin 16	26350	-10.6732	3.49083	1.55034e-10	1.19871e-08
Tnfrsf18	tumor necrosis factor receptor superfamily, member 18	1524	1.07102	4.15161	1.68258e-10	1.29603e-08
Sbk3	SH3 domain binding kinase family, member 3	3197	-15.9356	6.87041	2.15031e-10	1.65006e-08
Sema3b	sema domain, immunoglobulin domain (Ig), short basic domain, secreted, (semaphorin) 3B	4777	-8.7425	8.60364	2.18751e-10	1.67229e-08
Gm40190	predicted gene, 40190	471	-14.3291	6.12345	2.40459e-10	1.83136e-08
Gpihbp1	GPI-anchored HDL-binding protein 1	2554	-12.1972	3.94773	2.43315e-10	1.84184e-08
Gm42576		2846	-11.4078	4.29159	2.43646e-10	1.84184e-08
Tmem200b	transmembrane protein 200B	1476	-8.57926	2.77517	2.4753e-10	1.86427e-08
1700063J08Rik	RIKEN cDNA 1700063J08 gene	554	-8.08892	1.92507	2.54321e-10	1.90835e-08
Gm9009	predicted pseudogene 9009	326	-14.6929	6.96285	2.58469e-10	1.92945e-08
Gm25076	predicted gene, 25076	132	17.3347	8.22728	2.59031e-10	1.92945e-08
Gm8927	glyceraldehyde-3-phosphate dehydrogenase pseudogene	981	-10.3075	2.47968	2.74546e-10	2.03755e-08
Cep128	centrosomal protein 128	14093	-1.23513	3.83413	2.84487e-10	2.10365e-08
Zfp422-ps	zinc finger protein 422, pseudogene	707	-3.58608	-0.0796303	3.1451e-10	2.31723e-08
Cox7c-ps1	cytochrome c oxidase subunit 7C, pseudogene 1	372	-7.00023	1.94715	3.20433e-10	2.35235e-08
Gm22362	predicted gene, 22362	134	-12.6467	6.54844	3.31128e-10	2.42212e-08
Igkv6-13	immunoglobulin kappa variable 6-13	359	2.42128	3.94903	3.45168e-10	2.51577e-08
Gm25131	predicted gene, 25131	151	-9.8659	3.18027	3.84206e-10	2.7903e-08
Gm11754	predicted gene 11754	661	-14.5023	6.77646	4.01638e-10	2.90483e-08
Gm8170	glyceraldehyde-3-phosphate dehydrogenase pseudogene	945	-5.78668	0.414574	4.02833e-10	2.90483e-08
Ppp1r3g	protein phosphatase 1, regulatory subunit 3G	2694	8.36627	-0.598022	4.4567e-10	3.20236e-08
Gm48079		550	-8.19945	1.50353	4.56128e-10	3.26597e-08
Sfrp5	secreted frizzled-related sequence protein 5	1900	-14.5506	6.82064	4.68629e-10	3.34371e-08
Kcnmb3	potassium large conductance calcium-activated channel, subfamily M, beta member 3	1715	-8.76858	2.82462	4.96246e-10	3.52838e-08
Gm4865	microfibrillar-associated protein 1 pseudogene	1309	-13.02	4.80968	5.61713e-10	3.97994e-08
Amd-ps3	S-adenosylmethionine decarboxylase, pseudogene 3	1005	-4.76292	-0.789977	5.64841e-10	3.98821e-08
Pank3	pantothenate kinase 3	7376	-1.04058	4.9372	5.81257e-10	4.08991e-08
Stx1b	syntaxin 1B	4802	-15.8056	8.26619	5.95856e-10	4.17818e-08
2610528A11Rik	RIKEN cDNA 2610528A11 gene	828	-9.15716	3.62748	6.44423e-10	4.50321e-08
Gm46212	predicted gene, 46212	1003	7.62941	0.576912	6.48279e-10	4.51464e-08
Gadd45g	growth arrest and DNA-damage-inducible 45 gamma	1173	1.26654	4.26345	6.68737e-10	4.64122e-08
Hesx1	homeobox gene expressed in ES cells	1248	-9.33365	2.07229	7.38251e-10	5.10624e-08
Gm28857	predicted gene 28857	425	-9.14763	2.77116	7.60895e-10	5.24502e-08
Gm22781	predicted gene, 22781	137	-10.0578	2.62689	7.89522e-10	5.42396e-08
Meis3	Meis homeobox 3	3173	1.04351	4.08962	8.50687e-10	5.82449e-08
Igf2	insulin-like growth factor 2	5723	-14.467	7.04595	8.73023e-10	5.95736e-08
Igkv12-47	immunoglobulin kappa variable 12-47	356	-6.80924	2.02962	9.12525e-10	6.20609e-08
Mir6972	microRNA 6972	64	-10.5599	4.07238	9.23566e-10	6.26024e-08
Lpp	LIM domain containing preferred translocation partner in lipoma	22046	-1.1384	4.86863	9.70812e-10	6.55863e-08
Gm9514	sorting nexin 4 pseudogene	1345	-17.0017	9.61573	9.87539e-10	6.64954e-08
Tmem158	transmembrane protein 158	1712	2.41612	0.250613	1.12387e-09	7.52619e-08
Trmt112-ps1	tRNA methyltransferase 11-2, pseudogene 1	375	-14.2147	6.00108	1.12513e-09	7.52619e-08
Slc25a20	solute carrier family 25 (mitochondrial carnitine/acylcarnitine translocase), member 20	4844	1.08556	4.81942	1.164e-09	7.76063e-08
Gm13230		1575	-6.53818	0.360755	1.18417e-09	7.86933e-08
Cep170	centrosomal protein 170	18049	-1.41335	5.52749	1.22417e-09	8.10863e-08
D430040D24Rik	RIKEN cDNA D430040D24 gene	2830	-5.10398	-0.679268	1.34356e-09	8.87057e-08
Gm18329	high mobility group box 3 pseudogene	589	-3.91568	3.43695	1.36996e-09	9.01559e-08
Lrrc32	leucine rich repeat containing 32	4688	1.78895	2.26765	1.42762e-09	9.36474e-08
Rnf157	ring finger protein 157	9537	-1.07923	4.13765	1.46848e-09	9.60178e-08
Gm22572	predicted gene, 22572	105	-5.13511	-0.771165	1.51168e-09	9.85257e-08
Gm49733		293	-10.172	4.81692	1.74494e-09	1.13365e-07
Gm48705		291	-8.19826	2.37611	1.77766e-09	1.15123e-07
Gm32184	predicted gene, 32184	846	-6.71134	1.21228	1.78714e-09	1.1537e-07
Gm15154		366	-4.2632	-0.746221	1.80214e-09	1.1597e-07
Gm12536	predicted gene 12536	358	-15.6968	6.63044	1.92974e-09	1.23789e-07
Gm31532	predicted gene, 31532	767	-16.8929	8.61971	1.96313e-09	1.25535e-07
Gm37266		2287	-9.43359	3.1278	2.00659e-09	1.27912e-07
Gm24718	predicted gene, 24718	136	-8.77013	2.99489	2.01443e-09	1.28011e-07
Gm7729	heterogeneous nuclear ribonucleoprotein A1 pseudogene	801	-8.69282	2.9407	2.11266e-09	1.33835e-07
Gm44577	predicted gene 44577	1284	-8.20358	1.8904	2.31263e-09	1.46048e-07
Gm44722		436	-8.90178	2.44738	2.34559e-09	1.47671e-07
Gm33973	predicted gene, 33973	534	-10.2976	3.77736	2.37946e-09	1.4934e-07
Gm18194	zinc finger protein 329 pseudogene	3442	-3.73909	-0.471057	2.39491e-09	1.49848e-07
Mir1957a		66	-10.8351	4.47168	2.46104e-09	1.53513e-07
Gm11688		308	-3.31829	0.00141839	2.50412e-09	1.55723e-07
ENSMUSG00002075444		141	10.2699	3.31546	2.70007e-09	1.67396e-07
Gm48682		1209	-4.74253	0.986592	2.74174e-09	1.69463e-07
Mettl24	methyltransferase like 24	1529	12.1498	1.29426	2.77564e-09	1.71039e-07
Ces1d	carboxylesterase 1D	2369	-8.60531	1.73235	2.81124e-09	1.72709e-07
Gm3667	predicted gene 3667	2053	7.7528	2.76389	2.82131e-09	1.72805e-07
Orai1	ORAI calcium release-activated calcium modulator 1	2295	1.01504	4.89062	2.87164e-09	1.7536e-07
Gm10736	predicted gene 10736	78	1.41425	5.48506	2.93571e-09	1.78736e-07
Tcim	transcriptional and immune response regulator	1805	-9.74313	4.65492	2.98417e-09	1.81144e-07
Gm48670		574	-8.61193	1.77107	3.05206e-09	1.84713e-07
Gm17202	predicted gene 17202	951	-17.7504	8.70564	3.48863e-09	2.10508e-07
Gm17657	predicted gene, 17657	1511	-9.57873	2.96718	3.56256e-09	2.14248e-07
Gm26838	predicted gene, 26838	911	-10.7983	3.3261	3.57168e-09	2.14248e-07
Gm2214	60S ribosomal protein L35a pseudogene	330	18.4201	7.47161	3.79936e-09	2.27235e-07
Trdd2	T cell receptor delta diversity 2	16	-10.0357	3.13563	3.85645e-09	2.29973e-07
Traj3	T cell receptor alpha joining 3	66	-5.70859	-0.570023	3.97654e-09	2.36418e-07
Schip1	schwannomin interacting protein 1	5102	-11.5667	4.56849	3.99451e-09	2.36418e-07
Zfp943	zinc finger prtoein 943	4786	-1.49425	3.40757	3.99939e-09	2.36418e-07
Slc39a10	solute carrier family 39 (zinc transporter), member 10	6095	-1.69645	4.16526	4.05132e-09	2.38793e-07
Mrpl57	mitochondrial ribosomal protein L57	2956	1.09521	4.43054	4.081e-09	2.39847e-07
Gm15638	predicted gene 15638	4906	-9.59928	3.01348	4.12381e-09	2.41664e-07
Tmem160	transmembrane protein 160	883	1.24941	4.58054	4.13869e-09	2.4184e-07
Clec10a	C-type lectin domain family 10, member A	2899	1.68205	4.95521	4.60048e-09	2.68054e-07
Mir7651	microRNA 7651	64	-9.68535	2.54189	4.64522e-09	2.69887e-07
Gm17809	conserved helix-loop-helix ubiquitous kinase pseudogene	1420	-3.50599	9.72223	4.7155e-09	2.73019e-07
Plxna2	plexin A2	17174	-8.36269	1.18863	4.72597e-09	2.73019e-07
Gm49502		2110	-5.75482	-0.212793	4.85993e-09	2.78856e-07
Gm12246		503	-6.73036	0.605756	4.86472e-09	2.78856e-07
Faxc	failed axon connections homolog	8362	-12.4977	5.44554	4.86815e-09	2.78856e-07
Zbtb37	zinc finger and BTB domain containing 37	18814	-1.04912	4.7089	4.93133e-09	2.81681e-07
Snora30	small nucleolar RNA, H/ACA box 30	130	7.80384	2.39051	4.95519e-09	2.82251e-07
Gm29163	predicted gene 29163	107	-11.3803	2.37094	4.97694e-09	2.82699e-07
Particl	promoter of Mat2a antisense radiation induced circulating long non-coding RNA	1560	-1.14684	3.69607	5.12859e-09	2.90501e-07
H1f2	H1.2 linker histone, cluster member	1560	1.83863	4.95582	5.38055e-09	3.03927e-07
Iqschfp	Iqcj and Schip1 fusion protein	2369	-11.4048	4.46529	5.64453e-09	3.17954e-07
Rcn3	reticulocalbin 3, EF-hand calcium binding domain	1717	1.29016	4.17967	5.69975e-09	3.20178e-07
1700019C18Rik	RIKEN cDNA 1700019C18 gene	2633	-10.2475	3.14006	5.84729e-09	3.27561e-07
Guca2a	guanylate cyclase activator 2a (guanylin)	594	-7.97243	4.24844	5.92247e-09	3.30861e-07
Gm5596	DEP domain containing 1a pseudogene	2421	-15.3946	7.16062	6.17775e-09	3.44177e-07
2010315B03Rik	RIKEN cDNA 2010315B03 gene	3914	-1.49325	3.34337	6.47363e-09	3.59676e-07
Kbtbd12	kelch repeat and BTB (POZ) domain containing 12	9381	-11.5714	5.76604	6.5674e-09	3.63891e-07
Gm3830	predicted gene 3830	1715	-7.71753	0.596559	6.85761e-09	3.78939e-07
Trdv2-1	T cell receptor delta variable 2-1	348	15.1352	7.31432	7.04216e-09	3.88082e-07
Ubald2	UBA-like domain containing 2	1532	0.96521	4.73202	7.06144e-09	3.88093e-07
Il22ra2	interleukin 22 receptor, alpha 2	2498	-9.28877	2.47943	7.17317e-09	3.93171e-07
Ptprh	protein tyrosine phosphatase, receptor type, H	4187	-8.51563	1.61495	7.44085e-09	4.06747e-07
Gm13622		433	-8.94829	2.30466	7.67469e-09	4.18404e-07
Cacna1c	calcium channel, voltage-dependent, L type, alpha 1C subunit	21864	-16.0487	9.64892	7.74306e-09	4.21003e-07
Mir1929	microRNA 1929	93	-10.3821	2.79451	8.41738e-09	4.56447e-07
Gm23264	predicted gene, 23264	107	-7.85074	0.553008	8.45468e-09	4.5725e-07
Gm40304	predicted gene, 40304	268	-14.9425	8.19709	8.69419e-09	4.68956e-07
Fabp4	fatty acid binding protein 4, adipocyte	4489	2.12782	5.54692	8.76018e-09	4.71265e-07
Gm15918	predicted gene 15918	689	-8.39855	1.92156	8.82063e-09	4.73265e-07
Gm44793		582	-7.05427	1.55817	9.01408e-09	4.82372e-07
Jph1	junctophilin 1	4998	-5.33094	-0.820914	9.12396e-09	4.8697e-07
Lyrm7os	LYR motif containing 7, opposite strand	928	-6.66534	0.865212	9.22714e-09	4.91188e-07
Naip3-ps1	NLR family, apoptosis inhibitory protein 3, pseudogene 1	1571	-2.9652	1.07514	9.38734e-09	4.97516e-07
Gm34907	predicted gene, 34907	1065	-10.6389	4.13108	9.39494e-09	4.97516e-07
Gm9575	protease (prosome, macropain) 26S subunit, ATPase 1 pseudogene	1339	-8.37922	2.30084	9.56604e-09	5.05261e-07
Zfp526	zinc finger protein 526	3380	-1.57094	3.10556	9.72585e-09	5.12371e-07
Rims4	regulating synaptic membrane exocytosis 4	4962	-8.30552	0.419103	9.93739e-09	5.22162e-07
Smco3	single-pass membrane protein with coiled-coil domains 3	2298	-4.80434	-0.62671	9.98045e-09	5.23073e-07
Otx1	orthodenticle homeobox 1	5422	-13.9804	5.74893	1.00137e-08	5.23467e-07
Mir6919	microRNA 6919	62	-9.11682	1.78074	1.02458e-08	5.34227e-07
Gucy2e	guanylate cyclase 2e	9197	7.22442	0.798052	1.02922e-08	5.35276e-07
E030022I16Rik	RIKEN cDNA E030022I16 gene	2766	1.83115	2.13215	1.03341e-08	5.36082e-07
Gm25612	predicted gene, 25612	126	7.0663	1.63115	1.04851e-08	5.42529e-07
Klk8	kallikrein related-peptidase 8	1540	1.32466	3.54387	1.05461e-08	5.44299e-07
Gm26581		4479	-2.6742	0.330159	1.10583e-08	5.67985e-07
Ighv2-9	immunoglobulin heavy variable 2-9	362	-2.63608	3.87282	1.10608e-08	5.67985e-07
Rai14	retinoic acid induced 14	8462	-1.73348	5.12308	1.10904e-08	5.68067e-07
Exph5	exophilin 5	10519	-5.70118	-1.37803	1.11924e-08	5.71854e-07
Dnaaf8	dynein axonemal assembly factor 8	3444	-2.61997	0.309244	1.15888e-08	5.9062e-07
Gm2396	predicted gene 2396	9019	-8.43901	2.4783	1.16541e-08	5.92466e-07
Spata33	spermatogenesis associated 33	4303	-13.775	8.83402	1.21969e-08	6.18515e-07
Wdr49	WD repeat domain 49	5513	-7.64179	0.873941	1.2317e-08	6.23051e-07
9530078K11Rik	RIKEN cDNA 9530078K11 gene	694	-7.06303	0.874033	1.25226e-08	6.31881e-07
Gm17651		36	-3.59445	-0.51218	1.26593e-08	6.37195e-07
Gm5801	ubiquitin-conjugating enzyme E2, J2 homolog pseudogene	780	-4.8679	-0.608065	1.26916e-08	6.37244e-07
Tspan10	tetraspanin 10	1802	-8.74746	2.96333	1.28416e-08	6.43185e-07
Gm22358	predicted gene, 22358	122	8.77186	1.10185	1.31706e-08	6.58044e-07
Gm5380	chaperonin containing Tcp1, subunit 7 (eta) pseudogene	2136	10.3456	1.33378	1.3314e-08	6.63579e-07
Prex2	phosphatidylinositol-3,4,5-trisphosphate-dependent Rac exchange factor 2	16609	-10.4426	2.23183	1.36637e-08	6.79345e-07
6030443J06Rik	RIKEN cDNA 6030443J06 gene	7595	-3.19053	-0.751239	1.39458e-08	6.91676e-07
Mindy4	MINDY lysine 48 deubiquitinase 4	4785	-8.22454	2.22827	1.48975e-08	7.37084e-07
F7	coagulation factor VII	1859	-8.57293	5.459	1.51855e-08	7.49508e-07
Nlrc4	NLR family, CARD domain containing 4	4807	-0.913142	4.4852	1.5564e-08	7.6633e-07
Gm31224	predicted gene, 31224	513	-9.19412	2.90894	1.58941e-08	7.80694e-07
Ppm1k	protein phosphatase 1K (PP2C domain containing)	6022	-0.999952	4.31873	1.61509e-08	7.91392e-07
9230114K14Rik	RIKEN cDNA 9230114K14 gene	2762	-2.8992	-0.213856	1.64904e-08	8.06087e-07
Sparc	secreted acidic cysteine rich glycoprotein	3788	-4.15741	0.138527	1.65862e-08	8.08825e-07
Scarna8	small Cajal body-specific RNA 8	131	-16.2355	9.04743	1.70703e-08	8.30442e-07
Gm22888	predicted gene, 22888	77	-8.23766	1.76947	1.75772e-08	8.53061e-07
Bcl2l1	BCL2-like 1	4586	1.05107	4.35958	1.80687e-08	8.74828e-07
Gm40770	predicted gene, 40770	1502	-7.72317	1.12127	1.81519e-08	8.76766e-07
Gm37906		3035	-6.83456	1.78036	1.84668e-08	8.89862e-07
Gm44200		662	-3.40042	-0.229052	1.89988e-08	9.13334e-07
Gm52955		891	-7.5075	1.93961	1.96337e-08	9.41631e-07
Cgnl1	cingulin-like 1	7844	2.39999	7.31017	1.98857e-08	9.51475e-07
Sulf1	sulfatase 1	11294	-13.7555	5.11704	2.02105e-08	9.64743e-07
Gm15893		1559	-4.99773	-1.26838	2.06438e-08	9.83118e-07
Gm35019	predicted gene, 35019	2265	-4.11541	5.86908	2.07132e-08	9.8412e-07
Cyb5r2	cytochrome b5 reductase 2	2772	-4.75859	2.82398	2.18096e-08	1.03249e-06
Adgb	androglobin	6192	-4.06806	4.92631	2.18329e-08	1.03249e-06
Des	desmin	3754	-10.4008	2.26915	2.21705e-08	1.04602e-06
5730507C01Rik	RIKEN cDNA 5730507C01 gene	2542	-7.48926	0.587147	2.32139e-08	1.09272e-06
Snora15	small nucleolar RNA, H/ACA box 15	131	-9.99469	3.46964	2.34271e-08	1.10021e-06
Stfa1	stefin A1	710	-9.97235	2.77092	2.59449e-08	1.21565e-06
Gm29458		354	-13.5249	5.30509	2.65707e-08	1.2421e-06
Fabp3-ps1	fatty acid binding protein 3, muscle and heart, pseudogene 1	402	-9.58695	1.42439	2.70518e-08	1.26047e-06
Lmbrd2	LMBR1 domain containing 2	8588	-1.20623	3.73518	2.70875e-08	1.26047e-06
Ldlrad1	low density lipoprotein receptor class A domain containing 1	1093	-8.2887	1.46822	2.8053e-08	1.29985e-06
Gm9028	predicted gene 9028	214	-10.8176	8.33472	2.80618e-08	1.29985e-06
Saa3	serum amyloid A 3	2606	-4.67919	11.2996	2.82069e-08	1.30361e-06
Cibar2	CBY1 interacting BAR domain containing 2	1395	-16.6221	9.30893	2.84369e-08	1.31126e-06
Urod	uroporphyrinogen decarboxylase	2591	0.798187	4.75748	2.86847e-08	1.31969e-06
Cdkl4	cyclin-dependent kinase-like 4	3341	-2.88421	0.00140678	2.89339e-08	1.32815e-06
Hdac9	histone deacetylase 9	14838	-1.08422	5.24593	2.90213e-08	1.32916e-06
Tmem63c	transmembrane protein 63c	4089	-9.69896	2.53033	2.91814e-08	1.33349e-06
Gm37607		2623	-3.21067	-0.0325506	2.93277e-08	1.33717e-06
Gm40414	predicted gene, 40414	481	-4.84859	-1.14327	2.99272e-08	1.36146e-06
Igkv1-132	immunoglobulin kappa variable 1-132	362	3.24024	0.57678	3.08446e-08	1.40005e-06
Sardh	sarcosine dehydrogenase	5432	4.09266	2.37266	3.13195e-08	1.41845e-06
Gm43747		1330	-7.17084	1.80129	3.22924e-08	1.45926e-06
Gm12107	predicted gene 12107	889	-7.05125	0.928304	3.27278e-08	1.47565e-06
Eif5a2	eukaryotic translation initiation factor 5A2	5027	-2.0784	1.34777	3.31182e-08	1.48995e-06
Ighv2-6-8	immunoglobulin heavy variable 2-6-8	350	-4.08695	1.63432	3.37815e-08	1.51644e-06
Pira13	paired-Ig-like receptor A13	2182	-1.66685	2.38518	3.54645e-08	1.58848e-06
Gm15789	heat shock protein 1 (chaperonin) pseudogene	1359	-11.5176	4.15137	3.63493e-08	1.62454e-06
Itga8	integrin alpha 8	7368	-3.46316	-0.95813	3.70594e-08	1.65222e-06
Gm3336	predicted gene 3336	1151	-6.76787	1.89996	3.72851e-08	1.65222e-06
Gm12589	predicted gene 12589	638	-7.867	2.63648	3.72869e-08	1.65222e-06
Rab39	RAB39, member RAS oncogene family	2971	-1.79337	2.35218	3.72937e-08	1.65222e-06
Gm38099		3170	6.83178	1.57215	3.76676e-08	1.66515e-06
Hba-ps4	hemoglobin alpha, pseudogene 4	447	-8.2871	1.96128	3.79059e-08	1.67206e-06
5033403F01Rik	RIKEN cDNA 5033403F01 gene	1678	-7.78624	2.26562	3.81295e-08	1.67828e-06
Gm10561	predicted gene 10561	1943	-4.56791	2.31045	4.14369e-08	1.81991e-06
Myh14	myosin, heavy polypeptide 14	7273	-5.74962	0.620925	4.26191e-08	1.8678e-06
Gm6545	family with sequence similarity 111, member A pseudogene	1786	-1.89152	2.89729	4.34027e-08	1.89805e-06
Bcl3	B cell leukemia/lymphoma 3	2475	-0.92818	5.59579	4.36534e-08	1.90492e-06
Dram2	DNA-damage regulated autophagy modulator 2	3758	-1.02527	4.95288	4.40669e-08	1.91884e-06
Gm1826	synovial sarcoma translocation, Chromosome 18 pseudogene	1162	-4.981	-1.20351	4.42756e-08	1.92381e-06
Mir6946	microRNA 6946	69	-4.7218	0.33609	4.44753e-08	1.92837e-06
Cdh11	cadherin 11	8904	-4.67908	-1.04152	4.63337e-08	2.00467e-06
Gm8184	calpastatin pseudogene	2194	-7.77297	0.545066	4.74865e-08	2.04916e-06
Gm44185		3307	-8.49018	1.99322	4.75634e-08	2.04916e-06
Gm6397	heterogeneous nuclear ribonucleoprotein A3 pseudogene	1069	-9.58056	2.62403	4.90678e-08	2.1095e-06
Raet1d	retinoic acid early transcript delta	1441	-3.39497	-0.18236	4.95957e-08	2.1277e-06
Fyco1	FYVE and coiled-coil domain containing 1	8862	-1.08621	5.12155	5.06954e-08	2.1703e-06
Gm17597	predicted gene, 17597	1115	-10.1029	1.16579	5.11832e-08	2.18658e-06
Aldh3a1	aldehyde dehydrogenase family 3, subfamily A1	1942	-10.1966	1.24931	5.30363e-08	2.26099e-06
Vmn2r-ps3	vomeronasal 2, receptor, pseudogene 3	1101	5.77829	-2.15076	5.35059e-08	2.27624e-06
Gm9958	predicted gene 9958	1869	-2.92292	-0.115519	5.37353e-08	2.28122e-06
Ramp3	receptor (calcitonin) activity modifying protein 3	1380	2.07472	4.07541	5.38575e-08	2.28165e-06
Gm5047	predicted gene 5047	801	4.32678	-1.48289	5.49691e-08	2.3239e-06
Gm15910	predicted gene 15910	2971	-5.35583	-0.681295	5.60923e-08	2.36646e-06
Dusp3	dual specificity phosphatase 3 (vaccinia virus phosphatase VH1-related)	4682	-1.28974	6.35155	5.96888e-08	2.51298e-06
Etv1	ets variant 1	13296	-4.34967	2.31865	6.19898e-08	2.60447e-06
Spon2	spondin 2, extracellular matrix protein	2947	-10.8203	4.72625	6.39977e-08	2.68328e-06
Zfp932	zinc finger protein 932	3272	-1.29926	3.2892	6.53514e-08	2.7344e-06
Cd5	CD5 antigen	4928	0.889732	5.70913	6.5841e-08	2.74923e-06
Gm37055		133	-10.3709	2.16285	6.64606e-08	2.76431e-06
Gm26109	predicted gene, 26109	70	10.1229	2.79803	6.6474e-08	2.76431e-06
Gm43203		558	3.86274	-0.617564	6.67441e-08	2.76988e-06
Nos2	nitric oxide synthase 2, inducible	4439	-10.1567	3.67495	6.71454e-08	2.78086e-06
Shoc1	shortage in chiasmata 1	5781	-14.603	7.20554	6.91576e-08	2.85837e-06
1110065P20Rik	RIKEN cDNA 1110065P20 gene	2069	1.0155	3.47107	7.32799e-08	3.02261e-06
Gm45358		2305	-13.2983	6.50471	7.34701e-08	3.02432e-06
Slc4a5	solute carrier family 4, sodium bicarbonate cotransporter, member 5	5804	4.11541	0.724481	7.74256e-08	3.18071e-06
Gm43197		2583	-2.44883	2.47645	7.82392e-08	3.20472e-06
Gm16276	bolA-like 3 pseudogene	262	-6.22546	0.377891	7.83254e-08	3.20472e-06
Iglv2	immunoglobulin lambda variable 2	366	1.74349	6.19426	8.25303e-08	3.36999e-06
Gabrb1	gamma-aminobutyric acid (GABA) A receptor, subunit beta 1	13838	-9.19347	3.92809	8.68993e-08	3.53558e-06
Znf41-ps	ZNF41, pseudogene	2413	-2.40816	1.09344	8.69335e-08	3.53558e-06
4930445N18Rik	RIKEN cDNA 4930445N18 gene	1922	-8.34022	2.81354	9.25591e-08	3.75686e-06
Gm3756	tubulin, alpha 1B pseudogene	1355	2.82832	-0.684734	9.503e-08	3.84947e-06
Synm	synemin, intermediate filament protein	7933	-6.43921	-0.955384	9.65908e-08	3.90492e-06
Bpifb4	BPI fold containing family B, member 4	3118	-10.7064	3.24492	9.72406e-08	3.92339e-06
Rps27-ps1	ribosomal protein S27, pseudogene 1	246	-13.1241	8.08552	1.01596e-07	4.091e-06
Zfp974	zinc finger protein 974	7518	-1.7576	1.99333	1.03283e-07	4.15071e-06
Gm16998	predicted gene, 16998	1230	2.91725	-0.429675	1.04743e-07	4.20109e-06
Lpar1	lysophosphatidic acid receptor 1	4289	-5.93917	3.50891	1.05493e-07	4.21485e-06
Irgq	immunity-related GTPase family, Q	6083	-0.846364	4.8081	1.05501e-07	4.21485e-06
Cav1	caveolin 1, caveolae protein	3444	-3.47299	3.34913	1.16193e-07	4.63293e-06
Nap1l5	nucleosome assembly protein 1-like 5	1844	6.48525	0.836329	1.19908e-07	4.7717e-06
Gm29629		386	-7.72349	1.44757	1.20466e-07	4.78453e-06
Gm42934		1345	-9.68693	1.66202	1.24956e-07	4.95318e-06
Prkg1	protein kinase, cGMP-dependent, type I	11036	-15.8937	8.67706	1.25485e-07	4.96446e-06
Hopx	HOP homeobox	1516	1.00451	5.29375	1.27802e-07	5.04632e-06
Gm49417		2128	-1.386	3.60655	1.28058e-07	5.04663e-06
Gm5541	TD and POZ domain containing 4 pseudogene	1113	4.21795	-1.03484	1.29596e-07	5.09735e-06
Ggta1	glycoprotein galactosyltransferase alpha 1, 3	4709	-1.0389	5.22915	1.30834e-07	5.12205e-06
Btn2a2	butyrophilin, subfamily 2, member A2	2370	-10.6216	3.4315	1.30862e-07	5.12205e-06
Gm8814	ferritin light chain 2 pseudogene	535	-7.56298	1.54939	1.30979e-07	5.12205e-06
Lratd2	LRAT domain containing 1	5926	-0.978997	3.93747	1.31647e-07	5.13827e-06
Trav6-2	T cell receptor alpha variable 6-2	341	-7.00041	1.44497	1.32037e-07	5.14363e-06
Synpo	synaptopodin	9533	1.64069	2.31651	1.33039e-07	5.17273e-06
Gpat2	glycerol-3-phosphate acyltransferase 2, mitochondrial	2628	3.79787	-0.552488	1.37088e-07	5.32002e-06
Smoc2	SPARC related modular calcium binding 2	6951	-11.0876	4.8513	1.39421e-07	5.40022e-06
Ephb4	Eph receptor B4	4640	-10.0001	2.36307	1.40797e-07	5.44317e-06
Gm28230		3527	-17.7479	8.86093	1.41431e-07	5.45731e-06
Dgkh	diacylglycerol kinase, eta	16975	-1.32189	3.055	1.43302e-07	5.51565e-06
Zfp60	zinc finger protein 60	8390	-1.2424	3.10419	1.43597e-07	5.51565e-06
Bpgm	2,3-bisphosphoglycerate mutase	3588	1.02952	3.94029	1.43757e-07	5.51565e-06
Gm5576	predicted pseudogene 5576	1236	-9.97582	3.21613	1.45641e-07	5.57741e-06
Gm11831		629	-8.56817	3.14993	1.47036e-07	5.61827e-06
Gm8425	60S ribosomal protein L7a pseudogene	769	-10.1735	2.67999	1.4726e-07	5.61827e-06
Cxcr3	chemokine (C-X-C motif) receptor 3	1731	1.12336	4.69829	1.4962e-07	5.69762e-06
Gm5182	acetyl-Coenzyme A carboxylase alpha pseudogene	6092	-4.26559	-0.0868479	1.54879e-07	5.88685e-06
Rpl38-ps1	ribosomal protein L38, pseudogene 1	215	-9.69502	2.9599	1.64209e-07	6.22154e-06
Gm18943	WW domain containing adaptor with coiled-coil pseudogene	1216	-8.67472	2.11585	1.64296e-07	6.22154e-06
Gm26509	predicted gene, 26509	948	-15.0873	9.49875	1.66184e-07	6.28131e-06
Gm17039	predicted gene 17039	4901	-1.58987	2.07835	1.67367e-07	6.3143e-06
Gm6578	mitochondrial ribosomal protein L32 pseudogene	984	-16.2211	8.77326	1.69267e-07	6.37416e-06
Gm16617	predicted gene, 16617	675	-13.8696	5.51096	1.70483e-07	6.40809e-06
Setbp1	SET binding protein 1	9953	-1.33076	4.3713	1.7104e-07	6.41717e-06
Mir7042	microRNA 7042	58	-2.76136	4.72729	1.71733e-07	6.4313e-06
Gm13653	predicted gene 13653	483	-9.64351	3.22304	1.72755e-07	6.45766e-06
AW549877	expressed sequence AW549877	5199	-1.17667	5.54118	1.73123e-07	6.45957e-06
Gm5578	BRO1 domain and CAAX motif containing pseudogene	1236	-7.47767	1.60217	1.73592e-07	6.46518e-06
Igkv3-12	immunoglobulin kappa variable 3-12	359	2.62846	5.41942	1.74578e-07	6.49001e-06
Rps19-ps4	ribosomal protein S19, pseudogene 4	438	-9.31375	2.8081	1.81263e-07	6.72624e-06
Col6a4	collagen, type VI, alpha 4	8526	-9.85395	1.92066	1.82254e-07	6.7369e-06
Zfp935	zinc finger protein 935	2628	-1.33238	3.15923	1.82514e-07	6.7369e-06
Gm43690		266	-6.69202	-0.145704	1.82656e-07	6.7369e-06
Gm7467	predicted gene 7467	652	-10.2764	3.677	1.82875e-07	6.7369e-06
Atad3aos	ATPase family, AAA domain containing 3A, opposite strand	1549	-3.18661	-0.180748	1.87731e-07	6.90327e-06
Rasd2	RASD family, member 2	3176	-10.9734	3.80625	1.89247e-07	6.94646e-06
Gm45555		2602	9.18839	1.68024	1.91109e-07	7.00216e-06
Igkv5-37	immunoglobulin kappa variable 5-37	359	-6.37808	2.48973	1.9338e-07	7.07262e-06
Npl	N-acetylneuraminate pyruvate lyase	2961	-2.20782	1.38189	1.96449e-07	7.17198e-06
Spint2	serine protease inhibitor, Kunitz type 2	4556	1.19527	4.90982	1.97602e-07	7.20113e-06
Pigr	polymeric immunoglobulin receptor	4025	-2.20565	1.17534	1.98771e-07	7.23079e-06
Gm12263	ariadne homolog 2 pseudogene	1482	-2.45184	-0.0920388	2.01476e-07	7.31611e-06
Fpgt	fucose-1-phosphate guanylyltransferase	6282	-1.03015	3.6821	2.02085e-07	7.32513e-06
Gm49528		780	-9.68398	4.36208	2.05035e-07	7.41884e-06
Dagla	diacylglycerol lipase, alpha	5747	2.13799	3.5975	2.15511e-07	7.78404e-06
5330426L24Rik	RIKEN cDNA 5330426L24 gene	2175	9.044	2.42592	2.18961e-07	7.89463e-06
Dlgap1	DLG associated protein 1	17890	9.43151	0.49653	2.23008e-07	8.0263e-06
Vps37d	vacuolar protein sorting 37D	1544	-9.88214	3.20527	2.24379e-07	8.06139e-06
Klra4	killer cell lectin-like receptor, subfamily A, member 4	1245	-1.73122	2.13904	2.35704e-07	8.45332e-06
D230049E03Rik	RIKEN cDNA D230049E03 gene	4251	8.3074	0.652845	2.44102e-07	8.73909e-06
Gm24837	predicted gene, 24837	81	-16.5402	9.10534	2.45486e-07	8.77323e-06
Galnt17	polypeptide N-acetylgalactosaminyltransferase 17	9405	-10.4749	2.52815	2.53592e-07	9.04699e-06
Ak7	adenylate kinase 7	4209	2.54579	1.88461	2.54755e-07	9.05276e-06
Gvin3	GTPase, very large interferon inducible, family member 3	7293	-1.59688	6.94878	2.54926e-07	9.05276e-06
Gm12061	predicted gene 12061	479	-2.47609	0.399	2.55089e-07	9.05276e-06
Gzmm	granzyme M (lymphocyte met-ase 1)	1472	1.72611	1.86019	2.62308e-07	9.29274e-06
Gm5129	predicted gene 5129	603	3.21989	-0.92649	2.66023e-07	9.39538e-06
Zscan30	zinc finger and SCAN domain containing 30	2474	-2.17279	0.761537	2.66129e-07	9.39538e-06
Gm22771		91	-3.50796	-0.766664	2.76291e-07	9.73722e-06
Cdh17	cadherin 17	4474	-1.69589	3.4365	2.81879e-07	9.91697e-06
Gm27194		2936	-3.00477	-0.598179	2.83024e-07	9.94007e-06
Entpd4	ectonucleoside triphosphate diphosphohydrolase 4	8074	-6.99592	1.41957	2.87217e-07	1.00699e-05
Hgd	homogentisate 1, 2-dioxygenase	2615	-11.7216	3.54621	2.9103e-07	1.01861e-05
Ctsf	cathepsin F	5041	1.71553	3.59672	3.05207e-07	1.06597e-05
Atp6v1fnb	Atp6v1f neighbor	682	10.2202	1.45282	3.05612e-07	1.06597e-05
Hapln4	hyaluronan and proteoglycan link protein 4	3924	-14.2268	7.42636	3.07318e-07	1.07009e-05
Chchd5	coiled-coil-helix-coiled-coil-helix domain containing 5	1727	1.1026	3.25087	3.09707e-07	1.07656e-05
Gm34319	predicted gene, 34319	676	-2.96959	1.97103	3.1098e-07	1.07914e-05
Ccdc92b	coiled-coil domain containing 92B	4002	-8.01242	2.62521	3.14444e-07	1.0893e-05
Cdhr2	cadherin-related family member 2	4129	-9.45622	3.11608	3.15873e-07	1.09125e-05
Igkv4-55	immunoglobulin kappa variable 4-55	379	-2.70831	5.65007	3.1608e-07	1.09125e-05
Gm53033		480	-9.15156	1.71284	3.17484e-07	1.09424e-05
4930525G20Rik	RIKEN cDNA 4930525G20 gene	2987	-7.11909	0.308556	3.19198e-07	1.09829e-05
Gm19334	predicted gene, 19334	2152	-17.5493	9.48575	3.21351e-07	1.10383e-05
Gm47242		475	-2.47346	0.604644	3.24361e-07	1.11229e-05
Gm8524	histone H3.3-like	379	-9.90925	2.93445	3.28929e-07	1.12606e-05
Cops9	COP9 signalosome subunit 9	1499	1.00172	4.96585	3.30664e-07	1.13009e-05
Arhgef15	Rho guanine nucleotide exchange factor (GEF) 15	6483	-8.53185	0.950212	3.34539e-07	1.14142e-05
Hbq1b	hemoglobin, theta 1B	725	-8.09119	0.540944	3.35567e-07	1.14301e-05
Lrrc2	leucine rich repeat containing 2	3757	-9.17718	2.46319	3.36231e-07	1.14336e-05
Dennd6a	DENN/MADD domain containing 6A	8343	-0.885302	5.15818	3.5103e-07	1.19168e-05
Magee1	MAGE family member E1	3550	1.3948	2.09805	3.56229e-07	1.20732e-05
Klra8	killer cell lectin-like receptor, subfamily A, member 8	1178	-1.8538	2.28491	3.57446e-07	1.20943e-05
Gm12259		328	-11.1719	2.40909	3.58645e-07	1.21147e-05
Gm9354	predicted gene 9354	468	-13.6266	6.79498	3.65395e-07	1.23222e-05
Tm2d2	TM2 domain containing 2	1802	0.774778	4.67676	3.67923e-07	1.23869e-05
Gm3787	predicted gene 3787	690	-9.55363	1.45169	3.6941e-07	1.24006e-05
Grin1	glutamate receptor, ionotropic, NMDA1 (zeta 1)	9700	-13.8826	5.39152	3.69548e-07	1.24006e-05
Gm19056	meteorin, glial cell differentiation regulator-like pseudogene	797	-9.99923	1.06162	3.89303e-07	1.3032e-05
Gm35363	predicted gene, 35363	1317	-4.01043	-1.39942	3.89648e-07	1.3032e-05
Shank2	SH3 and multiple ankyrin repeat domains 2	11137	9.85859	1.97015	3.95183e-07	1.31955e-05
D530018E20Rik	RIKEN cDNA D530018E20 gene	958	8.27977	1.8653	4.00248e-07	1.33427e-05
Gm6564	predicted pseudogene 6564	619	-16.0723	9.10141	4.14286e-07	1.37881e-05
H3c7	H3 clustered histone 7	1261	-3.79279	-1.08794	4.15372e-07	1.38016e-05
Mcoln3	mucolipin 3	3467	-1.76586	1.51589	4.21897e-07	1.39766e-05
Ndufb6	NADH:ubiquinone oxidoreductase subunit B6	659	0.923238	4.09485	4.22535e-07	1.39766e-05
Gm45823		515	-8.04664	0.218118	4.227e-07	1.39766e-05
Gm38292		3045	-17.706	9.01337	4.41612e-07	1.45782e-05
Zfp54	zinc finger protein 54	2832	-2.02817	1.28575	4.55481e-07	1.50117e-05
Ccl5	chemokine (C-C motif) ligand 5	960	1.61782	7.18	4.62769e-07	1.52272e-05
Gm36371	predicted gene, 36371	1103	3.18755	-1.11427	4.7224e-07	1.55137e-05
Lats1	large tumor suppressor	7297	-0.815148	5.34901	4.76809e-07	1.55931e-05
1700112J16Rik	RIKEN cDNA 1700112J16 gene	2490	8.19857	0.37032	4.76848e-07	1.55931e-05
Foxp3	forkhead box P3	4577	0.842098	4.68786	4.76956e-07	1.55931e-05
Gm8337	heat shock protein 8 pseudogene	1938	-4.72474	-0.965156	4.80966e-07	1.56809e-05
Btc	betacellulin, epidermal growth factor family member	4520	-10.2275	2.30546	4.81184e-07	1.56809e-05
Ndufa11	NADH:ubiquinone oxidoreductase subunit A11	1092	0.900399	4.70192	4.85135e-07	1.57844e-05
Gm43425		3291	-8.16786	2.48936	4.86469e-07	1.58025e-05
Dbndd1	dysbindin (dystrobrevin binding protein 1) domain containing 1	2645	-2.11282	0.0552322	4.90556e-07	1.59098e-05
Zbtb7c	zinc finger and BTB domain containing 7C	4732	-7.0483	1.99522	4.93705e-07	1.59865e-05
Vldlr	very low density lipoprotein receptor	10068	-11.1464	2.51492	4.95962e-07	1.6034e-05
Spry1	sprouty RTK signaling antagonist 1	2906	1.83319	1.65862	4.97081e-07	1.60447e-05
6820402A03Rik	RIKEN cDNA 6820402A03 gene	2654	-5.23471	-0.272718	5.0926e-07	1.64117e-05
Slc6a17	solute carrier family 6 (neurotransmitter transporter), member 17	10283	-8.67531	0.603687	5.11953e-07	1.64543e-05
Tnfrsf4	tumor necrosis factor receptor superfamily, member 4	1365	1.28848	3.73089	5.12198e-07	1.64543e-05
4930556H04Rik	RIKEN cDNA 4930556H04 gene	1675	-2.57397	0.0559274	5.1665e-07	1.65711e-05
Trim65	tripartite motif-containing 65	5883	-0.896503	5.10571	5.24409e-07	1.67935e-05
Fbxo27	F-box protein 27	3062	2.71472	-0.572305	5.29551e-07	1.69315e-05
Mir6920	microRNA 6920	71	-5.91532	-0.596742	5.34316e-07	1.7057e-05
Gm12027	predicted gene 12027	949	14.5835	5.6297	5.37576e-07	1.71342e-05
Dnaja4	DnaJ heat shock protein family (Hsp40) member A4	3589	1.13627	3.26722	5.42363e-07	1.72597e-05
Gm15270	predicted gene 15270	2053	-11.5324	3.61618	5.47387e-07	1.73924e-05
Gm18001	ribosomal protein S2 pseudogene	688	-10.0692	2.71554	5.51364e-07	1.74914e-05
Prom2	prominin 2	5187	-7.30111	2.224	5.5818e-07	1.768e-05
Zfp800	zinc finger protein 800	4831	-1.09801	4.39913	5.67303e-07	1.79411e-05
Ldhb	lactate dehydrogenase B	1570	1.18179	3.71581	5.85197e-07	1.84782e-05
Hmgcs1	3-hydroxy-3-methylglutaryl-Coenzyme A synthase 1	4594	-0.840605	4.61568	5.97875e-07	1.88493e-05
Igkv4-54	immunoglobulin kappa chain variable 4-54	354	3.19329	1.23186	6.03282e-07	1.89813e-05
Gm2479	predicted gene 2479	1117	3.41736	-0.817732	6.0393e-07	1.89813e-05
Gm37499		3478	-7.19941	0.209868	6.04947e-07	1.89839e-05
Cd6	CD6 antigen	7968	0.964233	5.87829	6.13476e-07	1.92219e-05
Bmt2	base methyltransferase of 25S rRNA 2	5632	-0.942591	3.85107	6.19414e-07	1.93781e-05
Gm23946	predicted gene, 23946	197	-12.1766	4.54825	6.20374e-07	1.93784e-05
Gm20421		672	-2.20525	0.291399	6.57217e-07	2.04681e-05
Gm36279	predicted gene, 36279	365	1.2444	4.76833	6.57273e-07	2.04681e-05
Mir17hg	Mir17 host gene (non-protein coding)	3536	-1.47331	2.81313	6.65449e-07	2.0691e-05
Gm37292	predicted gene, 37292	758	-10.1606	2.58705	6.67755e-07	2.0731e-05
Lamc2	laminin, gamma 2	8039	-11.2241	4.21823	6.83049e-07	2.11735e-05
Gm26771		1082	-7.44035	2.09525	6.94981e-07	2.15106e-05
BC035044	cDNA sequence BC035044	1584	-1.02472	3.8069	6.96725e-07	2.15318e-05
Krtcap2	keratinocyte associated protein 2	1522	0.941056	5.45813	7.20843e-07	2.22433e-05
Zfp709	zinc finger protein 709	7954	-1.3232	3.31276	7.23997e-07	2.22825e-05
Slf2	SMC5-SMC6 complex localization factor 2	7477	-0.818092	5.41826	7.24305e-07	2.22825e-05
Gm16086	predicted gene 16086	371	-5.96166	-0.0139946	7.33403e-07	2.25174e-05
Gm7936	predicted pseudogene 7936	370	-9.82042	3.90119	7.34153e-07	2.25174e-05
Gm48838		1234	1.72724	1.20213	7.37482e-07	2.25692e-05
Gm45769		1828	-2.48876	0.0847563	7.38065e-07	2.25692e-05
Spin4	spindlin family, member 4	4173	6.38086	0.996344	7.47569e-07	2.28003e-05
Gm15563		410	8.26472	1.36393	7.47863e-07	2.28003e-05
Gm16044	pentatricopeptide repeat domain 3 pseudogene	450	8.41387	4.2961	7.51877e-07	2.28884e-05
Ccdc22	coiled-coil domain containing 22	3427	0.807938	5.11605	7.53456e-07	2.29021e-05
Ube3a	ubiquitin protein ligase E3A	20626	-0.985048	5.21115	7.72546e-07	2.34473e-05
Gm26714		1655	-8.79964	3.18233	7.85998e-07	2.38176e-05
Mir5129	microRNA 5129	78	-2.78925	1.55955	7.87135e-07	2.38176e-05
Pwwp2a	PWWP domain containing 2A	5508	-0.793432	4.52017	7.88258e-07	2.38176e-05
Ighd2-4	immunoglobulin heavy diversity 2-4	17	3.32234	1.58619	7.91681e-07	2.38855e-05
B3gnt6	UDP-GlcNAc:betaGal beta-1,3-N-acetylglucosaminyltransferase 6 (core 3 synthase)	2371	-8.75607	1.70957	8.04608e-07	2.42396e-05
Igkv1-108	immunoglobulin kappa variable 1-108	298	-7.97463	8.41097	8.07355e-07	2.42863e-05
Trim66	tripartite motif-containing 66	10125	-11.2466	4.06102	8.17327e-07	2.45469e-05
Gm37589		3994	-6.37815	-0.00812212	8.18432e-07	2.45469e-05
Gm48738		389	-11.7874	4.11544	8.2184e-07	2.46128e-05
S1pr3	sphingosine-1-phosphate receptor 3	4463	-1.42589	3.34921	8.3663e-07	2.50189e-05
Jag1	jagged 1	5827	-1.83398	3.80397	8.47418e-07	2.52733e-05
Ireb2	iron responsive element binding protein 2	9479	-0.871686	5.62828	8.47622e-07	2.52733e-05
Gm2962	ubiquinol-cytochrome c reductase binding protein pseudogene	336	-2.34572	0.135978	8.51188e-07	2.53425e-05
Gm49393		546	1.45603	2.75944	8.55384e-07	2.54121e-05
BE692007	expressed sequence BE692007	5236	-1.08881	5.9172	8.56026e-07	2.54121e-05
Cfap298	cilia and flagella associate protien 298	1589	0.996585	3.23557	8.76255e-07	2.59695e-05
Gm33989	predicted gene, 33989	16543	-0.984778	4.22808	8.77357e-07	2.59695e-05
1700093J21Rik	RIKEN cDNA 1700093J21 gene	647	-5.36844	-0.994799	8.86111e-07	2.61865e-05
Zfp661	zinc finger protein 661	5165	-1.55254	2.27515	8.87263e-07	2.61865e-05
Ddit4	DNA-damage-inducible transcript 4	1755	1.22288	5.09509	8.91634e-07	2.62774e-05
Mir3074-1	microRNA 3074-1	85	2.42556	4.7559	8.94767e-07	2.63315e-05
Snrnp25	small nuclear ribonucleoprotein 25 (U11/U12)	1041	1.09517	4.27072	8.96435e-07	2.63425e-05
Zfp420	zinc finger protein 420	5751	-1.39398	2.65297	8.98009e-07	2.63507e-05
Gm4968	ribosomal protein S2 pseudogene	858	-7.28687	-0.119051	9.04519e-07	2.65035e-05
Mlf1	myeloid leukemia factor 1	1719	3.30885	0.544101	9.06543e-07	2.65245e-05
Gm15897	tyrosine-protein kinase SgK223 pseudogene	1486	-8.79477	0.687987	9.13155e-07	2.66796e-05
Gm6475	CD2-associated protein pseudogene	1936	8.89953	1.75542	9.18193e-07	2.67883e-05
Gm47252	predicted gene, 47252	611	-12.2554	4.94068	9.20678e-07	2.67914e-05
Gm10575	predicted gene 10575	3871	-1.93052	2.42124	9.20932e-07	2.67914e-05
Chrna9	cholinergic receptor, nicotinic, alpha polypeptide 9	3026	-10.8164	3.83855	9.28889e-07	2.69842e-05
Gm37074		1843	-7.55173	-0.859524	9.496e-07	2.75465e-05
Gm2199	mitochondrial carrier homolog 2 pseudogene	874	9.21242	-0.109833	9.55986e-07	2.76535e-05
Bag5	BCL2-associated athanogene 5	2508	0.732058	4.6923	9.56007e-07	2.76535e-05
Zfp879	zinc finger protein 879	2414	-6.43834	-0.023606	9.58506e-07	2.76864e-05
Nid1	nidogen 1	6943	-1.40538	5.15676	9.63883e-07	2.78022e-05
Lamb1	laminin B1	9917	-4.20599	-1.22852	9.74489e-07	2.80683e-05
Entpd4b	ectonucleoside triphosphate diphosphohydrolase 4B	8074	-6.6519	0.82073	9.76345e-07	2.8082e-05
Slc49a4	solute carrier family 49 member 4	5395	0.791814	4.75924	9.84276e-07	2.82701e-05
Gm50373		249	-1.70968	1.05552	1.00459e-06	2.88129e-05
Gm37313		290	-15.1972	7.26661	1.0139e-06	2.9039e-05
Tasor	transcription activation suppressor	13627	-0.860593	5.44488	1.01848e-06	2.91292e-05
Gm10774	polymerase (RNA) II (DNA directed) polypeptide L pseudogene	204	-8.98571	2.55384	1.02117e-06	2.91651e-05
Tns4	tensin 4	5167	-2.43679	3.06595	1.03857e-06	2.96203e-05
Zfx	zinc finger protein X-linked	7755	-0.725139	5.12514	1.04435e-06	2.97434e-05
Gm23747	predicted gene, 23747	131	-6.2791	0.146703	1.05122e-06	2.98973e-05
Gm15444		388	9.2982	2.06541	1.09644e-06	3.11398e-05
Ighv11-2	immunoglobulin heavy variable V11-2	461	-2.559	5.15126	1.10169e-06	3.12453e-05
Gm5711	peptidylprolyl isomerase A pseudogene 3_1234.1	421	-3.70377	-0.475834	1.12107e-06	3.17505e-05
Cd3d	CD3 antigen, delta polypeptide	1815	1.20034	5.87214	1.1233e-06	3.17695e-05
Coprs	coordinator of PRMT5, differentiation stimulator	2732	2.03054	1.48836	1.1251e-06	3.17762e-05
Rhoc	ras homolog family member C	1618	1.32244	5.79065	1.15124e-06	3.24262e-05
S100a13	S100 calcium binding protein A13	715	0.993052	4.98378	1.15255e-06	3.24262e-05
Gm19716	eukaryotic translation initiation factor 4B pseudogene	2073	-8.36672	1.40376	1.15315e-06	3.24262e-05
Thoc2	THO complex 2	12666	-0.959438	5.45537	1.15449e-06	3.24262e-05
Dcun1d1	DCN1, defective in cullin neddylation 1, domain containing 1 (S. cerevisiae)	9023	-0.76183	4.31794	1.1572e-06	3.24573e-05
Dnah6	dynein, axonemal, heavy chain 6	13247	-8.34201	1.89242	1.16067e-06	3.24842e-05
Gm9806	predicted gene 9806	552	-3.08196	0.0707469	1.16135e-06	3.24842e-05
Mir6956	microRNA 6956	62	-9.15095	1.9236	1.17734e-06	3.28863e-05
Lpar3	lysophosphatidic acid receptor 3	2464	-1.9798	5.23082	1.19531e-06	3.33425e-05
Gm26446	predicted gene, 26446	103	8.45096	2.21063	1.21971e-06	3.39457e-05
Hmgb1-ps8	high mobility group box 1, pseudogene 8	626	-1.73459	2.61328	1.22027e-06	3.39457e-05
Fam118a	family with sequence similarity 118, member A	4959	0.859205	3.68102	1.24356e-06	3.45461e-05
Ccdc85b	coiled-coil domain containing 85B	4715	1.07396	4.21237	1.25756e-06	3.48875e-05
Gm15903	predicted gene 15903	3614	-7.37386	1.14733	1.3038e-06	3.6092e-05
Gm37083	predicted gene, 37083	711	-8.8748	1.00077	1.30453e-06	3.6092e-05
9530056K15Rik	RIKEN cDNA 9530056K15 gene	2631	-9.97885	6.18394	1.31317e-06	3.62818e-05
Gm37069		4142	-17.295	9.25835	1.31675e-06	3.63313e-05
Nsmce3	NSE3 homolog, SMC5-SMC6 complex component	5946	0.939734	4.0992	1.32123e-06	3.64054e-05
Olfr101	olfactory receptor 101	3081	-7.2639	0.300769	1.33803e-06	3.68184e-05
Ccdc159	coiled-coil domain containing 159	2183	-9.72945	2.4146	1.34173e-06	3.68703e-05
Lrrc10b	leucine rich repeat containing 10B	2103	9.04189	0.159637	1.35307e-06	3.70889e-05
Ryk	receptor-like tyrosine kinase	4534	1.356	3.79864	1.35333e-06	3.70889e-05
Ighv1-24	immunoglobulin heavy variable V1-24	351	-8.04607	0.0486164	1.35729e-06	3.71474e-05
Ppp1r3b	protein phosphatase 1, regulatory subunit 3B	6216	-1.22898	3.09719	1.3694e-06	3.74285e-05
Nfib	nuclear factor I/B	14957	-9.69007	1.9979	1.37574e-06	3.75513e-05
Gm15340	predicted gene 15340	704	8.17821	-0.577055	1.37876e-06	3.75673e-05
4933424G06Rik	RIKEN cDNA 4933424G06 gene	1744	-8.66375	0.571187	1.38002e-06	3.75673e-05
Gm47980		2921	-10.3456	4.00233	1.39632e-06	3.79602e-05
Thbs4	thrombospondin 4	3289	-7.89309	1.69755	1.40337e-06	3.81009e-05
Fkbpl	FK506 binding protein-like	1336	1.63334	2.00637	1.4277e-06	3.87097e-05
Gm43484		5966	-10.7395	4.2713	1.43556e-06	3.8871e-05
Phf11d	PHD finger protein 11D	4498	-1.32812	4.20222	1.44407e-06	3.90255e-05
Hcst	hematopoietic cell signal transducer	722	0.92008	4.62183	1.44511e-06	3.90255e-05
Gm2093	predicted gene 2093	3526	-10.532	3.21195	1.44703e-06	3.90255e-05
2410003L11Rik	RIKEN cDNA 2410003L11 gene	1144	-9.50341	1.09033	1.46038e-06	3.93337e-05
Vkorc1	vitamin K epoxide reductase complex, subunit 1	840	1.08534	4.37362	1.47616e-06	3.9706e-05
Bgn	biglycan	6099	-10.4807	3.34055	1.49504e-06	4.01606e-05
Leprotl1	leptin receptor overlapping transcript-like 1	2879	0.743622	5.62473	1.53151e-06	4.10861e-05
Gm37475		1015	-7.75704	1.94562	1.53618e-06	4.11571e-05
Saraf	store-operated calcium entry-associated regulatory factor	2965	1.07545	7.05275	1.5486e-06	4.14084e-05
Zfp458	zinc finger protein 458	8103	-2.24673	0.498508	1.55044e-06	4.14084e-05
Gm16209	translocase of inner mitochondrial membrane 23 homolog pseudogene	627	-3.00489	-0.635171	1.55167e-06	4.14084e-05
Shroom3	shroom family member 3	13247	-3.51743	-0.856576	1.57024e-06	4.18491e-05
Fbxo6	F-box protein 6	2207	0.812042	4.13304	1.5894e-06	4.23043e-05
ENSMUSG00002074852		167	-10.7501	2.62075	1.60935e-06	4.27794e-05
Gm12946		519	-8.77711	1.53195	1.61956e-06	4.29403e-05
Gm50023		384	-9.5936	2.21797	1.61963e-06	4.29403e-05
Vcan	versican	14462	-1.99393	2.30164	1.62806e-06	4.31077e-05
Gm48478		2325	6.38309	2.55275	1.63663e-06	4.32781e-05
Gm42987		2350	-2.36117	0.232717	1.65915e-06	4.38149e-05
Gm49331		1214	-2.22804	1.23153	1.66124e-06	4.38149e-05
1700086P04Rik	RIKEN cDNA 1700086P04 gene	1009	-14.1922	8.06084	1.70762e-06	4.49797e-05
Actl7b	actin-like 7b	1439	-10.1434	3.45888	1.73077e-06	4.55308e-05
Igsf5	immunoglobulin superfamily, member 5	2523	-8.04861	1.47928	1.7657e-06	4.63745e-05
A930030B08Rik	RIKEN cDNA A930030B08 gene	3965	-16.7411	10.2407	1.76741e-06	4.63745e-05
Cd55os	CD55 molecule, opposite strand sequence	2438	-1.42187	3.50913	1.78391e-06	4.67473e-05
Gm3320	myeloblastosis oncogene-like 2 pseudogene	1031	-9.72914	4.36966	1.79288e-06	4.69217e-05
Higd2a	HIG1 domain family, member 2A	648	0.785269	4.91669	1.81503e-06	4.74265e-05
Ppm1j	protein phosphatase 1J	1814	1.14754	2.84381	1.81683e-06	4.74265e-05
Cxcl3	chemokine (C-X-C motif) ligand 3	3498	6.48345	-1.10947	1.83406e-06	4.7815e-05
Mphosph8	M-phase phosphoprotein 8	3586	-0.672289	4.6669	1.86491e-06	4.8557e-05
Atp11c	ATPase, class VI, type 11C	7312	-1.15251	5.08186	1.9047e-06	4.95295e-05
Banf2os	barrier to autointegration factor 2, opposite strand	836	-10.4222	3.02725	1.92603e-06	5.00201e-05
Gm49376		367	-2.13549	0.505202	1.95749e-06	5.07688e-05
Mat2a	methionine adenosyltransferase II, alpha	4486	-1.07363	7.0564	1.95985e-06	5.07688e-05
Ndufv3	NADH:ubiquinone oxidoreductase core subunit V3	3189	0.801595	5.46443	1.97391e-06	5.10296e-05
Gm4152	predicted gene 4152	276	-6.56936	1.40607	1.97493e-06	5.10296e-05
Cr2	complement receptor 2	8145	-1.57345	7.26824	1.97867e-06	5.10612e-05
Mzf1	myeloid zinc finger 1	8278	-2.53463	-0.221601	2.00396e-06	5.16482e-05
B9d1	B9 protein domain 1	1593	2.50304	-0.63349	2.00912e-06	5.16528e-05
Fam177a2	family with sequence similarity 177 member A2	3863	-6.5461	-1.02204	2.01107e-06	5.16528e-05
Gm28364	predicted gene 28364	334	0.752896	4.77581	2.01175e-06	5.16528e-05
1700008B11Rik	RIKEN cDNA 1700008B11 gene	634	-2.74636	-0.516269	2.01843e-06	5.1759e-05
Cacna1a	calcium channel, voltage-dependent, P/Q type, alpha 1A subunit	12310	1.48063	2.87337	2.04729e-06	5.24328e-05
Matn1	matrilin 1, cartilage matrix protein	2001	-8.75908	2.52873	2.06288e-06	5.27657e-05
Gm26586		1745	-0.858664	4.59758	2.09245e-06	5.3416e-05
Tubb1	tubulin, beta 1 class VI	1406	-2.41662	-0.304366	2.09356e-06	5.3416e-05
Zfp708	zinc finger protein 708	2633	-2.14987	0.782948	2.10576e-06	5.36598e-05
Skap1	src family associated phosphoprotein 1	7462	0.945168	5.37935	2.1333e-06	5.42937e-05
Tex22	testis expressed gene 22	1270	-8.08988	0.0980238	2.14541e-06	5.45336e-05
Nbeal1	neurobeachin like 1	28441	-1.01837	3.74219	2.14934e-06	5.45654e-05
Ebp	phenylalkylamine Ca2+ antagonist (emopamil) binding protein	2310	0.731292	5.05145	2.17027e-06	5.50281e-05
Gm47826		3139	8.93487	7.86907	2.20265e-06	5.57795e-05
Gm24411	predicted gene, 24411	131	2.11126	2.55314	2.21709e-06	5.60754e-05
Aplp1	amyloid beta (A4) precursor-like protein 1	3017	1.74396	1.30698	2.22154e-06	5.61179e-05
2900009J06Rik	RIKEN cDNA 2900009J06 gene	503	6.14936	-1.01865	2.22774e-06	5.62047e-05
Gstp1	glutathione S-transferase, pi 1	1548	0.847233	5.23153	2.28766e-06	5.75841e-05
Gm43339		1606	-7.5754	0.999908	2.28807e-06	5.75841e-05
Gm6474	proteasome (prosome, macropain) subunit, alpha type 2 pseudogene	699	-4.26402	-0.940912	2.4742e-06	6.2157e-05
Mydgf	myeloid derived growth factor	2222	0.846863	5.2057	2.47589e-06	6.2157e-05
Zfp329	zinc finger protein 329	6732	-1.43142	3.49386	2.49731e-06	6.26175e-05
Mir6943	microRNA 6943	66	-2.04652	0.00167229	2.50737e-06	6.27923e-05
Gm20538		225	0.814157	4.74202	2.52146e-06	6.30675e-05
Gm43420		1857	-6.26017	0.374026	2.54917e-06	6.36822e-05
Dnajb6	DnaJ heat shock protein family (Hsp40) member B6	6062	0.68278	5.43457	2.55763e-06	6.38151e-05
Rpl30-ps9	ribosomal protein L30, pseudogene 9	345	-13.639	8.35386	2.56467e-06	6.39124e-05
Atp9a	ATPase, class II, type 9A	5917	1.36494	2.22019	2.57207e-06	6.40184e-05
Gm43412		2818	2.07568	0.351556	2.62948e-06	6.53673e-05
Cnr2	cannabinoid receptor 2 (macrophage)	3982	-1.07206	5.89552	2.64298e-06	6.56227e-05
Mospd2	motile sperm domain containing 2	7914	-1.13461	4.32478	2.66293e-06	6.60374e-05
Gm15406		936	-7.15244	0.952601	2.66731e-06	6.60655e-05
Ppargc1a	peroxisome proliferative activated receptor, gamma, coactivator 1 alpha	6592	-2.54979	-0.524562	2.67995e-06	6.62979e-05
ENSMUSG00002076529		109	-6.16113	1.52514	2.69797e-06	6.6585e-05
F730311O21Rik	RIKEN cDNA F730311O21 gene	5447	-1.47019	4.01684	2.69811e-06	6.6585e-05
Fam83e	family with sequence similarity 83, member E	3843	-4.35313	-0.875672	2.70688e-06	6.67205e-05
Xpo1	exportin 1	7181	-1.21704	6.31728	2.74904e-06	6.76159e-05
Mir181a-1hg	Mir181a-1 and Mir181b-1 host gene	3388	-11.1126	2.56686	2.74986e-06	6.76159e-05
Ighv1-4	immunoglobulin heavy variable 1-4	351	2.24721	3.23661	2.75833e-06	6.76344e-05
Vmn1r88	vomeronasal 1 receptor, 88	9118	-11.0378	3.25209	2.7605e-06	6.76344e-05
Gm4879	WD repeat domain 12 pseudogene	1272	-11.0378	3.25209	2.76059e-06	6.76344e-05
Gm6946	glyceraldehyde-3-phosphate dehydrogenase pseudogene	987	14.4997	6.17327	2.77149e-06	6.78198e-05
Gm47260		3105	-1.35288	2.26819	2.78927e-06	6.81728e-05
Gprc5a	G protein-coupled receptor, family C, group 5, member A	2083	2.60433	0.800183	2.7994e-06	6.83382e-05
Basp1	brain abundant, membrane attached signal protein 1	2009	1.1545	4.71748	2.83458e-06	6.90755e-05
Adam4	a disintegrin and metallopeptidase domain 4	2504	-2.80358	0.0444293	2.83639e-06	6.90755e-05
Aqp3	aquaporin 3	1829	1.88378	0.621157	2.84823e-06	6.92807e-05
Mir7020	microRNA 7020	70	-15.5171	7.90018	2.92897e-06	7.11597e-05
Mrpl21	mitochondrial ribosomal protein L21	2011	0.685251	4.32049	2.93943e-06	7.13285e-05
Tamalin	trafficking regulator and scaffold protein tamalin	2033	1.52043	2.42933	2.94547e-06	7.13898e-05
Gm47196		2209	-4.1359	1.34604	2.97412e-06	7.19985e-05
Mcee	methylmalonyl CoA epimerase	956	1.09907	3.13721	2.98176e-06	7.20977e-05
Atox1	antioxidant 1 copper chaperone	541	0.883063	5.4346	2.98641e-06	7.21242e-05
Runx2os2	runt related transcription factor 2, opposite strand 2	818	-6.58187	0.401435	3.09336e-06	7.46187e-05
Ankrd63	ankyrin repeat domain 63	4861	4.458	-1.75357	3.13079e-06	7.5432e-05
A330032B11Rik	RIKEN cDNA A330032B11 gene	1919	-7.04239	2.84819	3.15078e-06	7.58133e-05
Dnajb14	DnaJ heat shock protein family (Hsp40) member B14	15741	-0.841208	4.28705	3.15407e-06	7.58133e-05
Gm16216		1111	-9.18706	2.551	3.19259e-06	7.66487e-05
Igkv14-126	immunoglobulin kappa variable 14-126	358	-2.65351	6.2492	3.2818e-06	7.86975e-05
Gm26287	predicted gene, 26287	81	-4.29762	-1.01549	3.35223e-06	8.02916e-05
Gpr179	G protein-coupled receptor 179	9542	3.13228	-1.25342	3.39282e-06	8.11682e-05
9930111J21Rik2	RIKEN cDNA 9930111J21 gene 2	7017	-1.74676	5.41332	3.41743e-06	8.16609e-05
Gm50145		538	-15.923	7.64582	3.4412e-06	8.21324e-05
Ino80b	INO80 complex subunit B	1594	0.722771	4.63949	3.45247e-06	8.23049e-05
Cemip	cell migration inducing protein, hyaluronan binding	12232	-13.4385	14.0988	3.46194e-06	8.23865e-05
2900078I11Rik	RIKEN cDNA 2900078I11 gene	999	-6.22908	0.0764902	3.464e-06	8.23865e-05
Gm46565	predicted gene, 46565	2960	-8.44002	8.1332	3.52687e-06	8.37837e-05
Gm49673		2610	0.893788	4.79529	3.55719e-06	8.43103e-05
Gm15790	nucleoporin 54 pseudogene	1251	-9.5203	2.23831	3.55733e-06	8.43103e-05
Fntb	farnesyltransferase, CAAX box, beta	3987	0.7469	4.59321	3.58757e-06	8.49281e-05
Zfp518a	zinc finger protein 518A	6840	-0.979822	4.15948	3.74627e-06	8.85818e-05
Tnfsf11	tumor necrosis factor (ligand) superfamily, member 11	2236	1.43578	1.76787	3.78113e-06	8.93024e-05
Gm9432	nucleolar protein 56 pseudogene	759	-12.888	6.43845	3.80002e-06	8.96442e-05
Tfcp2l1	transcription factor CP2-like 1	9438	-9.859	2.61616	3.84029e-06	9.04894e-05
Gm23908	predicted gene, 23908	132	-12.9891	7.96817	3.88984e-06	9.15508e-05
Zfp652os	zinc finger protein 652, opposite strand	537	-6.97585	0.0873683	3.9174e-06	9.20552e-05
Myo16	myosin XVI	7910	-8.02725	0.0462187	3.92032e-06	9.20552e-05
4921523L03Rik	RIKEN cDNA 4921523L03 gene	1186	9.21449	1.90178	3.98915e-06	9.35633e-05
Btaf1	B-TFIID TATA-box binding protein associated factor 1	10259	-0.960584	5.62788	3.99668e-06	9.36255e-05
Gm48435		1029	-10.244	4.08116	4.00101e-06	9.36255e-05
Gm40634	predicted gene, 40634	2001	-2.99772	-0.225174	4.02413e-06	9.40584e-05
Gm38405	predicted gene, 38405	1481	-7.97608	0.719436	4.05534e-06	9.4679e-05
Gm42548		3933	-14.5315	6.58537	4.10113e-06	9.56382e-05
Gm14327	predicted gene 14327	1451	-14.3394	7.55062	4.13535e-06	9.63258e-05
Ptprj	protein tyrosine phosphatase, receptor type, J	8352	-1.13627	7.49402	4.14564e-06	9.64313e-05
Mrps21	mitochondrial ribosomal protein S21	739	0.828481	4.72156	4.15356e-06	9.64313e-05
Gm12230	40S ribosomal protein S11-like	454	-8.33226	1.89864	4.1588e-06	9.64313e-05
Gm47238		404	-8.61308	-0.171206	4.15885e-06	9.64313e-05
Btnl5-ps	butyrophilin-like 5, pseudogene	2129	-9.07236	1.89157	4.18929e-06	9.70023e-05
Gm8935	predicted pseudogene 8935	2798	-7.92774	1.58319	4.19302e-06	9.70023e-05
Gm16299	predicted gene 16299	2766	-3.49081	-0.424103	4.21462e-06	9.73912e-05
Ahrr	aryl-hydrocarbon receptor repressor	9441	-2.96908	-0.0227842	4.24638e-06	9.80139e-05
Gm9703	predicted gene 9703	346	-7.74127	3.34939	4.27389e-06	9.8537e-05
Ppt2	palmitoyl-protein thioesterase 2	2614	0.745825	5.01552	4.2962e-06	9.89391e-05
Gm49380		2964	0.877203	3.90972	4.30117e-06	9.89415e-05
Pdp2	pyruvate dehyrogenase phosphatase catalytic subunit 2	5692	-0.992735	3.68928	4.35686e-06	0.000100109
Gan	giant axonal neuropathy	13463	-0.843815	4.24988	4.36672e-06	0.000100223
Ythdc2	YTH domain containing 2	8878	-0.904205	3.90928	4.39009e-06	0.000100645
Igkv1-88	immunoglobulin kappa chain variable 1-88	362	-2.55296	3.68173	4.40868e-06	0.000100958
Traj28	T cell receptor alpha joining 28	65	-7.09441	1.18641	4.51422e-06	0.000103258
Gm45237		2552	-8.95415	0.580193	4.61055e-06	0.000105343
Gm26180	predicted gene, 26180	107	-7.76763	1.43763	4.61841e-06	0.000105404
Arhgap6	Rho GTPase activating protein 6	12128	-1.40493	2.24282	4.65739e-06	0.000106175
Carmil3	capping protein regulator and myosin 1 linker 3	6457	-1.78299	0.933422	4.78271e-06	0.00010891
Zfp397	zinc finger protein 397	8262	-0.963946	4.1967	4.80754e-06	0.000109353
Mir7078	microRNA 7078	64	-4.94738	-0.549769	4.81311e-06	0.000109357
Slc35g2	solute carrier family 35, member G2	1590	-2.25677	0.100975	4.85684e-06	0.000110227
Lrig1	leucine-rich repeats and immunoglobulin-like domains 1	5585	0.960746	3.57418	4.89252e-06	0.000110914
Rnaset2a	ribonuclease T2A	3343	0.882028	4.82152	4.92999e-06	0.000111638
Gm45360		1405	7.96785	1.46342	4.97365e-06	0.000112502
Zfp456	zinc finger protein 456	4634	-1.28579	2.87158	4.99982e-06	0.000112968
Mir1949	microRNA 1949	70	-5.78147	-0.445431	5.02019e-06	0.000113303
Ift81	intraflagellar transport 81	5840	-1.89364	0.0188128	5.06902e-06	0.000114278
Gm36602	predicted gene, 36602	2621	-6.91159	0.0105708	5.07729e-06	0.000114289
Bad	BCL2-associated agonist of cell death	2558	0.84606	4.06157	5.08074e-06	0.000114289
Tmem170b	transmembrane protein 170B	7477	-0.802726	5.29505	5.1394e-06	0.00011548
Ndufb9	NADH:ubiquinone oxidoreductase subunit B9	1031	0.977835	5.51367	5.16903e-06	0.000116018
Cklf	chemokine-like factor	6124	-0.71826	4.23478	5.2581e-06	0.000117887
Gm43180		2886	-14.3729	5.30519	5.27194e-06	0.000118067
Phlda1	pleckstrin homology like domain, family A, member 1	2205	1.5864	2.46733	5.31088e-06	0.000118808
St18	suppression of tumorigenicity 18	6464	-10.347	4.1405	5.32577e-06	0.000119011
Pals1	protein associated with LIN7 1, MAGUK family member	8777	-0.907346	3.41254	5.38559e-06	0.000120215
Zfp101	zinc finger protein 101	7749	-1.05113	2.78646	5.39435e-06	0.000120279
Gm49286		102	-3.08637	-0.499041	5.40764e-06	0.000120443
Neurod4	neurogenic differentiation 4	3345	-4.63257	1.15044	5.44128e-06	0.000120963
Mzt2	mitotic spindle organizing protein 2	1309	1.37619	2.41647	5.44288e-06	0.000120963
Gm49871		1068	-3.18543	-0.925598	5.45665e-06	0.000121137
Calhm2	calcium homeostasis modulator family member 2	4361	-0.80374	4.8675	5.55702e-06	0.00012323
Xiap	X-linked inhibitor of apoptosis	9469	-0.814604	5.84134	5.58649e-06	0.000123749
Uqcc3	ubiquinol-cytochrome c reductase complex assembly factor 3	821	0.934436	4.40884	5.62438e-06	0.000124452
4930478L05Rik	RIKEN cDNA 4930478L05 gene	1880	-9.75932	2.82735	5.75227e-06	0.000127144
Tmem190	transmembrane protein 190	871	-10.4958	2.96042	5.75929e-06	0.000127161
Sh2d1a	SH2 domain containing 1A	5505	0.983828	3.52989	5.78166e-06	0.000127516
Dgkeos	diacylglycerol kinase, epsilon, opposite strand	2133	-8.2821	1.45781	5.79552e-06	0.000127684
P2ry14	purinergic receptor P2Y, G-protein coupled, 14	11059	1.11396	3.20252	5.82553e-06	0.000128206
Dnajc15	DnaJ heat shock protein family (Hsp40) member C15	6513	0.835624	4.57746	5.83422e-06	0.000128258
Yipf3	Yip1 domain family, member 3	2693	0.800208	5.90811	5.84666e-06	0.000128393
Kcnk10	potassium channel, subfamily K, member 10	8774	-2.68334	-0.657321	5.86211e-06	0.000128593
Kcnq3	potassium voltage-gated channel, subfamily Q, member 3	14708	-7.34117	0.481647	5.87853e-06	0.000128815
Gm13238	carnitine deficiency-associated gene expressed in ventricle 3 pseudogene	780	-8.60987	1.24898	5.92101e-06	0.000129606
Gm12796	predicted gene 12796	344	-7.18548	0.678691	5.99288e-06	0.000131038
4930414N06Rik	RIKEN cDNA 4930414N06 gene	1154	-1.40936	2.01761	6.05371e-06	0.000132226
Igkv4-57	immunoglobulin kappa variable 4-57	352	1.96935	4.74618	6.13866e-06	0.000133937
Zfp984	zinc finger protein 984	2912	-1.20928	4.08288	6.17535e-06	0.000134594
Ighv1-78	immunoglobulin heavy variable 1-78	376	-2.09263	4.22547	6.19767e-06	0.000134935
Serpina11	serine (or cysteine) peptidase inhibitor, clade A (alpha-1 antiproteinase, antitrypsin), member 11	1638	4.3454	-0.441451	6.27726e-06	0.000136476
Mea1	male enhanced antigen 1	1844	0.624703	5.33023	6.28186e-06	0.000136476
Gm37277		1111	-8.17734	3.25623	6.30428e-06	0.000136817
Gm44096	predicted gene, 44096	504	11.0253	0.396291	6.34277e-06	0.000137506
Polk	polymerase (DNA directed), kappa	5553	-0.956089	3.592	6.37772e-06	0.000138116
Gm48145		329	-6.0414	0.540285	6.41426e-06	0.00013875
C430049B03Rik	RIKEN cDNA C430049B03 gene	1610	-5.74733	1.40775	6.42064e-06	0.00013875
Sema3a	sema domain, immunoglobulin domain (Ig), short basic domain, secreted, (semaphorin) 3A	13868	-9.37621	3.82622	6.43854e-06	0.000138919
Gm9873	predicted gene 9873	1361	-8.41621	4.29268	6.44215e-06	0.000138919
Sco2	SCO2 cytochrome c oxidase assembly protein	1253	0.737092	4.46922	6.52937e-06	0.000140651
Cystm1	cysteine-rich transmembrane module containing 1	4261	1.87283	1.08691	6.54583e-06	0.000140857
Gm15336		1571	-2.03802	0.888239	6.57129e-06	0.000141175
5_8S_rRNA		291	-5.69373	1.97111	6.57452e-06	0.000141175
Gm16068	predicted gene 16068	504	-9.86326	3.97266	6.63853e-06	0.000142399
Zfp273	zinc finger protein 273	3799	-1.6757	1.63213	6.65055e-06	0.000142507
Gm26657		1308	-10.1382	3.29996	6.72715e-06	0.000143993
1700055D18Rik	RIKEN cDNA 1700055D18 gene	3720	-1.84763	0.529367	6.73408e-06	0.000143993
Samd9l	sterile alpha motif domain containing 9-like	5427	-1.20431	7.24103	6.76263e-06	0.000144419
Gm28592		741	1.63956	1.7591	6.77484e-06	0.000144419
Gm21104	chemokine (C-C motif) ligand 19, pseudogene	745	-7.3793	-0.508033	6.77528e-06	0.000144419
Marchf1	membrane associated ring-CH-type finger 1	7146	-1.02286	6.126	6.82279e-06	0.000145279
Slc37a1	solute carrier family 37 (glycerol-3-phosphate transporter), member 1	11596	0.720221	4.81804	6.8424e-06	0.000145544
Acvr1	activin A receptor, type 1	4829	-1.69344	2.3475	6.85391e-06	0.000145637
Prr33	proline rich 33	2514	-1.11596	4.14015	6.88766e-06	0.000146201
Gm6286	ribosomal protein L7A pseudogene	762	-5.69138	1.7942	6.91013e-06	0.000146525
Zfp266	zinc finger protein 266	7033	-0.749801	4.27427	6.98827e-06	0.000148028
Zfp729a	zinc finger protein 729a	9771	-1.0716	3.63888	7.0165e-06	0.000148471
Gm6426	ribosomal protein SA pseudogene	854	-14.3552	6.15149	7.16425e-06	0.00015144
Gm45081		572	-7.78643	4.05823	7.24879e-06	0.00015301
Espn	espin	8272	1.20127	3.37972	7.25357e-06	0.00015301
Vmn2r84	vomeronasal 2, receptor 84	11667	-2.35244	-0.185942	7.29629e-06	0.000153751
A230108P19Rik	RIKEN cDNA A230108P19 gene	2500	-10.3261	5.97398	7.33801e-06	0.00015447
Exoc8	exocyst complex component 8	4598	-0.786554	4.00518	7.36642e-06	0.000154908
Rubcnl	RUN and cysteine rich domain containing beclin 1 interacting protein like	4799	-1.02569	5.1122	7.51852e-06	0.000157943
Trav13n-1	T cell receptor alpha variable 13N-1	331	-8.32355	2.71014	7.58661e-06	0.000159209
Rps18-ps5	ribosomal protein S18, pseudogene 5	607	1.72437	1.49928	7.59834e-06	0.000159291
Zfp942	zinc finger protein 942	5259	-1.32492	3.1278	7.63056e-06	0.000159643
Prkn	parkin RBR E3 ubiquitin protein ligase	10219	-8.37458	1.75279	7.63599e-06	0.000159643
Tmed8	transmembrane p24 trafficking protein 8	7409	-0.766092	5.10719	7.63868e-06	0.000159643
Zbtb34	zinc finger and BTB domain containing 34	6604	-0.855183	3.95813	7.69166e-06	0.000160585
Scube3	signal peptide, CUB domain, EGF-like 3	8844	8.1116	1.52963	7.71783e-06	0.000160948
Acss2	acyl-CoA synthetase short-chain family member 2	10163	0.709913	4.21386	7.72485e-06	0.000160948
Ndufa1	NADH:ubiquinone oxidoreductase subunit A1	419	0.906869	5.04119	7.795e-06	0.000162243
C130074G19Rik	RIKEN cDNA C130074G19 gene	3035	-12.4088	3.81323	7.8413e-06	0.000163026
Gm44116		1525	-12.6396	5.04673	7.84868e-06	0.000163026
Gm6104	high mobility group box 3 pseudogene	603	-15.4673	8.25339	7.87346e-06	0.000163374
Gm12305		407	-7.71475	-0.238912	7.92694e-06	0.000164316
Gm7972	predicted gene 7972	3237	2.7027	-0.740893	8.01053e-06	0.00016588
Gm34921	predicted gene, 34921	1406	8.56279	2.15248	8.02365e-06	0.000165886
Gm12709	predicted gene 12709	1912	8.43094	1.65993	8.02837e-06	0.000165886
Gm6034	predicted gene 6034	1633	3.28508	-1.21483	8.0353e-06	0.000165886
Gm9830	family with sequence similarity 103, member A1 pseudogene	357	-13.7159	5.99099	8.1633e-06	0.000168358
Iffo2	intermediate filament family orphan 2	6216	0.781416	4.24626	8.19123e-06	0.000168762
Camk2n1	calcium/calmodulin-dependent protein kinase II inhibitor 1	4444	1.4775	2.04498	8.33682e-06	0.000171588
1810046K07Rik	RIKEN cDNA 1810046K07 gene	1497	-2.00086	2.18355	8.36577e-06	0.00017201
Gm20394		942	8.2282	1.53992	8.38203e-06	0.00017217
Tspan2	tetraspanin 2	4755	-1.03637	3.27789	8.43003e-06	0.000172982
Zfp866	zinc finger protein 866	5601	-0.961934	4.22153	8.43982e-06	0.000173008
Gm22573	predicted gene, 22573	102	-2.57865	-0.908749	8.45634e-06	0.000173172
Hoxd4	homeobox D4	2948	-9.20395	0.94907	8.55311e-06	0.000174977
Gm48441		474	3.08046	-0.166854	8.65687e-06	0.000176922
4930595D18Rik	RIKEN cDNA 4930595D18 gene	818	2.59557	-1.3084	8.71977e-06	0.000177552
Gm43005		648	-10.1004	1.21112	8.72024e-06	0.000177552
Atp5e	ATP synthase, H+ transporting, mitochondrial F1 complex, epsilon subunit	1756	1.07717	6.30165	8.72515e-06	0.000177552
Prm1	protamine 1	571	-7.41766	1.31811	8.73575e-06	0.000177552
Gm43573		570	-8.37094	2.06921	8.73905e-06	0.000177552
Gm16092		2405	-2.17198	0.161147	8.7401e-06	0.000177552
Gm15775		538	-4.96585	-1.07489	8.76334e-06	0.000177707
Gm12352		760	0.863209	4.57037	8.76519e-06	0.000177707
Fam111a	family with sequence similarity 111, member A	4125	-0.983049	7.16739	8.78761e-06	0.000177984
Klrb1a	killer cell lectin-like receptor subfamily B member 1A	1595	-1.87928	0.441806	8.86141e-06	0.0001793
9630028I04Rik	RIKEN cDNA 9630028I04 gene	2665	-2.23784	1.1113	8.88788e-06	0.00017959
Dusp7	dual specificity phosphatase 7	3356	-0.753323	5.13374	8.89339e-06	0.00017959
Gm43421		2905	-14.855	8.24864	8.98587e-06	0.000181277
Gm47127		1228	-7.22148	0.247668	9.0142e-06	0.000181669
Tmem208	transmembrane protein 208	1511	0.709317	4.80055	9.22701e-06	0.000185774
Qsox1	quiescin Q6 sulfhydryl oxidase 1	8291	0.598763	4.71259	9.32802e-06	0.000187622
Aoah	acyloxyacyl hydrolase	5925	-1.33351	4.39004	9.37367e-06	0.000188353
ENSMUSG00002075574		114	-10.8632	3.4496	9.41127e-06	0.000188922
Pdik1l	PDLIM1 interacting kinase 1 like	5810	-1.0334	3.33425	9.45164e-06	0.000189545
Gm16568		1910	-1.57662	2.43114	9.4869e-06	0.000190065
Gm19552	predicted gene, 19552	2833	-14.1597	6.97755	9.49983e-06	0.000190137
Plxnc1	plexin C1	8349	-0.916319	6.00314	9.54804e-06	0.000190914
Pde4d	phosphodiesterase 4D, cAMP specific	12006	1.00929	4.02176	9.57955e-06	0.000191356
Gm40117	predicted gene, 40117	369	-2.86411	0.279133	9.70974e-06	0.000193714
Zfp608	zinc finger protein 608	8513	-0.779905	4.97617	9.71665e-06	0.000193714
Gm7542	prohibitin pseudogene	777	-8.56515	3.70521	9.79886e-06	0.000195064
Zfp994	zinc finger protein 994	4882	-1.31762	2.30085	9.80355e-06	0.000195064
Gm37336	predicted gene, 37336	1080	-6.86592	1.54509	9.84375e-06	0.000195672
Gm41325	predicted gene, 41325	246	7.88014	-0.85411	9.86517e-06	0.000195906
Bag3	BCL2-associated athanogene 3	2562	0.771116	4.6616	9.98228e-06	0.000198039
Rgs18	regulator of G-protein signaling 18	2031	-1.08472	3.61694	9.99809e-06	0.000198159
Gm13383	predicted gene 13383	1171	-8.22779	2.14292	1.00102e-05	0.000198207
Gm19046	non-POU-domain-containing, octamer binding protein pseudogene	1298	9.5913	2.17061	1.00737e-05	0.00019927
Gm7638	40S ribosomal protein S2 pseudogene	967	-9.82199	2.67211	1.00845e-05	0.000199289
Ighv4-1	immunoglobulin heavy variable 4-1	414	2.09208	5.21793	1.02836e-05	0.000203027
Gm21860		1181	-5.4539	1.45156	1.05234e-05	0.000207455
Gm10964		120	8.85101	1.58261	1.05309e-05	0.000207455
Ndufs6	NADH:ubiquinone oxidoreductase core subunit S6	898	0.840244	4.76553	1.05385e-05	0.000207455
Scn4b	sodium channel, type IV, beta	4982	2.47538	-0.816057	1.06158e-05	0.000208774
Nxpe2	neurexophilin and PC-esterase domain family, member 2	4102	-0.915594	3.77484	1.07925e-05	0.000212044
Pfdn6	prefoldin subunit 6	1193	0.750395	4.78103	1.08255e-05	0.000212486
Socs4	suppressor of cytokine signaling 4	6877	-0.824388	5.00199	1.09036e-05	0.000213815
Gm23130	predicted gene, 23130	74	1.30204	2.24376	1.09416e-05	0.000214352
Tcf7l2	transcription factor 7 like 2, T cell specific, HMG box	8894	1.03582	3.45331	1.09867e-05	0.000215028
Gm24091	predicted gene, 24091	83	-5.51763	1.24108	1.11038e-05	0.000217112
Fam135b	family with sequence similarity 135, member B	19492	-16.5452	9.53917	1.11607e-05	0.000218014
Tmem181c-ps	transmembrane protein 181C, pseudogene	1386	9.34798	2.45452	1.12628e-05	0.000219798
Gm17088		581	-9.02225	0.57694	1.13384e-05	0.000221061
Ralgapa1	Ral GTPase activating protein, alpha subunit 1	12315	-0.767977	5.50719	1.14064e-05	0.000222174
Tlr7	toll-like receptor 7	4082	-0.943446	5.42828	1.15653e-05	0.000225053
1110003F10Rik	RIKEN cDNA 1110003F10 gene	767	-6.40964	0.94657	1.15882e-05	0.000225282
Zbtb26	zinc finger and BTB domain containing 26	9489	-1.37437	2.37077	1.18824e-05	0.000230781
Gm15842		618	11.2093	1.08873	1.18981e-05	0.000230866
Pstpip2	proline-serine-threonine phosphatase-interacting protein 2	2340	-0.920656	5.34982	1.19138e-05	0.00023095
Wnt11	wingless-type MMTV integration site family, member 11	4137	2.36179	1.0127	1.2005e-05	0.000232497
Rfxap	regulatory factor X-associated protein	2242	0.719358	4.04779	1.20429e-05	0.000233009
1500026H17Rik	RIKEN cDNA 1500026H17 gene	3027	10.74	2.8713	1.2107e-05	0.000234026
Gm35558	predicted gene, 35558	2922	-2.49845	1.03458	1.21464e-05	0.000234565
2810410L24Rik	RIKEN cDNA 2810410L24 gene	3028	-8.79073	1.42167	1.21731e-05	0.000234857
Gm8483	enolase 1, alpha non-neuron pseudogene	1284	-13.096	4.90501	1.22381e-05	0.000235889
Gm13216	ribosomal protein L19 pseudogene	591	-8.81205	3.0519	1.22863e-05	0.000236564
Fscn1	fascin actin-bundling protein 1	3012	1.32334	4.28978	1.22997e-05	0.000236564
Slc4a7	solute carrier family 4, sodium bicarbonate cotransporter, member 7	15201	-0.75733	5.15001	1.23081e-05	0.000236564
Iqank1	IQ motif and ankyrin repeat containing 1	3348	-7.55255	0.496059	1.24469e-05	0.000238878
Olfr433	olfactory receptor 433	3707	-11.2116	2.90135	1.2452e-05	0.000238878
Nudt9	nudix (nucleoside diphosphate linked moiety X)-type motif 9	2392	0.655331	5.16036	1.25371e-05	0.000240191
Gm5982	ribosomal protein L18 pseudogene	512	-13.4345	4.40705	1.2544e-05	0.000240191
Decr2	2-4-dienoyl-Coenzyme A reductase 2, peroxisomal	2653	0.848456	3.53478	1.25645e-05	0.000240357
Angptl6	angiopoietin-like 6	1582	1.17526	3.05362	1.26369e-05	0.000241514
Ier3ip1	immediate early response 3 interacting protein 1	1901	0.75256	4.92079	1.26789e-05	0.00024209
Gm9349	predicted gene 9349	356	-6.21959	1.65719	1.27544e-05	0.000243303
A830008E24Rik	RIKEN cDNA A830008E24 gene	5637	-9.49954	2.35392	1.28676e-05	0.000245232
2510009E07Rik	RIKEN cDNA 2510009E07 gene	6564	-1.47319	3.51465	1.30249e-05	0.000247997
Gm49731		1734	-13.8471	6.85788	1.30572e-05	0.000248372
Gm49326		126	-6.76034	0.917302	1.3069e-05	0.000248372
Timm10	translocase of inner mitochondrial membrane 10	815	1.04377	3.10908	1.31057e-05	0.000248837
Nkd1	naked cuticle 1	4558	-9.2021	3.03936	1.31688e-05	0.000249691
Atp5g2	ATP synthase, H+ transporting, mitochondrial F0 complex, subunit C2 (subunit 9)	1675	0.697714	5.17056	1.31752e-05	0.000249691
Zfp597	zinc finger protein 597	6660	-0.804299	4.25482	1.32015e-05	0.000249729
Gm9568	glyceraldehyde-3-phosphate dehydrogenase pseudogene	1008	-12.6797	4.47969	1.32018e-05	0.000249729
Gm50432	cytochrome c oxidase subunit VIa polypeptide 1 pseudogene	652	-11.4642	3.0491	1.3258e-05	0.000250559
Zbtb33	zinc finger and BTB domain containing 33	5122	-1.14495	4.04009	1.33852e-05	0.000252727
Igkv3-2	immunoglobulin kappa variable 3-2	378	2.08742	6.35489	1.34531e-05	0.000253775
Spcs1	signal peptidase complex subunit 1 homolog (S. cerevisiae)	1546	0.832366	5.53323	1.34943e-05	0.000254316
Rps11-ps2	ribosomal protein S11, pseudogene 2	456	2.04818	-0.146014	1.35272e-05	0.000254699
Sult4a1	sulfotransferase family 4A, member 1	2512	-5.45877	0.866703	1.35862e-05	0.000255439
Gm24201	predicted gene, 24201	125	-1.74806	1.51091	1.35916e-05	0.000255439
Bach2os	BTB and CNC homology 2, opposite strand	2183	-1.13431	3.33168	1.36254e-05	0.000255839
Gopc	golgi associated PDZ and coiled-coil motif containing	10958	-0.729808	5.10223	1.36412e-05	0.000255898
Zfp964	zinc finger protein 964	7601	-2.83886	0.665526	1.37447e-05	0.000257602
Tbxa2r	thromboxane A2 receptor	1919	1.03162	3.40744	1.37683e-05	0.000257807
Pp2d1	protein phosphatase 2C-like domain containing 1	2476	7.16532	1.61492	1.38304e-05	0.000258731
Gm43362		2470	2.02309	-0.130426	1.38624e-05	0.000259092
Amph	amphiphysin	5041	-8.97905	2.85042	1.40425e-05	0.000262218
Ncs1	neuronal calcium sensor 1	4653	1.97027	1.28962	1.41059e-05	0.000263159
Gm7684	membrane-associated ring finger (C3HC4) 5 pseudogene	829	-8.19191	1.07715	1.41444e-05	0.000263489
Gm16559	predicted gene 16559	1564	7.28191	1.4651	1.41495e-05	0.000263489
Zfyve26	zinc finger, FYVE domain containing 26	18957	-0.714939	5.26951	1.42797e-05	0.000265671
Gm6598	predicted gene 6598	2615	1.33638	2.14111	1.42946e-05	0.000265704
Sh2d4a	SH2 domain containing 4A	2723	-2.80951	-0.0326237	1.43468e-05	0.000266432
Gm5547	predicted gene 5547	797	1.1061	3.57053	1.43907e-05	0.000266926
Gm22988	predicted gene, 22988	144	-1.66254	1.66252	1.43997e-05	0.000266926
BC048644	cDNA sequence BC048644	5333	9.30794	2.52489	1.44395e-05	0.00026742
Mak	male germ cell-associated kinase	7592	-14.9342	7.47861	1.45206e-05	0.000268677
Gm23111	predicted gene, 23111	105	-14.5602	7.82488	1.45367e-05	0.00026873
Bbx	bobby sox HMG box containing	14205	-0.761456	4.80201	1.45972e-05	0.000269604
Gm37939		447	0.975592	5.07988	1.49776e-05	0.00027638
D330050I16Rik	RIKEN cDNA D330050I16 gene	1266	0.6721	4.00961	1.50755e-05	0.000277933
Nek5	NIMA (never in mitosis gene a)-related expressed kinase 5	2897	-15.3558	9.52928	1.51005e-05	0.000278143
Gm38410	predicted gene, 38410	3156	-9.18684	1.90892	1.51176e-05	0.000278191
Igkv9-124	immunoglobulin kappa chain variable 9-124	353	1.77948	4.2071	1.51305e-05	0.000278191
Gm13410	DEAD (Asp-Glu-Ala-Asp) box polypeptide 6 pseudogene	1415	-8.51209	1.63004	1.52634e-05	0.000279758
Sh3d21	SH3 domain containing 21	2717	2.11915	-0.475902	1.52637e-05	0.000279758
Erich6	glutamate rich 6	2195	-16.1495	9.00056	1.52717e-05	0.000279758
Capn11	calpain 11	2708	-12.0483	6.89991	1.52765e-05	0.000279758
Gm12064		533	-14.2181	6.5892	1.52845e-05	0.000279758
Gm32401	predicted gene, 32401	2707	-1.02347	3.05834	1.54235e-05	0.000282047
Atf5	activating transcription factor 5	1993	0.808147	3.74806	1.54571e-05	0.000282409
Slc2a10	solute carrier family 2 (facilitated glucose transporter), member 10	3570	-8.60205	1.97609	1.55388e-05	0.000283646
Kiz	kizuna centrosomal protein	2278	0.749756	3.76857	1.56238e-05	0.000284941
Zfp975	zinc finger protein 975	4460	-1.66746	1.55728	1.56802e-05	0.000285713
Rimbp3	RIMS binding protein 3	5380	-8.57554	2.17947	1.57964e-05	0.000287574
Gm5124	nucleolar and coiled-body phosphoprotein 1 pseudogene	2742	1.58694	3.93588	1.59341e-05	0.000289821
Gypc	glycophorin C	2331	0.711531	4.99765	1.59561e-05	0.000289837
Stc1	stanniocalcin 1	4197	-4.48073	-1.05608	1.59635e-05	0.000289837
Ndufa2	NADH:ubiquinone oxidoreductase subunit A2	572	0.945298	5.51807	1.61302e-05	0.000292603
Grm4	glutamate receptor, metabotropic 4	5977	-9.04801	1.85645	1.62691e-05	0.000294859
Psmb5	proteasome (prosome, macropain) subunit, beta type 5	899	0.708675	5.28189	1.6293e-05	0.00029503
Shisa7	shisa family member 7	6639	8.75671	2.83106	1.69131e-05	0.000305985
Gm5963	40S ribosomal protein S21 pseudogene	236	2.03583	-0.0569973	1.69286e-05	0.000305994
Creld1	cysteine-rich with EGF-like domains 1	4251	0.796207	3.81318	1.72324e-05	0.000311172
Rnf208	ring finger protein 208	1334	2.78412	-0.862088	1.72457e-05	0.000311172
Slc7a10	solute carrier family 7 (cationic amino acid transporter, y+ system), member 10	2111	2.54083	-0.400906	1.73257e-05	0.000312338
Snora5c	small nucleolar RNA, H/ACA box 5C	136	-2.03595	-0.0259364	1.74894e-05	0.000315011
Gm28039		254	-1.61162	0.959948	1.75858e-05	0.000316204
4933408J17Rik	RIKEN cDNA 4933408J17 gene	1859	0.767126	4.36462	1.75867e-05	0.000316204
Borcs5	BLOC-1 related complex subunit 5	2506	0.854959	3.53353	1.76187e-05	0.000316272
Osbpl8	oxysterol binding protein-like 8	9600	-0.831589	5.63937	1.76216e-05	0.000316272
Gm18828	predicted gene, 18828	1012	-7.92704	0.969286	1.76587e-05	0.000316657
Zfp292	zinc finger protein 292	9986	-0.884918	5.62225	1.79087e-05	0.000320858
Cnpy2	canopy FGF signaling regulator 2	1740	0.872642	5.06333	1.80822e-05	0.000323682
SNORA21B		95	-1.99331	-0.0694027	1.81737e-05	0.000325033
Mrpl32	mitochondrial ribosomal protein L32	4982	0.748324	4.30611	1.82984e-05	0.000326975
Gm5141	predicted gene 5141	3406	-1.902	0.655466	1.84584e-05	0.000329545
Slc25a39	solute carrier family 25, member 39	2756	0.806779	5.83071	1.85733e-05	0.000331182
Mkx	mohawk homeobox	4095	-7.56704	0.762673	1.85827e-05	0.000331182
Gm36199	predicted gene, 36199	4398	-7.31035	0.941598	1.86068e-05	0.000331322
Fam124a	family with sequence similarity 124, member A	4406	-8.46208	1.40626	1.87081e-05	0.000332834
Hspb1	heat shock protein 1	1031	2.23283	1.24733	1.87564e-05	0.000333401
Fxyd3	FXYD domain-containing ion transport regulator 3	4850	-8.01968	1.20469	1.88058e-05	0.000333988
ENSMUSG00002075935		121	-8.29923	2.59009	1.88632e-05	0.000334714
A630023P12Rik	RIKEN cDNA A630023P12 gene	1888	1.05269	3.18185	1.90917e-05	0.000338474
Pdzd9	PDZ domain containing 9	2180	0.754789	4.1129	1.9134e-05	0.000338698
Rnu12	RNA U12, small nuclear	151	-7.97386	0.827744	1.9153e-05	0.000338698
Trim15	tripartite motif-containing 15	1961	-2.58041	0.503202	1.91543e-05	0.000338698
Gm15816	predicted gene 15816	1688	2.11708	0.214907	1.92688e-05	0.000340427
Psme2b	protease (prosome, macropain) activator subunit 2B	837	-1.18337	3.4553	1.94409e-05	0.000343169
Polr2l	polymerase (RNA) II (DNA directed) polypeptide L	1650	1.15737	3.10115	1.94879e-05	0.000343701
Ice2	interactor of little elongation complex ELL subunit 2	7736	-0.83619	4.1456	1.95267e-05	0.000344086
Gm37226		3255	-6.27428	-0.00919262	1.95756e-05	0.000344649
Mrpl54	mitochondrial ribosomal protein L54	825	0.755223	4.58117	2.00774e-05	0.000353179
Gm20628		3215	2.26644	-0.208523	2.01311e-05	0.000353728
ENSMUSG00000115115		78	-14.2332	8.57148	2.01434e-05	0.000353728
Gm19522	predicted gene, 19522	2525	-7.41093	1.00401	2.04352e-05	0.000358542
Zfp229	zinc finger protein 229	5139	-2.19442	0.948895	2.07488e-05	0.00036373
Pnkd	paroxysmal nonkinesiogenic dyskinesia	7832	1.15706	3.24506	2.08417e-05	0.000365043
Acad8	acyl-Coenzyme A dehydrogenase family, member 8	4143	0.741428	3.93916	2.0894e-05	0.000365627
Actn3	actinin alpha 3	2901	-4.11121	-1.14715	2.0911e-05	0.000365627
Gm37786		3225	-14.3402	7.37548	2.09744e-05	0.000366421
Mir2861	microRNA 2861	82	1.90626	0.00292261	2.10315e-05	0.000367103
Snrpf	small nuclear ribonucleoprotein polypeptide F	861	0.771576	5.46242	2.10613e-05	0.000367238
Ticam2	toll-like receptor adaptor molecule 2	5792	-0.875712	5.08576	2.10753e-05	0.000367238
Nxpe5	neurexophilin and PC-esterase domain family, member 5	4473	-1.33286	4.52748	2.12662e-05	0.000370246
Gm49730		1773	-2.12764	1.38804	2.12887e-05	0.000370287
Nenf	neuron derived neurotrophic factor	742	1.0959	3.98031	2.13049e-05	0.000370287
Galt	galactose-1-phosphate uridyl transferase	2471	0.7172	4.4796	2.16247e-05	0.000375524
Mien1	migration and invasion enhancer 1	747	0.820303	5.02965	2.17776e-05	0.000377575
Cbr1	carbonyl reductase 1	2554	0.815053	3.93728	2.178e-05	0.000377575
Gm43379		7726	-1.73771	0.444933	2.18095e-05	0.000377766
Ndufa8	NADH:ubiquinone oxidoreductase subunit A8	861	0.850073	5.43034	2.20064e-05	0.000380851
Xlr3b	X-linked lymphocyte-regulated 3B	3780	-2.99944	0.927164	2.21783e-05	0.00038323
Gm6485	predicted gene 6485	439	2.34256	0.100563	2.21815e-05	0.00038323
Scand1	SCAN domain-containing 1	803	1.14725	6.12228	2.22494e-05	0.000384076
Gm11449	60S ribosomal protein L29 pseudogene	476	-8.69811	1.11075	2.23302e-05	0.000385145
Gm26760	predicted gene, 26760	1619	-3.73014	-1.22855	2.26296e-05	0.000389977
1600029O15Rik	ribosomal protein L17 pseudogene	1809	-6.41696	3.01404	2.26863e-05	0.000390623
Fam241b	family with sequence similarity 241, member B	2981	2.56698	-0.729977	2.28508e-05	0.000393122
Gm21974		2037	0.931277	4.26362	2.30003e-05	0.000395361
Ccs	copper chaperone for superoxide dismutase	1782	0.813196	4.11737	2.30423e-05	0.000395747
Ascc1	activating signal cointegrator 1 complex subunit 1	2193	0.76156	4.29453	2.30727e-05	0.000395936
Ryr2	ryanodine receptor 2, cardiac	28790	-1.50527	3.51748	2.3165e-05	0.000397184
Hes5	hes family bHLH transcription factor 5	1363	-1.79025	0.880965	2.32519e-05	0.000398338
Gm11451	protein tyrosine phosphatase-like (proline instead of catalytic arginine), member a pseudogene	630	-10.0614	2.02226	2.34398e-05	0.000401219
Invs	inversin	11431	-0.669034	4.13476	2.38955e-05	0.000408675
Dapk3	death-associated protein kinase 3	2532	0.612439	5.14026	2.41794e-05	0.000413182
H2-Q3	histocompatibility 2, Q region locus 3	608	-11.0772	2.4906	2.42897e-05	0.00041472
Gm15860	predicted gene 15860	976	1.97505	4.08785	2.44433e-05	0.000416993
Gkap1	G kinase anchoring protein 1	5773	1.45919	2.18243	2.45352e-05	0.000418209
Cd244a	CD244 molecule A	4876	-0.777598	5.12774	2.46033e-05	0.000419018
ENSMUSG00002076089		66	-1.69356	1.20909	2.46431e-05	0.000419346
Lipg	lipase, endothelial	4715	2.2194	-0.374781	2.46906e-05	0.000419803
Cep68	centrosomal protein 68	5865	-0.69301	4.8587	2.47245e-05	0.000420027
Gm16008	predicted gene 16008	1324	0.829307	3.28113	2.48124e-05	0.000421169
Dio3os	deiodinase, iodothyronine type III, opposite strand	1683	-6.05431	-0.657207	2.5118e-05	0.000425957
Gm15232	predicted gene 15232	2318	-1.66097	0.643377	2.51364e-05	0.000425957
Gm12267	ribosomal protein S4, X-linked pseudogene	761	-16.8859	8.38598	2.52941e-05	0.000428272
Pomgnt2	protein O-linked mannose beta 1,4-N-acetylglucosaminyltransferase 2	2903	-2.91649	0.626588	2.55581e-05	0.000432383
Rbpjl	recombination signal binding protein for immunoglobulin kappa J region-like	5732	2.84843	-1.38715	2.58892e-05	0.00043762
Gm37969		3409	-7.88309	0.636405	2.59112e-05	0.000437629
Igkv4-56	immunoglobulin kappa chain variable 4-56	349	2.42781	-1.25394	2.63031e-05	0.000443879
Gm50196		1698	-6.33715	-0.76221	2.65908e-05	0.000448361
Itm2a	integral membrane protein 2A	1744	1.11527	2.71028	2.67495e-05	0.000450663
Gm4651	predicted gene 4651	2759	-13.2438	7.43666	2.70505e-05	0.000455266
Gm48627		1351	-8.27033	1.3149	2.70675e-05	0.000455266
Gm20650		198	0.906028	3.91789	2.70999e-05	0.000455435
Guca2b	guanylate cyclase activator 2b (retina)	870	-3.02649	-1.14199	2.72723e-05	0.000457955
Pnma1	paraneoplastic antigen MA1	2359	-2.71026	-0.88035	2.7487e-05	0.000461179
Mob2	MOB kinase activator 2	6248	0.671389	4.80431	2.75602e-05	0.000462026
Gm14277	Small nuclear ribonucleoprotein Sm D1 (snRNP core protein D1) (Sm-D1) (Sm-D autoantigen)	360	-8.26436	1.57138	2.76276e-05	0.000462774
1700025N21Rik	RIKEN cDNA 1700025N21 gene	686	-8.11098	3.05885	2.78004e-05	0.000465285
Imp3	IMP3, U3 small nucleolar ribonucleoprotein	924	0.83461	5.32476	2.80393e-05	0.000468898
Gata3	GATA binding protein 3	3978	0.7517	3.75146	2.81249e-05	0.000469775
Igkv4-53	immunoglobulin kappa variable 4-53	367	1.65055	4.56553	2.8138e-05	0.000469775
Tnfsf8	tumor necrosis factor (ligand) superfamily, member 8	3807	1.09208	4.12247	2.81703e-05	0.000469788
Stmn2	stathmin-like 2	5602	-18.9783	10.2808	2.81849e-05	0.000469788
Washc3	WASH complex subunit 3	4536	0.727526	4.49002	2.83192e-05	0.000471639
Smim40	small integral membrane protein 40	807	-1.71858	1.08773	2.85167e-05	0.000474539
Gm44226		1195	-1.07382	2.85121	2.87183e-05	0.000477503
Igkv6-32	immunoglobulin kappa variable 6-32	366	2.08902	5.27241	2.8971e-05	0.000481311
Phldb2	pleckstrin homology like domain, family B, member 2	7577	-7.46905	2.71136	2.89956e-05	0.000481326
Gm47003		1481	-0.9161	3.21871	2.92148e-05	0.00048457
Rbfaos	ribosome binding factor A, opposite strand	2708	0.825617	4.88523	2.95147e-05	0.000489145
Gm28417	predicted gene 28417	2409	0.996889	6.38061	2.98046e-05	0.000493547
Dzip3	DAZ interacting protein 3, zinc finger	9081	-1.14729	2.91906	3.01198e-05	0.000498362
Mvb12a	multivesicular body subunit 12A	3077	0.724008	5.06094	3.02192e-05	0.000499312
Msln	mesothelin	3064	-9.28444	0.608413	3.02507e-05	0.000499312
Gm10644	predicted gene 10644	2936	-1.22507	2.16748	3.02509e-05	0.000499312
Gm37126		883	-2.31699	1.10617	3.04142e-05	0.000501599
Zap70	zeta-chain (TCR) associated protein kinase	2992	0.817796	5.69061	3.04777e-05	0.00050224
Gm48375		1274	-15.7738	8.25875	3.06246e-05	0.000504251
Gm47167		534	-2.2466	-0.231184	3.06776e-05	0.000504717
Mir20a	microRNA 20a	107	-5.12951	-0.043739	3.09033e-05	0.000508019
Ighv1-47	immunoglobulin heavy variable 1-47	397	-1.76207	2.55716	3.09513e-05	0.000508397
Gm26912		1483	-7.36813	1.16128	3.11028e-05	0.000510473
Racgap1	Rac GTPase-activating protein 1	7079	0.876065	5.69216	3.11605e-05	0.000511007
6820431F20Rik	cadherin 11 pseudogene	5006	-1.59427	1.28826	3.12313e-05	0.000511422
Osmr	oncostatin M receptor	12113	-10.4154	1.72117	3.12361e-05	0.000511422
Ide	insulin degrading enzyme	7603	-0.8823	5.73564	3.12715e-05	0.00051159
Grip2	glutamate receptor interacting protein 2	9359	-2.43646	-0.0507011	3.14367e-05	0.000513878
Gm44130		3004	-8.98935	2.87757	3.14629e-05	0.000513895
Gm12186	poly(rC) binding protein 2 pseudogene	945	-7.69979	2.1368	3.17266e-05	0.000517786
Gm6065	peptidylprolyl isomerase A pseudogene 7_184.1	492	-13.1357	7.25238	3.19583e-05	0.000521148
Gm43514		424	-13.4642	5.97921	3.20854e-05	0.000522802
Sox5os3	SRY (sex determining region Y)-box 5, opposite strand 3	1240	-4.18112	-0.549358	3.21775e-05	0.000523645
Gys1	glycogen synthase 1, muscle	4789	0.738645	4.16207	3.21887e-05	0.000523645
4732440D04Rik	RIKEN cDNA 4732440D04 gene	5428	-1.82079	1.33156	3.22638e-05	0.000524448
Gm38342		2980	-1.75644	0.747865	3.23461e-05	0.000525365
Mkrn1-ps1	makorin, ring finger protein 1, pseudogene 1	1390	-14.9591	5.88552	3.25172e-05	0.000527724
Zbtb16	zinc finger and BTB domain containing 16	5283	-1.65232	2.69083	3.26779e-05	0.000529909
Trappc8	trafficking protein particle complex 8	12045	-0.974921	5.86308	3.27461e-05	0.000530591
Gm26749		1933	-2.15764	1.79536	3.31112e-05	0.000535717
Gm34150	predicted gene, 34150	332	-14.7774	7.47209	3.31173e-05	0.000535717
A730091E23Rik	RIKEN cDNA A730091E23 gene	3825	-9.97408	2.20172	3.31415e-05	0.000535717
Gm50254		631	-1.35741	1.88032	3.32184e-05	0.000536534
Spg11	SPG11, spatacsin vesicle trafficking associated	8042	-0.703843	5.07674	3.33824e-05	0.000538754
Pdzd8	PDZ domain containing 8	5982	-0.766675	5.29571	3.3494e-05	0.000540128
Gm6185	solute carrier family 9, member C2 pseudogene	3866	8.29927	0.8185	3.36158e-05	0.000541265
Kdm8	lysine (K)-specific demethylase 8	2389	-1.00402	2.38804	3.36178e-05	0.000541265
Rp2	retinitis pigmentosa 2 homolog	5141	-0.787399	5.14795	3.36992e-05	0.000541763
Trav9n-1	T cell receptor alpha variable 9N-1	339	-8.4027	1.56039	3.3702e-05	0.000541763
Lrrtm2	leucine rich repeat transmembrane neuronal 2	6022	-8.95777	3.94148	3.37568e-05	0.000542215
Gm14639	transformer 2 beta homolog pseudogene	866	-14.3534	5.32461	3.40039e-05	0.000545754
Mlxipl	MLX interacting protein-like	5538	-7.04928	7.01646	3.4182e-05	0.000548179
Clec3b	C-type lectin domain family 3, member b	992	2.60723	-1.27321	3.43638e-05	0.00055066
Tlr1	toll-like receptor 1	3346	-0.846311	5.88761	3.45373e-05	0.000553
Gm43769		4323	1.95008	0.109215	3.45642e-05	0.000553
Gm29093		409	-1.34864	1.26596	3.46424e-05	0.000553816
Gk5	glycerol kinase 5 (putative)	8493	-1.36626	1.77767	3.47402e-05	0.000554943
Ift43	intraflagellar transport 43	1651	1.95212	0.977294	3.49177e-05	0.00055734
Utp14b	UTP14B small subunit processome component	7679	-1.34137	2.14707	3.50881e-05	0.00055962
Cox7c	cytochrome c oxidase subunit 7C	1131	0.778329	5.62277	3.51704e-05	0.000560494
Zfp715	zinc finger protein 715	5119	-0.742556	4.41366	3.53256e-05	0.000562526
Mir7682	microRNA 7682	58	-4.36323	-0.996199	3.5357e-05	0.000562585
Plau	plasminogen activator, urokinase	2367	-1.13523	3.74661	3.55517e-05	0.000565242
Tspan3	tetraspanin 3	4274	0.761671	4.58275	3.5753e-05	0.000567998
Mrpl40	mitochondrial ribosomal protein L40	1761	0.646583	4.42595	3.61206e-05	0.00057339
Zkscan8	zinc finger with KRAB and SCAN domains 8	8902	-1.37688	3.26365	3.6173e-05	0.000573774
Fam210a	family with sequence similarity 210, member A	9813	-0.793577	4.36255	3.6455e-05	0.000577796
Med14	mediator complex subunit 14	8763	-0.838163	4.91141	3.66788e-05	0.000580891
Gpank1	G patch domain and ankyrin repeats 1	1879	0.834842	4.56919	3.67235e-05	0.000581146
Sidt1	SID1 transmembrane family, member 1	5623	0.858515	5.41108	3.71117e-05	0.000586832
Map3k2	mitogen-activated protein kinase kinase kinase 2	13950	-0.673809	5.27463	3.71637e-05	0.000587198
ENSMUSG00002076238		80	3.16043	-1.39564	3.7674e-05	0.000594799
Cabyr	calcium-binding tyrosine-(Y)-phosphorylation regulated (fibrousheathin 2)	2505	-2.77749	-0.430062	3.77759e-05	0.000595563
Galk1	galactokinase 1	1406	0.913238	3.98851	3.7781e-05	0.000595563
Gm23205	predicted gene, 23205	103	-5.65258	0.43634	3.81688e-05	0.000601211
Pet100	PET100 homolog	1788	0.933813	4.16194	3.84406e-05	0.000605023
Gm43916		967	-1.90871	0.785345	3.85174e-05	0.000605763
Zfp189	zinc finger protein 189	3006	-1.37384	2.06097	3.85696e-05	0.000606115
Mfsd13b	major facilitator superfamily domain containing 13B	1971	-8.99067	1.98013	3.89248e-05	0.000611224
4930430E12Rik	RIKEN cDNA 4930430E12 gene	1135	-7.63017	2.64046	3.98984e-05	0.000625962
Csrp1	cysteine and glycine-rich protein 1	1956	0.7624	5.75172	3.99448e-05	0.000625962
Gpr137b	G protein-coupled receptor 137B	5026	-0.955349	4.79882	3.99842e-05	0.000625962
ENSMUSG00002075421		128	-10.3601	3.21841	4.00282e-05	0.000625962
Gm572	predicted gene 572	1385	-7.54033	0.224718	4.00292e-05	0.000625962
Otud7b	OTU domain containing 7B	9181	-0.626642	5.57845	4.0048e-05	0.000625962
Mrps34	mitochondrial ribosomal protein S34	2064	0.698341	5.19646	4.01225e-05	0.000626645
Gm14322	predicted gene 14322	1254	-12.1691	5.31215	4.0183e-05	0.000627108
Rho	rhodopsin	6043	-7.78614	0.56863	4.03571e-05	0.000629341
Ighv6-5	immunoglobulin heavy variable V6-5	357	-4.11161	-1.27283	4.04117e-05	0.00062971
Atp5k	ATP synthase, H+ transporting, mitochondrial F1F0 complex, subunit E	616	0.854085	4.97588	4.05621e-05	0.00063157
Mt1	metallothionein 1	1246	1.36248	5.25351	4.06765e-05	0.000632531
Ntmt1	N-terminal Xaa-Pro-Lys N-methyltransferase 1	2798	0.930572	3.19673	4.06861e-05	0.000632531
Igkv1-110	immunoglobulin kappa variable 1-110	401	1.7088	7.00306	4.07718e-05	0.000633381
Mir6386	microRNA 6386	104	-7.46083	3.07111	4.09767e-05	0.000636077
Abca9	ATP-binding cassette, sub-family A (ABC1), member 9	8048	-1.46897	6.0862	4.12169e-05	0.000639318
Rnu2-10	U2 small nuclear RNA 10	191	-11.0316	2.55808	4.13727e-05	0.000641245
Tymp	thymidine phosphorylase	2037	0.720334	4.18114	4.14486e-05	0.000641932
Zfp873	zinc finger protein 873	3179	-1.30078	2.20502	4.15115e-05	0.000642417
Glrx5	glutaredoxin 5	3682	0.74223	4.77367	4.16176e-05	0.000643569
Zfp112	zinc finger protein 112	5543	-1.8859	0.248085	4.16635e-05	0.000643789
Eln	elastin	8098	-10.2961	1.44999	4.17441e-05	0.000644546
Il17d	interleukin 17D	1274	-10.1686	3.07761	4.18443e-05	0.000645602
Uqcrq	ubiquinol-cytochrome c reductase, complex III subunit VII	1831	0.825655	5.471	4.23933e-05	0.000653577
Ubac1	ubiquitin associated domain containing 1	2632	0.608367	4.7621	4.25833e-05	0.000656009
Vps18	VPS18 CORVET/HOPS core subunit	4786	-0.583117	5.27733	4.27071e-05	0.000657418
Gm12112		231	-9.10646	1.54077	4.27494e-05	0.00065757
Odaph	odontogenesis associated phosphoprotein	3506	-4.43857	-1.05421	4.36952e-05	0.000671611
Kansl1l	KAT8 regulatory NSL complex subunit 1-like	6664	-0.820378	3.44447	4.40848e-05	0.000676924
Gm16341	predicted gene 16341	377	-1.70127	0.100935	4.41074e-05	0.000676924
Gm44752		3305	-7.88364	2.09473	4.42328e-05	0.000678337
Gm15937	heat shock protein 90, alpha (cytosolic), class A member 1 pseudogene	1235	8.27064	0.383111	4.46671e-05	0.00068448
Rnpc3	RNA-binding region (RNP1, RRM) containing 3	6627	-0.855869	3.38672	4.48575e-05	0.00068688
2610005L07Rik	cadherin 11 pseudogene	4163	-1.47875	1.48039	4.4956e-05	0.000687871
Gm37033		7350	2.73758	1.26643	4.5022e-05	0.000688329
ENSMUSG00002075544		66	-5.55566	1.61488	4.50536e-05	0.000688329
Rpl10-ps6	ribosomal protein L10, pseudogene 6	642	-9.0782	3.49741	4.51215e-05	0.000688848
Rnf186	ring finger protein 186	1254	-7.28118	0.810464	4.51757e-05	0.000689159
Arhgap29	Rho GTPase activating protein 29	8815	-1.37477	3.79411	4.52118e-05	0.000689192
Trav14-3	T cell receptor alpha variable 14-3	384	1.984	-0.257787	4.54537e-05	0.000692361
Vdr	vitamin D (1,25-dihydroxyvitamin D3) receptor	5650	1.86517	1.61055	4.56634e-05	0.000695035
Dcaf17	DDB1 and CUL4 associated factor 17	9806	-0.704908	3.91623	4.59079e-05	0.000698232
4930519L02Rik	RIKEN cDNA 4930519L02 gene	891	-2.92289	-1.36065	4.60218e-05	0.000699441
Serpinb1b	serine (or cysteine) peptidase inhibitor, clade B, member 1b	1926	-2.67295	1.90634	4.61728e-05	0.000701213
Gm4852	DnaJ (Hsp40) homolog, subfamily B, member 6 pseudogene	729	8.64521	-0.1142	4.63619e-05	0.000703559
Ear6	eosinophil-associated, ribonuclease A family, member 6	945	3.80076	1.62991	4.65533e-05	0.000705937
Spata6l	spermatogenesis associated 6 like	5420	1.97065	0.190723	4.68785e-05	0.000710338
Gm15483	predicted gene 15483	456	2.79115	-1.40288	4.71002e-05	0.000713167
Gm14127	methyltransferase-like protein 23	678	-7.8253	2.20143	4.71734e-05	0.000713744
Gm2253	ribosomal protein L28 pseudogene	414	-6.61482	11.1154	4.73507e-05	0.000715893
Gm10145	predicted gene 10145	462	-8.4817	1.44373	4.76007e-05	0.000719138
Gm49343		753	-2.3635	0.698085	4.77346e-05	0.000720127
Gm43143		2023	2.49957	-0.873154	4.7737e-05	0.000720127
Gm4217	glyceraldehyde-3-phosphate dehydrogenase pseudogene	1002	-7.25184	1.18519	4.80602e-05	0.000724465
Gmnn	geminin	1465	0.855972	4.05073	4.83418e-05	0.00072817
Mcpt1	mast cell protease 1	1014	-4.28665	-0.520945	4.84986e-05	0.000729991
Cep295	centrosomal protein 295	16238	-0.700924	4.89734	4.85395e-05	0.000730067
Smox	spermine oxidase	3894	0.839569	4.19234	4.85796e-05	0.00073013
Zfp790	zinc finger protein 790	3658	-0.747926	3.5966	4.8743e-05	0.000732045
Rnf138	ring finger protein 138	8138	0.600919	4.65045	4.87844e-05	0.000732126
Fcgrt	Fc fragment of IgG receptor and transporter	2102	1.2633	7.0872	4.88421e-05	0.000732452
Dync2li1	dynein cytoplasmic 2 light intermediate chain 1	1869	1.92408	0.128141	4.95775e-05	0.000742931
Bank1	B cell scaffold protein with ankyrin repeats 1	7486	-1.13123	7.49906	4.9807e-05	0.000745649
Gm43068		1273	-3.73287	-0.649926	4.98321e-05	0.000745649
Gucy1b2	guanylate cyclase 1, soluble, beta 2	2745	-9.11543	2.26387	5.00375e-05	0.00074817
Ndufa3	NADH:ubiquinone oxidoreductase subunit A3	1022	0.880064	5.51549	5.02617e-05	0.000750972
Gm36995		5727	0.701128	5.1806	5.03144e-05	0.000751207
Gm10244	predicted gene 10244	1141	0.907652	3.27094	5.04062e-05	0.000752025
Gm42620		630	-12.3181	8.23715	5.04645e-05	0.000752343
Pmm1	phosphomannomutase 1	2866	1.02055	3.43629	5.12868e-05	0.000764043
Hspe1-ps3	heat shock protein 1 (chaperonin 10), pseudogene 3	277	-7.98106	2.50468	5.14367e-05	0.000765715
Gm37349		624	-6.9773	0.125127	5.17678e-05	0.000769784
Gm46620	predicted gene, 46620	1875	-1.23446	2.24428	5.17858e-05	0.000769784
Ighv7-3	immunoglobulin heavy variable 7-3	361	-1.98609	5.05697	5.20899e-05	0.000773739
H3f4	H3.4 histone	766	-8.11833	1.54174	5.24874e-05	0.000779074
Mir5121	microRNA 5121	74	1.17023	7.91028	5.25767e-05	0.000779787
Sv2c	synaptic vesicle glycoprotein 2c	9700	2.07401	-0.83931	5.26121e-05	0.000779787
Gm26549		1207	-2.34092	-0.8054	5.28268e-05	0.000782398
Gm7418	ribosomal protein L7A pseudogene	801	-8.95736	3.12452	5.28962e-05	0.000782856
Akt3	thymoma viral proto-oncogene 3	5124	-0.695668	5.31473	5.36936e-05	0.000794079
Gm16409	ribosomal protein S6 pseudogene	747	2.20532	-0.841808	5.40073e-05	0.00079765
Gm44081		643	-4.32976	-0.585233	5.40135e-05	0.00079765
Gm13572	predicted gene 13572	559	-7.14595	3.04482	5.41784e-05	0.000799504
Hsf5	heat shock transcription factor family member 5	4158	10.1216	3.04296	5.46638e-05	0.000806084
Gvin-ps6	GTPase, very large interferon inducible, pseudogene 6	6622	-2.13249	3.03759	5.47185e-05	0.000806305
Gm45605		4269	-6.62333	1.52691	5.48404e-05	0.000807516
Ptgis	prostaglandin I2 (prostacyclin) synthase	2567	1.60763	6.87586	5.49835e-05	0.000808484
Dpm3	dolichyl-phosphate mannosyltransferase polypeptide 3	919	0.85115	3.91679	5.50167e-05	0.000808484
Aebp1	AE binding protein 1	4058	-2.32338	-0.502573	5.50254e-05	0.000808484
Syne3	spectrin repeat containing, nuclear envelope family member 3	5548	-1.1209	4.72279	5.51992e-05	0.000810452
Zfp275	zinc finger protein 275	6745	-0.788359	4.20189	5.53969e-05	0.00081258
Lynx1	Ly6/neurotoxin 1	4662	-0.756013	4.57423	5.54241e-05	0.00081258
E2f1	E2F transcription factor 1	3154	0.767908	4.05365	5.57064e-05	0.000816131
Tmem256	transmembrane protein 256	1105	0.869442	4.19325	5.57835e-05	0.000816672
Ccdc149	coiled-coil domain containing 149	3328	8.27144	0.916579	5.6186e-05	0.000821972
Gm44053		929	-2.34593	-0.454605	5.66002e-05	0.000827436
Hsd17b10	hydroxysteroid (17-beta) dehydrogenase 10	1298	0.68882	4.57335	5.67137e-05	0.000828242
SNORA74		266	-5.62938	-0.265981	5.67367e-05	0.000828242
Scfd2	Sec1 family domain containing 2	8196	0.803171	3.70227	5.68451e-05	0.000829229
Gm9887	predicted gene 9887	1985	0.821648	4.4884	5.69133e-05	0.000829628
Mindy2	MINDY lysine 48 deubiquitinase 2	8600	-0.744501	5.78435	5.69874e-05	0.000830114
Psmd10	proteasome (prosome, macropain) 26S subunit, non-ATPase, 10	1469	0.699443	4.17755	5.70368e-05	0.000830238
B230207O21Rik	RIKEN cDNA B230207O21 gene	321	1.58529	0.369746	5.71071e-05	0.000830667
Gask1b	golgi associated kinase 1B	9598	-2.70889	1.89493	5.75519e-05	0.000836266
Zfp808	zinc finger protein 808	4724	-2.19772	0.397112	5.75742e-05	0.000836266
Nup160	nucleoporin 160	8761	-0.758872	5.10226	5.76725e-05	0.00083674
Gm43058		625	-4.93089	-1.04456	5.76892e-05	0.00083674
Gm49359		1631	-1.27071	2.70609	5.8115e-05	0.000842315
Fastkd5	FAST kinase domains 5	3015	-0.878522	3.16777	5.82731e-05	0.000843702
Sacm1l	SAC1 suppressor of actin mutations 1-like (yeast)	3738	-0.640439	5.08581	5.82936e-05	0.000843702
Nt5m	5',3'-nucleotidase, mitochondrial	3361	0.719472	3.74092	5.85985e-05	0.00084751
Gm5561	ribosomal protein L29 pseudogene	480	-2.38702	-0.333195	5.8667e-05	0.000847804
Gm43682		2090	-1.70173	1.50678	5.87022e-05	0.000847804
ENSMUSG00002075796		82	-15.9518	7.53385	5.89086e-05	0.000850181
Gm28941		1017	8.3125	1.85998	5.91777e-05	0.00085346
Pop5	processing of precursor 5, ribonuclease P/MRP family (S. cerevisiae)	2296	0.663899	4.58751	5.94274e-05	0.000856454
Pdlim4	PDZ and LIM domain 4	2560	1.05862	4.1096	5.9751e-05	0.000860507
Dbndd2	dysbindin (dystrobrevin binding protein 1) domain containing 2	4389	1.1381	3.49733	6.03357e-05	0.000868313
Fzd1	frizzled class receptor 1	4197	-1.75307	4.22301	6.11726e-05	0.000879734
Itm2c	integral membrane protein 2C	2491	0.980443	7.17258	6.15092e-05	0.00088395
Gm12630	ribosomal protein L7A pseudogene	784	-8.81635	1.70127	6.16402e-05	0.000884885
1700056E22Rik	RIKEN cDNA 1700056E22 gene	1272	1.58246	0.880525	6.16612e-05	0.000884885
Fgf23	fibroblast growth factor 23	1814	16.0843	7.34143	6.18808e-05	0.000887408
Gm48372		2415	-8.22534	4.19406	6.23542e-05	0.000893567
Gm12999		485	0.82209	4.86989	6.37699e-05	0.000913212
Gm29340	predicted gene 29340	3854	-9.4091	2.45276	6.38397e-05	0.000913495
Casp8ap2	caspase 8 associated protein 2	6826	-0.734071	4.66178	6.39182e-05	0.000913495
Gm10297	G kinase anchoring protein 1 pseudogene	651	7.0152	0.874995	6.39244e-05	0.000913495
Pot1b	protection of telomeres 1B	5268	-0.76834	5.09112	6.40996e-05	0.000915354
Il5ra	interleukin 5 receptor, alpha	3575	-1.1305	4.65562	6.50162e-05	0.000927793
Gm20531		1373	-0.863207	5.72271	6.52529e-05	0.000930518
Myl4	myosin, light polypeptide 4	4637	1.05596	2.65591	6.53357e-05	0.000931037
Gm48342		1899	-1.04994	2.91268	6.53809e-05	0.000931037
Gm17473	predicted gene, 17473	4069	-4.0428	-1.22217	6.56307e-05	0.00093394
Drd5	dopamine receptor D5	3152	-4.48606	-0.906353	6.58734e-05	0.000936738
Klf11	Kruppel-like factor 11	4340	0.713226	4.69366	6.62249e-05	0.000941078
Romo1	reactive oxygen species modulator 1	747	0.775809	4.60142	6.63982e-05	0.000942411
Gm37397		2842	-2.39133	-0.38915	6.64113e-05	0.000942411
Bbln	bublin coiled coil protein	2694	0.706911	5.3168	6.66124e-05	0.000944605
Gm43388		1225	-1.32203	2.6299	6.68168e-05	0.000946843
1520401A03Rik	RIKEN cDNA 1520401A03 gene	4111	-10.4686	3.0402	6.70944e-05	0.000950115
Me1	malic enzyme 1, NADP(+)-dependent, cytosolic	3848	-8.58661	2.89863	6.7249e-05	0.000951642
Rps19-ps2	ribosomal protein S19, pseudogene 2	438	-1.88387	0.187511	6.74896e-05	0.000954382
Gzmb	granzyme B	1436	-1.29421	4.44612	6.7714e-05	0.00095689
Rcan1	regulator of calcineurin 1	3085	0.705085	3.7975	6.77948e-05	0.000957366
Gm35551	predicted gene, 35551	1067	2.1511	1.79389	6.79822e-05	0.000959346
Acer1	alkaline ceramidase 1	2429	-8.28305	2.67978	6.80659e-05	0.000959861
Rpl41	ribosomal protein L41	1168	1.15542	8.96597	6.83346e-05	0.000962895
Cdc73	cell division cycle 73, Paf1/RNA polymerase II complex component	17613	-0.659563	4.85422	6.83942e-05	0.000962895
Ccdc50-ps	Ccdc50 retrotransposed pseudogene	941	-14.2456	7.27484	6.84388e-05	0.000962895
Gm10766	predicted gene 10766	606	-8.78792	1.98887	6.84704e-05	0.000962895
Klkb1	kallikrein B, plasma 1	5249	-6.61918	0.579246	6.8788e-05	0.000966693
Stpg4	sperm tail PG rich repeat containing 4	1208	-6.7274	1.94533	6.9092e-05	0.000970294
Mrpl15	mitochondrial ribosomal protein L15	8487	0.589347	4.87269	6.9191e-05	0.000971013
Mir7237	microRNA 7237	63	-6.9511	0.0935505	6.92681e-05	0.000971426
Steep1	STING1 ER exit protein 1	7424	-0.626258	4.43831	6.95794e-05	0.000975118
Tmem168	transmembrane protein 168	5825	-0.629972	5.0946	6.96294e-05	0.000975148
Slc25a2	solute carrier family 25 (mitochondrial carrier, ornithine transporter) member 2	1346	-2.42529	-0.916738	6.9688e-05	0.000975296
4933422A05Rik	RIKEN cDNA 4933422A05 gene	1356	-7.282	1.75251	6.98057e-05	0.000976271
Ormdl3	ORM1-like 3 (S. cerevisiae)	2184	0.692208	5.02623	7.01592e-05	0.000980542
Mttp	microsomal triglyceride transfer protein	6206	-1.5182	1.18721	7.04035e-05	0.000982814
Ap1s1	adaptor protein complex AP-1, sigma 1	2198	0.73289	5.35738	7.04185e-05	0.000982814
Ptpn18	protein tyrosine phosphatase, non-receptor type 18	6492	1.00093	6.91919	7.07506e-05	0.000986772
4930517G19Rik	RIKEN cDNA 4930517G19 gene	1676	-8.4867	2.37657	7.1194e-05	0.000992276
Gm42856		2852	-10.5966	2.85185	7.13958e-05	0.000994406
Gm7722	ribosomal protein SA pseudogene	741	6.79114	-0.173221	7.21992e-05	0.00100491
Yif1a	Yip1 interacting factor homolog A (S. cerevisiae)	1889	0.719246	4.05778	7.26784e-05	0.00101089
Adgrf3	adhesion G protein-coupled receptor F3	3285	8.45276	3.00584	7.30149e-05	0.00101487
Rapgef3os1		483	-2.42485	-1.02248	7.32248e-05	0.00101666
Ifi209	interferon activated gene 209	3547	-0.948164	7.12976	7.32437e-05	0.00101666
Ubr1	ubiquitin protein ligase E3 component n-recognin 1	9889	-0.68353	5.22292	7.33442e-05	0.00101736
Gm44401		2375	-2.62127	-0.631168	7.34877e-05	0.00101866
A830082N09Rik	RIKEN cDNA A830082N09 gene	7840	-2.49504	1.21321	7.35566e-05	0.00101892
Rpl27-ps3	ribosomal protein L27, pseudogene 3	411	-10.5018	3.81833	7.36726e-05	0.00101983
ENSMUSG00002074924		102	-5.67551	-0.18338	7.38228e-05	0.00102122
R3hcc1	R3H domain and coiled-coil containing 1	2766	0.854551	3.49193	7.38885e-05	0.00102143
Zfp108	zinc finger protein 108	2721	-6.2838	0.205711	7.40858e-05	0.00102267
Gm16741		1818	-6.83317	0.688473	7.4088e-05	0.00102267
Gm43329		3232	-8.68236	2.96435	7.41291e-05	0.00102267
Gpx4	glutathione peroxidase 4	1724	0.91886	6.69324	7.42183e-05	0.00102321
Zfp120	zinc finger protein 120	4376	-0.702542	4.14694	7.45309e-05	0.00102682
Fgfr1	fibroblast growth factor receptor 1	9875	1.23695	8.34411	7.48899e-05	0.00103107
Mir7652	microRNA 7652	56	-2.22283	-0.644867	7.55779e-05	0.00103983
Cnn3	calponin 3, acidic	3037	-0.870723	5.80337	7.57724e-05	0.00104181
Heg1	heart development protein with EGF-like domains 1	12728	-0.905695	5.7991	7.64964e-05	0.00105105
H2bu2	H2B.U histone 2	614	1.51877	0.947947	7.66851e-05	0.00105293
Grik5	glutamate receptor, ionotropic, kainate 5 (gamma 2)	5168	0.996391	2.86052	7.68849e-05	0.00105492
Zfp52	zinc finger protein 52	3164	-1.0771	3.87562	7.69339e-05	0.00105492
2200002D01Rik	RIKEN cDNA 2200002D01 gene	1564	1.17946	2.75499	7.7209e-05	0.00105798
Gm15354	predicted gene 15354	1772	-1.48935	1.07099	7.78745e-05	0.00106638
Zfp595	zinc finger protein 595	5440	-1.01351	2.99096	7.81113e-05	0.00106891
Zfp712	zinc finger protein 712	3968	-1.33222	1.75215	7.82684e-05	0.00107034
Rpl19-ps11	ribosomal protein L19, pseudogene 11	591	0.936362	3.33844	7.86707e-05	0.00107511
Kcnj14	potassium inwardly-rectifying channel, subfamily J, member 14	2717	-9.86639	3.32306	7.91246e-05	0.00108059
Atad2b	ATPase family, AAA domain containing 2B	15110	-0.729866	5.32473	7.9184e-05	0.00108068
Gm3604	predicted gene 3604	2310	-2.57792	0.0231967	7.97162e-05	0.00108721
Gm50037		151	1.00341	3.32976	7.98012e-05	0.00108764
Gm27241		794	-1.58648	2.19586	8.01023e-05	0.00109101
Snord2	small nucleolar RNA, C/D box 2	69	-1.71595	1.47351	8.04653e-05	0.00109473
Apba3	amyloid beta (A4) precursor protein-binding, family A, member 3	2890	0.59245	4.56548	8.04831e-05	0.00109473
Ndufs5	NADH:ubiquinone oxidoreductase core subunit S5	860	0.863936	3.59415	8.10516e-05	0.00110141
4921515L22Rik	RIKEN cDNA 4921515L22 gene	1537	-10.0937	10.2125	8.10824e-05	0.00110141
Pard6b	par-6 family cell polarity regulator beta	3399	-1.24702	1.19327	8.20542e-05	0.00111387
Scd4	stearoyl-coenzyme A desaturase 4	3768	-2.39042	-1.06491	8.24949e-05	0.0011191
Insrr	insulin receptor-related receptor	5714	1.91281	0.144616	8.26769e-05	0.00112082
Gm47147		1459	-3.97086	-1.30968	8.27985e-05	0.00112172
Tafa3	TAFA chemokine like family member 3	4484	1.64567	0.163665	8.31004e-05	0.00112432
Pxmp2	peroxisomal membrane protein 2	1200	1.57161	0.575857	8.31275e-05	0.00112432
Gm10481	glyceraldehyde-3-phosphate dehydrogenase pseudogene	1002	-7.55005	2.19551	8.31563e-05	0.00112432
Bicdl1	BICD family like cargo adaptor 1	6157	0.670551	4.21273	8.6631e-05	0.00117053
Penk	preproenkephalin	1634	2.70301	2.53383	8.67318e-05	0.00117111
Xpo4	exportin 4	10731	-0.663084	4.73335	8.69196e-05	0.00117287
Spata9	spermatogenesis associated 9	1677	-8.45028	3.15031	8.74491e-05	0.00117923
Dusp8	dual specificity phosphatase 8	4870	2.66159	-0.187642	8.77034e-05	0.00118187
Cfb	complement factor B	2825	-1.58228	8.93661	8.80083e-05	0.0011852
Lyrm4	LYR motif containing 4	2086	0.953256	2.75803	8.88501e-05	0.00119574
D930028M14Rik	RIKEN cDNA D930028M14 gene	1071	1.79188	0.0333948	8.89151e-05	0.00119583
Ms4a6c	membrane-spanning 4-domains, subfamily A, member 6C	2050	-1.00751	6.04543	8.90174e-05	0.00119641
Rep15	RAB15 effector protein	1662	7.85956	0.563901	8.91841e-05	0.00119786
Slfn14	schlafen 14	3706	-9.9109	3.67463	8.94105e-05	0.00120011
Tex264	testis expressed gene 264	2874	0.561302	4.96794	8.95504e-05	0.00120119
Tmem144	transmembrane protein 144	3487	-1.87067	0.409109	8.99407e-05	0.00120523
Sorcs2	sortilin-related VPS10 domain containing receptor 2	8802	1.01749	4.13186	8.99949e-05	0.00120523
C030015A19Rik	RIKEN cDNA C030015A19 gene	2551	-1.71185	0.489673	9.00291e-05	0.00120523
Gm6087	tera pseudogene	663	-9.8272	2.10701	9.02194e-05	0.00120698
Nrn1	neuritin 1	2249	1.62426	1.34715	9.06004e-05	0.00121128
Rab11fip2	RAB11 family interacting protein 2 (class I)	6080	-0.912448	3.1882	9.1754e-05	0.0012259
Igkv4-75	immunoglobulin kappa chain variable 4-75	359	-7.3344	2.09614	9.18278e-05	0.00122608
Zkscan1	zinc finger with KRAB and SCAN domains 1	8541	-0.69208	4.1237	9.21748e-05	0.00122991
Efemp2	epidermal growth factor-containing fibulin-like extracellular matrix protein 2	3788	1.53639	2.37079	9.23248e-05	0.0012311
Fbxo2	F-box protein 2	1288	-7.94488	1.4222	9.26928e-05	0.00123478
Slc27a4	solute carrier family 27 (fatty acid transporter), member 4	4412	0.692436	4.90032	9.27222e-05	0.00123478
Gm22063	predicted gene, 22063	107	-13.7675	5.86567	9.30064e-05	0.00123775
4930592A05Rik	RIKEN cDNA 4930592A05 gene	1006	1.31513	3.52681	9.32935e-05	0.00124076
Hal	histidine ammonia lyase	5549	-1.82967	5.35022	9.36729e-05	0.00124499
Ndufa7	NADH:ubiquinone oxidoreductase subunit A7	1828	0.744053	5.50747	9.40888e-05	0.0012497
Gm25939	predicted gene, 25939	191	-9.18344	3.67657	9.43272e-05	0.00125189
Ccr8	chemokine (C-C motif) receptor 8	1175	1.62592	0.689077	9.43855e-05	0.00125189
Gm49189		525	-3.85637	-1.58018	9.44382e-05	0.00125189
Gm9923	Hbs1-like pseudogene	1836	-9.62175	3.35264	9.45855e-05	0.00125303
Gm49512		344	2.88073	-0.940716	9.52129e-05	0.00126018
Zscan2	zinc finger and SCAN domain containing 2	2994	0.868524	2.67835	9.52498e-05	0.00126018
Rpl7a-ps5	ribosomal protein L7A, pseudogene 5	792	-2.34108	0.352952	9.53233e-05	0.00126034
Gm15682	predicted gene 15682	483	-7.82999	2.17115	9.53877e-05	0.00126037
ENSMUSG00002076317		77	-2.61657	-0.576592	9.55154e-05	0.00126124
B930095G15Rik	RIKEN cDNA B930095G15 gene	4715	2.0257	-0.265248	9.57653e-05	0.00126372
Gm37004	predicted gene, 37004	683	1.81326	-0.187624	9.5893e-05	0.00126458
Prdx2	peroxiredoxin 2	3050	0.853668	6.53887	9.64507e-05	0.00127111
Gm15621	peptidylprolyl isomerase A pseudogene	364	-4.72482	-1.14738	9.74351e-05	0.00128325
1810037I17Rik	RIKEN cDNA 1810037I17 gene	1160	0.783744	5.00212	9.78495e-05	0.00128788
Gm15911		809	-1.50723	1.22353	9.80961e-05	0.00129029
Ppp1r14b	protein phosphatase 1, regulatory inhibitor subunit 14B	1526	0.660332	5.34985	9.86077e-05	0.00129618
Gm35025	predicted gene, 35025	1126	-12.8723	6.50364	9.91738e-05	0.00130278
Tcf24	transcription factor 24	4193	-4.84318	4.31524	9.92966e-05	0.00130355
Gm26704	predicted gene, 26704	2901	-9.84407	7.29944	9.9618e-05	0.00130692
Tspan31	tetraspanin 31	2193	0.611056	5.49866	0.000100737	0.00132075
Mad2l2	MAD2 mitotic arrest deficient-like 2	2622	0.728283	3.72742	0.000101624	0.00133152
Lrig3	leucine-rich repeats and immunoglobulin-like domains 3	8347	-2.09977	0.823552	0.000101823	0.00133327
Arhgap44	Rho GTPase activating protein 44	5819	2.98082	-1.25458	0.000102032	0.00133514
Cttnbp2nl	CTTNBP2 N-terminal like	8138	-1.23893	3.76429	0.000102733	0.00134262
Rpl9-ps1	ribosomal protein L9, pseudogene 1	576	-9.28914	1.68522	0.000102735	0.00134262
Gm26587		989	-2.10498	0.255362	0.000103033	0.00134565
Zfp113	zinc finger protein 113	6754	-0.975553	2.94678	0.000103425	0.0013499
Bex3	brain expressed X-linked 3	973	0.933925	3.71092	0.000103597	0.00135128
Rnf7	ring finger protein 7	1328	0.64039	5.06616	0.000104036	0.00135613
Rims3	regulating synaptic membrane exocytosis 3	7972	1.06932	3.56367	0.000104228	0.00135773
A730082K24Rik	RIKEN cDNA A730082K24 gene	2400	-16.3291	8.17059	0.000104292	0.00135773
Pttg1	pituitary tumor-transforming gene 1	2000	0.686826	4.5455	0.000104684	0.00136196
Gcm2	glial cells missing homolog 2	3304	-2.33989	0.654947	0.000104901	0.00136392
Zfp493	zinc finger protein 493	4792	-2.12027	0.904847	0.000105932	0.00137644
Rnf217	ring finger protein 217	11013	-2.0366	0.761345	0.000106325	0.00138067
Gm8730	ribosomal protein, large, P0 pseudogene	954	1.26151	2.61138	0.000106685	0.00138446
Gm15629		476	-0.885162	4.65197	0.000106818	0.00138529
Ogfod2	2-oxoglutarate and iron-dependent oxygenase domain containing 2	2260	0.750891	4.05403	0.000107368	0.00139077
Ctif	CBP80/20-dependent translation initiation factor	6358	1.33644	1.89563	0.000107377	0.00139077
Slc12a6	solute carrier family 12, member 6	10165	-0.968502	7.44536	0.000107692	0.00139396
Rpl36al	ribosomal protein L36A-like	1353	0.916151	6.52562	0.000107806	0.00139455
Gm49579		1103	-7.64434	0.124962	0.000108748	0.00140584
Mrpl14	mitochondrial ribosomal protein L14	949	0.893999	3.54605	0.000108829	0.00140599
Gm2044	predicted gene 2044	911	-7.42495	2.3357	0.000108964	0.00140603
H2-Q7	histocompatibility 2, Q region locus 7	4265	0.922984	6.7763	0.00010897	0.00140603
Gm43294		2490	7.52167	0.744364	0.000109225	0.00140843
Tubgcp5	tubulin, gamma complex associated protein 5	8934	-0.657547	4.07584	0.000110332	0.0014218
Hectd2os	Hectd2, opposite strand	3977	1.72714	0.615895	0.000110444	0.00142234
Gm47015		2709	1.09598	2.3503	0.000110648	0.00142407
Tmem198	transmembrane protein 198	2504	1.26149	1.27721	0.000110742	0.00142438
Gm11518		411	-7.37607	1.70836	0.000111318	0.00143012
H2ac10	H2A clustered histone 10	399	-9.36448	2.20272	0.000111329	0.00143012
Pebp1	phosphatidylethanolamine binding protein 1	1768	0.685223	5.5363	0.000112442	0.00144351
Cnbd2	cyclic nucleotide binding domain containing 2	3879	0.83944	5.45515	0.000112903	0.0014485
B230219D22Rik	RIKEN cDNA B230219D22 gene	4652	-0.858486	5.46905	0.000113087	0.00144971
Gabarapl2	gamma-aminobutyric acid (GABA) A receptor-associated protein-like 2	2325	0.640898	4.76496	0.000113139	0.00144971
Ing2	inhibitor of growth family, member 2	3019	0.785107	4.38912	0.000113238	0.00145006
Padi6	peptidyl arginine deiminase, type VI	2532	-5.71506	2.6131	0.000113388	0.00145107
Trim21	tripartite motif-containing 21	3714	-0.637739	4.91249	0.000114142	0.00145901
Nacad	NAC alpha domain containing	4892	-1.44318	1.78187	0.000114152	0.00145901
Rps15a-ps3	ribosomal protein S15A, pseudogene 3	395	1.86909	-0.286119	0.000114353	0.00146066
Trbj1-7	T cell receptor beta joining 1-7	46	-1.97739	-0.486415	0.000114487	0.00146145
Gm43482		1861	-7.57516	0.313571	0.000114815	0.00146472
Adamts9	a disintegrin-like and metallopeptidase (reprolysin type) with thrombospondin type 1 motif, 9	15048	7.22409	-0.305523	0.000115157	0.00146816
Dhx34	DEAH (Asp-Glu-Ala-His) box polypeptide 34	4596	-0.655269	4.86872	0.000115516	0.00147159
Gm22772	predicted gene, 22772	121	-9.82541	1.28824	0.000115571	0.00147159
Bcas3	BCAS3 microtubule associated cell migration factor	6085	0.654726	4.46373	0.000115981	0.00147588
Gm48719		361	0.852149	4.34441	0.000116282	0.0014779
H2-Pa	histocompatibility 2, P region alpha locus	697	-3.00777	0.330819	0.0001163	0.0014779
Tubb6	tubulin, beta 6 class V	2437	-0.887174	5.93006	0.000116357	0.0014779
Fdx2	ferredoxin 2	1423	0.753895	4.1338	0.000116491	0.00147868
Rasa2	RAS p21 protein activator 2	15856	-0.627641	4.79064	0.000117192	0.00148666
Klrg1	killer cell lectin-like receptor subfamily G, member 1	1414	1.10398	2.9195	0.000118091	0.00149711
Elof1	ELF1 homolog, elongation factor 1	1702	0.638046	4.27669	0.000119123	0.00150927
Igkv2-109	immunoglobulin kappa variable 2-109	374	1.79655	5.00547	0.000119282	0.00151033
Gm15880	predicted gene 15880	2884	-2.09804	1.58837	0.000119852	0.00151635
Gm10029	predicted gene 10029	330	-8.66834	3.28772	0.000119972	0.00151635
Gm47572		3361	-2.18023	0.583968	0.000119981	0.00151635
Pfdn1	prefoldin 1	1109	0.685563	4.64656	0.000120231	0.00151857
Gm16213		639	-5.86467	-0.145637	0.000120371	0.0015194
Sertad1	SERTA domain containing 1	1344	0.813866	4.82429	0.000120522	0.00152036
Zfp72	zinc finger protein 72	4157	-2.61721	0.699926	0.000121576	0.0015327
Gm43815		990	-6.65897	1.8022	0.000121931	0.00153623
Ighv7-1	immunoglobulin heavy variable 7-1	363	-1.77385	3.39734	0.000122462	0.00154108
Ier5l	immediate early response 5-like	2683	1.33176	2.15289	0.00012252	0.00154108
Bach2it1	BTB and CNC homology 2, intronic transcript 1	481	1.5988	0.333763	0.000122544	0.00154108
1700012B07Rik	RIKEN cDNA 1700012B07 gene	2177	14.2599	8.14776	0.000123021	0.00154613
Gm8971	predicted gene 8971	349	-7.35807	1.70997	0.00012311	0.00154629
9430037O13Rik	RIKEN cDNA 9430037O13 gene	1008	-9.79444	3.52856	0.000123464	0.00154978
Rnaseh2a	ribonuclease H2, large subunit	3509	0.578436	5.22842	0.000123648	0.00155113
Gm10653	ribsomal protein S2 pseudogene	1347	1.13382	2.6044	0.000123879	0.00155306
Gm34866	predicted gene, 34866	515	-9.06886	2.41702	0.000124218	0.00155636
Gm42846		514	0.632434	5.05244	0.000124678	0.00156117
Gm35520	predicted gene, 35520	784	-6.22807	0.658385	0.00012481	0.00156185
Gm36839	predicted gene, 36839	2093	-8.04429	1.10023	0.000126622	0.00158356
Zswim1	zinc finger SWIM-type containing 1	2781	0.76659	3.3224	0.00012687	0.00158513
Gm38057		3203	-7.51115	1.69315	0.000126904	0.00158513
Polr2i	polymerase (RNA) II (DNA directed) polypeptide I	1212	0.812112	3.67857	0.000127542	0.00159127
Igkv4-62	immunoglobulin kappa variable 4-62	354	2.2827	1.11879	0.000127552	0.00159127
Lrrc8a	leucine rich repeat containing 8A VRAC subunit A	4308	-0.58949	4.92329	0.00012785	0.00159401
Gm26679	predicted gene, 26679	659	-1.56	1.95281	0.000127995	0.00159484
Ly6c2	lymphocyte antigen 6 complex, locus C2	2740	1.16214	6.67601	0.000128135	0.0015953
Tnks	tankyrase, TRF1-interacting ankyrin-related ADP-ribose polymerase	14888	-0.74329	5.47649	0.000128189	0.0015953
A830012C17Rik	RIKEN cDNA A830012C17 gene	1665	2.27568	-0.867976	0.000128674	0.00160036
Ip6k3	inositol hexaphosphate kinase 3	2342	-1.79382	2.40294	0.000129077	0.00160439
ENSMUSG00002075787		113	14.8249	7.19603	0.000129521	0.00160834
Mamdc2	MAM domain containing 2	3458	-2.96681	1.65488	0.000129553	0.00160834
Mavs	mitochondrial antiviral signaling protein	3345	-0.628801	4.96174	0.000129859	0.00161116
Bcl6	B cell leukemia/lymphoma 6	6700	-0.691284	5.4074	0.000130638	0.00161934
Ear1	eosinophil-associated, ribonuclease A family, member 1	730	3.8639	2.07815	0.000130678	0.00161934
Mettl26	methyltransferase like 26	1766	0.770327	3.62294	0.000131094	0.00162326
Slc6a20b	solute carrier family 6 (neurotransmitter transporter), member 20B	8538	-0.575792	4.13718	0.000131154	0.00162326
Gm29261		678	9.11166	0.893899	0.000131546	0.00162712
Gm17999	ribosomal protein 10 pseudogene	542	7.48059	1.0444	0.000131756	0.00162743
Ikzf4	IKAROS family zinc finger 4	6461	1.24619	1.48938	0.000131781	0.00162743
Gm33782	predicted gene, 33782	517	2.01545	-0.951892	0.000131811	0.00162743
Trp53inp2	transformation related protein 53 inducible nuclear protein 2	5257	-0.787891	4.63093	0.000132059	0.00162929
Gm6649	E74-like factor 1 pseudogene	1165	-1.55084	1.82713	0.000132191	0.00162929
4930558K02Rik	RIKEN cDNA 4930558K02 gene	1167	15.2472	8.57635	0.000132245	0.00162929
Mir6918	microRNA 6918	58	-7.72643	1.34622	0.000132282	0.00162929
Gm5507	glyceraldehyde-3-phosphate dehydrogenase pseudogene	1008	-7.04903	3.08377	0.000132437	0.00163021
Tgs1	trimethylguanosine synthase 1	5314	-0.614035	5.17057	0.000134478	0.00165433
Fam221b	family with sequence similarity 221, member B	4413	1.40974	1.56331	0.000134791	0.00165719
Alox15	arachidonate 15-lipoxygenase	2454	1.53883	10.6581	0.000135022	0.00165866
Rpl6l	ribosomal protein L6-like	871	1.58849	0.966952	0.000135074	0.00165866
Mrps12	mitochondrial ribosomal protein S12	1040	0.762272	4.01112	0.000136066	0.00166982
Dmtf1	cyclin D binding myb like transcription factor 1	11041	-0.691653	5.79418	0.000136194	0.00167039
Galnt4	polypeptide N-acetylgalactosaminyltransferase 4	5089	-0.692112	3.98393	0.000136757	0.00167628
Gm50383		382	3.74502	1.33988	0.00013833	0.00169454
Nt5c3b	5'-nucleotidase, cytosolic IIIB	3420	0.557569	4.56697	0.000138655	0.00169725
Bmp6	bone morphogenetic protein 6	3900	1.60048	1.14468	0.000138718	0.00169725
Igkv4-91	immunoglobulin kappa chain variable 4-91	358	-2.09163	5.15155	0.000139195	0.00170051
Nme3	NME/NM23 nucleoside diphosphate kinase 3	876	0.755467	3.87957	0.000139199	0.00170051
Mir8108	microRNA 8108	109	-1.4418	1.40679	0.000139235	0.00170051
Gm8203	H2A histone family, member Z pseudogene	387	1.5259	0.737231	0.000140384	0.00171351
Ftl1-ps2	ferritin light polypeptide, pseudogene 2	549	-10.2231	2.62728	0.000140473	0.00171357
Ybey	ybeY metallopeptidase	5701	-1.11839	1.89939	0.000140566	0.00171368
Polr2f	polymerase (RNA) II (DNA directed) polypeptide F	2595	0.678398	4.82491	0.00014131	0.00172171
Gm45137		4415	-7.60815	3.04841	0.000141708	0.00172501
Gm15848	predicted gene 15848	1066	-1.59344	1.80448	0.00014175	0.00172501
Plekhs1	pleckstrin homology domain containing, family S member 1	3628	-8.94625	2.5257	0.00014184	0.00172507
Gm45669		459	1.25462	1.90038	0.000141995	0.00172592
Cpq	carboxypeptidase Q	5026	0.81459	5.41911	0.000142241	0.00172691
Rex1bd	required for excision 1-B domain containing	1822	0.697139	4.5065	0.000142246	0.00172691
Idh2	isocitrate dehydrogenase 2 (NADP+), mitochondrial	2588	0.716847	5.57978	0.000142878	0.00173355
Zfp593	zinc finger protein 593	2088	0.784994	3.78303	0.000142982	0.00173377
Cabcoco1	ciliary associated calcium binding coiled-coil 1	1262	-2.29386	-0.73404	0.000143802	0.00174268
Adipoq	adiponectin, C1Q and collagen domain containing	1381	-8.70381	1.92986	0.00014451	0.00175022
Atrnl1	attractin like 1	6586	-0.957885	4.48492	0.000144725	0.00175178
Enah	ENAH actin regulator	21452	2.04663	1.12521	0.000145188	0.00175634
Rps12-ps1	ribosomal protein S12, pseudogene 1	401	-7.64207	2.36672	0.000146847	0.00177531
Spindoc	spindlin interactor and repressor of chromatin binding	3753	0.704838	3.72258	0.000146931	0.00177531
Fgd4	FYVE, RhoGEF and PH domain containing 4	17517	-0.879355	4.65734	0.000147082	0.00177607
Prr14l	proline rich 14-like	10402	-0.698165	5.63832	0.000147861	0.00178443
Gm5187	predicted gene 5187	991	7.02399	-0.55365	0.000148507	0.00179053
Rnft2	ring finger protein, transmembrane 2	5593	-1.92363	-0.204637	0.000148549	0.00179053
Rpl13a	ribosomal protein L13A	2114	1.12637	10.4744	0.000148631	0.00179053
Gm50323		2268	-9.56973	1.82695	0.000151352	0.00182222
Gm20547		3902	-1.50864	8.93607	0.000151737	0.00182579
Zfp607a	zinc finger protein 607A	4546	-1.12649	2.51492	0.000151978	0.0018276
Mir686	microRNA 686	109	0.684508	3.96824	0.000152274	0.00182935
Scgb3a1	secretoglobin, family 3A, member 1	598	-6.91861	-0.118634	0.000152303	0.00182935
Itgav	integrin alpha V	10744	-0.7644	4.93081	0.000152985	0.00183645
Mrpl51	mitochondrial ribosomal protein L51	4043	0.679348	4.68188	0.000153164	0.00183751
Plekhg1	pleckstrin homology domain containing, family G (with RhoGef domain) member 1	8997	-1.22522	3.25572	0.000153338	0.00183851
Tmem243	transmembrane protein 243, mitochondrial	6841	-0.791913	5.3405	0.00015394	0.00184457
Gm48272		674	-2.50444	-0.778772	0.000154084	0.00184457
Apof	apolipoprotein F	1932	-1.9325	0.208505	0.00015414	0.00184457
Trbj1-4	T cell receptor beta joining 1-4	51	1.71572	0.346963	0.000154206	0.00184457
Spata5l1	spermatogenesis associated 5-like 1	4578	0.572604	4.49881	0.000154348	0.00184519
Tbc1d12	TBC1D12: TBC1 domain family, member 12	4209	-1.26916	2.05099	0.000154682	0.00184809
Nhlrc3	NHL repeat containing 3	9046	-0.583353	4.79064	0.000154872	0.00184928
Eefsec	eukaryotic elongation factor, selenocysteine-tRNA-specific	2801	0.601801	4.36353	0.000155052	0.00185034
Tasl	TLR adaptor interacting with endolysosomal SLC15A4	3754	-0.693524	4.03788	0.000155322	0.00185195
Gm45713		1477	1.1199	10.4666	0.000155369	0.00185195
Abca4	ATP-binding cassette, sub-family A (ABC1), member 4	12022	-10.1466	3.80455	0.000155585	0.00185344
Tmem245	transmembrane protein 245	17090	-0.551923	5.30453	0.00015571	0.00185385
4732496C06Rik	RIKEN cDNA 4732496C06 gene	2500	-1.65724	1.41288	0.000156673	0.00186354
Gm4734	60S ribosomal protein L7 pseudogene	777	5.2351	-0.722039	0.000156708	0.00186354
Fmr1	FMRP translational regulator 1	8966	-0.719446	4.93733	0.000156924	0.00186503
Adamts14	a disintegrin-like and metallopeptidase (reprolysin type) with thrombospondin type 1 motif, 14	5197	-0.893254	2.70139	0.000157118	0.00186624
Trav6d-4	T cell receptor alpha variable 6D-4	378	-7.24595	1.20502	0.000157441	0.00186898
Gadd45gip1	growth arrest and DNA-damage-inducible, gamma interacting protein 1	2494	0.710075	5.53794	0.000158289	0.00187795
Ppp1r35	protein phosphatase 1, regulatory subunit 35	1085	0.777111	3.98575	0.0001586	0.00188055
Golga1	golgi autoantigen, golgin subfamily a, 1	5573	-0.766337	4.10009	0.00015895	0.00188338
Npc1l1	NPC1 like intracellular cholesterol transporter 1	4467	-6.16494	0.763884	0.000159025	0.00188338
Gm48398		217	-7.10401	0.862841	0.000159156	0.00188383
5830444B04Rik	RIKEN cDNA 5830444B04 gene	5410	1.51126	2.06459	0.00015951	0.00188693
Gm7008	predicted gene 7008	1524	0.90876	2.87461	0.000159953	0.00189107
Churc1	churchill domain containing 1	5693	0.755233	4.29172	0.00016008	0.00189147
Fam184b	family with sequence similarity 184, member B	8598	2.46228	-1.04337	0.000160223	0.00189207
Ankrd53	ankyrin repeat domain 53	1739	-1.88786	-0.71179	0.000161001	0.00190015
Gm37860		1034	-11.4683	7.99321	0.000161422	0.00190401
Car11	carbonic anhydrase 11	1926	1.84593	-0.422328	0.000161817	0.00190504
Gm24430	predicted gene, 24430	104	-8.57452	0.948139	0.00016186	0.00190504
Katnal2	katanin p60 subunit A-like 2	4061	-9.44791	2.74502	0.00016187	0.00190504
Ciao2b	cytosolic iron-sulfur assembly component 2B	1076	0.602616	4.16351	0.000161884	0.00190504
Cd180	CD180 antigen	4509	-0.893601	6.76731	0.000163185	0.00191924
Spink2	serine peptidase inhibitor, Kazal type 2	788	2.68776	0.660745	0.000163388	0.00192051
Pcbd1	pterin 4 alpha carbinolamine dehydratase/dimerization cofactor of hepatocyte nuclear factor 1 alpha (TCF1) 1	817	-5.85947	1.43021	0.000164561	0.00193305
Tmem159	transmembrane protein 159	1962	1.12438	2.94851	0.000164645	0.00193305
Selenos	selenoprotein S	1477	0.669903	5.62928	0.000165218	0.00193866
Ncr1	natural cytotoxicity triggering receptor 1	1540	-1.21108	2.27396	0.000167348	0.00196253
Gm42047	predicted gene, 42047	5647	-1.05547	5.53637	0.000167594	0.00196416
Irak3	interleukin-1 receptor-associated kinase 3	3676	-0.642524	5.08006	0.00016768	0.00196416
Gm12527	zinc finger, MYND domain containing 19 pseudogene	564	-7.17752	2.37311	0.000167993	0.00196669
Bsn	bassoon	15938	-1.25742	1.54607	0.000168989	0.00197721
Trav6n-5	T cell receptor alpha variable 6N-5	338	-6.94321	0.0917965	0.000169277	0.00197944
Ccdc50	coiled-coil domain containing 50	9164	-0.862515	7.30639	0.000169981	0.0019847
Il12rb2	interleukin 12 receptor, beta 2	3794	-1.31231	2.14612	0.000169999	0.0019847
Wdr20	WD repeat domain 20	5593	-0.653449	4.06445	0.000170023	0.0019847
Gm15541	predicted gene 15541	2713	-7.15139	1.56327	0.000170117	0.0019847
1700037H04Rik	RIKEN cDNA 1700037H04 gene	2286	0.688162	4.62104	0.000170952	0.00199329
Naip6	NLR family, apoptosis inhibitory protein 6	6827	-1.00716	5.13636	0.000171625	0.00199999
Ankrd66	ankyrin repeat domain 66	1307	-2.8707	-0.0919883	0.000171787	0.00200074
Ighv8-11	immunoglobulin heavy variable V8-11	358	3.71385	-1.4539	0.000173012	0.00201349
Pycr2	pyrroline-5-carboxylate reductase family, member 2	2958	0.635448	5.11792	0.00017308	0.00201349
Avl9	AVL9 cell migration associated	8590	-0.760224	5.05093	0.000173626	0.00201869
Macroh2a3	macroH2A.3 histone	1112	-9.20707	1.70768	0.000173836	0.00201998
Tasp1	taspase, threonine aspartase 1	3652	0.789131	3.0037	0.000174475	0.00202625
Hagh	hydroxyacyl glutathione hydrolase	1908	0.631908	4.28903	0.000174713	0.00202784
Gm24916	predicted gene, 24916	79	-2.23996	-0.855121	0.000174997	0.00202985
Lhfpl1	lipoma HMGIC fusion partner-like 1	1902	-6.29563	-0.671818	0.000175094	0.00202985
Nr2c2	nuclear receptor subfamily 2, group C, member 2	14935	-0.805509	5.94266	0.000175185	0.00202985
Utp20	UTP20 small subunit processome component	10199	-0.588333	5.16625	0.000175935	0.00203738
Impa2	inositol monophosphatase 2	5367	0.684632	3.66388	0.000176263	0.00204002
Trav9d-1	T cell receptor alpha variable 9D-1	337	-5.6852	0.0235177	0.000177194	0.00204963
Pdgfc	platelet-derived growth factor, C polypeptide	5089	-3.05854	1.50801	0.000177371	0.00205051
Rpl37-ps1	ribosomal protein 37, pseudogene 1	267	17.0965	6.60961	0.000177485	0.00205065
Mir5125	microRNA 5125	79	0.967761	4.02235	0.000177651	0.00205078
Wsb2-ps	WD repeat and SOCS box-containing 2, pseudogene	1217	-2.24517	0.520441	0.000177697	0.00205078
Map2k3os	mitogen-activated protein kinase kinase 3, opposite strand	1291	-2.08701	-0.0468761	0.000178138	0.0020547
Gm31323	predicted gene, 31323	697	7.66739	0.708329	0.000179472	0.0020683
Dcn	decorin	5838	-8.60307	3.72271	0.000179521	0.0020683
Gm49383		1147	0.857781	6.7238	0.000179699	0.00206919
Sec61g	SEC61, gamma subunit	2464	0.798755	4.12315	0.000180574	0.00207713
Ctdspl2	CTD (carboxy-terminal domain, RNA polymerase II, polypeptide A) small phosphatase like 2	9251	-0.695491	4.19075	0.000180594	0.00207713
Htra3	HtrA serine peptidase 3	4439	1.83761	4.76364	0.000180832	0.0020787
Gtf2h5	general transcription factor IIH, polypeptide 5	3855	0.769654	4.6026	0.000181253	0.00208236
Apmap	adipocyte plasma membrane associated protein	2428	0.567343	4.90134	0.000181546	0.00208455
Ighv2-2	immunoglobulin heavy variable 2-2	352	-2.00295	5.05496	0.000181903	0.00208561
Gm29675	predicted gene, 29675	5348	-2.13169	-0.592262	0.000181958	0.00208561
Chp2	calcineurin-like EF hand protein 2	1603	-7.15139	2.3232	0.000182109	0.00208561
Gm24016	predicted gene, 24016	68	1.78298	-0.332909	0.000182133	0.00208561
Rab6b	RAB6B, member RAS oncogene family	5031	0.800735	3.55933	0.000182151	0.00208561
Gm11250		306	-10.5413	1.88892	0.000182872	0.00209267
Wdfy1	WD repeat and FYVE domain containing 1	6488	-0.683407	4.09478	0.000182973	0.00209267
Pira2	paired-Ig-like receptor A2	3462	-1.30686	2.89704	0.000183693	0.00209972
ENSMUSG00002075001		71	6.71536	1.12153	0.000184136	0.0021036
Hoxa6	homeobox A6	874	13.2074	7.756	0.000185281	0.00211449
Gm33023	predicted gene, 33023	1681	1.35115	1.57566	0.000185298	0.00211449
Notch4	notch 4	8061	-1.34251	0.753155	0.000186014	0.00212148
Pgap1	post-GPI attachment to proteins 1	16611	-1.07448	5.20374	0.000186259	0.00212308
Gm26787	predicted gene, 26787	608	-1.20322	2.21031	0.000186739	0.00212736
P2ry6	pyrimidinergic receptor P2Y, G-protein coupled, 6	2887	-1.11136	4.12876	0.000186951	0.0021277
3300002I08Rik	RIKEN cDNA 3300002I08 gene	2117	-2.0642	-0.354269	0.000186978	0.0021277
Islr	immunoglobulin superfamily containing leucine-rich repeat	2686	-14.9861	9.08459	0.000187819	0.00213607
Ptpn4	protein tyrosine phosphatase, non-receptor type 4	11321	-0.790179	3.81294	0.000188146	0.00213856
Thap3	THAP domain containing, apoptosis associated protein 3	1334	0.829096	4.57296	0.000188248	0.00213856
Zfp738	zinc finger protein 738	15129	-0.820263	3.59945	0.000189152	0.00214763
Gm13611	60S ribosomal protein L36 pseudogene	318	1.85308	-0.583991	0.000189293	0.00214803
Xpa	xeroderma pigmentosum, complementation group A	1894	0.632129	4.2418	0.00018953	0.00214952
Cox16	cytochrome c oxidase assembly protein 16	3751	0.872696	4.36858	0.000189917	0.00215169
Gm49207		279	-7.25412	2.48839	0.000189977	0.00215169
Gm42778		553	-3.81932	-0.450704	0.000190122	0.00215169
Ccdc71l	coiled-coil domain containing 71 like	4240	0.514675	5.01182	0.000190145	0.00215169
Ror1	receptor tyrosine kinase-like orphan receptor 1	5762	-10.1108	1.97785	0.000190661	0.00215608
Gm5281	eukaryotic translation initiation factor 2C, 2 pseudogene	2134	-1.71102	0.206259	0.000190745	0.00215608
Gm20503		1294	0.741331	5.28002	0.000191822	0.00216706
Higd1a	HIG1 domain family, member 1A	3040	0.665509	4.08079	0.000192126	0.00216928
2310040G24Rik	RIKEN cDNA 2310040G24 gene	775	1.8845	0.55448	0.000192561	0.00217179
Trabd2b	TraB domain containing 2B	6617	-1.6916	1.07991	0.000192636	0.00217179
Gm37106		1532	-7.5645	1.26241	0.000192669	0.00217179
Mir7065	microRNA 7065	61	-7.51893	2.78488	0.000193966	0.00218521
Gpr180	G protein-coupled receptor 180	1875	0.687025	3.75044	0.000194323	0.0021879
Cenpv	centromere protein V	1811	1.03522	2.44211	0.000194454	0.0021879
Gm47662		3561	-5.1159	-1.62278	0.000194528	0.0021879
Snrpd2	small nuclear ribonucleoprotein D2	2618	0.623834	5.25504	0.000194824	0.00219003
Slc66a1	solute carrier family 66 member 1	3516	-0.7524	3.82389	0.000196617	0.00220896
Gal	galanin and GMAP prepropeptide	788	-6.80327	0.240835	0.00019701	0.00221215
Zbtb12	zinc finger and BTB domain containing 12	2020	-0.849479	2.97359	0.000198266	0.00222503
Zkscan4	zinc finger with KRAB and SCAN domains 4	2400	5.43956	0.50244	0.000198459	0.00222596
Ccdc38	coiled-coil domain containing 38	4305	0.677516	4.99999	0.000198868	0.00222931
Zbtb20	zinc finger and BTB domain containing 20	30730	-0.606155	4.99125	0.000199439	0.00223449
Uros	uroporphyrinogen III synthase	3576	0.678761	3.66411	0.000200182	0.00224158
Gm8801	protein phosphatase 1, regulatory subunit 10 pseudogene	1064	-8.50293	0.0234311	0.000201559	0.00225575
Ndufa5	NADH:ubiquinone oxidoreductase subunit A5	1032	0.823663	4.4109	0.000201733	0.00225645
Gm35189	predicted gene, 35189	789	-6.62886	0.797101	0.000202018	0.00225841
Gm45216		600	0.944631	3.38853	0.000202756	0.00226541
Zmym1	zinc finger, MYM domain containing 1	4164	-0.719292	3.71087	0.000203389	0.00227124
Gpatch3	G patch domain containing 3	2086	0.843226	3.35277	0.00020457	0.00228317
Snapc2	small nuclear RNA activating complex, polypeptide 2	1769	0.718192	3.91708	0.000204751	0.00228394
Coa3	cytochrome C oxidase assembly factor 3	886	0.687519	4.47229	0.000205202	0.00228771
Gm50475		511	-7.12222	0.514929	0.00020595	0.00229479
Gm37192		1348	-2.36111	0.111616	0.00020682	0.00230322
Znhit1	zinc finger, HIT domain containing 1	1860	0.586514	5.44326	0.000207071	0.00230475
Ifng	interferon gamma	1295	-1.17844	3.36236	0.00020721	0.00230505
Gm15888		538	-2.56291	-0.705836	0.000207772	0.00231003
Slc23a2	solute carrier family 23 (nucleobase transporters), member 2	7951	-0.602447	5.08182	0.000208181	0.00231332
Atp5d	ATP synthase, H+ transporting, mitochondrial F1 complex, delta subunit	1928	0.829032	6.97319	0.000208982	0.00232014
Atp2c2	ATPase, Ca++ transporting, type 2C, member 2	3222	-6.03097	-0.271099	0.000209024	0.00232014
Tmem255b	transmembrane protein 255B	1581	-6.85133	1.78796	0.000209425	0.00232333
Klra5	killer cell lectin-like receptor, subfamily A, member 5	1398	-2.83577	0.125327	0.000209869	0.00232699
Gm26680	predicted gene, 26680	2874	-5.96247	-1.31075	0.000210093	0.0023282
Gm15327	predicted gene 15327	752	-2.61025	-0.585029	0.000211149	0.00233862
Nap1l3	nucleosome assembly protein 1-like 3	2837	1.91149	0.313689	0.000211827	0.00234486
Kbtbd7	kelch repeat and BTB (POZ) domain containing 7	4526	-0.79277	3.24056	0.000212645	0.00235263
Lcat	lecithin cholesterol acyltransferase	1342	-1.64669	0.0431951	0.000212863	0.00235377
Gcnt1	glucosaminyl (N-acetyl) transferase 1, core 2	5760	-0.661843	4.09119	0.000213349	0.00235785
Dock11	dedicator of cytokinesis 11	9240	-0.873602	6.6131	0.00021348	0.00235802
Zfp280d	zinc finger protein 280D	19017	-0.564808	4.61076	0.000214457	0.00236617
Cxxc5	CXXC finger 5	3008	-1.07294	4.82335	0.000214645	0.00236617
Fzd6	frizzled class receptor 6	4818	-1.90303	2.09946	0.000214739	0.00236617
Tekt5	tektin 5	1807	-10.3804	1.89165	0.00021476	0.00236617
Tbc1d22b	TBC1 domain family, member 22B	4204	0.504505	5.09931	0.0002148	0.00236617
Gm10232	predicted pseudogene 10232	720	1.73303	-0.0394274	0.000215276	0.00237013
Lat	linker for activation of T cells	2767	0.976019	6.50423	0.000215601	0.00237242
Ceacam2	carcinoembryonic antigen-related cell adhesion molecule 2	3788	-2.00802	0.223143	0.000215862	0.00237402
Pcdh17	protocadherin 17	12991	-9.64672	1.74779	0.000217091	0.00238624
Mir3058	microRNA 3058	91	-9.81321	2.1144	0.00021757	0.00239021
Gm18679	Ewing sarcoma breakpoint region 1 pseudogene	1766	7.46945	2.21809	0.000218035	0.00239402
Uqcrh	ubiquinol-cytochrome c reductase hinge protein	1237	1.03037	6.95855	0.00021852	0.00239806
Mrps14	mitochondrial ribosomal protein S14	3258	0.63427	4.34184	0.000220976	0.00242263
Gm17690	predicted gene, 17690	3469	-1.38882	0.669558	0.000220997	0.00242263
Cdh5	cadherin 5	4203	1.30493	0.666277	0.000221845	0.00243062
Cltrn	collectrin, amino acid transport regulator	1544	-8.07443	0.595947	0.000222511	0.0024366
Gm15965		1428	-8.80547	3.26026	0.000223694	0.00244641
Rnf6	ring finger protein (C3H2C3 type) 6	4022	-0.661595	5.51778	0.000223765	0.00244641
Txnip	thioredoxin interacting protein	3123	0.891675	9.53393	0.000223768	0.00244641
4930597A21Rik	RIKEN cDNA 4930597A21 gene	698	-8.80343	0.618333	0.000224094	0.00244866
Stx17	syntaxin 17	5935	-0.586429	4.80911	0.00022449	0.00245166
Phkb	phosphorylase kinase beta	7417	-0.577477	4.48743	0.000226226	0.0024693
Crhbp	corticotropin releasing hormone binding protein	1800	-13.6689	7.39021	0.000226471	0.00247065
Ighv8-9	immunoglobulin heavy variable V8-9	363	-14.4634	8.22552	0.000227299	0.00247835
Mrpl55	mitochondrial ribosomal protein L55	1027	0.703179	3.38983	0.000227445	0.00247861
Magi3	membrane associated guanylate kinase, WW and PDZ domain containing 3	8520	-1.1547	2.03486	0.00022871	0.00249106
Gm20559	predicted gene, 20559	4690	-0.912666	6.21561	0.00023142	0.00251923
Gm28557		5072	-1.29578	1.74078	0.000232151	0.00252584
Gm11993	polymerase (RNA) II (DNA directed) polypeptide C pseudogene	820	-9.20347	3.93662	0.000232628	0.00252967
Tomm7	translocase of outer mitochondrial membrane 7	1125	0.680259	5.37638	0.000233518	0.00253799
Gm6988	predicted gene 6988	375	-1.70218	0.219747	0.000233757	0.00253804
Kirrel3os	kirre like nephrin family adhesion molecule 3, opposite strand	3799	-8.60733	1.72741	0.000233772	0.00253804
Adamts17	a disintegrin-like and metallopeptidase (reprolysin type) with thrombospondin type 1 motif, 17	7764	-9.41233	1.97436	0.000234146	0.00254075
Gm11224	eukaryotic translation initiation factor 3, subunit C pseudogene	1111	-6.27188	1.22249	0.000235226	0.0025511
Gm4349	SET domain, bifurcated 1 pseudogene	2559	-7.7807	0.847618	0.000235751	0.00255543
G2e3	G2/M-phase specific E3 ubiquitin ligase	7886	-0.902897	3.32218	0.000236348	0.00256054
Prrt1	proline-rich transmembrane protein 1	2306	1.13556	2.19335	0.00023654	0.00256125
Ndufa6	NADH:ubiquinone oxidoreductase subunit A6	1801	0.838716	5.91062	0.000237149	0.00256649
Loxl2	lysyl oxidase-like 2	5405	-6.61726	1.23153	0.000238116	0.00257558
ENSMUSG00002075828		109	7.22414	-2.19483	0.000238415	0.00257663
Tmem132e	transmembrane protein 132E	4693	-4.7705	1.61335	0.000238467	0.00257663
Cyria	CYFIP related Rac1 interactor A	12596	-0.741196	5.89877	0.000238786	0.00257871
Pxdc1	PX domain containing 1	2914	-0.928081	4.57911	0.000239665	0.00258683
Dap	death-associated protein	1925	0.783752	6.01686	0.000240529	0.00259477
4930557J02Rik	RIKEN cDNA 4930557J02 gene	1075	-7.38679	1.56927	0.000240974	0.00259731
Pdzd4	PDZ domain containing 4	3970	1.29344	1.33807	0.000241019	0.00259731
Gm8162	U2 small nuclear ribonucleoprotein B pseudogene	665	-10.0152	1.21671	0.000241448	0.00260055
Nufip2	nuclear fragile X mental retardation protein interacting protein 2	5792	-0.891551	5.85761	0.000242008	0.00260409
Pfdn5	prefoldin 5	1394	1.0507	7.28116	0.000242032	0.00260409
Nr2f2	nuclear receptor subfamily 2, group F, member 2	8625	-10.9762	2.70639	0.00024453	0.00262957
Atraid	all-trans retinoic acid induced differentiation factor	2082	0.637704	4.9012	0.000245559	0.00263924
Gm20707		2516	-1.00548	2.98139	0.000246925	0.00265252
Epha2	Eph receptor A2	4674	1.00887	5.61734	0.000247314	0.00265434
Igkj3	immunoglobulin kappa joining 3	38	-1.53832	2.23951	0.000247355	0.00265434
Kcnq5	potassium voltage-gated channel, subfamily Q, member 5	7689	-1.07372	2.49163	0.000247706	0.0026567
H3c13	H3 clustered histone 13	488	3.12272	0.512776	0.000248186	0.00266044
Zfp971	zinc finger protein 971	2145	-1.44023	3.84766	0.000248781	0.00266541
Aoc1	amine oxidase, copper-containing 1	3256	12.9208	7.33301	0.000250906	0.00268677
Gm47089		166	8.80563	1.29301	0.000251284	0.0026894
A630081D01Rik	RIKEN cDNA A630081D01 gene	1833	5.35623	-1.9198	0.00025274	0.00270192
Col8a2	collagen, type VIII, alpha 2	4489	-3.12336	-0.147777	0.000252816	0.00270192
Ttc16	tetratricopeptide repeat domain 16	6388	0.874149	2.54108	0.000252852	0.00270192
Rpl30-ps3	ribosomal protein L30, pseudogene 3	348	-6.13866	0.63265	0.000253393	0.00270627
Gm6129	predicted gene 6129	801	-6.88147	-0.704132	0.000253531	0.00270633
Ms4a1	membrane-spanning 4-domains, subfamily A, member 1	6187	-1.1846	8.46235	0.00025441	0.00271428
Mir7001	microRNA 7001	79	1.74585	0.298962	0.000255136	0.0027206
2310009B15Rik	RIKEN cDNA 2310009B15 gene	1750	1.16876	2.01026	0.000255284	0.00272076
Nhs	NHS actin remodeling regulator	8805	-4.13187	-1.34157	0.00025564	0.00272309
Gm37967		2665	-6.59143	1.29661	0.000255771	0.00272309
Cyp1a1	cytochrome P450, family 1, subfamily a, polypeptide 1	2787	-14.9771	7.30678	0.000256138	0.00272558
4930520M14Rik	RIKEN cDNA 4930520M14 gene	701	-7.65619	-0.0785181	0.000256646	0.00272955
Rhob	ras homolog family member B	2349	1.03646	6.94239	0.000257598	0.00273825
Asb4	ankyrin repeat and SOCS box-containing 4	3932	-6.40591	2.36265	0.000257981	0.00274088
Rbfa	ribosome binding factor A	1477	0.594835	5.36217	0.000258246	0.00274125
AI987944	expressed sequence AI987944	4009	-0.699353	3.65228	0.000258285	0.00274125
Yipf1	Yip1 domain family, member 1	6783	0.508179	5.01321	0.000258424	0.00274129
AA914427	EST AA914427	1166	3.08367	-0.237735	0.000258607	0.0027418
Htr2b	5-hydroxytryptamine (serotonin) receptor 2B	2131	-9.25249	2.09826	0.000258966	0.00274417
4732463B04Rik	RIKEN cDNA 4732463B04 gene	2932	-10.9917	3.39379	0.000260305	0.00275693
Ccnq	cyclin Q	1224	0.741683	3.56298	0.000260946	0.00276227
Ttc12	tetratricopeptide repeat domain 12	4545	-2.82028	2.03293	0.000261178	0.0027633
Ldhb-ps	lactate dehydrogenase B, pseudogene	1002	4.04924	-1.46798	0.000261317	0.00276333
Gm4761	ribosomal protein S7 pseudogene	582	-12.3381	5.20172	0.000262259	0.00277185
Gm37593		3254	-8.53787	7.79667	0.000263146	0.00277977
Gm37068		640	-9.02166	5.76034	0.000263393	0.00278094
BC060293	cDNA sequence BC060293	1104	9.18495	2.72349	0.000263746	0.00278322
Calr-ps		485	-14.8952	7.80383	0.000264385	0.00278852
Adamts2	a disintegrin-like and metallopeptidase (reprolysin type) with thrombospondin type 1 motif, 2	9336	6.28159	0.500731	0.000264569	0.00278901
Rpp25l	ribonuclease P/MRP 25 subunit-like	856	0.906133	3.46453	0.000265427	0.00279661
Gm26602		285	0.603243	4.59592	0.000265588	0.00279686
Vps37b	vacuolar protein sorting 37B	2789	0.986233	6.88525	0.000266752	0.00280685
Nudt14	nudix (nucleoside diphosphate linked moiety X)-type motif 14	1587	0.967588	3.21693	0.000266813	0.00280685
Gm47469		1920	-1.72721	0.678084	0.000267956	0.00281742
Gm11476	predicted gene 11476	2019	-12.5651	6.00663	0.000268422	0.00282086
Aurkaip1	aurora kinase A interacting protein 1	1766	0.642426	5.44286	0.000269802	0.00283389
L3mbtl3	L3MBTL3 histone methyl-lysine binding protein	9713	-0.61403	4.4773	0.000271123	0.0028463
Fam76b	family with sequence similarity 76, member B	4667	-0.547847	5.26275	0.00027221	0.00285624
Gm8113	predicted gene 8113	2721	1.93915	0.820342	0.00027244	0.00285626
ENSMUSG00002076491		69	-1.54991	0.736928	0.000272493	0.00285626
Bend4	BEN domain containing 4	9886	-1.01887	3.081	0.000273011	0.00286021
Map3k1	mitogen-activated protein kinase kinase kinase 1	7447	-0.903417	6.94126	0.000273932	0.00286711
Ubash3a	ubiquitin associated and SH3 domain containing, A	11239	0.663605	4.23292	0.000273951	0.00286711
Gm21985	predicted gene 21985	4532	-1.09081	6.32697	0.000274726	0.00287374
5830448L01Rik	RIKEN cDNA 5830448L01 gene	1299	1.73168	0.220143	0.000275635	0.00288176
Igkv4-69	immunoglobulin kappa variable 4-69	348	3.38177	1.82175	0.000276477	0.00288853
Gm36937		429	-7.08576	-0.597418	0.000276645	0.00288853
Gm49345		2103	-1.52747	2.22379	0.000276708	0.00288853
F8a	factor 8-associated gene A	2505	0.80227	3.07811	0.000277037	0.00288925
Lox	lysyl oxidase	4778	-6.83885	2.38488	0.000277061	0.00288925
Gm34248	predicted gene, 34248	474	-7.09117	3.26037	0.000277837	0.00289585
Ighv1-84	immunoglobulin heavy variable 1-84	351	-1.92748	2.00615	0.000279075	0.00290727
Snhg14	small nucleolar RNA host gene 14	26093	-0.947775	3.19027	0.000279621	0.00291146
Ppip5k2	diphosphoinositol pentakisphosphate kinase 2	14381	-0.749017	5.1639	0.000280751	0.00292173
Slit3	slit guidance ligand 3	6067	-2.24101	-1.00596	0.00028184	0.00293157
Adam22	a disintegrin and metallopeptidase domain 22	14348	-1.34679	1.09246	0.000282471	0.00293663
Eps8	epidermal growth factor receptor pathway substrate 8	12355	-1.03232	5.35898	0.000282798	0.00293852
Gm53038		1444	-0.943606	2.48924	0.000283073	0.00293989
Gm10095	ribosomal protein L21 pseudogene	483	0.941534	2.67607	0.000284545	0.00295366
Gm28372		1876	-7.44205	0.991655	0.000284812	0.00295493
Gm19466	predicted gene, 19466	2392	7.52336	0.474765	0.000285177	0.00295721
Gm49004		538	1.28666	0.82294	0.000286715	0.00297164
Tlr6	toll-like receptor 6	3727	-0.717037	3.722	0.000287107	0.00297419
Zfp644	zinc finger protein 644	14001	-0.784938	4.31042	0.000287992	0.00298183
Gm15190	hepatitis B virus x interacting protein pseudogene	276	-6.39333	0.335509	0.000288536	0.00298595
Dnajc12	DnaJ heat shock protein family (Hsp40) member C12	4476	1.21064	1.57936	0.000288886	0.00298805
Alad	aminolevulinate, delta-, dehydratase	1871	0.797232	4.17044	0.000289253	0.00299032
Gm50386		1069	-1.76099	6.49881	0.000289897	0.00299545
Gm42720		300	-10.3921	4.29136	0.000291061	0.00300381
Dpp10	dipeptidylpeptidase 10	17227	-8.37837	1.37154	0.000291074	0.00300381
Wdfy3	WD repeat and FYVE domain containing 3	15346	-0.972402	4.79723	0.000291148	0.00300381
Gm14148	glyceraldehyde-3-phosphate dehydrogenase pseudogene	1008	-8.8373	1.99876	0.000291357	0.00300443
Gm17111		411	0.722652	3.7999	0.000293024	0.0030201
Rasa4	RAS p21 protein activator 4	7485	-0.808097	5.31268	0.000294925	0.00303814
Gm48094		781	-7.16548	1.64626	0.000295162	0.00303894
Gm49058		2724	-11.4287	3.43206	0.000295301	0.00303894
Gm13292	glyceraldehyde-3-phosphate dehydrogenase pseudogene	1000	8.7874	0.529162	0.000296007	0.00304467
Styk1	serine/threonine/tyrosine kinase 1	5865	-1.51869	0.376873	0.000296569	0.0030489
Hid1	HID1 domain containing	4595	1.05798	4.26906	0.000297151	0.0030528
Arhgap5	Rho GTPase activating protein 5	10887	-1.27449	2.86341	0.000297248	0.0030528
Ergic3	ERGIC and golgi 3	2121	0.790821	6.41157	0.000297524	0.00305408
Ctso	cathepsin O	5123	-0.77859	6.01315	0.000297776	0.00305513
Mrpl42	mitochondrial ribosomal protein L42	3682	0.590709	4.99323	0.000299346	0.0030697
Tfpt	TCF3 (E2A) fusion partner	1201	0.721345	4.00962	0.000299578	0.00307052
Gm37145		2756	-1.42286	1.51848	0.000299751	0.00307075
Fam24b	family with sequence similarity 24 member B	680	-6.31571	2.01206	0.000300246	0.00307427
Gm12316		406	0.655227	3.73545	0.000300985	0.00307889
Ces2d-ps	carboxylesterase 2D, pseudogene	1656	-5.79798	-0.861374	0.000301	0.00307889
Ash1l	ASH1 like histone lysine methyltransferase	14838	-0.827434	6.31173	0.000301542	0.00308155
Afdn	afadin, adherens junction formation factor	10325	-0.656692	4.76385	0.000301563	0.00308155
Gm5855	enolase 1, alpha non-neuron pseudogene	1305	-4.94253	-0.335486	0.000301762	0.00308203
Platr11	pluripotency associated transcript 11	388	-6.78341	-0.657432	0.000302641	0.00308946
Gm15994		402	7.94759	1.49196	0.000303176	0.00309337
Arsi	arylsulfatase i	2975	-1.85452	0.132465	0.00030459	0.00310623
Ndrg2	N-myc downstream regulated gene 2	3397	1.27861	1.272	0.000305259	0.00310909
Plscr4	phospholipid scramblase 4	3590	-1.42154	3.11811	0.000305411	0.00310909
Gm16229		1232	-0.743522	4.21521	0.000305459	0.00310909
Gm9828	predicted gene 9828	2557	0.678737	5.28578	0.000305482	0.00310909
[truncated: 18,337 more rows]
