# Supplementary material for: CD38 deficiency leads to a defective short-lived transcriptomic response to chronic graft-versus-host disease induction, involving purinergic signaling-related genes and distinct transcriptomic signatures associated with lupus
Source: Front Immunol. 2025 Feb 10;16:1441981. doi: 10.3389/fimmu.2025.1441981 (PMC11847871; doi:10.3389/fimmu.2025.1441981)
Supplement: Supplementary file 2 [file DataSheet2.zip › DEGs_KEGGs_Tables_171124_1441981/Table S22_171124.xlsx]

## Sheet: Hoja1
Table S20. Enriched KEGG pathways from cGVHD Cd38-/- Spleen cells 2W vs Cd38-/- Spleen cells Control
ID	Description	GeneRatio	BgRatio	pvalue	p.adjust	qvalue	geneID	Total	GenesID_up	GenesID_dn	Total_up	Total_dn	% up	% dn
mmu04657	IL-17 signaling pathway	14/328	93/8997	6.06998e-06	0.00165104	0.0013929	15978/21929/239114/16478/14082/50772/14282/16193/20310/16476/16176/22032/14283/19225	14	Fadd	Ifng/Tnfaip3/Il17d/Jund/Mapk6/Fosb/Il6/Cxcl2/Jun/Il1b/Traf4/Fosl1/Ptgs2	1	13	7.14286	92.8571
mmu04010	MAPK signaling pathway	26/328	294/8997	2.48896e-05	0.00338499	0.00285576	13649/240672/16002/12288/63953/319520/17869/80903/16000/18218/15370/16175/18590/16478/18654/23882/12475/13836/13197/22339/67071/54635/16476/26410/16176/12977	26	Gadd45g/Csf1	Egfr/Dusp5/Igf2/Cacna1c/Dusp10/Dusp4/Myc/Fgf16/Igf1/Dusp8/Nr4a1/Il1a/Pdgfa/Jund/Pgf/Cd14/Epha2/Gadd45a/Vegfa/Rps6ka6/Pdgfc/Jun/Map3k8/Il1b	2	24	7.69231	92.3077
mmu04151	PI3K-Akt signaling pathway	29/328	359/8997	4.59684e-05	0.0041678	0.00351618	13649/74747/14695/16002/104099/65086/78134/12575/81877/16782/17869/80903/16000/16197/68553/15370/14600/67168/18590/12015/18654/13836/22339/54635/16193/16416/244650/12977/104709	29	Ddit4/Il7r/Ghr/Lpar6/Bad/Itgb3/Csf1/Pik3r6	Egfr/Gnb3/Igf2/Itga9/Lpar3/Lpar4/Cdkn1a/Tnxb/Lamc2/Myc/Fgf16/Igf1/Col6a4/Nr4a1/Pdgfa/Pgf/Epha2/Vegfa/Pdgfc/Il6/Phlpp2	8	21	27.5862	72.4138
mmu04668	TNF signaling pathway	12/328	113/8997	0.000816551	0.037017	0.0312295	22329/21929/16477/14082/16193/20310/16476/26410/15953/16176/12977/19225	12	Fadd/Ifi47/Csf1	Vcam1/Tnfaip3/Junb/Il6/Cxcl2/Jun/Map3k8/Il1b/Ptgs2	3	9	25	75
mmu04060	Cytokine-cytokine receptor interaction	22/328	292/8997	0.000986585	0.0383359	0.0323422	53603/23886/15978/27279/213208/16197/14600/12766/16175/239114/21940/50930/20307/12778/56221/16193/20310/12156/16880/16176/12977/21942	22	Il7r/Ghr/Cxcr3/Cd27/Tnfsf14/Ccl8/Lifr/Csf1/Tnfrsf9	Tslp/Gdf15/Ifng/Tnfrsf12a/Il20rb/Il1a/Il17d/Ackr3/Ccl24/Il6/Cxcl2/Bmp2/Il1b	9	13	40.9091	59.0909
In bold blue: pathways with ≥ 55% genes down
