# Supplementary material for: CD38 deficiency leads to a defective short-lived transcriptomic response to chronic graft-versus-host disease induction, involving purinergic signaling-related genes and distinct transcriptomic signatures associated with lupus
Source: Front Immunol. 2025 Feb 10;16:1441981. doi: 10.3389/fimmu.2025.1441981 (PMC11847871; doi:10.3389/fimmu.2025.1441981)
Supplement: Supplementary file 2 [file DataSheet2.zip › DEGs_KEGGs_Tables_171124_1441981/Table S23_171124.xlsx]

## Sheet: Hoja1
Table S23. Enriched KEGG pathways from comparative cGVHD Cd38-/- Spleen cells 4W vs Cd38-/- Spleen cells Control
ID	Description	GeneRatio	BgRatio	pvalue	p.adjust	qvalue	geneID	Total	GenesID_up	GenesID_dn	Total_up	Total_dn	% up	% dn
mmu04380	Osteoclast differentiation	32/884	128/8997	4.70802e-07	9.54225e-05	7.07181e-05	15978/14284/12977/83433/19016/19261/14129/16176/14389/21934/21943/14728/17342/14131/74769/12978/22177/14281/17969/18733/16477/232801/20375/16175/246256/16416/17970/26415/100041146/320832/751864/66513	32	Tnfsf11/Itgb3	Ifng/Fosl2/Csf1/Trem2/Pparg/Sirpa/Fcgr1/Il1b/Gab2/Tnfrsf11a/Lilrb4a/Mitf/Fcgr3/Pik3cb/Csf1r/Tyrobp/Fos/Ncf1/Pirb/Junb/Lilra5/Spi1/Il1a/Fcgr4/Ncf2/Mapk13/Pira13/Sirpb1a/Gm9733/Tab1	2	30	6.25	93.75
mmu04060	Cytokine-cytokine receptor interaction	56/884	292/8997	5.94533e-07	9.54225e-05	7.07181e-05	15978/53603/21949/17000/21944/20302/94185/20303/12984/23886/12977/56221/11477/21940/246779/16176/12766/69583/17329/21934/16160/21943/16193/16174/16197/16169/20310/13051/12978/12772/213208/12156/16153/11482/20308/239114/22163/21941/12768/16323/16181/27279/12773/85030/16175/20307/12504/50930/60505/16173/12983/20296/18413/11479/12778/11705	56	Tnfsf8/Cd27/Cxcr3/Tnfsf11/Il7r/Tnfrsf4/Tnfrsf8/Ccr4/Tnfrsf25/Ccl8/Cd4/Tnfsf14/Il21	Ifng/Tslp/Ltbr/Tnfsf12/Ccl3/Tnfrsf21/Ccl4/Csf2rb2/Gdf15/Csf1/Ccl24/Acvr1/Il27/Il1b/Tnfsf13/Cxcl9/Tnfrsf11a/Il12b/Il6/Il18rap/Il15ra/Cxcl2/Cx3cr1/Csf1r/Ccr2/Il20rb/Bmp2/Il10/Acvrl1/Ccl9/Il17d/Ccr1/Inhba/Il1rn/Tnfrsf12a/Il1a/Il18/Csf2rb/Ccl2/Osm/Acvr1b/Ackr3/Amh	13	43	23.2143	76.7857
mmu04015	Rap1 signaling pathway	44/884	214/8997	1.42839e-06	0.000152838	0.000113269	13649/75600/14745/22339/13836/18762/12977/18795/78134/21825/80903/65086/74055/15901/74769/16000/12978/14293/12550/16409/57257/64654/12388/18654/11600/11541/16416/26415/54635/64143/18803/104110/17295/381810/18645/18591/15234/58220/170758/106952/13645/17356/76089/15461	44	Prkcz/Plce1/Fgf23/Itgb3/Plcg1/Lpar5/Pfn2/Hras	Egfr/Calml4/Lpar1/Vegfa/Epha2/Csf1/Plcb1/Lpar4/Thbs1/Fgf16/Lpar3/Id1/Pik3cb/Igf1/Csf1r/Fpr1/Cdh1/Itgam/Vav3/Ctnnd1/Pgf/Angpt1/Adora2b/Mapk13/Pdgfc/Ralb/Adcy4/Met/Pdgfb/Hgf/Pard6b/Rac3/Arap3/Egf/Afdn/Rapgef2	8	36	18.1818	81.8182
mmu00983	Drug metabolism - other enzymes	23/884	92/8997	1.90877e-05	0.00125815	0.000932422	56615/394432/104158/394430/22236/394434/394435/394436/394433/613123/14862/94284/14873/14871/22271/14872/17523/14866/22436/17961/14860/21877/79059	23	Gstt1/Gstt2/Nat2/Nme3	Mgst1/Ugt1a7c/Ces1d/Ugt1a10/Ugt1a2/Ugt1a9/Ugt1a6b/Ugt1a1/Ugt1a5/Ugt1a8/Gstm1/Ugt1a6a/Gsto1/Upp1/Mpo/Gstm5/Xdh/Gsta4/Tk1	4	19	17.3913	82.6087
mmu00040	Pentose and glucuronate interconversions	13/884	36/8997	1.95974e-05	0.00125815	0.000932422	394432/394430/22236/394434/394435/394436/394433/613123/94284/22235/14187/216558/11997	13	Akr1b8	Ugt1a7c/Ugt1a10/Ugt1a2/Ugt1a9/Ugt1a6b/Ugt1a1/Ugt1a5/Ugt1a8/Ugt1a6a/Ugdh/Ugp2/Akr1b7	1	12	7.69231	92.3077
mmu04061	Viral protein interaction with cytokine and cytokine receptor	23/884	95/8997	3.32626e-05	0.00145756	0.0010802	17000/20302/20303/12977/56221/12766/17329/16193/16174/20310/13051/12978/12772/213208/16153/20308/12768/12773/20307/50930/16173/20296/12778	23	Cxcr3/Ccr4/Ccl8/Tnfsf14	Ltbr/Ccl3/Ccl4/Csf1/Ccl24/Cxcl9/Il6/Il18rap/Cxcl2/Cx3cr1/Csf1r/Ccr2/Il20rb/Il10/Ccl9/Ccr1/Il18/Ccl2/Ackr3	4	19	17.3913	82.6087
mmu00860	Porphyrin metabolism	14/884	43/8997	3.63254e-05	0.00145756	0.0010802	15368/394432/394430/22236/394434/394435/394436/394433/613123/94284/22275/12892/11656/22276	14	Urod/Cpox/Alas2/Uros	Hmox1/Ugt1a7c/Ugt1a10/Ugt1a2/Ugt1a9/Ugt1a6b/Ugt1a1/Ugt1a5/Ugt1a8/Ugt1a6a	4	10	28.5714	71.4286
mmu00980	Metabolism of xenobiotics by cytochrome P450	19/884	73/8997	5.51129e-05	0.00196569	0.00145678	56615/394432/394430/22236/394434/394435/394436/394433/613123/14862/94284/14873/14871/67689/14872/12408/13076/14866/14860	19	Gstt1/Gstt2/Cbr1	Mgst1/Ugt1a7c/Ugt1a10/Ugt1a2/Ugt1a9/Ugt1a6b/Ugt1a1/Ugt1a5/Ugt1a8/Gstm1/Ugt1a6a/Gsto1/Aldh3b1/Cyp1a1/Gstm5/Gsta4	3	16	15.7895	84.2105
mmu00053	Ascorbate and aldarate metabolism	11/884	31/8997	0.000103316	0.00301494	0.00223439	394432/394430/22236/394434/394435/394436/394433/613123/94284/22235/11669	11		Ugt1a7c/Ugt1a10/Ugt1a2/Ugt1a9/Ugt1a6b/Ugt1a1/Ugt1a5/Ugt1a8/Ugt1a6a/Ugdh/Aldh2	0	11	0	100
mmu00982	Drug metabolism - cytochrome P450	18/884	71/8997	0.00012436	0.00302689	0.00224324	56615/394432/394430/22236/394434/394435/394436/394433/613123/14862/94284/14873/14871/67689/14872/14866/14860/213043	18	Gstt1/Gstt2/Aox2	Mgst1/Ugt1a7c/Ugt1a10/Ugt1a2/Ugt1a9/Ugt1a6b/Ugt1a1/Ugt1a5/Ugt1a8/Gstm1/Ugt1a6a/Gsto1/Aldh3b1/Gstm5/Gsta4	3	15	16.6667	83.3333
mmu04064	NF-kappa B signaling pathway	23/884	105/8997	0.000172844	0.00324817	0.00240724	22329/18792/17000/20303/12475/16176/21934/12045/21943/20310/12047/16803/21929/23882/225471/12044/50930/18803/22637/13197/19225/66513/11920	23	Tnfsf11/Gadd45g/Tnfsf14/Plcg1/Zap70/Atm	Vcam1/Plau/Ltbr/Ccl4/Cd14/Il1b/Tnfrsf11a/Bcl2a1b/Cxcl2/Bcl2a1d/Lbp/Tnfaip3/Ticam2/Bcl2a1a/Gadd45a/Ptgs2/Tab1	6	17	26.087	73.913
mmu04014	Ras signaling pathway	40/884	235/8997	0.000364035	0.00556453	0.0041239	13649/75600/14695/22339/13836/16002/12977/18479/18783/54153/80903/74055/14389/74769/16000/18805/12978/66922/19696/64654/18654/11600/54635/64143/18803/23872/22637/17295/240057/18591/15234/19731/170758/15566/333050/12015/13645/320484/17356/15461	40	Plce1/Rras2/Fgf23/Plcg1/Zap70/Ksr2/Bad/Rasal3/Hras	Egfr/Calml4/Gnb3/Vegfa/Epha2/Igf2/Csf1/Pak1/Pla2g4a/Rasa4/Fgf16/Gab2/Pik3cb/Igf1/Pld1/Csf1r/Rel/Pgf/Angpt1/Pdgfc/Ralb/Ets2/Met/Syngap1/Pdgfb/Hgf/Rgl1/Rac3/Htr7/Egf/Afdn	9	31	22.5	77.5
mmu04520	Adherens junction	17/884	71/8997	0.000397314	0.00579718	0.00429632	19263/13649/21416/19274/12550/380928/12388/22330/20613/17295/19294/21414/71740/12385/170758/19271/17356	17	Lmo7/Tcf7	Ptprb/Egfr/Tcf7l2/Ptprm/Cdh1/Ctnnd1/Vcl/Snai1/Met/Nectin2/Nectin4/Ctnna1/Rac3/Ptprj/Afdn	2	15	11.7647	88.2353
mmu04625	C-type lectin receptor signaling pathway	22/884	112/8997	0.00114889	0.0141844	0.0105121	75600/69165/170776/56620/18479/16176/12795/16160/14127/16193/74769/332579/56619/66922/16153/239114/13655/26415/12051/19225/216799/15461	22	Rras2/Hras	Calml4/Cd209b/Cd209c/Clec4n/Pak1/Il1b/Plk3/Il12b/Fcer1g/Il6/Pik3cb/Card9/Clec4e/Il10/Il17d/Egr3/Mapk13/Bcl3/Ptgs2/Nlrp3	2	20	9.09091	90.9091
mmu04072	Phospholipase D signaling pathway	27/884	149/8997	0.00122515	0.0145656	0.0107947	13649/14745/67512/18795/78134/18783/65086/14389/14127/74769/18805/66922/14126/268934/11606/54635/14125/64143/18803/104110/67168/381810/18591/68262/380921/13645/15461	27	Rras2/Plcg1/Lpar6/Lpar5/Hras	Egfr/Lpar1/Agpat2/Plcb1/Lpar4/Pla2g4a/Lpar3/Gab2/Fcer1g/Pik3cb/Pld1/Ms4a2/Grm4/Agt/Pdgfc/Fcer1a/Ralb/Adcy4/Pdgfb/Agpat4/Dgkh/Egf	5	22	18.5185	81.4815
mmu01521	EGFR tyrosine kinase inhibitor resistance	17/884	79/8997	0.00144785	0.015492	0.0114812	13649/22339/16193/74769/16000/14456/54635/18803/17295/18591/15234/13685/12015/26362/13645/15461/100042150	17	Plcg1/Bad/Hras	Egfr/Vegfa/Il6/Pik3cb/Igf1/Gas6/Pdgfc/Met/Pdgfb/Hgf/Eif4ebp1/Axl/Egf/Nrg2	3	14	17.6471	82.3529
mmu04610	Complement and coagulation cascades	19/884	93/8997	0.00150546	0.0155568	0.0115292	14066/18793/12268/18792/12262/14058/12260/12259/14060/12628/12274/12273/18787/16409/74145/12266/14962/16621/19124	19		F3/Plaur/C4b/Plau/C1qc/F10/C1qb/C1qa/F13b/Cfh/C6/C5ar1/Serpine1/Itgam/F13a1/C3/Cfb/Klkb1/Procr	0	19	0	100
mmu04151	PI3K-Akt signaling pathway	53/884	359/8997	0.00155084	0.0155568	0.0115292	13649/12575/74747/14695/104099/14745/22339/13836/16002/12977/78134/21825/80903/65086/21828/81877/16782/16777/16193/17869/15370/16197/74769/16000/16404/12978/241226/68553/64654/18654/11600/12571/16416/54635/21923/170755/12826/16419/24088/17295/67168/381810/14268/16773/18591/15234/18413/74370/13685/12015/12669/13645/15461	53	Ddit4/Il7r/Itga7/Fgf23/Itgb3/Tnc/Lpar6/Lpar5/Lama2/Rptor/Bad/Hras	Egfr/Cdkn1a/Gnb3/Itga9/Lpar1/Vegfa/Epha2/Igf2/Csf1/Lpar4/Thbs1/Fgf16/Lpar3/Thbs4/Tnxb/Lamc2/Lamb1/Il6/Myc/Nr4a1/Pik3cb/Igf1/Csf1r/Itga8/Col6a4/Pgf/Angpt1/Cdk6/Pdgfc/Sgk3/Col4a1/Itgb5/Tlr2/Met/Fn1/Pdgfb/Hgf/Osm/Eif4ebp1/Chrm1/Egf	12	41	22.6415	77.3585
mmu01240	Biosynthesis of cofactors	27/884	152/8997	0.00166231	0.016126	0.0119511	394432/394430/22236/394434/394435/394436/394433/613123/94284/78801/52064/11565/14528/106564/22235/14590/22169/73373/11669/22275/192185/216558/12892/79059/13361/11656/22276	27	Ak7/Coq5/Ppcs/Phospho2/Urod/Cpox/Nme3/Dhfr/Alas2/Uros	Ugt1a7c/Ugt1a10/Ugt1a2/Ugt1a9/Ugt1a6b/Ugt1a1/Ugt1a5/Ugt1a8/Ugt1a6a/Adssl1/Gch1/Ugdh/Ggh/Cmpk2/Aldh2/Nadk/Ugp2	10	17	37.037	62.963
mmu04512	ECM-receptor interaction	18/884	88/8997	0.00195463	0.0179267	0.0132856	231470/104099/21825/21828/81877/16782/16777/16404/241226/68553/16416/21923/12826/16419/20971/14268/16773/14724	18	Itga7/Itgb3/Tnc/Lama2	Fras1/Itga9/Thbs1/Thbs4/Tnxb/Lamc2/Lamb1/Itga8/Col6a4/Col4a1/Itgb5/Sdc4/Fn1/Gp1bb	4	14	22.2222	77.7778
mmu04510	Focal adhesion	33/884	201/8997	0.00214089	0.0189473	0.014042	13649/104099/22339/170736/18479/21825/21828/81877/16782/16777/330662/74769/16000/16404/241226/68553/57257/18654/22330/16416/54635/21923/12826/16419/17295/14268/16773/18591/15234/170758/12015/13645/15461	33	Itga7/Itgb3/Tnc/Lama2/Bad/Hras	Egfr/Itga9/Vegfa/Parvb/Pak1/Thbs1/Thbs4/Tnxb/Lamc2/Lamb1/Dock1/Pik3cb/Igf1/Itga8/Col6a4/Vav3/Pgf/Vcl/Pdgfc/Col4a1/Itgb5/Met/Fn1/Pdgfb/Hgf/Rac3/Egf	6	27	18.1818	81.8182
mmu00230	Purine metabolism	24/884	134/8997	0.00262285	0.0210757	0.0156193	67464/23959/22262/14919/100862375/78801/60596/73707/11565/14544/239134/230103/23972/18585/229589/104110/18576/22436/18605/18950/66358/79059/11486/50773	24	Nt5e/Gucy2e/Ak7/Gucy1a1/Gucy2g/Pde3b/Enpp1/Adprm/Nme3/Ada/Nt5c	Entpd4/Uox/Entpd4b/Adssl1/Gda/Gucy1b2/Npr2/Papss2/Pde9a/Prune1/Adcy4/Xdh/Pnp	11	13	45.8333	54.1667
mmu00790	Folate biosynthesis	8/884	26/8997	0.00262625	0.0210757	0.0156193	68591/13180/14528/12408/14590/14187/13361/11997	8	Cbr1/Akr1b8/Dhfr	Mocos/Pcbd1/Gch1/Ggh/Akr1b7	3	5	37.5	62.5
mmu04210	Apoptosis	24/884	136/8997	0.00320504	0.0250931	0.0185966	14939/12984/12369/12045/170770/74769/12047/13039/58801/14281/19249/12364/23882/12044/14082/13197/12983/13030/12015/13032/229445/22146/11920/15461	24	Bbc3/Ptpn13/Gadd45g/Fadd/Bad/Atm/Hras	Gzmb/Csf2rb2/Casp7/Bcl2a1b/Pik3cb/Bcl2a1d/Ctsl/Pmaip1/Fos/Casp12/Bcl2a1a/Gadd45a/Csf2rb/Ctsb/Ctsc/Ctso/Tuba1c	7	17	29.1667	70.8333
mmu04066	HIF-1 signaling pathway	21/884	114/8997	0.0033442	0.0255593	0.0189421	13649/15978/12575/22339/17000/212032/15368/18126/16193/74769/16000/18787/115487111/11600/13808/18803/15277/13685/13058/13645/16832	21	Plcg1/Ldhb	Egfr/Ifng/Cdkn1a/Vegfa/Ltbr/Hk3/Hmox1/Nos2/Il6/Pik3cb/Igf1/Serpine1/Gm29667/Angpt1/Eno3/Hk2/Eif4ebp1/Cybb/Egf	2	19	9.52381	90.4762
mmu04976	Bile secretion	19/884	100/8997	0.00359173	0.0262033	0.0194194	26459/394432/76408/394430/22236/394434/394435/394436/394433/613123/94284/20778/98660/54403/232975/104110/16835/64008/12349	19		Slc27a5/Ugt1a7c/Abcc3/Ugt1a10/Ugt1a2/Ugt1a9/Ugt1a6b/Ugt1a1/Ugt1a5/Ugt1a8/Ugt1a6a/Scarb1/Atp1a2/Slc4a4/Atp1a3/Adcy4/Ldlr/Aqp9/Car2	0	19	0	100
mmu04115	p53 signaling pathway	15/884	72/8997	0.00374887	0.0267419	0.0198186	12575/21825/170770/16000/18787/58801/12571/23882/68428/22062/98376/13197/16009/11920/22401	15	Bbc3/Gadd45g/Gorab/Atm/Zmat3	Cdkn1a/Thbs1/Igf1/Serpine1/Pmaip1/Cdk6/Steap3/Trp73/Gadd45a/Igfbp3	5	10	33.3333	66.6667
mmu04928	Parathyroid hormone synthesis, secretion and action	20/884	108/8997	0.00388324	0.0270982	0.0200826	13649/20505/18227/16658/12575/22337/18795/16973/21943/107889/18805/17387/14281/14462/64654/240047/20183/104110/12096/12095	20	Vdr/Tnfsf11/Gata3/Fgf23/Rxrg	Egfr/Slc34a1/Nr4a2/Mafb/Cdkn1a/Plcb1/Lrp5/Gcm2/Pld1/Mmp14/Fos/Mmp25/Adcy4/Bglap/Bglap3	5	15	25	75
mmu04924	Renin secretion	15/884	76/8997	0.00636694	0.0405993	0.0300883	75600/12288/18795/60596/19217/11554/13617/239134/11421/11606/109305/11555/18576/13030/12289	15	Gucy1a1/Ptger2/Orai1/Adrb2/Pde3b/Cacna1d	Calml4/Cacna1c/Plcb1/Adrb1/Ednra/Gucy1b2/Ace/Agt/Ctsb	6	9	40	60
mmu04668	TNF signaling pathway	20/884	113/8997	0.00656107	0.0405993	0.0300883	22329/12977/16176/12369/17395/16193/74568/74769/12608/20310/17387/14281/16477/21929/26415/14082/12051/19225/20296/66513	20	Fadd	Vcam1/Csf1/Il1b/Casp7/Mmp9/Il6/Mlkl/Pik3cb/Cebpb/Cxcl2/Mmp14/Fos/Junb/Tnfaip3/Mapk13/Bcl3/Ptgs2/Ccl2/Tab1	1	19	5	95
mmu04650	Natural killer cell mediated cytotoxicity	21/884	121/8997	0.00682978	0.0405993	0.0300883	15978/14939/56554/18479/16638/14127/18106/74769/22177/57257/24055/246256/16640/18803/16634/22637/27007/26904/545378/170758/15461	21	Plcg1/Zap70/Sh2d1b2/Hras	Ifng/Gzmb/Raet1d/Pak1/Klra7/Fcer1g/Cd244a/Pik3cb/Tyrobp/Vav3/Sh3bp2/Fcgr4/Klra9/Klra3/Klrk1/Sh2d1b1/Rac3	4	17	19.0476	80.9524
mmu01232	Nucleotide metabolism	16/884	84/8997	0.00702989	0.041029	0.0304068	67464/23959/100862375/78801/11565/14544/22271/22169/68106/22436/18605/18950/21877/79059/11486/50773	16	Nt5e/Ak7/Nt5c3b/Enpp1/Nme3/Ada/Nt5c	Entpd4/Entpd4b/Adssl1/Gda/Upp1/Cmpk2/Xdh/Pnp/Tk1	7	9	43.75	56.25
mmu04068	FoxO signaling pathway	22/884	131/8997	0.00844677	0.0468935	0.034753	13649/384783/12575/20620/12795/16193/16197/74769/16000/16153/12581/23882/26415/170755/13197/57436/12579/12176/13645/11920/15461/19374	22	Il7r/Gadd45g/Atm/Hras	Egfr/Irs2/Cdkn1a/Plk2/Plk3/Il6/Pik3cb/Igf1/Il10/Cdkn2d/Mapk13/Sgk3/Gadd45a/Gabarapl1/Cdkn2b/Bnip3/Egf/Rag2	4	18	18.1818	81.8182
mmu04657	IL-17 signaling pathway	17/884	93/8997	0.00847297	0.0468935	0.034753	15978/16176/17395/16193/20201/12608/20310/14281/239114/50772/21929/20202/26415/14082/19225/20296/332110	17	Fadd	Ifng/Il1b/Mmp9/Il6/S100a8/Cebpb/Cxcl2/Fos/Il17d/Mapk6/Tnfaip3/S100a9/Mapk13/Ptgs2/Ccl2/Mapk15	1	16	5.88235	94.1176
mmu04540	Gap junction	16/884	86/8997	0.00884146	0.0481035	0.0356498	13649/15558/14745/18795/19091/60596/67951/11554/239134/15559/54635/104110/18591/22146/13645/15461	16	Gucy1a1/Hras	Egfr/Htr2a/Lpar1/Plcb1/Prkg1/Tubb6/Adrb1/Gucy1b2/Htr2b/Pdgfc/Adcy4/Pdgfb/Tuba1c/Egf	2	14	12.5	87.5
In bold blue (Column B): pathways with ≥ 55% genes down (Column O).
