# Supplementary material for: CD38 deficiency leads to a defective short-lived transcriptomic response to chronic graft-versus-host disease induction, involving purinergic signaling-related genes and distinct transcriptomic signatures associated with lupus
Source: Front Immunol. 2025 Feb 10;16:1441981. doi: 10.3389/fimmu.2025.1441981 (PMC11847871; doi:10.3389/fimmu.2025.1441981)
Supplement: Supplementary file 2 [file DataSheet2.zip › DEGs_KEGGs_Tables_171124_1441981/Table S24_171124.xlsx]

## Sheet: Hoja1
Table S24. Enriched KEGG pathways from comparative cGVHD WT Spleen cells 2W vs WT Spleen cells Control
ID	Description	GeneRatio	BgRatio	pvalue	p.adjust	qvalue	geneID	Total	GenesID_up	GenesID_dn	Total_up	Total_dn	% up	% dn
mmu00190	Oxidative phosphorylation	45/959	135/8997	7.90172e-13	3.66866e-11	3.29139e-11	230075/69875/22272/11951/67895/66218/78330/68375/67126/66152/407785/67942/67264/66416/13063/66594/12861/68342/66414/12859/54405/68197/11958/66043/17991/225887/110323/68349/66916/595136/66694/66052/28080/66091/407790/72900/228033/57423/12868/12866/66925/17995/11947/66576/17992	45	Ndufb6/Ndufa11/Uqcrq/Atp5g1/Ppa1/Ndufb9/Ndufv3/Ndufa8/Atp5e/Uqcr10/Ndufs6/Atp5g2/Ndufb8/Ndufa7/Cycs/Uqcr11/Cox6a1/Ndufb10/Ndufa12/Cox5b/Ndufa1/Ndufc2/Atp5k/Atp5d/Ndufa2/Ndufs8/Cox6b1/Ndufs3/Ndufb7/Ndufs5/Uqcrfs1/Sdhc/Atp5o/Ndufa3/Ndufv2/Atp5g3/Atp5j2/Cox8a/Cox7a2/Sdhd/Ndufv1/Atp5b/Uqcrh/Ndufa4	Ndufa4l2	44	1	97.7778	2.22222
mmu04714	Thermogenesis	58/959	231/8997	2.23549e-10	6.05444e-09	5.43184e-09	19091/230075/69875/22272/11951/66218/15461/78330/68375/26397/19017/67126/66152/64930/407785/67942/67264/66416/329003/66594/70673/67071/12861/68342/12912/66414/12859/54405/108097/68197/11958/66043/17991/225887/110323/78070/68349/66916/595136/52469/66694/66052/28080/66091/19094/407790/72900/228033/57423/29857/12868/12866/66925/17995/11947/12913/66576/17992	58	Ndufb6/Ndufa11/Uqcrq/Atp5g1/Ndufb9/Hras/Ndufv3/Ndufa8/Map2k3/Atp5e/Uqcr10/Ndufs6/Atp5g2/Ndufb8/Ndufa7/Uqcr11/Prdm16/Cox6a1/Ndufb10/Ndufa12/Cox5b/Ndufa1/Ndufc2/Atp5k/Atp5d/Ndufa2/Ndufs8/Cox6b1/Cpt1c/Ndufs3/Ndufb7/Ndufs5/Coa3/Uqcrfs1/Sdhc/Atp5o/Ndufa3/Ndufv2/Atp5g3/Atp5j2/Cox8a/Cox7a2/Sdhd/Ndufv1/Atp5b/Creb3/Uqcrh/Ndufa4	Prkg1/Ppargc1a/Tsc1/Zfp516/Rps6ka6/Creb1/Prkab2/Mapk11/Ndufa4l2/Mapk12	48	10	82.7586	17.2414
mmu04110	Cell cycle	36/959	125/8997	1.38811e-08	3.47028e-07	3.11342e-07	13555/12447/18817/12534/12428/71890/107995/105988/23834/21781/56150/17220/268697/12544/17215/56371/12236/19645/11920/17216/17218/12237/17219/12579/12530/12235/18392/22390/12442/17120/19090/56452/218294/12443/22137/12580	36	E2f1/Ccne1/Plk1/Cdk1/Ccna2/Mad2l2/Cdc20/Espl1/Cdc6/Tfdp1/Mad2l1/Mcm7/Ccnb1/Cdc45/Mcm3/Fzr1/Bub1b/Mcm2/Mcm5/Bub3/Mcm6/Cdc25a/Bub1/Orc1/Wee1/Ccnb2/Mad1l1/Orc6/Ttk/Cdkn2c	Rb1/Atm/Cdkn2b/Prkdc/Cdc14b/Ccnd1	30	6	83.3333	16.6667
mmu03030	DNA replication	14/959	35/8997	6.00105e-06	0.00013931	0.000124984	16881/14156/18972/19076/59001/17220/17215/69724/17216/17218/17219/106344/67153/19891	14	Lig1/Fen1/Pold2/Prim2/Pole3/Mcm7/Mcm3/Rnaseh2a/Mcm2/Mcm5/Mcm6/Rfc4/Rnaseh2b/Rpa2		14	0	100	0
mmu03050	Proteasome	16/959	47/8997	1.50651e-05	0.00032641	0.000292844	19173/228769/26442/15978/19175/19182/19172/26446/56436/22123/26445/66997/19181/26443/621823/59029	16	Psmb5/Psmf1/Psma5/Psmb6/Psmc3/Psmb4/Psmb3/Adrm1/Psmd3/Psmb2/Psmd12/Psmc2/Psma6/Psmd14	Ifng/Psme2b	14	2	87.5	12.5
mmu04723	Retrograde endocannabinoid signaling	31/959	148/8997	0.000161101	0.00316756	0.00284183	14695/12288/14400/230075/69875/66218/78330/68375/14700/407785/67264/66416/68342/18751/66414/54405/68197/14708/17991/225887/68349/66916/595136/72961/66091/19094/407790/72900/29857/17995/17992	31	1	Gnb3/Cacna1c/Gabrb1/Prkcb/Mapk11/Ndufa4l2/Mapk12	24	7	77.4194	22.5806
mmu00240	Pyrimidine metabolism	16/959	56/8997	0.000165688	0.00316756	0.00284183	67464/100862375/20135/22171/66422/110074/21877/18102/22247/80914/72962/103850/18103/382985/79059/20133	16	Rrm2/Tyms/Dctpp1/Dut/Tk1/Nme1/Umps/Uck2/Tymp/Nt5m/Nme2/Nme3/Rrm1	Entpd4/Entpd4b/Rrm2b	13	3	81.25	18.75
mmu01240	Biosynthesis of cofactors	31/959	152/8997	0.000266572	0.00455979	0.00409089	22275/15288/17025/211347/12892/78801/13361/107272/12850/19286/17768/232087/29858/69080/18102/331026/22247/70789/18103/52064/14151/108037/11647/68870/79464/79059/14287/14630/11639/98256/108156	31	Urod/Hmbs/Alad/Cpox/Ak7/Dhfr/Psat1/Coq7/Mthfd2/Pmm1/Gmppa/Nme1/Gmppb/Umps/Nme2/Coq5/Fech/Shmt2/Alpl/Lias/Nme3/Fpgs/Gclm/Ak4/Mthfd1	Pank3/Pts/Mat2a/Kynu/Ak8/Kmo	25	6	80.6452	19.3548
mmu01232	Nucleotide metabolism	20/959	84/8997	0.000408477	0.00615896	0.00552561	67464/100862375/20135/22171/11486/78801/66422/110074/21877/667034/18102/80914/72962/103850/18103/382985/68870/79059/20133/11639	20	Rrm2/Tyms/Ada/Ak7/Dctpp1/Dut/Tk1/Pnp2/Nme1/Uck2/Tymp/Nt5m/Nme2/Nme3/Rrm1/Ak4	Entpd4/Entpd4b/Rrm2b/Ak8	16	4	80	20
mmu04115	p53 signaling pathway	18/959	72/8997	0.000416914	0.00615896	0.00552561	170770/20135/12447/12534/12048/13063/268697/30954/12371/11920/12367/68428/12442/382985/20438/12443/29870/16009	18	Bbc3/Rrm2/Ccne1/Cdk1/Bcl2l1/Cycs/Ccnb1/Siva1/Casp3/Steap3/Ccnb2/Siah1b/Gtse1	Casp9/Atm/Rrm2b/Ccnd1/Igfbp3	13	5	72.2222	27.7778
mmu01230	Biosynthesis of amino acids	19/959	79/8997	0.000493761	0.00697706	0.00625958	18642/107272/69051/232087/269951/27053/21991/66194/18655/14718/11846/108037/236539/14433/14719/56454/67834/18770/18746	19	Pfkm/Psat1/Pycr2/Idh2/Asns/Tpi1/Pycrl/Pgk1/Got1/Shmt2/Phgdh/Gapdh/Got2/Aldh18a1/Idh3a/Pklr/Pkm	Mat2a/Arg1	17	2	89.4737	10.5263
mmu04914	Progesterone-mediated oocyte maturation	21/959	92/8997	0.000543419	0.0073588	0.00660206	12877/18817/23797/12534/12428/71890/20878/110033/56150/268697/67071/56371/12530/12235/12442/17120/74769/19094/16001/29857/109880	21	Plk1/Cdk1/Ccna2/Mad2l2/Aurka/Kif22/Mad2l1/Ccnb1/Fzr1/Cdc25a/Bub1/Ccnb2/Mad1l1	Cpeb1/Akt3/Rps6ka6/Pik3cb/Mapk11/Igf1r/Mapk12/Braf	13	8	61.9048	38.0952
mmu03010	Ribosome	33/959	179/8997	0.00113421	0.0147447	0.0132285	67941/67945/94063/68537/56282/67681/64659/27397/353242/66292/94064/66483/24030/619547/216767/75398/20084/27395/94066/68463/100040298/16898/94065/100502825/11837/66448/19942/56040/68611/19944/107734/20044/22121	33	Rps27l/Rpl41/Mrpl16/Mrpl13/Mrpl12/Mrpl18/Mrps14/Mrpl17/Mrpl21/Mrps21/Mrpl27/Rpl36al/Mrps12/Rpl34-ps1/Mrpl22/Mrpl32/Rps18/Mrpl15/Mrpl36/Mrpl14/Gm15501/Rps2/Mrpl34/Rpl37rt/Rplp0/Mrpl20/Rpl27/Rplp1/Mrpl28/Rpl29/Mrpl30/Rps14/Rpl13a		33	0	100	0
mmu00330	Arginine and proline metabolism	13/959	54/8997	0.00365454	0.0456817	0.0409841	67432/67217/18126/20810/69051/66988/110695/66194/14718/11846/18263/14719/56454	13	L3hypdh/Srm/Pycr2/Lap3/Aldh7a1/Pycrl/Got1/Odc1/Got2/Aldh18a1	Hoga1/Nos2/Arg1	10	3	76.9231	23.0769
In bold red (Column B): pathways with ≥ 55% genes up (Column N).
