# Supplementary material for: CD38 deficiency leads to a defective short-lived transcriptomic response to chronic graft-versus-host disease induction, involving purinergic signaling-related genes and distinct transcriptomic signatures associated with lupus
Source: Front Immunol. 2025 Feb 10;16:1441981. doi: 10.3389/fimmu.2025.1441981 (PMC11847871; doi:10.3389/fimmu.2025.1441981)
Supplement: Supplementary file 2 [file DataSheet2.zip › DEGs_KEGGs_Tables_171124_1441981/Table S25_171124.xlsx]

## Sheet: Hoja1
Table S25. Enriched KEGG pathways from comparative cGVHD WT Spleen cells 4W vs WT Spleen cells Control
ID	Description	GeneRatio	BgRatio	pvalue	p.adjust	qvalue	geneID	Total	GenesID_up	GenesID_dn	Total_up	Total_dn	% up	% dn
mmu03010	Ribosome	77/1240	179/8997	3.9365e-22	1.27543e-19	1.20581e-19	353242/66292/75398/67945/27395/66483/68463/24030/22121/64659/20084/19981/67941/54217/27397/67186/319195/67097/20055/66242/19942/67671/67681/68537/66407/66481/56040/20042/68436/94064/121022/68052/26451/20044/94065/76846/94063/19899/22186/78523/267019/20090/27050/54127/11837/66475/20054/19943/94066/14109/57808/16785/68565/67281/57294/19951/20104/78294/66489/107732/100502825/16898/270106/68193/20085…	77	Mrpl21/Mrps21/Mrpl32/Rpl41/Mrpl15/Rpl36al/Mrpl14/Mrps12/Rpl13a/Mrps14/Rps18/Rpl37a/Rps27l/Rpl36/Mrpl17/Rplp2/Rpl17/Rps10/Rps16/Mrps16/Rpl27/Rpl38/Mrpl18/Mrpl13/Mrps15/Rps21/Rplp1/Rps12/Rpl34/Mrpl27/Mrps6/Rps13/Rpl27a/Rps14/Mrpl34/Rps9/Mrpl16/Rpl18/Uba52/Mrpl9/Rps15a/Rps29/Rps3/Rps28/Rplp0/Rps23/Rps15/Rpl28/Mrpl36/Fau/Rpl35a/Rpsa/Mrps18a/Rpl37/Rps27/Rpl32/Rps6/Rps27a/Rpl35/Mrpl10/Rpl37rt/Rps2/Rpl1…	Rpl39l	76	1	98.7013	1.2987
mmu04714	Thermogenesis	72/1240	231/8997	4.31928e-12	6.99723e-10	6.61532e-10	57279/19091/230075/69875/78330/19017/66218/54405/67126/407785/67942/17991/68375/12867/11958/22272/66091/14182/595136/66416/66272/68202/52469/66043/66576/67130/110323/74205/67264/12862/66916/12912/66108/12861/68342/66152/67071/108097/50790/12913/64930/29857/15461/71679/26397/75597/57423/20463/67605/78070/69802/27425/104130/407790/12857/66594/12164/26408/12856/66377/67184/20104/66495/75406/110651/1…	72	Slc25a20/Ndufb6/Ndufa11/Ndufv3/Ndufb9/Ndufa1/Atp5e/Ndufs6/Atp5g2/Ndufa2/Ndufa8/Cox7c/Atp5k/Uqcrq/Ndufa3/Fgfr1/Ndufs5/Ndufa7/Cox16/Ndufa5/Coa3/Atp5d/Uqcrh/Ndufa6/Cox6b1/Ndufb8/Cox6a2/Ndufb7/Ndufa9/Cox6a1/Ndufb10/Uqcr10/Creb3/Hras/Atp5h/Map2k3/Ndufaf2/Atp5j2/Cox7a2l/Akt1s1/Cpt1c/Cox11/Atp5l/Ndufb11/Cox4i1/Uqcr11/Bmp8b/Cox17/Ndufc1/Ndufa13/Rps6/Ndufb3/Ndufs7/Cox8a/Ndufa12/Cox14/Ndufc2/Ndufs3	Prkg1/Ppargc1a/Acsl3/Creb1/Rps6ka6/Prkab2/Acsl4/Tsc1/Mapk12/Ndufa4l2/Map3k5/Rps6ka3/Arid1b/Atf2	58	14	80.5556	19.4444
mmu00190	Oxidative phosphorylation	47/1240	135/8997	4.10619e-10	3.32601e-08	3.14448e-08	230075/69875/78330/66218/54405/67126/407785/67942/17991/68375/12867/11958/22272/66091/595136/66416/68202/66043/66576/67130/110323/67264/12862/66916/66108/12861/68342/66152/108664/71679/57423/20463/69802/27425/104130/407790/12857/66594/12856/66377/67184/66495/75406/12868/66414/68197/68349	47	Ndufb6/Ndufa11/Ndufv3/Ndufb9/Ndufa1/Atp5e/Ndufs6/Atp5g2/Ndufa2/Ndufa8/Cox7c/Atp5k/Uqcrq/Ndufa3/Ndufs5/Ndufa7/Ndufa5/Atp5d/Uqcrh/Ndufa6/Cox6b1/Ndufb8/Cox6a2/Ndufb7/Ndufa9/Cox6a1/Ndufb10/Uqcr10/Atp6v1h/Atp5h/Atp5j2/Cox7a2l/Cox11/Atp5l/Ndufb11/Cox4i1/Uqcr11/Cox17/Ndufc1/Ndufa13/Ndufb3/Ndufs7/Cox8a/Ndufa12/Ndufc2/Ndufs3	Ndufa4l2	46	1	97.8723	2.12766
mmu04723	Retrograde endocannabinoid signaling	36/1240	148/8997	0.000371237	0.00801873	0.00758106	14695/12288/14400/269060/230075/69875/78330/12286/66218/54405/407785/17991/68375/66091/595136/66416/68202/67130/14700/67264/66916/66108/68342/29857/14697/18751/104130/407790/66377/67184/66495/75406/66414/216227/68197/68349	36	Dagla/Ndufb6/Ndufa11/Ndufv3/Cacna1a/Ndufb9/Ndufa1/Ndufs6/Ndufa2/Ndufa8/Ndufa3/Ndufs5/Ndufa7/Ndufa5/Ndufa6/Gng10/Ndufb8/Ndufb7/Ndufa9/Ndufb10/Gnb5/Ndufb11/Ndufc1/Ndufa13/Ndufb3/Ndufs7/Ndufa12/Slc17a8/Ndufc2/Ndufs3	Gnb3/Cacna1c/Gabrb1/Mapk12/Prkcb/Ndufa4l2	30	6	83.3333	16.6667
In bold red (Column B): pathways with ≥ 55% genes up (Column N)
