# Supplementary material for: CD38 deficiency leads to a defective short-lived transcriptomic response to chronic graft-versus-host disease induction, involving purinergic signaling-related genes and distinct transcriptomic signatures associated with lupus
Source: Front Immunol. 2025 Feb 10;16:1441981. doi: 10.3389/fimmu.2025.1441981 (PMC11847871; doi:10.3389/fimmu.2025.1441981)
Supplement: Supplementary file 2 [file DataSheet2.zip › DEGs_KEGGs_Tables_171124_1441981/Table S3_new.xlsx]

## Sheet: DE Genes
Table S3_Comparative cGVHD_CD38ko_2W vs cGVHD_WT_2W
Gene	Description	Length	logFC	logCPM	PValue	FDR
Zfp46	zinc finger protein 46	5212	-13.2336	7.27888	7.16342e-117	1.45668e-112
Gm43031		1887	-10.6562	3.64645	3.46612e-102	3.52418e-98
Gm33929	predicted gene, 33929	367	-10.8097	4.19949	1.64639e-89	1.11598e-85
Gm48254		469	10.9312	3.78596	3.10761e-86	1.57983e-82
Tcea3	transcription elongation factor A (SII), 3	1400	-8.44552	4.92008	2.94462e-76	1.19758e-72
Gm37200		2172	10.8586	3.37252	3.5614e-73	1.20702e-69
4933413J09Rik	RIKEN cDNA 4933413J09 gene	4837	-9.81082	2.9759	3.94242e-68	1.14527e-64
Gm16288	predicted gene 16288	367	10.2797	3.09664	7.632e-65	1.93996e-61
Gm15008	predicted gene 15008	460	12.3288	5.24814	9.46079e-65	2.13761e-61
ENSMUSG00002076060		110	9.80408	3.13408	4.48869e-61	9.12775e-58
Gm18752	pyrin and HIN domain family, member 1 pseudogene	917	-10.2997	2.48076	5.70167e-60	1.05403e-56
Gm26814		4149	10.1631	2.81081	2.18859e-54	3.70874e-51
Ephb3	Eph receptor B3	6641	11.7747	4.01071	3.58742e-54	5.61156e-51
Gm1123	predicted gene 1123	1537	10.275	3.2763	1.55401e-51	2.25719e-48
Gm47403	predicted gene, 47403	2728	10.4137	2.65403	2.96293e-51	4.01675e-48
Btnl9	butyrophilin-like 9	6054	10.7392	3.66431	3.62165e-50	4.60289e-47
Mir7079	microRNA 7079	69	8.39289	2.9528	9.41673e-46	1.12641e-42
1700096J18Rik	RIKEN cDNA 1700096J18 gene	482	10.1493	2.39697	5.04025e-45	5.69408e-42
Klf12	Kruppel-like factor 12	6985	-8.23735	3.98019	1.88125e-41	2.01344e-38
4921525O09Rik	RIKEN cDNA 4921525O09 gene	3747	8.02437	1.74868	7.07847e-38	7.19704e-35
Gm11687	ribosomal protein S2 pseudogene	886	-9.49943	1.62669	2.71183e-35	2.62595e-32
A930002I21Rik	RIKEN cDNA A930002I21 gene	1512	10.0448	3.01046	5.88069e-35	5.43562e-32
Gm5237	predicted gene 5237	1197	9.36337	1.63194	7.69627e-34	6.80451e-31
Flt3	FMS-like tyrosine kinase 3	6176	3.57576	3.97965	2.14043e-32	1.75301e-29
B230369F24Rik	RIKEN cDNA B230369F24 gene	2560	7.55029	2.04081	2.15517e-32	1.75301e-29
Ighv9-4	immunoglobulin heavy variable 9-4	351	-8.07862	4.27301	1.17132e-31	9.1611e-29
Rufy4	RUN and FYVE domain containing 4	2329	-7.44424	1.68285	1.98338e-30	1.49378e-27
Ifi208	interferon activated gene 208	5258	-2.82415	4.06041	6.55713e-30	4.76212e-27
Gm47322		1824	8.53601	1.80673	1.46454e-29	1.02694e-26
Gm48432	60S ribosomal protein L17 pseudogene	558	7.35502	1.38267	2.5446e-29	1.72482e-26
Snord73a	small nucleolar RNA, C/D box U73A	68	7.40597	1.55174	1.25208e-28	8.21325e-26
Muc19	mucin 19	22800	9.48328	0.987548	3.366e-28	2.13899e-25
Gm42031	predicted gene, 42031	1885	3.42483	4.32122	3.495e-28	2.15366e-25
A930016O22Rik	RIKEN cDNA A930016O22 gene	2560	7.85831	1.79243	5.98813e-28	3.58143e-25
5730471H19Rik		1066	-6.29705	2.37969	6.27184e-28	3.64394e-25
Gm28151		951	7.49313	1.68768	3.60596e-25	2.03687e-22
Obscn	obscurin, cytoskeletal calmodulin and titin-interacting RhoGEF	29422	7.35856	2.24124	1.07742e-24	5.92146e-22
S100a5	S100 calcium binding protein A5	432	-7.49982	1.9696	1.34426e-24	7.19356e-22
Snord72	small nucleolar RNA, C/D box 72	81	6.76398	1.8831	2.23576e-24	1.16575e-21
Gm15880	predicted gene 15880	2884	7.39047	1.58837	1.27519e-23	6.48275e-21
Pcdh1	protocadherin 1	8797	7.17865	1.95092	5.47986e-23	2.71787e-20
Gm24411	predicted gene, 24411	131	6.38335	2.55314	3.78058e-22	1.79578e-19
Sarm1	sterile alpha and HEAT/Armadillo motif containing 1	5629	-6.92712	2.8322	3.79733e-22	1.79578e-19
Gm2574	glyceraldehyde-3-phosphate dehydrogenase pseudogene	1002	-9.41922	0.772998	7.29798e-22	3.37283e-19
Padi1	peptidyl arginine deiminase, type I	3754	6.50823	2.38074	1.04046e-21	4.55265e-19
Mir5136	microRNA 5136	76	6.88279	1.83027	1.04488e-21	4.55265e-19
Gm18407	translin-associated factor X pseudogene	790	6.65836	0.75677	1.05225e-21	4.55265e-19
Camk2b	calcium/calmodulin-dependent protein kinase II, beta	9125	2.64916	3.05109	1.00726e-20	4.26723e-18
Lrrc23	leucine rich repeat containing 23	1734	7.27429	5.84538	1.35943e-20	5.64164e-18
Gm44037		1891	6.91283	1.46391	2.24305e-19	9.1225e-17
Cd38	CD38 antigen	3890	-2.33283	6.31221	2.32395e-19	9.26617e-17
Gm13032	predicted gene 13032	2001	6.20331	2.04135	2.57898e-19	1.00853e-16
Gm47976		1545	6.57834	1.21946	5.10321e-19	1.958e-16
Kcnh6	potassium voltage-gated channel, subfamily H (eag-related), member 6	3549	-6.25855	2.54881	6.61946e-19	2.49272e-16
Klhl41	kelch-like 41	2529	-5.94592	3.42834	8.28706e-19	3.06297e-16
Spag4	sperm associated antigen 4	4831	7.10903	0.839147	8.43502e-19	3.06297e-16
Sema3g	sema domain, immunoglobulin domain (Ig), short basic domain, secreted, (semaphorin) 3G	4540	-6.30158	2.47331	9.46554e-19	3.37687e-16
4930412B13Rik	RIKEN cDNA 4930412B13 gene	1276	6.47907	0.534699	1.15721e-18	4.05723e-16
Syce1	synaptonemal complex central element protein 1	1460	-11.0874	3.36839	1.59451e-18	5.49567e-16
Gm49700		1546	5.96227	1.1445	3.18354e-18	1.07895e-15
Gm37248		3174	10.6045	2.98284	4.05131e-18	1.35055e-15
Art4	ADP-ribosyltransferase 4	2517	6.1896	1.24124	5.45554e-18	1.78933e-15
Ighv1-63	immunoglobulin heavy variable V1-63	351	-6.1109	3.29596	8.95939e-18	2.89189e-15
Ighv8-5	immunoglobulin heavy variable V8-5	358	-6.45613	4.16943	1.03396e-17	3.28524e-15
Eif5a2	eukaryotic translation initiation factor 5A2	5027	-4.93991	1.34777	1.96229e-17	6.13896e-15
Podxl2	podocalyxin-like 2	5749	7.64497	1.21588	7.33238e-17	2.25915e-14
Gm2810	corepressor interacting with RBPJ, 1 pseudogene	990	6.19132	0.16877	9.0131e-17	2.73554e-14
Trim15	tripartite motif-containing 15	1961	6.71955	0.503202	9.40668e-17	2.81301e-14
Gucy1a1	guanylate cyclase 1, soluble, alpha 1	6968	5.97673	1.1617	1.01259e-16	2.9842e-14
Wdr86	WD repeat domain 86	5034	11.4704	3.76173	1.77823e-16	5.16575e-14
Gm16540		426	7.94107	2.51965	1.81813e-16	5.20728e-14
Ckm	creatine kinase, muscle	2913	6.47386	0.331499	1.88509e-16	5.32408e-14
Nyx	nyctalopin	5183	5.52853	2.25877	5.12479e-16	1.42757e-13
Gm49927		238	-6.12197	0.322993	5.41315e-16	1.48752e-13
Cd209c	CD209c antigen	1997	9.41759	4.10675	5.53449e-16	1.50059e-13
Cyp26a1	cytochrome P450, family 26, subfamily a, polypeptide 1	1983	4.07808	3.02627	6.28831e-16	1.68254e-13
Ppp1r14a	protein phosphatase 1, regulatory inhibitor subunit 14A	1367	7.46297	1.63389	9.49314e-16	2.50705e-13
Cox7c-ps1	cytochrome c oxidase subunit 7C, pseudogene 1	372	9.34121	1.94715	1.25926e-15	3.28294e-13
Npb	neuropeptide B	542	6.29414	0.418009	1.52255e-15	3.91913e-13
4930439D14Rik	RIKEN cDNA 4930439D14 gene	359	6.02127	1.77488	7.88577e-15	2.00446e-12
Serpinb10	serine (or cysteine) peptidase inhibitor, clade B (ovalbumin), member 10	3466	-1.95217	5.48548	8.26781e-15	2.07563e-12
Nfe2l3	nuclear factor, erythroid derived 2, like 3	2973	6.344	0.763954	1.19364e-14	2.96007e-12
Dmd	dystrophin, muscular dystrophy	23801	-5.54969	2.39611	1.35498e-14	3.3197e-12
Gm44135		368	6.80562	1.25262	1.74935e-14	4.23488e-12
Traj37	T cell receptor alpha joining 37	60	-9.5022	1.93558	2.0285e-14	4.8529e-12
Gm26839	predicted gene, 26839	1162	5.49199	0.922941	2.27319e-14	5.37503e-12
A630014C17Rik	RIKEN cDNA A630014C17 gene	2984	-6.28598	0.826846	3.39733e-14	7.94076e-12
Clcn1	chloride channel, voltage-sensitive 1	5428	10.0221	3.08403	6.01791e-14	1.39061e-11
1700027J07Rik	RIKEN cDNA 1700027J07 gene	2782	7.10446	2.52324	6.31238e-14	1.44227e-11
Hus1b	HUS1 checkpoint clamp component B	1187	5.85941	1.30241	7.19583e-14	1.62586e-11
Bloc1s2-ps	biogenesis of lysosomal organelles complex-1, subunit 2, pseudogene	432	6.60297	0.437118	8.30842e-14	1.85661e-11
A330009N23Rik	RIKEN cDNA A330009N23 gene	1772	6.22054	0.921542	9.73358e-14	2.15144e-11
Syngr4	synaptogyrin 4	1001	-10.7593	2.95463	1.09217e-13	2.38809e-11
Gm10224	predicted pseudogene 10224	615	10.1155	3.31307	1.87193e-13	4.04954e-11
Myo5b	myosin VB	9766	-7.37322	1.23393	3.11842e-13	6.67505e-11
Gm38118		2222	9.4012	1.96861	3.51874e-13	7.45349e-11
Snora69	small nucleolar RNA, H/ACA box 69	131	9.22961	3.21208	3.91307e-13	8.20334e-11
Gm50021		1734	6.34426	0.721306	4.62054e-13	9.58762e-11
Utf1	undifferentiated embryonic cell transcription factor 1	1227	5.93995	0.851336	7.05543e-13	1.44921e-10
A830082N09Rik	RIKEN cDNA A830082N09 gene	7840	-5.31934	1.21321	7.74009e-13	1.57395e-10
Slc22a3	solute carrier family 22 (organic cation transporter), member 3	4513	9.0267	1.22631	8.05217e-13	1.6212e-10
ENSMUSG00000118636		239	9.69317	2.25544	9.32749e-13	1.85955e-10
Mycl	v-myc avian myelocytomatosis viral oncogene lung carcinoma derived	4038	4.12476	1.60492	1.30893e-12	2.58418e-10
Pde6g	phosphodiesterase 6G, cGMP-specific, rod, gamma	2317	6.38179	1.10754	1.76257e-12	3.44633e-10
Gm20274	predicted gene, 20274	584	5.5195	0.930578	1.84349e-12	3.57023e-10
Anapc15	anaphase promoting complex C subunit 15	5161	1.19197	4.60168	1.96441e-12	3.76853e-10
Foxc1	forkhead box C1	5844	5.61933	0.283647	2.34841e-12	4.46308e-10
Gm10156	predicted gene 10156	462	-6.61822	0.860312	2.65466e-12	4.99838e-10
Gm21860		1181	-9.96585	1.45156	2.88247e-12	5.37752e-10
Tspan33	tetraspanin 33	5195	2.99452	2.35308	3.05775e-12	5.65266e-10
Prkag2os1	protein kinase, AMP-activated, gamma 2 non-catalytic subunit, opposite strand 1	991	-10.5608	2.73989	3.31448e-12	6.07206e-10
Oas1h	2'-5' oligoadenylate synthetase 1H	1703	7.68636	1.29853	3.59134e-12	6.52053e-10
Gm8170	glyceraldehyde-3-phosphate dehydrogenase pseudogene	945	6.23745	0.414574	3.83653e-12	6.90405e-10
Gm4987	ribosomal protein L32 pseudogene	408	9.42799	2.09453	3.90897e-12	6.97271e-10
Gm12223	predicted gene 12223	528	9.65388	1.97286	5.29407e-12	9.36129e-10
Slurp1	secreted Ly6/Plaur domain containing 1	2933	6.17411	0.592432	6.68477e-12	1.17185e-09
Gm50270	predicted gene, 50270	1655	-6.09417	-0.354111	7.95425e-12	1.38248e-09
Snord42a	small nucleolar RNA, C/D box 42A	65	5.62663	0.909759	8.06098e-12	1.38915e-09
Rpl31-ps13	ribosomal protein L31, pseudogene 13	378	5.72873	0.426435	1.07666e-11	1.83983e-09
Gm23690	predicted gene, 23690	94	6.74542	0.74866	1.14184e-11	1.92143e-09
Rapgef4os3	Rap guanine nucleotide exchange factor (GEF) 4, opposite strand 3	3485	6.25713	0.254065	1.14331e-11	1.92143e-09
Gm7860	ribosomal protein S2 pseudogene	879	6.62319	2.48476	1.2961e-11	2.16034e-09
H2-Pa	histocompatibility 2, P region alpha locus	697	8.20235	0.330819	2.01743e-11	3.33532e-09
Gm8172	ribosomal protein S6 pseudogene	750	5.74995	3.07044	2.11354e-11	3.46603e-09
D030051J21Rik	RIKEN cDNA D030051J21 gene	3095	9.96863	3.91042	2.2518e-11	3.66323e-09
Vaultrc5	vault RNA component 5	143	6.00106	0.64458	2.35905e-11	3.80725e-09
Gm26670	predicted gene, 26670	3307	6.78194	0.199608	2.40478e-11	3.85049e-09
Hrh4	histamine receptor H4	1626	5.39146	1.21212	2.64382e-11	4.20017e-09
Gm7895	predicted gene 7895	1173	10.2304	1.74336	2.90517e-11	4.56733e-09
AA914427	EST AA914427	1166	6.31794	-0.237735	2.91986e-11	4.56733e-09
Cd4	CD4 antigen	4032	-1.70219	6.01475	3.53884e-11	5.49331e-09
Mir6946	microRNA 6946	69	-5.64426	0.33609	3.65464e-11	5.63008e-09
Nlgn3	neuroligin 3	9271	5.92061	0.468043	3.7146e-11	5.67943e-09
Il21	interleukin 21	5259	-5.63523	1.27145	3.84643e-11	5.8371e-09
Gm36981	predicted gene, 36981	4485	-5.15556	-1.10329	4.21195e-11	6.34445e-09
Gm7293	glyceraldehyde-3-phosphate dehydrogenase pseudogene	1007	-9.81619	2.45893	4.4712e-11	6.64071e-09
Gm47854		3549	-9.81619	2.45893	4.47395e-11	6.64071e-09
Gm50462		2678	7.54696	0.907871	5.29417e-11	7.80123e-09
Ces2c	carboxylesterase 2C	2298	8.0467	0.535569	6.33982e-11	9.27483e-09
Gm10561	predicted gene 10561	1943	6.31416	2.31045	7.63824e-11	1.10945e-08
Gm13140	SWI/SNF related, matrix associated, actin dependent regulator of chromatin, subfamily a, member 5 pseudogene	3151	8.88883	1.76729	8.95757e-11	1.29146e-08
Mir8113	microRNA 8113	129	-2.76451	1.61958	9.01833e-11	1.29146e-08
Gm48161		1835	6.33832	2.55612	1.02198e-10	1.45328e-08
Septin3	septin 3	8319	3.01684	1.08816	1.11442e-10	1.57373e-08
Gm5398	cathepsin H pseudogene	984	10.349	3.57079	1.17184e-10	1.6434e-08
Chrne	cholinergic receptor, nicotinic, epsilon polypeptide	1690	-2.23131	1.40937	1.19226e-10	1.66059e-08
Misp3	MISP family member 3	1413	6.90942	0.180735	1.3469e-10	1.86321e-08
Gm5751	predicted gene 5751	444	9.64192	2.27514	1.53917e-10	2.1148e-08
Phyhd1	phytanoyl-CoA dioxygenase domain containing 1	2657	1.4301	3.7033	1.58337e-10	2.16093e-08
Mir6992	microRNA 6992	109	-5.96643	1.08507	2.39077e-10	3.24109e-08
Snord50b	small nucleolar RNA, C/D box 50B	72	6.57931	0.583447	2.64539e-10	3.56251e-08
Rps11-ps5	ribosomal protein S11, pseudogene 5	472	-9.12023	1.71316	2.79276e-10	3.73623e-08
Apoa2	apolipoprotein A-II	537	7.586	0.921708	3.34471e-10	4.44541e-08
Gm37274		1682	-5.66288	0.962376	3.50661e-10	4.63032e-08
Spock2	sparc/osteonectin, cwcv and kazal-like domains proteoglycan 2	5533	-2.49898	2.49375	4.16648e-10	5.46615e-08
Zfp786	zinc finger protein 786	5421	7.41818	0.45359	4.51439e-10	5.88462e-08
Dnah8	dynein, axonemal, heavy chain 8	26820	-1.27976	4.23132	4.55171e-10	5.89548e-08
Gm12816	predicted gene 12816	1212	6.34429	1.22636	5.11228e-10	6.57964e-08
Mir697	microRNA 697	109	6.12563	0.27827	5.85836e-10	7.49244e-08
Gm43915	predicted gene, 43915	5037	-5.84585	1.26258	6.01943e-10	7.60402e-08
Gm3571	farnesyl diphosphate synthetase pseudogene	1060	8.05458	0.526524	6.02039e-10	7.60402e-08
Gm45481		877	6.0734	-0.53351	6.65404e-10	8.35246e-08
Adamts14	a disintegrin-like and metallopeptidase (reprolysin type) with thrombospondin type 1 motif, 14	5197	-1.63408	2.70139	7.62014e-10	9.50647e-08
Slc27a5	solute carrier family 27 (fatty acid transporter), member 5	2438	6.25835	1.57066	7.69344e-10	9.5394e-08
3425401B19Rik	RIKEN cDNA 3425401B19 gene	5572	-5.73726	3.36683	8.70897e-10	1.07331e-07
Rpsa-ps11	ribosomal protein SA, pseudogene 11	889	6.44164	1.05255	9.16373e-10	1.12256e-07
Gm43868	predicted gene, 43868	2114	8.05105	2.03176	9.56319e-10	1.16448e-07
Gm29254		883	5.61521	-0.0257702	9.79596e-10	1.18572e-07
1700087I21Rik	RIKEN cDNA 1700087I21 gene	4145	-5.76139	1.10246	1.3126e-09	1.5794e-07
Gm52969		4881	-5.36402	0.32508	1.36359e-09	1.6311e-07
Hal	histidine ammonia lyase	5549	-1.75335	5.35022	1.48067e-09	1.76079e-07
1700109G14Rik	RIKEN cDNA 1700109G14 gene	1508	9.82635	3.37425	1.66677e-09	1.97057e-07
Snord7	small nucleolar RNA, C/D box 7	97	5.64631	0.787425	1.74193e-09	2.04753e-07
Snord50a	small nucleolar RNA, C/D box 50A	72	6.04157	0.764985	2.00382e-09	2.33594e-07
Rpl21-ps1	ribosomal protein 21, pseudogene 1	480	8.38581	0.807163	2.01028e-09	2.33594e-07
Ccdc184	coiled-coil domain containing 184	2977	-8.22895	0.524736	2.4925e-09	2.87983e-07
Agbl1	ATP/GTP binding protein-like 1	5015	-5.07071	6.23479	2.93815e-09	3.37555e-07
Clec9a	C-type lectin domain family 9, member a	3293	2.1055	1.98446	3.00388e-09	3.43011e-07
Gm10702		1268	5.93321	0.410088	3.01938e-09	3.43011e-07
Gm7511	RNA polymerase II, polypeptide H	450	11.2322	2.8851	3.0494e-09	3.44497e-07
Gm5446	predicted gene 5446	784	6.49438	-0.108873	3.13757e-09	3.525e-07
Gm47201		464	9.77469	1.28595	3.24954e-09	3.63074e-07
Etv4	ets variant 4	3104	6.505	-0.00795818	3.35126e-09	3.72393e-07
Gm36948		3247	6.71826	-0.0166234	3.51174e-09	3.88104e-07
Fsip1	fibrous sheath-interacting protein 1	2911	-5.46341	1.93113	3.5428e-09	3.89421e-07
Gm43442		414	9.85043	1.5735	3.6102e-09	3.94695e-07
Gm18030	ribosomal protein S2 pseudogene	731	-5.97975	1.71487	3.65314e-09	3.97255e-07
Gm8098	predicted gene 8098	1499	-8.76739	1.9565	3.72062e-09	4.02441e-07
Hoxaas3	Hoxa cluster antisense RNA 3	2889	6.48397	1.20499	3.7551e-09	4.04021e-07
Gm42717		3463	9.64056	1.14933	3.90327e-09	4.17753e-07
Slc12a8	solute carrier family 12 (potassium/chloride transporters), member 8	4444	-5.20898	0.687591	4.4912e-09	4.7816e-07
Gm46620	predicted gene, 46620	1875	1.97124	2.24428	4.56147e-09	4.83112e-07
Gm45188		1369	-6.59789	1.75461	4.95195e-09	5.21751e-07
Angptl1	angiopoietin-like 1	2841	7.44679	1.27057	7.06186e-09	7.36724e-07
Vcam1	vascular cell adhesion molecule 1	8870	1.27744	5.01003	7.06473e-09	7.36724e-07
Ear2	eosinophil-associated, ribonuclease A family, member 2	719	2.10715	4.65973	8.29287e-09	8.60385e-07
Abhd12b	abhydrolase domain containing 12B	3941	8.83223	2.63379	9.21564e-09	9.51269e-07
Gm37570		3106	5.76468	0.808558	9.85244e-09	1.01187e-06
Gm46610	diamine acetyltransferase 1 pseudogene	471	9.4141	-0.604804	9.90571e-09	1.01222e-06
Gm22378	predicted gene, 22378	111	6.17077	0.494665	1.02005e-08	1.03713e-06
Dmpk	dystrophia myotonica-protein kinase	4330	-1.27875	5.53185	1.14045e-08	1.15378e-06
Gm7481	glyceraldehyde-3-phosphate dehydrogenase pseudogene	995	8.95958	1.5267	1.15847e-08	1.16621e-06
Gm11573		394	5.55286	-1.75619	1.22585e-08	1.22797e-06
Xcr1	chemokine (C motif) receptor 1	4453	2.48137	1.34745	1.25087e-08	1.24689e-06
Igkv4-60	immunoglobulin kappa variable 4-60	358	5.70292	1.38083	1.27859e-08	1.2683e-06
Gm8738	CDGSH iron-sulfur domain-containing protein 1 pseudogene	329	4.29211	0.516772	1.32774e-08	1.31066e-06
Trbv30	T cell receptor beta, variable 30	335	-5.63199	-0.827188	1.37321e-08	1.34899e-06
Trbv15	T cell receptor beta, variable 15	370	-1.36231	3.91917	1.41336e-08	1.37794e-06
Gm38082		6882	6.78964	0.536555	1.41623e-08	1.37794e-06
Gm38091		3871	-8.06277	2.21823	1.45708e-08	1.41094e-06
6030468B19Rik	RIKEN cDNA 6030468B19 gene	1071	-5.31974	1.23917	1.50182e-08	1.44737e-06
Smpx	small muscle protein, X-linked	2275	6.65213	1.12894	1.57045e-08	1.50637e-06
Gm30948	predicted gene, 30948	4827	7.07327	1.18605	1.64769e-08	1.57304e-06
Bcl6b	B cell CLL/lymphoma 6, member B	3719	5.53992	1.22352	1.70303e-08	1.61406e-06
Ncam1	neural cell adhesion molecule 1	8664	5.8437	1.34322	1.70653e-08	1.61406e-06
Gm45224		414	9.19458	1.62176	1.77693e-08	1.67286e-06
Slco2b1	solute carrier organic anion transporter family, member 2b1	5958	2.1778	1.76384	1.87577e-08	1.75778e-06
Trav8d-1	T cell receptor alpha variable 8D-1	400	-8.01194	-0.221712	1.90687e-08	1.77872e-06
Gm43215		252	9.59578	2.69153	2.26625e-08	2.1043e-06
Tomt	transmembrane O-methyltransferase	2857	1.10367	4.1741	2.29672e-08	2.1229e-06
Cd27	CD27 antigen	2328	-1.20944	5.09735	2.33244e-08	2.14616e-06
ENSMUSG00002076126		70	9.6685	1.5701	2.40817e-08	2.20586e-06
Hipk2	homeodomain interacting protein kinase 2	8836	-1.46153	5.19848	2.4538e-08	2.23758e-06
Gm26953		4532	-9.1313	1.5263	2.62455e-08	2.3826e-06
Gm49980		1183	2.05606	3.8546	2.66674e-08	2.41014e-06
Gm9626	protein FAM220A-like	791	6.62878	0.753583	2.70813e-08	2.43672e-06
9530046B11Rik	RIKEN cDNA 9530046B11 gene	1157	9.9839	2.70572	2.72387e-08	2.44008e-06
mt-Tn		71	2.66579	2.43982	2.77255e-08	2.47279e-06
Traj27	T cell receptor alpha joining 27	59	-5.69052	0.0344256	2.8275e-08	2.51079e-06
Ms4a14	membrane-spanning 4-domains, subfamily A, member 14	4065	3.05198	-0.180498	2.99975e-08	2.65217e-06
Gm21742		548	3.99845	2.00935	3.03307e-08	2.67002e-06
Ankub1	ankyrin repeat and ubiquitin domain containing 1	4231	-5.71161	2.07913	3.44317e-08	3.00664e-06
D430018E03Rik	RIKEN cDNA D430018E03 gene	3832	-5.61837	0.749618	3.44503e-08	3.00664e-06
Gm9873	predicted gene 9873	1361	11.1962	4.29268	3.49482e-08	3.03706e-06
Gm11629		384	-5.7099	0.69874	3.53826e-08	3.06172e-06
Efs	embryonal Fyn-associated substrate	2917	3.98446	-0.884948	3.65814e-08	3.15205e-06
Gm15464	predicted gene 15464	431	9.48999	1.00652	3.99309e-08	3.42613e-06
Olfr60	olfactory receptor 60	3336	-5.73106	2.64511	4.2483e-08	3.6298e-06
Pamr1	peptidase domain containing associated with muscle regeneration 1	6046	9.31845	0.840193	4.4523e-08	3.78818e-06
Oas1f	2'-5' oligoadenylate synthetase 1F	1480	8.2114	2.13751	4.91704e-08	4.16617e-06
Slc10a1	solute carrier family 10 (sodium/bile acid cotransporter family), member 1	2199	8.60087	0.602185	5.2479e-08	4.42805e-06
Gm43181		2072	-3.53575	2.37283	5.27667e-08	4.43393e-06
H2bc11	H2B clustered histone 11	463	-7.87435	0.925532	5.32985e-08	4.46018e-06
Gm13588	thymosin, beta 10 pseudogene	135	-2.63601	0.987884	5.86246e-08	4.88579e-06
Sema6a	sema domain, transmembrane domain (TM), and cytoplasmic domain, (semaphorin) 6A	8778	8.79964	1.18747	6.08691e-08	5.05214e-06
Traj31	T cell receptor alpha joining 31	57	-3.73882	0.810573	6.15229e-08	5.08565e-06
Gm9104	ribosomal protein L21 pseudogene	483	-5.70327	-0.300427	6.63539e-08	5.46278e-06
Gm6934	predicted gene 6934	1905	-5.11645	0.373394	6.72774e-08	5.51648e-06
Aknaos	AT-hook transcription factor, opposite strand	1104	-2.0883	2.65971	6.88533e-08	5.62302e-06
Gm11510	predicted gene 11510	347	5.05778	5.21127	6.95208e-08	5.65482e-06
Gcnt7	glucosaminyl (N-acetyl) transferase family member 7	2220	7.15124	-0.465382	7.11812e-08	5.74895e-06
Slc44a5	solute carrier family 44, member 5	7281	-7.43523	-0.13417	7.12434e-08	5.74895e-06
Mir6981	microRNA 6981	115	8.34854	0.725042	7.35291e-08	5.90994e-06
Pate2	prostate and testis expressed 2	4720	6.63548	0.355267	7.63089e-08	6.10922e-06
Tox	thymocyte selection-associated high mobility group box	7609	-1.89999	3.97548	7.85333e-08	6.26265e-06
Gm42047	predicted gene, 42047	5647	1.51373	5.53637	8.14057e-08	6.46634e-06
Mir6240	microRNA 6240	117	8.25903	1.42476	8.45882e-08	6.693e-06
4930423D22Rik	RIKEN cDNA 4930423D22 gene	1674	4.98595	0.221908	8.6548e-08	6.82153e-06
Trbj2-6	T cell receptor beta joining 2-6	48	-5.56318	0.831212	8.7213e-08	6.8474e-06
Gm6813	ribosomal protein L21 pseudogene	480	5.85462	0.0421303	8.98642e-08	7.02842e-06
Rnf125	ring finger protein 125	1677	-2.09483	2.81805	9.17494e-08	7.14837e-06
Atp10d	ATPase, class V, type 10D	7848	1.16006	6.11575	9.26017e-08	7.18724e-06
Gm11738	predicted gene 11738	2158	5.02644	0.608612	9.81774e-08	7.56454e-06
Gm44705	predicted gene 44705	339	-6.17529	-1.32166	9.8207e-08	7.56454e-06
Dsg2	desmoglein 2	8268	5.24912	-0.329316	1.01125e-07	7.75995e-06
Tcf7	transcription factor 7, T cell specific	3019	-1.52086	7.29504	1.0226e-07	7.81753e-06
Ighd2-4	immunoglobulin heavy diversity 2-4	17	-5.5783	1.58619	1.03029e-07	7.84678e-06
Gm5321	ribosomal protein S18 pseudogene	447	6.21936	0.117646	1.05589e-07	8.01173e-06
Car1	carbonic anhydrase 1	1248	-8.3886	4.37412	1.06255e-07	8.03235e-06
Gm43167		1606	7.92335	1.03743	1.08681e-07	8.17977e-06
Slc28a2b	solute carrier family 28 member 2b	4996	-2.03064	3.95643	1.0901e-07	8.17977e-06
Tmem266	transmembrane protein 266	4714	8.85347	0.430118	1.09704e-07	8.20157e-06
Gm23458	predicted gene, 23458	169	-4.96794	1.04328	1.11885e-07	8.33399e-06
Gm15428	PCNA-associated factor pseudogene	333	9.98856	2.50239	1.12872e-07	8.37683e-06
Dpysl5	dihydropyrimidinase-like 5	7376	8.8178	1.7386	1.13437e-07	8.38815e-06
Gm11534		674	5.85928	1.60084	1.14085e-07	8.40549e-06
Traj21	T cell receptor alpha joining 21	57	-7.27547	0.625419	1.16719e-07	8.56853e-06
Gfra1	glial cell line derived neurotrophic factor family receptor alpha 1	5476	5.70963	-0.674026	1.22361e-07	8.9504e-06
Efcab8	EF-hand calcium binding domain 8	5693	-5.82391	-0.0803171	1.23763e-07	9.02054e-06
Gm45477		5498	5.60419	-0.167855	1.26642e-07	9.19739e-06
Gm25596	predicted gene, 25596	107	-9.0009	1.60181	1.31387e-07	9.49017e-06
Gm38067		1911	5.22207	-0.0200044	1.31607e-07	9.49017e-06
Kcnip3	Kv channel interacting protein 3, calsenilin	3546	2.11561	1.26557	1.35696e-07	9.75045e-06
Efna1	ephrin A1	1830	4.39926	3.19802	1.37684e-07	9.85845e-06
H3c13	H3 clustered histone 13	488	5.71275	0.512776	1.44942e-07	1.03417e-05
Ccdc150	coiled-coil domain containing 150	5021	-9.17305	1.09042	1.50201e-07	1.06795e-05
Tes3-ps	testis derived transcript 3, pseudogene	3272	6.35231	-0.361647	1.55066e-07	1.0987e-05
Trav14d-3-dv8	T cell receptor alpha variable 14D-3-DV8	456	-8.28856	1.05888	1.56282e-07	1.10347e-05
Trem1	triggering receptor expressed on myeloid cells 1	2996	-1.6696	4.1413	1.6725e-07	1.17683e-05
Acaa1b	acetyl-Coenzyme A acyltransferase 1B	1962	10.1507	1.93368	1.68999e-07	1.18503e-05
Ermard	ER membrane associated RNA degradation	7247	0.943906	4.07151	1.83492e-07	1.28224e-05
Traj9	T cell receptor alpha joining 9	58	4.99861	-0.824234	1.85598e-07	1.29251e-05
Slco4c1	solute carrier organic anion transporter family, member 4C1	4908	2.37404	1.9412	1.88785e-07	1.31022e-05
Spag6	sperm associated antigen 6	3392	8.89792	2.29878	1.90095e-07	1.31483e-05
Gm6788	dynein family member	270	-9.5543	0.883156	2.00798e-07	1.3809e-05
Gm3924	predicted gene 3924	612	-7.80474	-0.553293	2.01007e-07	1.3809e-05
Il18r1	interleukin 18 receptor 1	4817	-1.27052	4.20436	2.02379e-07	1.38565e-05
Asb10	ankyrin repeat and SOCS box-containing 10	2806	6.27662	-0.713795	2.04986e-07	1.39879e-05
Gm19810	40S ribosomal protein S21 pseudogene	251	3.50767	-0.355385	2.06347e-07	1.40337e-05
Gm46378	predicted gene, 46378	4288	2.55323	0.370417	2.10588e-07	1.42744e-05
Lypd6b	LY6/PLAUR domain containing 6B	2604	-4.45704	1.63796	2.36892e-07	1.6004e-05
Olfml3	olfactomedin-like 3	6161	1.67059	2.056	2.4888e-07	1.67582e-05
Cldn1	claudin 1	4841	5.798	0.032683	2.52191e-07	1.69251e-05
Tppp	tubulin polymerization promoting protein	5102	-2.05445	5.22763	2.53253e-07	1.69405e-05
Mir7225	microRNA 7225	54	5.92902	-1.42175	2.67438e-07	1.78307e-05
Ms4a7	membrane-spanning 4-domains, subfamily A, member 7	4453	1.68989	1.98959	2.74507e-07	1.82421e-05
Gm12732		180	6.45898	0.371778	2.86893e-07	1.90032e-05
Hbb-y	hemoglobin Y, beta-like embryonic chain	633	8.84495	2.4783	2.95301e-07	1.94966e-05
Bicdl2	BICD family like cargo adaptor 2	2773	6.52305	0.0133237	2.98767e-07	1.96616e-05
Cd209a	CD209a antigen	1583	2.58872	3.92781	3.06436e-07	2.01012e-05
Pp2d1	protein phosphatase 2C-like domain containing 1	2476	8.95521	1.61492	3.13873e-07	2.05229e-05
Gm45203		1831	9.81312	2.11846	3.17186e-07	2.0673e-05
Pyroxd2	pyridine nucleotide-disulphide oxidoreductase domain 2	4815	1.31605	3.04988	3.2564e-07	2.11562e-05
Gm44620		2887	7.15837	-0.537469	3.27377e-07	2.12013e-05
Hpn	hepsin	4101	1.15495	3.78529	3.31917e-07	2.14271e-05
Igkv3-3	immunoglobulin kappa variable 3-3	359	-6.91611	2.30657	3.36856e-07	2.16771e-05
Cep85	centrosomal protein 85	5269	1.48864	6.60643	3.58355e-07	2.29879e-05
Gnat2	guanine nucleotide binding protein, alpha transducing 2	2995	9.97411	2.22128	3.62192e-07	2.31609e-05
Gm8712	SNF8, ESCRT-II complex subunit, homolog pseudogene	701	6.8655	0.233141	3.65754e-07	2.33154e-05
Cyp27a1	cytochrome P450, family 27, subfamily a, polypeptide 1	2173	1.02796	4.86578	3.70642e-07	2.34182e-05
Traj42	T cell receptor alpha joining 42	64	4.82864	-0.851202	3.70767e-07	2.34182e-05
Sgms2	sphingomyelin synthase 2	6227	-1.75806	2.74899	3.70822e-07	2.34182e-05
Gm13392	predicted gene 13392	150	9.03047	0.56006	3.73707e-07	2.35274e-05
Cdh17	cadherin 17	4474	-1.8401	3.4365	3.8575e-07	2.42105e-05
Snord47	small nucleolar RNA, C/D box 47	77	2.74878	0.874441	3.91527e-07	2.44975e-05
Grb10	growth factor receptor bound protein 10	9089	6.20502	0.963329	4.04304e-07	2.52194e-05
Tex29	testis expressed 29	1262	9.89309	2.01979	4.17173e-07	2.59425e-05
Atp1b2	ATPase, Na+/K+ transporting, beta 2 polypeptide	4085	-4.92525	1.84207	4.37642e-07	2.71325e-05
Slc1a3	solute carrier family 1 (glial high affinity glutamate transporter), member 3	8537	5.23295	0.045113	4.41521e-07	2.72898e-05
Slit1	slit guidance ligand 1	5921	3.41929	-0.349554	4.52217e-07	2.78662e-05
Gm13594	predicted gene 13594	476	4.17174	2.18168	4.68786e-07	2.87999e-05
Gm4750	actin, beta pseudogene	2200	8.59578	1.3303	5.26234e-07	3.22319e-05
Platr16	pluripotency associated transcript 16	665	5.49668	-0.199336	5.64814e-07	3.44818e-05
Setbp1	SET binding protein 1	9953	-1.40733	4.3713	5.6636e-07	3.44818e-05
Col6a2	collagen, type VI, alpha 2	8326	8.32362	1.16204	5.93188e-07	3.60074e-05
Gucy1b1	guanylate cyclase 1, soluble, beta 1	3927	-6.25612	0.11009	5.95138e-07	3.60183e-05
Pifo	primary cilia formation	1127	-4.68935	2.71585	6.36886e-07	3.84305e-05
Gm53065	predicted gene 53065	701	9.58159	3.02115	6.50528e-07	3.91375e-05
Ramp1	receptor (calcitonin) activity modifying protein 1	3022	1.49573	3.21868	6.60979e-07	3.9649e-05
Bmf	BCL2 modifying factor	5253	1.13578	4.26385	6.91221e-07	4.13411e-05
Gm52955		891	-7.02204	1.93961	7.11624e-07	4.24366e-05
Myh3	myosin, heavy polypeptide 3, skeletal muscle, embryonic	6057	6.46464	-0.682588	7.31304e-07	4.34826e-05
Traj56	T cell receptor alpha joining 56	63	-4.74167	-1.12851	7.36507e-07	4.36643e-05
Wfikkn2	WAP, follistatin/kazal, immunoglobulin, kunitz and netrin domain containing 2	3827	-2.42446	0.92781	7.99207e-07	4.72438e-05
Gm48873		387	5.85223	-1.86517	8.21634e-07	4.84288e-05
H2ac21	H2A clustered histone 21	444	8.97898	0.952934	8.981e-07	5.27828e-05
Tmem181b-ps	transmembrane protein 181B, pseudogene	4187	1.20138	3.55791	9.01479e-07	5.28288e-05
Gm38358		428	8.28465	1.11436	9.39049e-07	5.47975e-05
Fcrl5	Fc receptor-like 5	3480	-1.45369	5.27862	9.40463e-07	5.47975e-05
Kcnj9	potassium inwardly-rectifying channel, subfamily J, member 9	4288	6.45186	0.451344	9.67201e-07	5.61944e-05
2610017A05Rik	RIKEN cDNA 2610017A05 gene	1661	-4.6119	-0.192315	1.00191e-06	5.80452e-05
Gm44888		2541	-5.3804	-0.0587865	1.01444e-06	5.86039e-05
Faah	fatty acid amide hydrolase	7834	-1.04263	5.48721	1.04403e-06	6.00587e-05
D7Ertd128e	DNA segment, Chr 7, ERATO Doi 128, expressed	928	3.32655	1.22724	1.04553e-06	6.00587e-05
Gm47015		2709	-2.05944	2.3503	1.08225e-06	6.19929e-05
Lmo7	LIM domain only 7	11951	-1.80968	4.58414	1.08776e-06	6.21338e-05
BC037704	cDNA sequence BC037704	1999	3.28637	-0.363292	1.12216e-06	6.39192e-05
Igsf9b	immunoglobulin superfamily, member 9B	16686	5.50643	2.37986	1.18406e-06	6.72567e-05
Gm37905		341	-5.15886	-0.453999	1.19746e-06	6.78285e-05
Ngb	neuroglobin	1723	6.09746	-0.219831	1.20132e-06	6.78578e-05
Gm50013		456	9.29776	3.06515	1.22491e-06	6.89988e-05
Gm36899	predicted gene, 36899	1237	8.22717	-0.124407	1.23287e-06	6.92552e-05
Gm42782		522	9.01821	1.13654	1.24607e-06	6.98037e-05
2210409E12Rik	transcription elongation factor B (SIII), polypeptide 2 pseudogene	346	8.09552	-0.710428	1.26536e-06	7.06901e-05
Rcn3	reticulocalbin 3, EF-hand calcium binding domain	1717	1.05835	4.17967	1.27666e-06	7.11257e-05
Gm16048		663	6.91248	0.532954	1.28344e-06	7.1308e-05
Gm5581	zinc finger protein 239-like	2796	8.61293	0.159328	1.32909e-06	7.3643e-05
Tdrp	testis development related protein	4695	-2.27005	3.27986	1.3764e-06	7.60574e-05
Gm6829	predicted pseudogene 6829	360	6.11738	2.33535	1.38107e-06	7.61086e-05
Fkbp5	FK506 binding protein 5	9468	1.20712	5.14856	1.41241e-06	7.76254e-05
Itgae	integrin alpha E, epithelial-associated	4581	1.49336	3.09264	1.46379e-06	8.02322e-05
Bcl11b	B cell leukemia/lymphoma 11B	8111	-0.952038	5.16945	1.50023e-06	8.20086e-05
Gm37666		866	9.9916	3.79619	1.51901e-06	8.28127e-05
Gm47644		2708	7.65707	-0.105233	1.52411e-06	8.28684e-05
2810429I04Rik	RIKEN cDNA 2810429I04 gene	8789	-4.57698	0.658546	1.54582e-06	8.38247e-05
Mid1-ps1	midline 1, pseudogene 1	1248	4.15302	2.7611	1.57006e-06	8.49126e-05
Gm12275	anaphase-promoting complex subunit 15 pseudogene	307	9.96056	2.53976	1.58048e-06	8.52494e-05
Kcnd1	potassium voltage-gated channel, Shal-related family, member 1	5287	1.88643	0.991417	1.5929e-06	8.56922e-05
Cdk5rap1	CDK5 regulatory subunit associated protein 1	3434	1.43466	3.97439	1.59946e-06	8.58177e-05
9630010A21Rik	RIKEN cDNA 9630010A21 gene	2703	8.72546	0.296817	1.60933e-06	8.61203e-05
Mir6951	microRNA 6951	75	7.18731	2.68919	1.63032e-06	8.68986e-05
Pabpn1l	poly(A)binding protein nuclear 1-like	1193	-8.7338	3.38739	1.63242e-06	8.68986e-05
Gm48008		667	8.58702	1.08929	1.73351e-06	9.2039e-05
Abhd1	abhydrolase domain containing 1	1352	0.86169	4.20088	1.741e-06	9.20875e-05
Rps10-ps4	ribosomal protein S10, pseudogene 4	492	-7.48258	-0.815246	1.74348e-06	9.20875e-05
Pln	phospholamban	2759	8.71038	2.47883	1.7838e-06	9.39033e-05
Gm17944	thymidine kinase 1 pseudogene	643	7.33851	1.46037	1.78709e-06	9.39033e-05
Gm20275	predicted gene, 20275	1387	-3.4411	-0.424139	1.87407e-06	9.82196e-05
Ccdc152	coiled-coil domain containing 152	1358	1.29985	6.06345	1.90908e-06	9.97972e-05
Apol7e	apolipoprotein L 7e	2414	-1.33455	3.42695	1.92292e-06	0.00010015
Gm10284	glyceraldehyde-3-phosphate dehydrogenase pseudogene	1005	-8.27852	1.78309	1.92568e-06	0.00010015
Saa2	serum amyloid A 2	2518	8.37503	0.711313	1.93171e-06	0.000100207
Gm47980		2921	10.3805	4.00233	2.09609e-06	0.000108458
Gm42502		1089	-5.54524	0.349469	2.1559e-06	0.00011127
Lrriq4	leucine-rich repeats and IQ motif containing 4	2762	6.27732	-0.966998	2.21162e-06	0.000113857
Sv2a	synaptic vesicle glycoprotein 2 a	4636	-2.40429	1.08282	2.23007e-06	0.000114516
Gm23849	predicted gene, 23849	191	7.02067	2.75875	2.25574e-06	0.000115436
Gm42686		4108	-1.62744	2.13564	2.26366e-06	0.000115436
Gm29243	predicted gene 29243	418	-2.5314	0.665547	2.26501e-06	0.000115436
AK157302	cDNA sequence AK157302	1924	-10.0343	2.94597	2.30731e-06	0.000117298
Txk	TXK tyrosine kinase	10955	-1.11663	4.16967	2.32421e-06	0.000117862
ENSMUSG00002075713		114	-10.0557	1.93259	2.33172e-06	0.000117949
Gm15411	predicted gene 15411	5131	3.06191	3.04544	2.43324e-06	0.000122779
Gm6029	predicted gene 6029	371	-5.54089	0.690494	2.45088e-06	0.000123363
Arap2	ArfGAP with RhoGAP domain, ankyrin repeat and PH domain 2	12451	-0.995465	5.6679	2.47508e-06	0.000124274
Gm31513	predicted gene, 31513	684	5.03704	0.0472979	2.5916e-06	0.000129803
Evc2	EvC ciliary complex subunit 2	5837	5.89805	1.55027	2.61589e-06	0.000130698
Gm26901	predicted gene, 26901	4339	-6.04415	0.223969	2.69767e-06	0.000134454
Gm45120		408	5.95771	0.215985	2.79619e-06	0.000139023
Gm44291		2865	2.36641	4.63548	2.84589e-06	0.000141149
Traj58	T cell receptor alpha joining 58	63	-5.48239	-1.14092	2.94009e-06	0.000145466
1600023N17Rik	RIKEN cDNA 1600023N17 gene	1007	9.02036	1.12169	2.98123e-06	0.000147144
Gm43070		415	-8.28235	0.46463	2.99567e-06	0.000147498
Snord15b	small nucleolar RNA, C/D box 14B	145	2.85251	0.335658	3.03698e-06	0.000149172
Gm10876	predicted gene 10876	4874	4.47719	1.39264	3.07634e-06	0.000150115
Mir7075	microRNA 7075	82	4.87865	0.263479	3.07711e-06	0.000150115
Zfp93	zinc finger protein 93	3633	-2.11463	-0.187546	3.07833e-06	0.000150115
Gm45420	predicted gene 45420	425	8.78919	1.67519	3.10681e-06	0.000151141
Gm8682	cofilin 1, non-muscle pseudogene	498	8.1273	-0.251275	3.13602e-06	0.000152198
Gm49484		2590	5.82906	-0.886657	3.19798e-06	0.000154836
4930404I05Rik	RIKEN cDNA 4930404I05 gene	2746	1.13822	3.85271	3.2708e-06	0.000157985
Gm12366	ribosomal protein S2 pseudogene	873	5.34155	0.529132	3.28589e-06	0.000158338
Sdk1	sidekick cell adhesion molecule 1	11087	-5.9682	-0.954472	3.39224e-06	0.000163076
BC048559	cDNA sequence BC048559	3784	-8.60036	1.09423	3.40398e-06	0.000163255
Gm11793	predicted gene 11793	981	6.4785	0.108207	3.49939e-06	0.000167435
Trav19	T cell receptor alpha variable 19	446	-5.82002	-0.0880734	3.58185e-06	0.000170979
Gm37033		7350	3.25298	1.26643	3.59704e-06	0.000171302
Dll4	delta like canonical Notch ligand 4	3852	-6.46982	-0.174322	3.70376e-06	0.000175972
Tmem108	transmembrane protein 108	9930	2.53391	2.17415	3.78595e-06	0.000179458
Zxda	zinc finger, X-linked, duplicated A	2621	-7.78184	2.26094	3.80966e-06	0.000179834
Gm37790		3346	4.58175	0.841036	3.81158e-06	0.000179834
4930565N06Rik	RIKEN cDNA 4930565N06 gene	2416	-5.68709	0.485531	3.99631e-06	0.000188113
Gm6728	coenzyme Q2 homolog, prenyltransferase pseudogene	1065	7.6054	-1.92837	4.04537e-06	0.000189983
1700025N21Rik	RIKEN cDNA 1700025N21 gene	686	9.48603	3.05885	4.05909e-06	0.000190188
Mir3112	microRNA 3112	82	4.96135	0.0386253	4.10518e-06	0.000191905
Mir8097	microRNA 8097	119	2.32845	0.913326	4.28563e-06	0.000199881
Gdf3	growth differentiation factor 3	2423	-2.45551	1.53411	4.3189e-06	0.000200972
Adh1	alcohol dehydrogenase 1 (class I)	2233	-7.08771	-0.138302	4.35295e-06	0.000202094
B230206H07Rik	RIKEN cDNA B230206H07 gene	3755	7.23639	-0.0759814	4.37383e-06	0.000202601
Gm13710	predicted gene 13710	965	4.91191	-0.861509	4.44608e-06	0.00020548
Gm6109	predicted gene 6109	348	6.01096	0.336914	4.6062e-06	0.000212397
Adam32	a disintegrin and metallopeptidase domain 32	2993	-9.23275	2.86464	4.62572e-06	0.000212814
Usp35	ubiquitin specific peptidase 35	5288	1.11331	3.14271	4.69202e-06	0.000215378
Upb1	ureidopropionase, beta	6792	1.79266	2.07433	4.75297e-06	0.000217684
Mir99a	microRNA 99a	65	5.55483	0.72481	4.87049e-06	0.000222565
Gm48114		3686	9.54758	3.2123	5.12379e-06	0.000233615
Anks1b	ankyrin repeat and sterile alpha motif domain containing 1B	14501	-5.42213	2.04044	5.14842e-06	0.000234021
Metazoa_SRP		2616	8.24672	0.874586	5.1557e-06	0.000234021
Gm35279	predicted gene, 35279	960	2.62014	3.67742	5.19691e-06	0.000235366
Arhgap19	Rho GTPase activating protein 19	5103	0.970181	4.12336	5.33452e-06	0.000240593
Ehd3	EH-domain containing 3	6558	-0.87043	4.79794	5.33599e-06	0.000240593
D830024N08Rik	RIKEN cDNA D830024N08 gene	2899	4.46049	0.956485	5.36047e-06	0.000241162
Gm45509		1229	6.28926	-0.544828	5.37336e-06	0.000241208
Src	Rous sarcoma oncogene	4371	1.43608	1.38565	5.42228e-06	0.000242868
Adcy5	adenylate cyclase 5	7184	-4.96326	0.0798806	5.45043e-06	0.000243592
Mkrn2os	makorin, ring finger protein 2, opposite strand	2542	8.32587	-0.163979	5.5634e-06	0.000248096
Kbtbd12	kelch repeat and BTB (POZ) domain containing 12	9381	8.55569	5.76604	5.67495e-06	0.000252325
Trp53-ps	transformation related protein 53, pseudogene	1162	6.5241	-0.0634711	5.68305e-06	0.000252325
1700021A07Rik	RIKEN cDNA 1700021A07 gene	721	-7.27002	-0.0670886	5.95904e-06	0.000264002
Krt19	keratin 19	1855	7.66607	1.44929	6.22377e-06	0.000275131
Rnf144a	ring finger protein 144A	7340	-1.05715	5.23038	6.27535e-06	0.00027681
Ppp1r2-ps4	protein phosphatase 1, regulatory (inhibitor) subunit 2, pseudogene 4	633	-4.73383	0.24149	6.2942e-06	0.00027704
Hspe1-ps3	heat shock protein 1 (chaperonin 10), pseudogene 3	277	9.50729	2.50468	6.51317e-06	0.000286059
Ndufs6b	NADH:ubiquinone oxidoreductase subunit S6B	348	9.71895	1.60572	6.54352e-06	0.000286773
Pla2g2d	phospholipase A2, group IID	2243	2.9172	1.86099	6.6715e-06	0.000291752
Gm46611	predicted gene, 46611	226	5.69515	-0.485051	6.93071e-06	0.000302092
Gm47732		620	6.32095	-0.23129	6.93765e-06	0.000302092
A430110C17Rik	RIKEN cDNA A430110C17 gene	4348	8.67968	1.76187	7.00097e-06	0.000304198
Gm15247	predicted gene 15247	403	2.04117	2.35132	7.02427e-06	0.00030456
Gm12208		163	-5.38371	-0.149648	7.08208e-06	0.000306413
Arhgef25	Rho guanine nucleotide exchange factor (GEF) 25	3994	5.75574	0.699219	7.11472e-06	0.000307172
Cngb1	cyclic nucleotide gated channel beta 1	9355	-6.63822	2.48172	7.35941e-06	0.000317063
Ildr2	immunoglobulin-like domain containing receptor 2	8251	5.63491	0.626554	7.37843e-06	0.00031721
Trav4-4-dv10	T cell receptor alpha variable 4-4-DV10	361	-5.82523	0.444858	7.41705e-06	0.000318198
Myo5c	myosin VC	9697	-6.48894	0.315915	7.58253e-06	0.000324612
Gm37962		2034	6.29678	-0.271372	7.61546e-06	0.000325337
Trav7d-4	T cell receptor alpha variable 7D-4	451	7.54304	-0.334184	7.67721e-06	0.000327287
Sox4	SRY (sex determining region Y)-box 4	4795	1.63042	2.43274	7.71962e-06	0.000328407
Gm15848	predicted gene 15848	1066	2.98653	1.80448	7.92646e-06	0.000336502
Gm12811		667	-5.59217	-0.0661138	8.01467e-06	0.000339538
Gm47553		480	-7.98335	-0.535949	8.08244e-06	0.000341697
4933417C20Rik	RIKEN cDNA 4933417C20 gene	1874	4.75809	-1.10647	8.11709e-06	0.000342368
Jaml	junction adhesion molecule like	3108	0.886402	3.93841	8.13199e-06	0.000342368
Gm37447		2928	4.82081	0.706413	8.21823e-06	0.000345285
Lamp3	lysosomal-associated membrane protein 3	3356	-2.70235	0.716965	8.31942e-06	0.000348815
Gm4833	ribosomal protein S4, X-linked pseudogene	790	2.10853	0.12916	8.56692e-06	0.000358453
Gramd2	GRAM domain containing 2	6138	-1.94513	3.75099	8.62157e-06	0.000359573
Gm44646		645	-4.08867	1.50253	8.62904e-06	0.000359573
Gm19040	calmodulin regulated spectrin-associated protein 1 pseudogene	4726	2.32198	-0.551842	8.72958e-06	0.000363018
mt-Ta		69	1.59445	2.86836	8.8664e-06	0.000367956
Snai1	snail family zinc finger 1	1621	-5.20015	0.423546	9.06506e-06	0.000375165
Gm49207		279	9.12549	2.48839	9.07701e-06	0.000375165
Hgfac	hepatocyte growth factor activator	3410	5.42185	-0.362385	9.1013e-06	0.000375406
Slc46a3	solute carrier family 46, member 3	2458	0.898822	3.88678	9.16279e-06	0.000377177
Fscn1	fascin actin-bundling protein 1	3012	1.3954	4.28978	9.37568e-06	0.000385161
Gm43625		1539	5.85305	2.80559	9.63035e-06	0.000394481
Gm14232	predicted gene 14232	446	2.27476	0.0589383	9.66445e-06	0.000394481
Adgrf3	adhesion G protein-coupled receptor F3	3285	9.70245	3.00584	9.6664e-06	0.000394481
Clec2l	C-type lectin domain family 2, member L	1499	-6.07049	-0.99998	9.68259e-06	0.000394481
0610009L18Rik	RIKEN cDNA 0610009L18 gene	619	2.32016	0.173946	9.69957e-06	0.000394481
Abcb1a	ATP-binding cassette, sub-family B (MDR/TAP), member 1A	5480	-1.25728	3.42675	9.95025e-06	0.000403869
Ctnnd2	catenin (cadherin associated protein), delta 2	10316	2.0194	0.642834	1.02678e-05	0.00041593
Gm15601	predicted gene 15601	4323	0.761248	4.34033	1.04306e-05	0.000421683
Nid1	nidogen 1	6943	-1.28722	5.15676	1.06672e-05	0.000430027
Gm4353	nucleoporin 35 pseudogene	978	5.02338	0.0195897	1.06793e-05	0.000430027
Clip4	CAP-GLY domain containing linker protein family, member 4	8514	-5.77149	-1.49202	1.09722e-05	0.000440948
Notch4	notch 4	8061	1.77891	0.753155	1.10255e-05	0.000442051
Rnf225	ring finger protein 225	3239	4.58142	0.756401	1.10431e-05	0.000442051
Snhg10	small nucleolar RNA host gene 10	529	2.93288	-0.54747	1.14982e-05	0.000459364
Gm12542	predicted gene 12542	647	-5.93772	2.6348	1.1655e-05	0.000463991
Henmt1	HEN1 methyltransferase homolog 1 (Arabidopsis)	2476	-9.10199	1.32644	1.16769e-05	0.000463991
Gm45342		1363	-8.87065	1.2094	1.16825e-05	0.000463991
Kcnmb3	potassium large conductance calcium-activated channel, subfamily M, beta member 3	1715	-6.30051	2.82462	1.17731e-05	0.000466679
Lag3	lymphocyte-activation gene 3	2109	-1.30326	4.33281	1.17977e-05	0.000466742
Gm20234	predicted gene, 20234	717	-1.85818	1.18907	1.22667e-05	0.000484355
Gm27167	predicted gene 27167	511	9.37643	1.5576	1.23127e-05	0.000485228
Gm44507	predicted gene 44507	343	10.2901	3.45102	1.26389e-05	0.00049712
Lhfpl5	lipoma HMGIC fusion partner-like 5	2388	-5.31238	0.021207	1.2829e-05	0.000503625
Gm8113	predicted gene 8113	2721	2.86752	0.820342	1.29102e-05	0.000505836
Mapk4	mitogen-activated protein kinase 4	5400	6.57322	0.121461	1.30753e-05	0.00051132
Slc7a1	solute carrier family 7 (cationic amino acid transporter, y+ system), member 1	11530	-0.897722	5.62308	1.32177e-05	0.000515897
Gm37009		361	6.07133	-0.24961	1.34344e-05	0.000523349
mt-Tc		66	2.80011	1.81052	1.35544e-05	0.000527015
Klf1	Kruppel-like factor 1 (erythroid)	1534	5.31312	2.00092	1.37037e-05	0.000531459
Gm28872		158	-7.71787	1.97726	1.3721e-05	0.000531459
Cdo1	cysteine dioxygenase 1, cytosolic	1644	2.1189	0.221921	1.41069e-05	0.000545367
Rnu11	U11 small nuclear RNA	134	-7.71781	1.97677	1.52088e-05	0.000586852
Gm9429	oxidative stress-responsive serine-rich protein 1 pseudogene	868	5.81382	-0.297088	1.53174e-05	0.000589922
D430019H16Rik	RIKEN cDNA D430019H16 gene	5786	-4.04413	5.01993	1.56758e-05	0.000602586
Cryba1	crystallin, beta A1	1594	7.16027	-2.20142	1.5845e-05	0.000607939
U1		5827	-5.25717	0.30639	1.60233e-05	0.000613621
Ccdc163	coiled-coil domain containing 163	2519	0.809869	3.65812	1.61826e-05	0.000618558
5830405F06Rik		2347	-1.81415	2.57611	1.62668e-05	0.00062061
Ccn2	cellular communication network factor 2	2861	-5.21839	4.93954	1.63277e-05	0.000621767
Mir7036b	microRNA 7036b	63	4.92698	1.11397	1.64599e-05	0.000625632
Gm43184		542	7.84576	-0.0297657	1.66816e-05	0.000631849
Gm43183		547	7.84576	-0.0297657	1.66857e-05	0.000631849
Rpl10-ps5	ribosomal protein L10, pseudogene 5	642	5.33887	0.0494312	1.67522e-05	0.000633191
4930542C12Rik	RIKEN cDNA 4930542C12 gene	1203	-9.42187	1.04444	1.70533e-05	0.000643375
Gm9354	predicted gene 9354	468	10.4403	6.79498	1.73207e-05	0.000652251
Ces2g	carboxylesterase 2G	3574	-7.0737	3.08707	1.75569e-05	0.000659146
Trbv20	T cell receptor beta, variable 20	335	-2.7432	0.565778	1.75686e-05	0.000659146
Cd247	CD247 antigen	5329	-0.972954	6.07705	1.76523e-05	0.000661068
Gm49694		391	8.40328	1.81279	1.78465e-05	0.000667111
Utrn	utrophin	17108	-1.02416	6.06219	1.79901e-05	0.000671247
Gm19353	ribosomal protein L27A pseudogene	445	5.44053	-1.24991	1.82815e-05	0.000680047
Traj23	T cell receptor alpha joining 23	60	-5.59147	-0.118913	1.82929e-05	0.000680047
P2ry10b	purinergic receptor P2Y, G-protein coupled 10B	3465	-0.916772	3.72828	1.84999e-05	0.000686471
Snord3b1	small nucleolar RNA, C/D box 3B1	215	6.26914	-0.324077	1.85777e-05	0.000686471
ENSMUSG00002076650		216	6.26914	-0.324077	1.85876e-05	0.000686471
Prss23	protease, serine 23	3767	4.51169	1.11219	1.86007e-05	0.000686471
Col18a1	collagen, type XVIII, alpha 1	7021	1.79088	3.1169	1.89409e-05	0.00069776
Gm49391		1378	0.834324	4.7922	1.92288e-05	0.000707083
Gm3739	predicted gene 3739	2011	-6.51729	0.66854	1.96706e-05	0.000722026
Spin4	spindlin family, member 4	4173	-6.02516	0.996344	1.97873e-05	0.000724998
Gm13136	SWI/SNF related, matrix associated, actin dependent regulator of chromatin, subfamily a, member 5 pseudogene	2950	-4.59687	0.262758	2.01489e-05	0.000736921
Igkv4-78	immunoglobulin kappa variable 4-78	358	5.32071	1.76586	2.02899e-05	0.000740746
Gm49361		3287	-0.963846	4.91542	2.03746e-05	0.000742503
Ttc37	tetratricopeptide repeat domain 37	11802	-0.736107	4.39721	2.04213e-05	0.000742876
Gm4258	predicted gene 4258	1453	5.36251	0.763109	2.05122e-05	0.00074485
Stkld1	serine/threonine kinase-like domain containing 1	2191	2.19979	-0.260167	2.05718e-05	0.000745683
1700018M17Rik	RIKEN cDNA 1700018M17 gene	456	-1.55268	2.64104	2.09339e-05	0.000757458
D630008O14Rik	RIKEN cDNA D630008O14 gene	2056	-1.22302	3.16318	2.11314e-05	0.000763245
Gm48145		329	-5.74087	0.540285	2.18611e-05	0.000788203
4732465J04Rik	RIKEN cDNA 4732465J04 gene	3302	4.96906	-1.39405	2.2224e-05	0.000799866
Tdrd6	tudor domain containing 6	7062	9.16481	1.92965	2.23185e-05	0.000801849
Ptbp2	polypyrimidine tract binding protein 2	9175	0.696516	4.26475	2.33997e-05	0.000839213
Sult1a1	sulfotransferase family 1A, phenol-preferring, member 1	1507	0.77261	5.02538	2.34499e-05	0.000839531
Cdhr2	cadherin-related family member 2	4129	-7.39283	3.11608	2.42344e-05	0.000866094
Crabp2	cellular retinoic acid binding protein II	1322	6.92966	-1.8461	2.47878e-05	0.000883447
Hs3st1	heparan sulfate (glucosamine) 3-O-sulfotransferase 1	2230	-2.56063	2.23256	2.48069e-05	0.000883447
Ap3s1-ps2	adaptor-related protein complex 3, sigma 1 subunit, pseudogene 2	579	-5.21833	0.241494	2.5438e-05	0.00090434
C030017G13Rik	RIKEN cDNA C030017G13 gene	2331	4.88347	-1.48941	2.55168e-05	0.000905557
Cobll1	Cobl-like 1	8342	-0.968456	4.93936	2.56069e-05	0.000907171
Grk3	G protein-coupled receptor kinase 3	8693	0.983803	4.52414	2.59965e-05	0.000919371
Emid1	EMI domain containing 1	2890	-1.41961	3.3262	2.62638e-05	0.000927214
Cd7	CD7 antigen	1133	-0.925902	5.03359	2.66253e-05	0.000938344
Gm29675	predicted gene, 29675	5348	-2.78783	-0.592262	2.73462e-05	0.000962085
Gm50051		438	2.78761	-0.403495	2.77457e-05	0.000974454
Mir27b	microRNA 27b	73	8.49717	0.19602	2.80377e-05	0.000983012
Mroh7	maestro heat-like repeat family member 7	4800	-4.6181	0.386879	2.88267e-05	0.00100894
Igkv5-37	immunoglobulin kappa variable 5-37	359	5.97676	2.48973	2.88856e-05	0.00100926
Tmod2	tropomodulin 2	11683	-4.33906	1.58214	2.9305e-05	0.00102216
3200001D21Rik	RIKEN cDNA 3200001D21 gene	2283	-5.11045	0.58302	2.97841e-05	0.00103709
Rpl13a-ps1	ribosomal protein 13A, pseudogene 1	612	2.26089	-0.467599	3.01631e-05	0.00104849
Ccdc8	coiled-coil domain containing 8	4809	-5.26174	1.11639	3.11567e-05	0.00108088
Ctla2b	cytotoxic T lymphocyte-associated protein 2 beta	1723	0.93393	3.94455	3.12418e-05	0.00108088
Gm9083	40S ribosomal protein SA pseudogene	819	-5.57231	-0.394266	3.12545e-05	0.00108088
Capn11	calpain 11	2708	11.4814	6.89991	3.13369e-05	0.0010819
Mpzl2	myelin protein zero-like 2	6968	7.5011	0.801133	3.15017e-05	0.00108574
Ttc39a	tetratricopeptide repeat domain 39A	4904	2.94956	-0.532769	3.17659e-05	0.00109299
Gm8624	ribosomal protein S23 pseudogene	669	7.12042	-0.20899	3.18982e-05	0.00109569
Gm44907		1633	6.26511	-0.746182	3.19856e-05	0.00109684
Ptger3	prostaglandin E receptor 3 (subtype EP3)	5688	5.76768	1.02997	3.21721e-05	0.00109974
Gm7997	lactate dehydrogenase A pseudogene	980	-9.94671	1.6252	3.21782e-05	0.00109974
Alkbh6	alkB homolog 6	3123	0.732474	4.28599	3.24837e-05	0.00110832
Bcl2	B cell leukemia/lymphoma 2	9157	-0.909168	6.0586	3.26586e-05	0.00111242
Treml1	triggering receptor expressed on myeloid cells-like 1	1402	1.93153	1.24453	3.44998e-05	0.00117316
Gm16034		480	-1.13565	3.33492	3.46445e-05	0.00117612
Cacna2d2	calcium channel, voltage-dependent, alpha 2/delta subunit 2	7947	-2.83033	0.268042	3.49075e-05	0.00118307
Siglecl1	Siglec family like 1	886	5.99647	-1.67242	3.52526e-05	0.00119278
Rpl31-ps9	ribosomal protein L31, pseudogene 9	378	5.56391	-0.504004	3.56933e-05	0.00120569
Teddm2	transmembrane epididymal family member 2	4905	-0.773096	5.20141	3.60416e-05	0.00121543
Traj57	T cell receptor alpha joining 57	65	-4.63389	-1.21066	3.64629e-05	0.0012276
Trav6-3	T cell receptor alpha variable 6-3	401	7.1237	0.00778766	3.70543e-05	0.00124545
Gm15433	predicted pseudogene 15433	1120	-2.03857	0.644769	3.7133e-05	0.00124604
Gm48832		3422	1.20433	4.93621	3.83907e-05	0.00128612
Gm33195	predicted gene, 33195	2337	4.81645	0.977177	3.906e-05	0.00130639
Selenok-ps1	selenoprotein K, pseudogene 1	785	5.34493	-2.04308	3.92104e-05	0.00130927
ENSMUSG00002075888		189	1.75722	0.576065	3.94565e-05	0.00131533
Gm16421	helicase-like transcription factor pseudogene	1557	-7.1751	-2.23305	3.99975e-05	0.00133118
Pura	purine rich element binding protein A	5957	-0.706615	4.61525	4.00988e-05	0.00133237
Tmc1	transmembrane channel-like gene family 1	7190	-7.42139	2.80916	4.07445e-05	0.00135161
Scrn1	secernin 1	8613	-4.88797	-0.745063	4.11529e-05	0.00136294
Gm43292		2449	-1.17033	3.40404	4.12627e-05	0.00136435
Cyp21a1	cytochrome P450, family 21, subfamily a, polypeptide 1	2140	7.78505	0.516777	4.13317e-05	0.00136441
Rnase4	ribonuclease, RNase A family 4	1637	1.10102	3.26758	4.15002e-05	0.00136776
Ddah2	dimethylarginine dimethylaminohydrolase 2	1593	1.40055	2.13035	4.28765e-05	0.00141083
Klra9	killer cell lectin-like receptor subfamily A, member 9	1279	-1.59238	1.46973	4.31615e-05	0.00141792
Gm12970	predicted gene 12970	581	-5.58047	0.654524	4.32591e-05	0.00141883
Zdhhc23	zinc finger, DHHC domain containing 23	5836	1.16083	3.1862	4.3477e-05	0.00142368
Stox1	storkhead box 1	3680	-6.8071	0.427985	4.44052e-05	0.00145173
Trbv1	T cell receptor beta, variable 1	417	-1.88038	1.62881	4.4689e-05	0.00145867
Tead3	TEA domain family member 3	6714	-4.65527	0.817891	4.50223e-05	0.00146719
Gm44101		2221	-1.54459	2.06917	4.5208e-05	0.00147089
Cacna1e	calcium channel, voltage-dependent, R type, alpha 1E subunit	25228	-1.29532	6.28803	4.60063e-05	0.00149433
Gm15929		1161	1.38113	1.71918	4.60753e-05	0.00149433
Gm47731		582	6.14697	-0.277663	4.66776e-05	0.00151145
Gm47196		2209	4.65034	1.34604	4.69428e-05	0.00151762
Aff3	AF4/FMR2 family, member 3	6654	-1.14805	5.88502	4.72529e-05	0.00152522
Gm43154		6805	5.76405	14.2368	4.80167e-05	0.00154742
Snhg5	small nucleolar RNA host gene 5	3634	0.700057	4.55287	4.86281e-05	0.00156464
Gm48557		554	-6.63452	1.13051	4.92062e-05	0.00158074
Adcy1	adenylate cyclase 1	12522	-4.9946	-1.71036	4.99719e-05	0.00160213
Itgb2l	integrin beta 2-like	4324	4.64709	3.13355	5.00297e-05	0.00160213
Traj47	T cell receptor alpha joining 47	57	-6.84714	-0.844138	5.09581e-05	0.00162854
H2ac4	H2A clustered histone 4	473	8.90613	2.74434	5.10144e-05	0.00162854
Gm12940		2680	0.880337	5.83351	5.11712e-05	0.00163098
Gm42987		2350	-1.74827	0.232717	5.19913e-05	0.00165453
Actl7b	actin-like 7b	1439	8.07272	3.45888	5.22842e-05	0.00166125
Gm12749	basic leucine zipper and W2 domains 1 pseudogene	1159	-5.79878	-0.671671	5.28904e-05	0.00167789
Rnf169	ring finger protein 169	7640	0.607924	5.14764	5.32656e-05	0.00168716
H1f1	H1.1 linker histone, cluster member	741	7.70832	2.46735	5.33575e-05	0.00168744
Snord88a	small nucleolar RNA, C/D box 88A	90	5.17766	-0.363775	5.37369e-05	0.0016968
Scnn1a	sodium channel, nonvoltage-gated 1 alpha	4132	-1.64069	1.9444	5.53018e-05	0.00174351
Gm13387	predicted gene 13387	2881	-8.94508	0.748221	5.56935e-05	0.00175155
Gm47690		2946	-5.74436	-0.838185	5.57292e-05	0.00175155
Gm22858	predicted gene, 22858	76	5.23945	-1.0154	5.59508e-05	0.0017558
Trav10	T cell receptor alpha variable 10	406	-3.58749	0.142415	5.6496e-05	0.00176968
Arhgap27os3	Rho GTPase activating protein 27, opposite strand 3	2729	-1.05501	4.35601	5.65698e-05	0.00176968
Tnfsf8	tumor necrosis factor (ligand) superfamily, member 8	3807	-1.2147	4.12247	5.6708e-05	0.00176968
4933431G14Rik	RIKEN cDNA 4933431G14 gene	1670	7.03015	0.0510764	5.67413e-05	0.00176968
Gm47050		2176	-4.78764	-1.00738	5.71918e-05	0.001781
Mir8114	microRNA 8114	111	-0.788247	5.01814	5.79835e-05	0.00179948
Muc16	mucin 16	26350	-7.632	3.49083	5.80051e-05	0.00179948
Gm24727	predicted gene, 24727	144	4.45424	-0.0801157	5.80507e-05	0.00179948
Slc29a4	solute carrier family 29 (nucleoside transporters), member 4	2862	-2.01814	1.37289	5.81956e-05	0.00180123
Gm14251	predicted gene 14251	279	4.90277	0.557819	5.8455e-05	0.00180651
Gm15965		1428	10.1167	3.26026	5.93956e-05	0.00183279
9530056E24Rik	RIKEN cDNA 9530056E24 gene	3290	8.50802	2.31237	6.00462e-05	0.00185006
Gm16015	predicted gene 16015	390	1.48973	1.90339	6.0433e-05	0.00185916
Gm12027	predicted gene 12027	949	10.3366	5.6297	6.13716e-05	0.00188518
Trbj1-3	T cell receptor beta joining 1-3	54	-2.11321	0.285118	6.20955e-05	0.00190344
5033403F01Rik	RIKEN cDNA 5033403F01 gene	1678	5.86365	2.26562	6.21531e-05	0.00190344
Gm44008	predicted gene, 44008	412	5.11525	0.247726	6.3404e-05	0.00193883
Ldlrap1	low density lipoprotein receptor adaptor protein 1	7010	-0.660195	5.57913	6.45193e-05	0.00196979
Rybp	RING1 and YY1 binding protein	4740	-0.823923	3.99636	6.46101e-05	0.00196979
Gas1	growth arrest specific 1	2961	6.63277	-0.456907	6.50213e-05	0.00197935
Gm12493		441	-5.52762	0.25296	6.55396e-05	0.00199215
Ecel1	endothelin converting enzyme-like 1	3500	-6.88928	-0.314652	6.5685e-05	0.00199359
Oprm1	opioid receptor, mu 1	8037	-2.75038	0.335614	6.63703e-05	0.00201139
Tox3	TOX high mobility group box family member 3	3356	5.84563	-0.784041	6.71796e-05	0.00203288
Col4a4	collagen, type IV, alpha 4	10612	5.39512	-0.641756	6.73701e-05	0.00203562
Gm49751		2722	-1.70021	2.17834	6.77045e-05	0.00203972
2210414B05Rik	RIKEN cDNA 2210414B05 gene	872	4.19916	0.911418	6.77065e-05	0.00203972
E230014E18Rik	RIKEN cDNA E230014E18 gene	859	2.35101	-0.00230815	6.79687e-05	0.00204289
Mir7653	microRNA 7653	61	4.60483	-0.788704	6.80125e-05	0.00204289
Tshz2	teashirt zinc finger family member 2	7781	-5.0691	-0.408052	6.81489e-05	0.00204397
0610012G03Rik	RIKEN cDNA 0610012G03 gene	1445	0.757969	4.28307	6.84477e-05	0.0020499
Gm36189	predicted gene, 36189	523	7.56126	0.58297	6.91956e-05	0.00206925
Gcnt1	glucosaminyl (N-acetyl) transferase 1, core 2	5760	0.752779	4.09119	6.93402e-05	0.00207053
Hyi	hydroxypyruvate isomerase (putative)	2209	0.759951	4.24917	6.96588e-05	0.002077
Gm26509	predicted gene, 26509	948	10.108	9.49875	7.0063e-05	0.00208599
H4c9	H4 clustered histone 9	727	1.24029	2.38155	7.19103e-05	0.00213786
Gm12869		344	4.16707	0.238	7.23629e-05	0.00214817
Gm13920	predicted gene 13920	1663	-5.19883	-0.209555	7.27799e-05	0.0021574
1110025M09Rik	RIKEN cDNA 1110025M09 gene	855	1.55193	0.858988	7.29138e-05	0.00215823
Prss39	protease, serine 39	1333	5.6528	-0.497437	7.37277e-05	0.00217915
1700017G19Rik	RIKEN cDNA 1700017G19 gene	2904	4.87894	-1.76168	7.39374e-05	0.00218217
Gm44891		2223	2.32324	1.10025	7.48361e-05	0.00220396
Ocstamp	osteoclast stimulatory transmembrane protein	3657	2.53605	0.304019	7.48925e-05	0.00220396
Slc34a1	solute carrier family 34 (sodium phosphate), member 1	4676	-3.08412	2.71468	7.52664e-05	0.00221177
Tdo2	tryptophan 2,3-dioxygenase	3881	1.73555	0.957389	7.62552e-05	0.00223759
Cnbd2	cyclic nucleotide binding domain containing 2	3879	0.862549	5.45515	7.63806e-05	0.00223804
Ly6a2	lymphocyte antigen 6 complex, locus A2	798	-1.96513	7.93699	7.68339e-05	0.00224808
Slc8a2	solute carrier family 8 (sodium/calcium exchanger), member 2	5261	2.81249	-0.322293	7.75631e-05	0.00226616
Tubb4b-ps2	tubulin, beta 4B class IVB, pseudogene 2	1337	-8.0717	-0.14372	7.81129e-05	0.00227895
Dao	D-amino acid oxidase	2952	-6.66587	1.02316	7.85771e-05	0.0022892
5330426L24Rik	RIKEN cDNA 5330426L24 gene	2175	6.26089	2.42592	7.93973e-05	0.00230979
Traj2	T cell receptor alpha joining 2	66	-7.07904	-0.0853452	7.99881e-05	0.00232365
Xpnpep2	X-prolyl aminopeptidase (aminopeptidase P) 2, membrane-bound	4878	6.62376	-1.32775	8.02286e-05	0.00232731
Gm12944	60S ribosomal protein L21 pseudogene	463	-4.54548	-0.876139	8.04481e-05	0.00233036
Gm10766	predicted gene 10766	606	9.04253	1.98887	8.06067e-05	0.00233163
Npnt	nephronectin	5026	-4.39042	-1.02814	8.09143e-05	0.0023372
Mir7023	microRNA 7023	64	-2.35818	-0.190054	8.12218e-05	0.00234276
Iglj3p	immunoglobulin lambda joining 3 pseudogene	38	3.74949	1.62049	8.14602e-05	0.00234631
Syne3	spectrin repeat containing, nuclear envelope family member 3	5548	-1.1143	4.72279	8.18627e-05	0.00235456
Slc18a1	solute carrier family 18 (vesicular monoamine), member 1	5401	-5.5385	0.0756561	8.36788e-05	0.0024034
Ttyh1	tweety family member 1	6379	7.29059	1.35784	8.41323e-05	0.00241295
Il17re	interleukin 17 receptor E	5868	-7.1664	1.10857	8.42485e-05	0.00241295
Gm5815	glucocorticoid induced transcript 1 pseudogene	1227	4.91111	-0.103881	8.54699e-05	0.00244449
Pllp	plasma membrane proteolipid	2083	3.80885	0.583691	8.64448e-05	0.00246374
Gm45113		165	8.53555	0.862417	8.64845e-05	0.00246374
Gm44996		2980	9.1067	1.26829	8.65066e-05	0.00246374
Foxr1	forkhead box R1	2290	7.17447	-0.0780615	8.74442e-05	0.00248459
Gm43890		2799	-4.52207	-0.162514	8.74831e-05	0.00248459
Muc4	mucin 4	12754	5.48775	-0.688218	8.8556e-05	0.00251041
Nsg2	neuron specific gene family member 2	4157	-1.14037	4.88891	8.86392e-05	0.00251041
Cx3cl1	chemokine (C-X3-C motif) ligand 1	3930	2.64501	-1.15081	9.01573e-05	0.00254986
Nr1d2	nuclear receptor subfamily 1, group D, member 2	5409	0.782354	4.75277	9.13755e-05	0.00258072
Rps12-ps3	ribosomal protein S12, pseudogene 3	396	5.1141	-0.233051	9.31847e-05	0.00262817
Mia	MIA SH3 domain containing	994	6.63982	-0.297908	9.36388e-05	0.00263732
Mmp15	matrix metallopeptidase 15	5397	-4.13371	0.00266638	9.38816e-05	0.0026387
Pcsk1	proprotein convertase subtilisin/kexin type 1	5604	-2.87272	-0.736547	9.39472e-05	0.0026387
Cyp26b1	cytochrome P450, family 26, subfamily b, polypeptide 1	5352	-1.70839	2.08894	9.5221e-05	0.00266797
Ccr6	chemokine (C-C motif) receptor 6	2320	-1.04905	4.50733	9.52519e-05	0.00266797
Greb1l	growth regulation by estrogen in breast cancer-like	11022	4.52447	-0.286868	9.55664e-05	0.0026731
Gm13830	predicted gene 13830	3099	4.98026	-0.0962211	9.71721e-05	0.00271428
Gm43598		2479	4.62233	-0.229302	0.000100512	0.00280371
Col8a2	collagen, type VIII, alpha 2	4489	-2.04098	-0.147777	0.000101291	0.00282158
Ino80b	INO80 complex subunit B	1594	0.625471	4.63949	0.000101637	0.00282736
A630072L19Rik	RIKEN cDNA A630072L19 gene	4663	-1.50835	3.59314	0.000102417	0.00284514
Sorbs2	sorbin and SH3 domain containing 2	28634	-3.76996	1.61624	0.000106799	0.00296284
Lrrn4	leucine rich repeat neuronal 4	3715	5.62632	-0.392527	0.000107949	0.00298741
9130002K18Rik	RIKEN cDNA 9130002K18 gene	3126	2.08258	0.141351	0.00010811	0.00298741
Gm11714	predicted gene 11714	876	5.22205	-0.926928	0.000108126	0.00298741
Lysmd2	LysM, putative peptidoglycan-binding, domain containing 2	1543	-1.20819	2.26813	0.00010845	0.0029923
Gpr62	G protein-coupled receptor 62	1977	2.78535	-0.717304	0.00010878	0.00299734
Gm15444		388	7.18647	2.06541	0.000109421	0.00300407
Rpl34-ps2	ribosomal protein L34, pseudogene 2	354	5.89082	0.161112	0.00010945	0.00300407
Mgl2	macrophage galactose N-acetyl-galactosamine specific lectin 2	2094	1.64822	4.55988	0.000109467	0.00300407
Gpr34	G protein-coupled receptor 34	2090	1.82661	0.934702	0.000110002	0.00301466
Ehf	ets homologous factor	5576	2.35005	0.117762	0.000110405	0.00302165
Smarcd3	SWI/SNF related, matrix associated, actin dependent regulator of chromatin, subfamily d, member 3	5120	0.683023	5.11069	0.000112847	0.00308433
Jam2	junction adhesion molecule 2	6045	-1.21048	4.13181	0.000113717	0.00310395
C1qtnf9	C1q and tumor necrosis factor related protein 9	1903	5.34045	-0.507968	0.000114433	0.00311928
Gm5297	predicted gene 5297	1171	-4.54582	1.91092	0.000116604	0.00317422
Snord98	small nucleolar RNA, C/D box 98	65	8.62281	2.79248	0.000118458	0.00322006
Gm14117	ATP synthase mitochondrial F1 complex assembly factor 1 pseudogene	843	-6.16498	-1.27629	0.000118605	0.00322006
Net1	neuroepithelial cell transforming gene 1	5217	0.681274	4.97066	0.000120347	0.003263
Gm21284	predicted gene, 21284	3736	-5.89025	-0.656173	0.000122058	0.00330499
A630023P12Rik	RIKEN cDNA A630023P12 gene	1888	-1.11369	3.18185	0.00012261	0.00331551
Ptgir	prostaglandin I receptor (IP)	3334	-0.962944	4.23289	0.000122875	0.00331827
Fcrl6	Fc receptor-like 6	2678	-5.624	-0.79577	0.000123043	0.00331841
Gm6855	ribosomal protein L7A pseudogene	790	-5.44788	-0.295567	0.000124655	0.00335742
Gm47920		1476	1.86253	-0.276326	0.000124873	0.00335885
Lad1	ladinin	3400	1.85427	1.80725	0.000126204	0.00339018
Slit2	slit guidance ligand 2	25433	-5.47116	0.376272	0.00012665	0.00339765
Urb2	URB2 ribosome biogenesis 2 homolog (S. cerevisiae)	6153	-0.756455	4.14399	0.000127514	0.00341189
5730488B01Rik	RIKEN cDNA 5730488B01 gene	2311	-2.45576	1.53432	0.00012755	0.00341189
Nanp	N-acetylneuraminic acid phosphatase	1488	6.03719	-0.353149	0.000127684	0.00341189
Cd5	CD5 antigen	4928	-0.679401	5.70913	0.000130452	0.00348128
Gm5278	predicted pseudogene 5278	552	8.20689	1.15669	0.00013123	0.00349745
Cacnb3	calcium channel, voltage-dependent, beta 3 subunit	4010	1.22315	2.19719	0.000132903	0.0035374
Dleu2	deleted in lymphocytic leukemia, 2	11334	0.738656	3.84333	0.000133234	0.00354158
Tgtp1	T cell specific GTPase 1	3205	-1.49465	3.63185	0.000133685	0.00354893
Prkcz	protein kinase C, zeta	6318	-1.10707	3.28154	0.000134254	0.00355941
Platr26	pluripotency associated transcript 26	641	1.9717	0.667665	0.000135759	0.00359461
Apoc1	apolipoprotein C-I	744	1.95262	5.28289	0.000136257	0.00360311
Gm49733		293	-6.25928	4.81692	0.000136969	0.00361724
Kdr	kinase insert domain protein receptor	9030	2.17208	0.349635	0.000138072	0.00363979
Mir21a	microRNA 21a	92	3.00381	-1.42861	0.000138181	0.00363979
2210406O10Rik	RIKEN cDNA 2210406O10 gene	2472	-6.89888	2.00116	0.000138831	0.00365216
Tg	thyroglobulin	8883	-2.16133	2.07339	0.000139837	0.00367389
Pask	PAS domain containing serine/threonine kinase	9060	-1.37181	2.03244	0.000140356	0.00368119
Gm16364	predicted gene 16364	2721	-2.65885	-0.357388	0.000140477	0.00368119
Spn	sialophorin	4681	-0.848615	7.24403	0.000140808	0.00368512
E230001N04Rik	RIKEN cDNA E230001N04 gene	2679	2.55324	0.821687	0.000141263	0.00369226
Gm4799	predicted gene 4799	657	1.99155	-0.575617	0.00014429	0.00376655
Gm48653		2263	1.37582	1.37446	0.000145999	0.00380628
Apoe	apolipoprotein E	2138	1.40273	12.5071	0.000146784	0.00382183
Gm37266		2287	-5.56118	3.1278	0.000148492	0.00386136
Eps8l1	EPS8-like 1	6036	1.39173	5.3434	0.000150037	0.00389655
Gm12115	predicted gene 12115	447	7.40398	0.266289	0.000150848	0.00391262
Col14a1	collagen, type XIV, alpha 1	7013	1.62807	1.14105	0.000151433	0.0039221
Slco3a1	solute carrier organic anion transporter family, member 3a1	8474	-0.873691	4.0561	0.000151599	0.0039221
Ggnbp1	gametogenetin binding protein 1	5705	-0.80731	5.06892	0.000152001	0.0039275
Gm15494		555	1.99347	0.787146	0.000152394	0.00393265
Trbv4	T cell receptor beta, variable 10	393	-1.91193	1.45194	0.000152891	0.00394048
Fam120c	family with sequence similarity 120, member C	5823	-1.23325	2.52574	0.000153299	0.00394599
Igfbp4	insulin-like growth factor binding protein 4	4416	1.09458	5.68568	0.000154399	0.00396929
Eva1b	eva-1 homolog B (C. elegans)	1942	1.02683	3.00499	0.000155212	0.00398515
Podnl1	podocan-like 1	3549	-1.15267	3.31589	0.000155875	0.00399712
A230072E10Rik	RIKEN cDNA A230072E10 gene	6252	-1.76918	1.11557	0.000156285	0.00400258
Cox20	cytochrome c oxidase assembly protein 20	883	0.680672	4.65877	0.000156739	0.00400916
Gm19951	predicted gene, 19951	1328	1.46785	4.36879	0.000159768	0.0040815
Fbxw4	F-box and WD-40 domain protein 4	3158	0.686744	4.75434	0.000162092	0.00413569
Gm38058	predicted gene, 38058	4368	-2.08948	0.100548	0.000162565	0.00414255
Gm44103		3662	0.742967	4.45224	0.000163717	0.0041628
Mir7053	microRNA 7053	73	-4.9889	-0.661289	0.000163769	0.0041628
Gm7153	uncharacterized protein C9orf40 homolog pseudogene	455	2.42374	-0.697697	0.000164255	0.00416994
Lamc2	laminin, gamma 2	8039	7.61946	4.21823	0.000165306	0.0041914
Hpgds	hematopoietic prostaglandin D synthase	6425	1.45496	2.50833	0.000167456	0.00424062
Gm11775	predicted gene 11775	773	-1.05411	3.28702	0.00017054	0.00430998
Gm15148	ribosomal protein L39 pseudogene	156	-4.93285	-0.626895	0.000170619	0.00430998
Gm12066	predicted gene 12066	443	-4.32766	0.0709822	0.000172431	0.00435036
Gm23991	predicted gene, 23991	93	1.96772	0.649733	0.000175036	0.0044106
Pdzk1ip1	PDZK1 interacting protein 1	1778	5.70245	-0.570329	0.000176272	0.00443624
Cep128	centrosomal protein 128	14093	-0.745428	3.83413	0.000176834	0.00444489
Gm12943	40S ribosomal protein S28 pseudogene	210	4.9175	2.89609	0.000180967	0.00454315
Pole	polymerase (DNA directed), epsilon	11160	-0.825388	3.93765	0.000181308	0.00454612
Gm7413	predicted gene 7413	462	-5.6464	-0.351151	0.000182002	0.00455628
Gm8371	ribosomal protein L17 pseudogene	552	5.15981	-0.50462	0.000182162	0.00455628
Mcts1	malignant T cell amplified sequence 1	1571	0.64481	4.53877	0.000184882	0.00461861
Gm13373	predicted gene 13373	655	2.00689	0.0297912	0.000185108	0.00461861
Gm38050		238	5.49146	-0.273755	0.000186909	0.00465783
Trgv2	T cell receptor gamma variable 2	491	-1.97688	1.10781	0.000190149	0.00473277
Dusp16	dual specificity phosphatase 16	7798	-0.780191	4.55397	0.000196448	0.00488359
Ighv1-39	immunoglobulin heavy variable 1-39	351	-1.42031	4.37596	0.000198048	0.00491734
Il5	interleukin 5	1537	-9.16851	1.42561	0.000198405	0.0049202
Gm11537		791	0.953581	2.90977	0.000202059	0.00500471
Gm11263	ribosomal protein S6 pseudogene	749	3.74821	0.73532	0.000202891	0.00501921
Kcna3	potassium voltage-gated channel, shaker-related subfamily, member 3	1902	-1.71129	3.01289	0.000203349	0.00502443
ENSMUSG00002076463		111	-0.797582	3.94205	0.000203963	0.00503349
Gm5883	peptidylprolyl isomerase A pseudogene 6_1344.1	495	6.89151	2.36185	0.000205862	0.0050742
Slc27a1	solute carrier family 27 (fatty acid transporter), member 1	5835	0.802293	4.76208	0.000206144	0.00507498
Gm9903	predicted gene 9903	1747	4.29501	0.591963	0.000206418	0.0050756
Cela1	chymotrypsin-like elastase family, member 1	2306	1.45822	1.32757	0.000206789	0.00507774
4930515G16Rik	myc induced nuclear antigen pseudogene	1256	4.29219	1.20453	0.000207005	0.00507774
Stap2	signal transducing adaptor family member 2	2569	1.80043	0.0581598	0.000207305	0.00507896
Zfp646	zinc finger protein 646	9723	-0.865811	6.26896	0.000207803	0.00508338
Trbj2-7	T cell receptor beta joining 2-7	47	-1.21187	2.83837	0.000208027	0.00508338
S1pr3	sphingosine-1-phosphate receptor 3	4463	-2.74299	3.34921	0.000208235	0.00508338
Ptpn13	protein tyrosine phosphatase, non-receptor type 13	12102	-1.34717	2.83338	0.000209218	0.00510126
Gm13370	ribosomal protein L21 pseudogene	483	7.76088	0.674869	0.000210361	0.00512299
Rpl13-ps1	ribosomal protein L13, pseudogene 1	668	5.3307	-0.0693878	0.000211092	0.00513389
Tgfbr3	transforming growth factor, beta receptor III	6545	-1.05424	4.08327	0.000211708	0.00513389
Gm10563	predicted gene 10563	237	6.94551	0.719533	0.000211814	0.00513389
2410018L13Rik	RIKEN cDNA 2410018L13 gene	4122	-4.49015	0.234794	0.000211819	0.00513389
Rprd1b	regulation of nuclear pre-mRNA domain containing 1B	6499	-0.650593	5.4538	0.000212294	0.00513754
ENSMUSG00002075134		96	2.6722	-1.41087	0.000212475	0.00513754
Sh2d2a	SH2 domain containing 2A	5939	-0.842203	5.73143	0.00021428	0.00517505
Il23r	interleukin 23 receptor	2488	4.7325	-0.151614	0.000215132	0.00518945
Plcb1	phospholipase C, beta 1	11115	-1.03063	3.61527	0.000217591	0.00524201
Trbj1-2	T cell receptor beta joining 1-2	48	-1.70688	0.770176	0.000217826	0.00524201
Mbnl3	muscleblind like splicing factor 3	8743	-1.24741	2.48315	0.000218174	0.00524417
Gm34342	predicted gene, 34342	335	-7.26854	0.499265	0.00021868	0.00525013
Ctrl	chymotrypsin-like	1156	1.609	0.923861	0.000219235	0.00525725
Gm11993	polymerase (RNA) II (DNA directed) polypeptide C pseudogene	820	9.59567	3.93662	0.000221646	0.00530295
Meioc	meiosis specific with coiled-coil domain	4616	4.82178	3.56034	0.000221663	0.00530295
Dock6	dedicator of cytokinesis 6	8782	0.80961	3.47779	0.000222143	0.0053082
Gm42067	predicted gene, 42067	2008	-5.17807	-0.0766425	0.000222766	0.00531683
Mir7061	microRNA 7061	68	4.6911	-0.3185	0.000226787	0.00540647
Larp4	La ribonucleoprotein domain family, member 4	10843	-0.647989	5.58804	0.000227872	0.00542597
Ect2l	epithelial cell transforming sequence 2 oncogene-like	4257	5.71143	-0.704599	0.000228579	0.00543197
1700047K16Rik	RIKEN cDNA 1700047K16 gene	886	3.66585	0.782271	0.000228658	0.00543197
Gm43065		2092	-3.92544	0.831126	0.000229649	0.00544508
Tmem60	transmembrane protein 60	3176	0.86008	2.971	0.000229746	0.00544508
Gm28038		378	1.05482	2.20002	0.000230782	0.00546326
Snord14a	small nucleolar RNA, C/D box 14A	87	1.44611	2.03579	0.000232313	0.00549311
Gm43913		3029	5.14681	-1.00002	0.000232881	0.00549907
Gm38021		1560	5.00655	-0.691267	0.000233105	0.00549907
Gm8425	60S ribosomal protein L7a pseudogene	769	-6.79949	2.67999	0.000234991	0.00553713
Etohd2	ethanol decreased 2	5225	0.611282	5.43694	0.000237363	0.00558476
Gm7729	heterogeneous nuclear ribonucleoprotein A1 pseudogene	801	4.76065	2.9407	0.000237562	0.00558476
Tha1	threonine aldolase 1	2910	0.731121	4.03064	0.000241635	0.00567396
Gm17455	predicted gene, 17455	960	2.11732	0.366557	0.000245171	0.00575035
5330411J11Rik	RIKEN cDNA 5330411J11 gene	1813	5.20973	-1.24102	0.000246152	0.00576671
Gm16196	predicted gene 16196	2172	3.58647	0.837009	0.000246501	0.00576823
Gm11690	predicted gene 11690	1856	-1.83844	1.89154	0.000247282	0.00577986
Dmwd	dystrophia myotonica-containing WD repeat motif	2556	-0.818832	3.92531	0.000249939	0.00583527
Uqcrh-ps1	ubiquinol-cytochrome c reductase hinge protein, pseudogene 1	268	-5.03419	-1.74722	0.000251386	0.00586231
A130071D04Rik	RIKEN cDNA A130071D04 gene	5864	2.1936	2.96852	0.000252157	0.00587356
Arhgef26	Rho guanine nucleotide exchange factor (GEF) 26	10116	-5.15464	-0.733317	0.000252448	0.00587361
Gm26165	predicted gene, 26165	138	-4.64886	-0.388971	0.000254155	0.00590025
AV356131	expressed sequence AV356131	750	2.37341	-0.819429	0.000254174	0.00590025
Gm19327	predicted gene, 19327	3271	5.1013	0.281952	0.0002575	0.00597066
Gm48734		2289	2.39011	5.27799	0.000262483	0.00607903
Klri2	killer cell lectin-like receptor family I member 2	3913	-1.16228	2.31339	0.000262772	0.00607903
Slc35f2	solute carrier family 35, member F2	2716	-1.4881	1.92015	0.000263741	0.00609452
F2rl1	coagulation factor II (thrombin) receptor-like 1	2741	-1.04221	3.09749	0.000264623	0.00610795
Gm25820	predicted gene, 25820	128	5.0165	-0.326604	0.000265452	0.00611541
ENSMUSG00002076937		127	5.0165	-0.326604	0.000265547	0.00611541
Pou1f1	POU domain, class 1, transcription factor 1	3891	6.87577	0.161749	0.000266392	0.00612792
Rps12-ps26	ribosomal protein S12, pseudogene 26	333	4.6861	-0.614443	0.000267389	0.00614391
Plekhs1	pleckstrin homology domain containing, family S member 1	3628	-8.64726	2.5257	0.000268583	0.00616438
D030056L22Rik	RIKEN cDNA D030056L22 gene	1677	0.747838	3.72873	0.000271279	0.00621924
Mir7651	microRNA 7651	64	-5.45268	2.54189	0.000274327	0.00628202
Gm15512		2257	1.39628	1.11763	0.000276214	0.00631812
Gm47652		4663	5.10439	-0.394976	0.000277032	0.0063297
Mxi1	MAX interactor 1, dimerization protein	6823	0.569064	4.90289	0.000278671	0.00636001
Lin54	lin-54 DREAM MuvB core complex component	5625	-0.846412	3.73341	0.00027961	0.00636797
Tmprss3	transmembrane protease, serine 3	3966	3.0999	-0.828051	0.000279646	0.00636797
Atp10a	ATPase, class V, type 10A	5587	-0.862716	3.86034	0.00028171	0.00640781
S100a3	S100 calcium binding protein A3	2670	-7.06511	0.203199	0.000282871	0.00642702
1810021B22Rik	RIKEN cDNA 1810021B22 gene	896	1.60985	0.168611	0.000284474	0.00645623
Rpl26-ps4	ribosomal protein L26, pseudogene 4	438	6.12111	-1.08491	0.000285107	0.00646339
Hivep1	human immunodeficiency virus type I enhancer binding protein 1	9294	-0.726952	5.8051	0.000286125	0.00647634
Nefh	neurofilament, heavy polypeptide	3994	-1.54674	2.11702	0.000286316	0.00647634
Rpl9-ps1	ribosomal protein L9, pseudogene 1	576	-8.73709	1.68522	0.000286976	0.00648406
Atp1b1	ATPase, Na+/K+ transporting, beta 1 polypeptide	3081	-1.02117	3.95019	0.000290782	0.00656276
Gm48127		573	5.24106	-2.26209	0.000296662	0.00668473
Lcor	ligand dependent nuclear receptor corepressor	12765	-1.05002	3.66597	0.000296843	0.00668473
Gm15675	predicted gene 15675	3681	1.11181	5.17503	0.000299509	0.00673729
Tmem205	transmembrane protein 205	2589	1.02221	2.48234	0.000302817	0.00679862
Gm14233		439	1.01062	2.68501	0.000303014	0.00679862
Mir8119	microRNA 8119	129	-0.986588	3.43484	0.00030327	0.00679862
Ptpn4	protein tyrosine phosphatase, non-receptor type 4	11321	-0.825229	3.81294	0.000303589	0.00679862
Igkv6-13	immunoglobulin kappa variable 6-13	359	-1.86995	3.94903	0.000303907	0.00679862
Bpifb4	BPI fold containing family B, member 4	3118	7.94384	3.24492	0.000304779	0.00681064
Adam23	a disintegrin and metallopeptidase domain 23	17907	1.92323	2.11488	0.000305129	0.00681098
Igkv12-89	immunoglobulin kappa chain variable 12-89	338	-1.91915	3.78238	0.000306604	0.00683124
Gm19696	predicted gene, 19696	2197	-2.89289	0.600455	0.000306709	0.00683124
Slfn10-ps	schlafen 10, pseudogene	3621	-1.53874	1.30882	0.000307322	0.00683621
Atp8b4	ATPase, class I, type 8B, member 4	6660	-0.862138	4.8837	0.000307604	0.00683621
Zbtb32	zinc finger and BTB domain containing 32	2357	-1.25247	5.76262	0.000310968	0.00690016
Gm11210	predicted gene 11210	422	5.52744	-0.43424	0.00031116	0.00690016
Gdpd1	glycerophosphodiester phosphodiesterase domain containing 1	2336	1.1811	1.30961	0.000314095	0.00695164
Naalad2	N-acetylated alpha-linked acidic dipeptidase 2	4749	5.1563	-0.897375	0.000314166	0.00695164
Sycp2	synaptonemal complex protein 2	5967	-1.50005	1.41706	0.000317412	0.00700908
Nme9	NME/NM23 family member 9	1662	7.88378	2.24142	0.000317451	0.00700908
Gm6545	family with sequence similarity 111, member A pseudogene	1786	-1.27447	2.89729	0.000319183	0.00703895
Gm49539		511	3.17744	-0.717686	0.000319496	0.00703895
Gm6222	predicted pseudogene 6222	629	4.95533	-2.21988	0.000320712	0.00705222
Sipa1l1	signal-induced proliferation-associated 1 like 1	12806	-0.878972	6.20059	0.000320792	0.00705222
Gm43823		1808	-4.37125	-1.49691	0.000321396	0.00705787
1700040D17Rik	RIKEN cDNA 1700040D17 gene	998	-6.86073	-0.600131	0.000323304	0.00709211
Gm15432	uncharacterized protein C4orf3 homolog pseudogene	195	5.19295	-0.387164	0.000324047	0.00710074
Zbed4	zinc finger, BED type containing 4	5764	-0.699733	3.6736	0.000325043	0.00711491
Gm2606	glyceraldehyde-3-phosphate dehydrogenase pseudogene	1002	-5.89316	-1.26508	0.00032582	0.00711696
Gm13070	predicted gene 13070	768	-2.53804	1.8117	0.000325837	0.00711696
Runx2os2	runt related transcription factor 2, opposite strand 2	818	5.01554	0.401435	0.000326333	0.00712015
Gm43672		1731	1.56769	1.62546	0.000326769	0.00712202
Sytl2	synaptotagmin-like 2	13948	-1.15923	3.01746	0.000332957	0.0072414
Igflr1	IGF-like family receptor 1	1270	0.840372	4.25024	0.000332958	0.0072414
Nr1d1	nuclear receptor subfamily 1, group D, member 1	3077	1.26032	3.67202	0.000333943	0.00725398
Slc2a9	solute carrier family 2 (facilitated glucose transporter), member 9	5083	-0.825037	3.487	0.00033425	0.00725398
Prf1	perforin 1 (pore forming protein)	2584	-0.923148	4.26332	0.000336105	0.00727535
Tspyl2	TSPY-like 2	2820	0.607251	5.27679	0.000336166	0.00727535
Gm15382	RAS related protein 1b pseudogene	537	1.73803	0.337554	0.000336308	0.00727535
Gm37153		231	-5.58702	-1.63314	0.000339512	0.00732836
Gm31728	predicted gene, 31728	435	-5.40493	1.01895	0.000339838	0.00732836
Ccdc85b	coiled-coil domain containing 85B	4715	0.795972	4.21237	0.00033984	0.00732836
Tmem68	transmembrane protein 68	3462	0.58536	4.20935	0.000341597	0.00735845
2610028H24Rik	RIKEN cDNA 2610028H24 gene	1705	2.22464	-0.964694	0.000343101	0.00738303
Snord100	small nucleolar RNA, C/D box 100	74	1.30937	2.49755	0.000344795	0.00741163
Patl2	protein associated with topoisomerase II homolog 2 (yeast)	2434	-4.20032	-1.56399	0.000346604	0.00744265
Gm43857		3079	0.695964	3.65603	0.000348022	0.00746327
Rpain	RPA interacting protein	2842	0.654195	4.28476	0.000348335	0.00746327
Gm21885		779	4.74905	0.00529798	0.000348665	0.00746327
Gm44419	zinc finger protein 706 pseudogene	229	4.7184	-0.894622	0.000349758	0.00747725
ENSMUSG00002076162		138	5.36662	-1.07409	0.00035018	0.00747725
Gm39383	predicted gene, 39383	1009	-4.6855	0.498226	0.000350421	0.00747725
Gm44380		293	7.52324	-1.72649	0.000353118	0.00752689
Ppara	peroxisome proliferator activated receptor alpha	3836	5.93304	-0.283776	0.000354257	0.00754326
Nopchap1	NOP protein chaperone 1	123179	-0.611001	5.87385	0.000356339	0.00757966
Fcrlb	Fc receptor-like B	1284	1.7659	-0.30493	0.000358315	0.00761372
9430037O13Rik	RIKEN cDNA 9430037O13 gene	1008	9.12834	3.52856	0.000362234	0.00768897
Gm9442	predicted gene 9442	319	5.8245	-0.612216	0.00036369	0.00771182
Nutf2-ps1	nuclear transport factor 2, pseudogene 1	901	4.97557	0.571876	0.000368637	0.00780857
Trav12-3	T cell receptor alpha variable 12-3	442	-3.48327	-0.911116	0.000369368	0.00781592
Gm9752	predicted gene 9752	2659	0.75874	4.19051	0.000370075	0.00782275
Gm8482	60S ribosomal protein L29 pseudogene	471	5.42356	-0.716541	0.000372671	0.00786943
Gm47135		886	6.89614	0.255906	0.000376518	0.00793781
Gm6218	ribosomal protein L13 pseudogene	628	4.50399	-0.181367	0.000377336	0.00793781
Myo15b	myosin XVB	9857	2.43517	-0.253847	0.000377406	0.00793781
Gm37967		2665	6.31667	1.29661	0.000377471	0.00793781
Kcnk5	potassium channel, subfamily K, member 5	3404	-0.904351	4.44055	0.000380907	0.00800181
Vasn	vasorin	3007	-1.68366	1.91826	0.000385643	0.00809294
Plac8	placenta-specific 8	1592	-0.951304	7.85969	0.000388894	0.00815275
Lrrc45	leucine rich repeat containing 45	3293	0.651125	5.3571	0.000389397	0.00815488
Rbm3os	RNA binding motif protein 3, opposite strand	971	-0.690439	4.90054	0.000391544	0.0081914
Srgap3	SLIT-ROBO Rho GTPase activating protein 3	9852	-0.777274	3.91734	0.000392245	0.00819764
Stbd1	starch binding domain 1	2221	1.52135	1.35195	0.00039696	0.00828766
Thada	thyroid adenoma associated	11486	-0.695716	4.58803	0.000402938	0.00840384
Glipr1	GLI pathogenesis-related 1 (glioma)	1543	0.65784	5.44317	0.00040546	0.00843973
Izumo1r	IZUMO1 receptor, JUNO	2320	-0.9457	4.47923	0.000405489	0.00843973
Gm37475		1015	5.79945	1.94562	0.0004118	0.00856232
Smpdl3b	sphingomyelin phosphodiesterase, acid-like 3B	2006	-0.982416	3.94802	0.000415192	0.0086157
4921514A10Rik	RIKEN cDNA 4921514A10 gene	2116	-0.647741	4.1625	0.000415214	0.0086157
Gm49595		515	-2.18892	0.0265986	0.00041656	0.00863481
Mir6403	microRNA 6403	129	4.79535	-1.45223	0.00041996	0.00869643
Aqp9	aquaporin 9	4143	0.687558	5.12148	0.000422101	0.00873187
Ppp1r35	protein phosphatase 1, regulatory subunit 35	1085	0.737832	3.98575	0.000422561	0.00873249
Gm44123		577	-1.26622	3.56261	0.000423674	0.0087466
Slc26a8	solute carrier family 26, member 8	4756	4.62876	0.453087	0.000428339	0.00883394
Gm12788		308	5.99649	1.00172	0.000433904	0.00893966
ENSMUSG00002074852		167	7.2232	2.62075	0.000440113	0.00905839
Gm46637	predicted gene, 46637	2990	-6.95793	0.0151898	0.000440761	0.00906255
Fam171a2	family with sequence similarity 171, member A2	3119	5.90318	-0.529103	0.000442118	0.00907892
Gm49747		2749	1.61465	1.06837	0.000442835	0.00907892
Trbj2-4	T cell receptor beta joining 2-4	49	-1.42506	1.83872	0.000442896	0.00907892
4930479D17Rik	RIKEN cDNA 4930479D17 gene	740	-4.36832	-0.79546	0.000443818	0.00908652
Gm12167	predicted gene 12167	578	-1.58764	1.96205	0.00044416	0.00908652
Vegfb	vascular endothelial growth factor B	1605	0.813759	3.1575	0.000448114	0.00915818
Gm41609	predicted gene, 41609	3748	8.04431	2.09897	0.000451187	0.00921173
Atm	ataxia telangiectasia mutated	10338	-0.786599	5.14959	0.000452505	0.00922938
Gm22747	predicted gene, 22747	107	8.74008	1.41317	0.000453593	0.00924229
Gm27252	predicted gene 27252	717	1.58485	0.33016	0.000454419	0.00924987
Gan	giant axonal neuropathy	13463	-0.642281	4.24988	0.000456476	0.00928245
Cd96	CD96 antigen	2184	-0.804186	4.31396	0.00045802	0.00930453
Tnfsf11	tumor necrosis factor (ligand) superfamily, member 11	2236	-2.50392	1.76787	0.000461852	0.00937301
Mafa	v-maf musculoaponeurotic fibrosarcoma oncogene family, protein A (avian)	2739	-1.92713	2.85841	0.000463384	0.0093856
Tcf20	transcription factor 20	8245	-0.769651	6.23395	0.000463395	0.0093856
Ggt1	gamma-glutamyltransferase 1	3411	-1.25595	1.84377	0.000465932	0.00942759
Btbd18	BTB (POZ) domain containing 18	3519	-3.49613	0.327467	0.000467149	0.00944282
Col4a1	collagen, type IV, alpha 1	7464	1.63991	0.608379	0.00046924	0.00947566
Klrb1c	killer cell lectin-like receptor subfamily B member 1C	2961	-0.949901	3.06588	0.000470367	0.009489
Tmem274	transmembrame protein 274	747	8.32743	1.55029	0.000471955	0.00949266
Hnrnph3	heterogeneous nuclear ribonucleoprotein H3	3151	0.642871	5.27141	0.000472048	0.00949266
Gm13523	predicted gene 13523	488	4.6917	-0.573673	0.000472357	0.00949266
Tmc4	transmembrane channel-like gene family 4	4280	0.917432	3.09094	0.000472415	0.00949266
4930481B07Rik	RIKEN cDNA 4930481B07 gene	1490	-3.6482	0.701644	0.000475721	0.00954964
Smim38	small integral membrane protein 38	1278	2.35201	-0.617711	0.000478283	0.0095916
Gm16565		2181	-1.3441	2.5293	0.000480207	0.0096207
ENSMUSG00002075122		109	4.40423	-2.01035	0.000480749	0.00962208
Enpp6	ectonucleotide pyrophosphatase/phosphodiesterase 6	6412	-2.67719	-0.772523	0.000481456	0.00962675
1700028K03Rik	RIKEN cDNA 1700028K03 gene	7963	1.333	1.14641	0.000486491	0.00971787
Vhl	von Hippel-Lindau tumor suppressor	2997	0.516274	4.58763	0.000487072	0.00971993
Spen	spen family transcription repressor	14089	-0.900862	6.09485	0.000489309	0.00975501
Chac1	ChaC, cation transport regulator 1	1637	3.70546	0.57407	0.000489857	0.00975635
Stk19	serine/threonine kinase 19	3155	0.572373	4.83515	0.000492151	0.00979246
Gm8899	predicted gene 8899	1332	5.28723	-0.220761	0.000496798	0.00987525
Gm11223	stathmin 1 pseudogene	450	-2.80235	-0.616951	0.000499705	0.00992335
Gm14176	ubiquitin-conjugating enzyme E2I pseudogene	477	-2.0042	-0.31793	0.00050203	0.00995978
Apoo-ps	apolipoprotein O, pseudogene	586	-4.80587	-1.45802	0.000503267	0.00997459
Wfikkn1	WAP, FS, Ig, KU, and NTR-containing protein 1	2536	1.55297	1.21042	0.000509107	0.0100805
Gm13398	predicted gene 13398	2837	4.52846	-0.101691	0.0005121	0.0101272
Dhcr24	24-dehydrocholesterol reductase	4028	-0.888449	4.09355	0.000512463	0.0101272
2410022M11Rik	RIKEN cDNA 2410022M11 gene	1911	1.58472	1.2084	0.000513598	0.0101346
Hook2	hook microtubule tethering protein 2	3978	0.623232	3.5996	0.000514316	0.0101346
Amy1	amylase 1, salivary	3446	1.38281	1.25088	0.000514328	0.0101346
Gm15513		1569	1.91078	1.06172	0.00051525	0.0101429
Gm6382	retinoblastoma binding protein 7 pseudogene	942	4.58483	-1.53764	0.000516603	0.0101597
Map7	microtubule-associated protein 7	7935	-1.06232	3.33845	0.000522907	0.0102737
Gm4875	Lasp1 pseudogene	786	7.33897	0.852067	0.000527559	0.0103456
Ikzf3	IKAROS family zinc finger 3	8754	-0.9483	7.44643	0.000527583	0.0103456
Ryr3	ryanodine receptor 3	18977	-2.08293	0.91926	0.000532169	0.0104255
Sec61a2	Sec61, alpha subunit 2 (S. cerevisiae)	4572	0.866172	2.90594	0.000541306	0.0105854
Snord55	small nucleolar RNA, C/D box 55	79	1.70055	0.983395	0.000541375	0.0105854
Acrbp	proacrosin binding protein	3277	0.884713	3.87168	0.000543126	0.0106095
Gm36266	predicted gene, 36266	1749	1.23739	2.29671	0.000547897	0.0106891
Gm37490		724	2.27525	-0.149243	0.000548489	0.0106891
Tcap	titin-cap	948	5.1147	-0.756913	0.000548778	0.0106891
Igkv9-124	immunoglobulin kappa chain variable 9-124	353	-1.75022	4.2071	0.000549989	0.0106897
Gm16171		324	3.80031	0.246922	0.000550134	0.0106897
Ttn	titin	117334	1.6959	1.26818	0.000550386	0.0106897
Gm46339	predicted gene, 46339	3539	-5.41018	-1.30919	0.000551187	0.010695
Gm16229		1232	-0.701698	4.21521	0.000552315	0.0107013
Gm13609	predicted gene 13609	589	-1.37115	1.78796	0.000552564	0.0107013
Gm13328	mitochondrial ribosomal protein S5 pseudogene	1020	-4.4799	-0.611593	0.000555624	0.0107504
Serpine1	serine (or cysteine) peptidase inhibitor, clade E, member 1	3876	0.951534	4.61145	0.000558386	0.0107935
Hsh2d	hematopoietic SH2 domain containing	1824	-0.852064	4.34355	0.000559094	0.0107959
Gm45760		1782	-0.776556	3.83289	0.00055957	0.0107959
Gm45137		4415	-6.9333	3.04841	0.000560382	0.0108013
Ighv1-23	immunoglobulin heavy variable V1-23	351	4.5499	0.160701	0.000561012	0.0108032
Des	desmin	3754	5.87574	2.26915	0.000564579	0.0108538
Pcdhb5	protocadherin beta 5	3535	4.91792	-2.03412	0.000564709	0.0108538
Gm45627		977	-6.93454	-0.301348	0.00056658	0.0108795
Ldhb	lactate dehydrogenase B	1570	0.772165	3.71581	0.00057568	0.0110438
BC003965	cDNA sequence BC003965	3109	0.681807	4.06635	0.000578391	0.0110762
Nhsl2	NHS-like 2	16952	-0.831924	5.17874	0.000578457	0.0110762
Zfr2	zinc finger RNA binding protein 2	7483	1.63811	0.733881	0.000581589	0.0111257
Gm5946	predicted gene 5946	2724	7.41015	1.05574	0.000586314	0.0112055
Gucy2c	guanylate cyclase 2c	3959	-3.66368	0.353448	0.000589629	0.0112583
Slfnl1	schlafen like 1	1762	6.43218	0.0987848	0.000592083	0.0112946
Nmb	neuromedin B	793	1.2719	2.08584	0.000592911	0.0112998
Gm5575	heat shock protein 8 pseudogene	398	4.17711	-0.187989	0.000594305	0.0113157
Gm50209		1290	-1.39091	1.22922	0.000599334	0.0114008
Gm11934		1536	4.67914	-1.70987	0.000602651	0.0114532
Pilrb1	paired immunoglobin-like type 2 receptor beta 1	1957	-0.652163	4.76023	0.000608297	0.0115497
Ccdc189	coiled-coil domain containing 189	3426	0.671733	5.01177	0.000609686	0.0115653
Mir7036	microRNA 7036	65	1.34329	1.90483	0.000612581	0.0116094
Gm49098		827	7.81225	-0.142318	0.000617414	0.0116901
Cldn7	claudin 7	1948	5.38827	-0.665813	0.000621176	0.0117503
Gm16568		1910	-1.31424	2.43114	0.00062528	0.011817
Ssc5d	scavenger receptor cysteine rich family, 5 domains	4590	-5.29362	-0.765419	0.000631698	0.0119272
ENSMUSG00002076282		126	-1.40979	2.74332	0.000634496	0.0119689
Spaca6	sperm acrosome associated 6	7067	1.5276	0.368693	0.000638361	0.0120307
Banp	BTG3 associated nuclear protein	6632	0.842121	4.54233	0.000639349	0.0120381
Gm29126		151	5.45472	-0.840943	0.000641056	0.0120591
Rps2-ps13	ribosomal protein S2, pseudogene 13	882	4.77289	-0.76046	0.000642901	0.0120716
Kyat1	kynurenine aminotransferase 1	2923	0.991584	2.56707	0.00064291	0.0120716
Ryr2	ryanodine receptor 2, cardiac	28790	-1.03293	3.51748	0.000644627	0.0120816
Gm38171	predicted gene, 38171	478	-2.49364	-0.496006	0.000644632	0.0120816
Btnl7-ps	butyrophilin-like 7, pseudogene	1763	-2.2592	0.0982664	0.000645294	0.0120829
Rps4l	ribosomal protein S4-like	943	-1.22193	2.4215	0.000645948	0.012084
Rnf157	ring finger protein 157	9537	-0.650267	4.13765	0.000648075	0.0121127
Gm49890	predicted gene, 49890	1087	7.16633	0.339109	0.000651547	0.0121664
Tmigd3	transmembrane and immunoglobulin domain containing 3	1626	2.66446	-0.965725	0.000660389	0.0123202
Chrd	chordin	6258	5.10849	-2.276	0.000663957	0.012372
Sephs2	selenophosphate synthetase 2	2177	0.544931	5.03637	0.000664385	0.012372
Gm6579	predicted gene 6579	865	7.45539	-0.269154	0.000670485	0.0124742
Snhg20	small nucleolar RNA host gene 20	2795	0.997525	3.94966	0.000673294	0.012515
Pmepa1	prostate transmembrane protein, androgen induced 1	4913	0.64158	4.20736	0.000676308	0.0125596
Cd3g	CD3 antigen, gamma polypeptide	3269	-0.877237	6.32524	0.00068125	0.0126398
Pilra	paired immunoglobin-like type 2 receptor alpha	3090	-0.754178	6.38998	0.000682162	0.0126407
Ciao3	cytosolic iron-sulfur assembly component 3	6223	0.526504	4.99541	0.000682542	0.0126407
Gm20511	predicted gene 20511	456	-0.721858	4.6714	0.000683608	0.0126489
Synpo2l	synaptopodin 2-like	4629	-4.97438	-0.859983	0.000687961	0.0127179
Gm38973	predicted gene, 38973	992	7.22663	1.88954	0.000695206	0.0128307
Nkd1	naked cuticle 1	4558	6.93816	3.03936	0.000695324	0.0128307
Trip6	thyroid hormone receptor interactor 6	2429	0.860857	3.08563	0.000697029	0.0128505
Gm12610	predicted gene 12610	581	6.4683	-1.29472	0.000701545	0.012922
Endou	endonuclease, polyU-specific	2745	2.1304	2.33876	0.000703332	0.0129362
Gbp10	guanylate-binding protein 10	3873	-1.40829	2.07992	0.000703585	0.0129362
Gm6344	ribosomal protein L29 pseudogene	483	5.69664	-1.00499	0.000708491	0.0130146
Cd2	CD2 antigen	1741	-1.07537	7.63721	0.00071025	0.0130351
Cd300c	CD300C molecule	1071	2.33553	0.460381	0.000714407	0.0130979
Gm34106	predicted gene, 34106	503	4.66872	-0.3713	0.000714959	0.0130979
6820402A03Rik	RIKEN cDNA 6820402A03 gene	2654	-2.74499	-0.272718	0.000723739	0.0132468
Gm9134	FUS interacting protein (serine-arginine rich) 1 pseudogene	551	5.44135	-0.445695	0.000732796	0.0134005
Pigb	phosphatidylinositol glycan anchor biosynthesis, class B	10434	0.556272	5.66737	0.000737984	0.0134833
Gm43311		2377	5.4229	-1.21966	0.000742628	0.013556
Samd11	sterile alpha motif domain containing 11	3588	0.685918	5.3429	0.000743408	0.013558
Ppp2r2c	protein phosphatase 2, regulatory subunit B, gamma	4450	3.51237	0.297662	0.000749056	0.0136418
Kcnc1	potassium voltage gated channel, Shaw-related subfamily, member 1	9458	-1.76545	1.61591	0.000749344	0.0136418
Arhgef4	Rho guanine nucleotide exchange factor (GEF) 4	9861	0.730057	3.38236	0.000750396	0.0136488
C78197	expressed sequence C78197	3417	3.696	1.49762	0.000753284	0.0136814
Sox30	SRY (sex determining region Y)-box 30	2997	-8.21125	0.673785	0.000753536	0.0136814
Rps19-ps3	ribosomal protein S19, pseudogene 3	426	1.46807	0.722467	0.000755945	0.0137129
Gprc5b	G protein-coupled receptor, family C, group 5, member B	4630	-0.685845	4.59529	0.000758359	0.0137444
E2f2	E2F transcription factor 2	4882	-0.669384	5.74344	0.000759249	0.013746
Tle2	transducin-like enhancer of split 2	6221	1.96849	1.09732	0.000760386	0.013746
Lncbate6	brown adipose tissue enriched long noncoding RNA 6	2372	-5.1908	-0.827915	0.000760476	0.013746
Gm16044	pentatricopeptide repeat domain 3 pseudogene	450	5.63519	4.2961	0.000762145	0.013764
Mir92-1	microRNA 92-1	80	-4.321	-0.372723	0.000766897	0.0138169
Gm28379		3157	-1.49738	2.14096	0.000768213	0.0138169
1700112J16Rik	RIKEN cDNA 1700112J16 gene	2490	-5.51631	0.37032	0.000768548	0.0138169
Nadk2	NAD kinase 2, mitochondrial	5117	0.679	3.74783	0.000769214	0.0138169
Trmu	tRNA 5-methylaminomethyl-2-thiouridylate methyltransferase	3974	0.840629	3.56973	0.000769968	0.0138169
Rcbtb2	regulator of chromosome condensation (RCC1) and BTB (POZ) domain containing protein 2	9489	0.579921	4.87538	0.000770154	0.0138169
Cd28	CD28 antigen	6122	-0.897859	4.98613	0.000770375	0.0138169
Dpp10	dipeptidylpeptidase 10	17227	7.81727	1.37154	0.000770512	0.0138169
Pigbos1	Pigb opposite strand 1	2999	0.836521	2.7078	0.000774673	0.0138793
Epb41l5	erythrocyte membrane protein band 4.1 like 5	14758	2.53205	0.114879	0.000777463	0.013917
Ranbp3l	RAN binding protein 3-like	6890	-5.14113	-1.43193	0.000779427	0.0139326
Usp53	ubiquitin specific peptidase 53	12572	-0.911185	3.2015	0.000779707	0.0139326
Gm5577	predicted gene 5577	2100	-0.585296	5.00986	0.000782867	0.0139768
Gm28836	predicted gene 28836	633	6.81196	0.120474	0.000786662	0.0140323
Psrc1	proline/serine-rich coiled-coil 1	3364	1.08148	1.98351	0.000790535	0.014089
Gm36043	predicted gene, 36043	4725	-1.06993	4.25028	0.00079443	0.014146
Car11	carbonic anhydrase 11	1926	1.83552	-0.422328	0.000795257	0.0141483
Zfp467	zinc finger protein 467	4255	0.570086	4.07357	0.000796411	0.0141565
Xylt1	xylosyltransferase 1	9651	-0.705708	5.12411	0.00080066	0.0142196
Trbv16	T cell receptor beta, variable 16	398	-1.1965	2.28051	0.000801814	0.0142277
B3gnt4	UDP-GlcNAc:betaGal beta-1,3-N-acetylglucosaminyltransferase 4	1423	1.26906	1.34248	0.000805534	0.014257
Xlr4b	X-linked lymphocyte-regulated 4B	2560	0.869682	3.01474	0.000805537	0.014257
Hnrnpa1l2-ps2	heterogeneous nuclear ribonucleoprotein A1-like 2, pseudogene 2	963	-4.39129	-1.78962	0.000805569	0.014257
Hdac4	histone deacetylase 4	15813	-0.56595	4.6468	0.000807726	0.0142746
Gm13707	predicted gene 13707	600	-3.59218	-0.112287	0.000807971	0.0142746
Trav7-6	T cell receptor alpha variable 7-6	381	-5.44442	-1.26688	0.000812784	0.0143296
Cd46	CD46 antigen, complement regulatory protein	7603	1.17583	1.56964	0.000813048	0.0143296
Popdc2	popeye domain containing 2	2360	-2.07494	-0.371431	0.000813194	0.0143296
Gm37126		883	-2.05338	1.10617	0.000816279	0.0143714
Ceacam2	carcinoembryonic antigen-related cell adhesion molecule 2	3788	-2.00042	0.223143	0.000818536	0.0143987
Gm8146	HAUS augmin-like complex, subunit 5 pseudogene	1847	7.39538	0.630255	0.000824436	0.01449
Ctse	cathepsin E	3170	-0.975172	4.46072	0.000828497	0.0145334
Gm10923	ribosomal protein L23A pseudogene	418	7.39386	0.453169	0.000828577	0.0145334
A930041C12Rik	RIKEN cDNA A930041C12 gene	537	-6.72424	-0.802817	0.000829052	0.0145334
Sesn2	sestrin 2	3475	0.605378	4.25714	0.000835593	0.0146355
Gm47205		2290	-1.49769	1.64731	0.000842888	0.0147505
Gm13181	presenilin associated, rhomboid-like pseudogene	1069	4.53411	-1.35984	0.000844525	0.0147665
Gm36584	predicted gene, 36584	708	-8.34401	1.99874	0.000845446	0.0147668
Mir6984	microRNA 6984	64	5.32492	-0.706942	0.000845995	0.0147668
Gm2682	predicted gene 2682	2068	-0.907357	3.63689	0.00085855	0.0149728
Frk	fyn-related kinase	5256	5.61455	-0.817101	0.000859269	0.0149728
Gm26749		1933	-1.88248	1.79536	0.000861789	0.0150038
Osbpl5	oxysterol binding protein-like 5	4915	-0.702747	4.55035	0.000866608	0.0150748
Gm15634	predicted gene 15634	492	4.71742	-0.860956	0.000867348	0.0150748
Gm6543	predicted gene 6543	808	3.53483	0.265202	0.000872545	0.0151417
Col20a1	collagen, type XX, alpha 1	5142	0.947097	2.73219	0.000872687	0.0151417
H4c1	H4 clustered histone 1	539	-4.81274	-0.71151	0.000874282	0.0151565
Mab21l3	mab-21-like 3	3610	2.2714	0.496955	0.000875342	0.0151619
Ceacam1	carcinoembryonic antigen-related cell adhesion molecule 1	5806	-0.929256	6.13412	0.000886494	0.0153229
4933431K23Rik	RIKEN cDNA 4933431K23 gene	5337	4.4399	0.213571	0.000886581	0.0153229
Gm6653	predicted gene 6653	1288	-6.9177	2.99324	0.000886895	0.0153229
Zfp608	zinc finger protein 608	8513	-0.60509	4.97617	0.000887669	0.0153232
Grk5	G protein-coupled receptor kinase 5	7055	-0.71609	5.95602	0.000892139	0.0153873
Trbv3	T cell receptor beta, variable 3	455	-1.05635	2.46402	0.000894846	0.0154191
Cd36	CD36 molecule	3590	-1.01319	7.21784	0.000895497	0.0154191
Gm671	predicted gene 671	777	4.29556	-0.22428	0.00089896	0.0154593
Ppp1r16a	protein phosphatase 1, regulatory subunit 16A	4119	0.50554	4.36031	0.000899353	0.0154593
Gm49230		395	7.75478	0.252387	0.000901123	0.0154739
Gm12005	predicted gene 12005	379	5.29238	-0.572735	0.000901725	0.0154739
Paqr7	progestin and adipoQ receptor family member VII	4259	0.624437	4.4368	0.000903021	0.0154831
6330409D20Rik	RIKEN cDNA 6330409D20 gene	1431	-1.31768	1.97347	0.00090786	0.0155529
Ubd	ubiquitin D	931	-2.61879	0.235677	0.000911261	0.0155981
Gpd2	glycerol phosphate dehydrogenase 2, mitochondrial	6549	-0.737796	5.02107	0.000913315	0.0156201
Gm31897	predicted gene, 31897	866	4.68816	-0.850842	0.000918285	0.0156899
H4c14	H4 clustered histone 14	1630	2.17072	-0.188289	0.00091894	0.0156899
Gm28661		681	1.71455	0.135557	0.000921268	0.0157164
Cd44	CD44 antigen	6776	-0.928789	7.63184	0.00092331	0.0157381
Clhc1	clathrin heavy chain linker domain containing 1	2217	-4.46014	-0.751982	0.00092503	0.0157399
Tecpr2	tectonin beta-propeller repeat containing 2	9553	-0.726427	4.05767	0.000925727	0.0157399
Prss23os	protease, serine 23, opposite strand	1592	3.97577	-0.0359162	0.000925741	0.0157399
Gm14964	predicted gene 14964	760	-6.46522	0.719788	0.000929436	0.0157895
Gm47827		414	-1.72673	0.51498	0.000930995	0.0158028
Itgal	integrin alpha L	6569	-0.820821	7.98379	0.000937074	0.0158928
Ldhd	lactate dehydrogenase D	5328	0.912108	3.09215	0.000952409	0.0161394
Cend1	cell cycle exit and neuronal differentiation 1	1775	7.29404	0.257979	0.000959494	0.0162459
2310034G01Rik	RIKEN cDNA 2310034G01 gene	1373	2.31705	2.96459	0.000960886	0.0162559
Zfp995	zinc finger protein 995	3167	1.22818	1.2512	0.00096199	0.0162611
Tpgs1	tubulin polyglutamylase complex subunit 1	1402	0.533429	4.11883	0.000962813	0.0162615
Gm42576		2846	-5.46238	4.29159	0.000971195	0.0163894
Cd6	CD6 antigen	7968	-0.670457	5.87829	0.000972321	0.0163948
Plcd3	phospholipase C, delta 3	3393	1.45072	2.32398	0.000979562	0.0165032
Arhgap21	Rho GTPase activating protein 21	9271	-0.666433	4.43274	0.000982685	0.0165286
Lrrc8b	leucine rich repeat containing 8 family, member B	6726	-0.816307	3.59112	0.000982691	0.0165286
Fbxo2	F-box protein 2	1288	-6.63511	1.4222	0.000986461	0.0165782
Polr1a	polymerase (RNA) I polypeptide A	11871	-0.546605	5.82478	0.000988494	0.0165987
Dnajc6	DnaJ heat shock protein family (Hsp40) member C6	5926	-3.62793	0.281419	0.000990632	0.0166209
Shisa8	shisa family member 8	2776	1.90517	1.21193	0.000994943	0.0166726
Fam214a	family with sequence similarity 214, member A	6637	0.675332	5.76001	0.000995354	0.0166726
Cfap74	cilia and flagella associated protein 74	9951	1.42728	2.14685	0.000997019	0.0166867
Gm33666	predicted gene, 33666	281	6.81131	0.178811	0.00100058	0.0167326
Retnlg	resistin like gamma	593	1.88852	5.55242	0.00100146	0.0167335
ENSMUSG00002075825		68	0.786069	3.38367	0.00100246	0.0167364
Gm19680	polyamine oxidase (exo-N4-amino) pseudogene	1513	7.32168	0.535516	0.00101091	0.0168637
5430437J10Rik	RIKEN cDNA 5430437J10 gene	2001	1.76577	0.0538798	0.0010135	0.0168931
Il11ra2	interleukin 11 receptor, alpha chain 2	1954	4.58713	-2.11835	0.00101827	0.016945
Chil4	chitinase-like 4	2817	4.39633	2.50373	0.00101828	0.016945
Ralgapa2	Ral GTPase activating protein, alpha subunit 2 (catalytic)	18811	-0.601662	4.6073	0.00102069	0.016965
Gm16556		521	1.61204	-0.00772107	0.00102115	0.016965
Gm10401	predicted gene 10401	607	0.660099	3.80987	0.00103154	0.0171235
Gm5086	predicted gene 5086	2157	2.08038	-0.265803	0.00103432	0.0171556
ENSMUSG00002076814		143	-4.09229	0.803981	0.00103536	0.017159
Tacc2	transforming, acidic coiled-coil containing protein 2	15793	-0.982042	2.26134	0.00104088	0.0172363
Gm35551	predicted gene, 35551	1067	-1.16109	1.79389	0.00104237	0.017247
ENSMUSG00002076561		58	5.59043	-1.95461	0.0010451	0.0172782
Gm45894		1748	-0.981025	3.96154	0.00104674	0.0172886
9330198N18Rik	RIKEN cDNA 9330198N18 gene	1247	-8.70705	0.888408	0.00104743	0.0172886
Card9	caspase recruitment domain family, member 9	2293	0.692525	5.72237	0.00105417	0.0173805
Gm11842		556	1.68377	-0.328964	0.00105578	0.0173805
2010001K21Rik	RIKEN cDNA 2010001K21 gene	3630	-4.93874	-1.31863	0.00105634	0.0173805
Sft2d1	SFT2 domain containing 1	3064	0.560078	5.12046	0.00105642	0.0173805
Trgj4	T cell receptor gamma joining 4	61	4.03213	0.561943	0.00106382	0.0174695
4930548H24Rik	RIKEN cDNA 4930548H24 gene	2737	3.57853	-0.189768	0.00106406	0.0174695
4930444A19Rik	RIKEN cDNA 4930444A19 gene	2666	-1.24327	2.85336	0.00106467	0.0174695
Gm17538		325	6.29002	-0.492748	0.00106556	0.0174695
Gpr176	G protein-coupled receptor 176	3899	4.04021	0.381249	0.00106612	0.0174695
Asb2	ankyrin repeat and SOCS box-containing 2	3542	0.744959	4.13664	0.00106702	0.0174701
Notch3	notch 3	8089	4.47173	-0.743624	0.00106939	0.0174948
Gm43813		5378	2.25334	-0.191505	0.00107408	0.0175575
Sidt1	SID1 transmembrane family, member 1	5623	-0.730936	5.41108	0.00107668	0.0175858
Gm45838		2447	-1.50777	0.672722	0.00107843	0.0176002
Zfp366	zinc finger protein 366	6382	1.76158	1.52216	0.00108467	0.0176878
Ppp1ccb	protein phosphatase 1 catalytic subunit gamma B	1466	1.31695	0.946132	0.00108796	0.0177273
Cycs	cytochrome c, somatic	3404	-0.506541	4.7883	0.00108977	0.0177427
Spred2	sprouty-related EVH1 domain containing 2	4619	-0.826107	4.1362	0.00109754	0.0178548
Tigit	T cell immunoreceptor with Ig and ITIM domains	919	-1.10223	3.66281	0.00110488	0.0179599
Arrdc4	arrestin domain containing 4	4039	0.70368	3.81961	0.00110674	0.0179756
Celsr1	cadherin, EGF LAG seven-pass G-type receptor 1	11631	-0.787524	3.80066	0.00110848	0.0179895
Ypel3	yippee like 3	1848	0.758006	6.83344	0.00110976	0.017996
Tmem203	transmembrane protein 203	854	0.978117	2.70308	0.00111528	0.018071
Zfp691	zinc finger protein 691	2399	0.88798	2.40465	0.00111637	0.0180743
Gm43305	predicted gene 43305	5014	1.45825	5.71699	0.00111814	0.0180886
Gm14322	predicted gene 14322	1254	8.61904	5.31215	0.00111904	0.0180889
Pira2	paired-Ig-like receptor A2	3462	-1.06876	2.89704	0.0011216	0.0181158
Gm34680	predicted gene, 34680	1372	2.25157	1.05451	0.0011242	0.0181378
Gm37935		982	5.00337	-1.7953	0.00112475	0.0181378
5430434F05Rik	RIKEN cDNA 5430434F05 gene	3553	-5.35742	-1.77061	0.0011259	0.0181419
Cd55b	CD55 molecule, decay accelerating factor for complement B	1675	4.14263	-0.554839	0.00112682	0.0181425
Kcnh3	potassium voltage-gated channel, subfamily H (eag-related), member 3	5756	-3.82422	-0.495149	0.00114051	0.0183484
Gm19246	ribosomal protein S27 pseudogene	255	4.34355	-1.30855	0.00114343	0.0183807
Zfp987	zinc finger protein 987	3039	4.69967	-0.368474	0.00116006	0.0186333
Gm49728		232	-4.69189	-1.8226	0.00116246	0.0186572
Ighv15-2	immunoglobulin heavy variable V15-2	357	4.21053	2.05292	0.0011674	0.0187217
Nsdhl	NAD(P) dependent steroid dehydrogenase-like	2853	-0.75978	3.2551	0.0011769	0.0188591
Gm42980		1028	6.11132	0.565385	0.00117804	0.0188626
Zfp457	zinc finger protein 457	3374	4.20246	0.534009	0.00117907	0.0188642
Cyfip2	cytoplasmic FMR1 interacting protein 2	7103	-0.761073	7.66339	0.00118642	0.0189669
Enc1	ectodermal-neural cortex 1	4737	0.666599	3.49172	0.00119402	0.0190601
Gm49195		139	5.44475	-1.02177	0.00119459	0.0190601
Gm44649		840	-1.34745	4.28513	0.00119507	0.0190601
Traj15	T cell receptor alpha joining 15	60	-4.09563	-0.623217	0.001196	0.0190601
Gm11646		397	-1.03696	2.23265	0.0012011	0.0191264
Gm44432		938	-6.45992	0.520368	0.00120337	0.0191475
Drc1	dynein regulatory complex subunit 1	2683	2.5791	-0.472151	0.00120549	0.019164
Gm38188		856	-4.79474	2.0177	0.00120697	0.019164
Snora57	small nucleolar RNA, H/ACA box 57	148	2.24678	0.581442	0.00120723	0.019164
Coq8b	coenzyme Q8B	5586	0.543914	4.32627	0.00121529	0.019264
4930544D05Rik	RIKEN cDNA 4930544D05 gene	863	-5.3044	-1.05593	0.00121544	0.019264
Klra4	killer cell lectin-like receptor, subfamily A, member 4	1245	-1.04316	2.13904	0.00121638	0.019264
Cdk6	cyclin-dependent kinase 6	13989	-0.49931	5.09179	0.00121866	0.0192852
Kdf1	keratinocyte differentiation factor 1	2379	6.30932	0.846327	0.00122203	0.0193234
Gm30124	predicted gene, 30124	1230	-3.82435	0.131611	0.00122468	0.0193504
Chil3	chitinase-like 3	1632	3.15328	8.62381	0.00123677	0.0195261
Setd1b	SET domain containing 1B	12068	-0.77128	6.08411	0.00124403	0.0196256
Slc28a2	solute carrier family 28 (sodium-coupled nucleoside transporter), member 2	4208	-0.723395	7.00329	0.0012561	0.0198006
5033406O09Rik	RIKEN cDNA 5033406O09 gene	1811	2.75542	-0.412152	0.00126139	0.0198687
C1qtnf12	C1q and tumor necrosis factor related 12	1366	0.935447	3.00367	0.00126567	0.0199205
Pou6f1	POU domain, class 6, transcription factor 1	6949	-0.517289	5.50371	0.001276	0.0200603
Cib2	calcium and integrin binding family member 2	1433	1.16522	1.46776	0.00127652	0.0200603
Ighv1-49	immunoglobulin heavy variable 1-49	351	4.81529	0.802194	0.00128412	0.0201641
Gm41409	predicted gene, 41409	1072	-4.62555	-1.27048	0.00128773	0.0202052
Ftsj1	FtsJ RNA methyltransferase homolog 1 (E. coli)	4760	-0.641855	3.36939	0.00128956	0.0202183
Gm29019		564	-5.23332	0.0106695	0.00129306	0.0202576
Gm42876		3215	2.82331	-0.915788	0.00129887	0.0203329
Mir7077	microRNA 7077	57	4.30273	-0.728624	0.00130045	0.0203421
Thbs3	thrombospondin 3	4823	-1.20042	2.96243	0.00130855	0.020453
Ighv11-2	immunoglobulin heavy variable V11-2	461	-1.73953	5.15126	0.00132081	0.0206288
Oas3	2'-5' oligoadenylate synthetase 3	7069	-0.781855	5.67778	0.00132672	0.0207052
Gm26657		1308	6.41964	3.29996	0.00134393	0.0209577
Mir6942	microRNA 6942	61	2.66251	-0.737248	0.0013507	0.0210471
Klhl26	kelch-like 26	3195	0.603513	3.41372	0.0013535	0.0210746
Il12rb2	interleukin 12 receptor, beta 2	3794	-1.14284	2.14612	0.00135474	0.0210778
Gm42941		1321	-5.5228	-0.856716	0.00135663	0.0210902
Otof	otoferlin	7904	1.59809	-0.421279	0.00135788	0.0210902
Ighv3-5	immunoglobulin heavy variable 3-5	353	3.89671	1.68678	0.00135865	0.0210902
Slc38a6	solute carrier family 38, member 6	7783	0.603459	4.23024	0.00136035	0.0211005
Gm42531		4048	-6.75198	1.0182	0.00136232	0.0211149
Gm43791		468	1.45584	0.814024	0.00136693	0.0211702
Gm43359		2200	5.42651	-0.437768	0.00137175	0.0212288
Pygm	muscle glycogen phosphorylase	3218	-1.29599	2.08354	0.00137401	0.0212475
Gm4668	predicted gene 4668	943	4.18367	-1.40177	0.00138235	0.0213602
Tbc1d10a	TBC1 domain family, member 10a	2733	0.516976	4.89596	0.0013872	0.0214189
Btbd11	BTB (POZ) domain containing 11	10033	-1.00082	2.98986	0.00139816	0.0215717
Ak1	adenylate kinase 1	2593	0.734995	4.59061	0.00139943	0.0215726
Eomes	eomesodermin	4155	-0.797449	4.81637	0.00140087	0.0215726
A330023F24Rik	RIKEN cDNA A330023F24 gene	9354	1.20182	1.10807	0.0014014	0.0215726
Ap4s1	adaptor-related protein complex AP-4, sigma 1	1137	0.568022	4.54446	0.0014183	0.0218164
Trim3	tripartite motif-containing 3	4569	0.587372	4.09827	0.00141999	0.0218258
5830444B04Rik	RIKEN cDNA 5830444B04 gene	5410	1.31562	2.06459	0.00142305	0.0218563
Naa25	N(alpha)-acetyltransferase 25, NatB auxiliary subunit	8298	-0.5223	5.18678	0.00142752	0.0219084
Lamc1	laminin, gamma 1	8272	-0.548766	5.16347	0.00143207	0.0219617
P2rx1	purinergic receptor P2X, ligand-gated ion channel, 1	2625	0.692825	4.63481	0.00143624	0.022009
P3h3	prolyl 3-hydroxylase 3	3930	1.46919	-0.504643	0.00143998	0.0220496
Gata3	GATA binding protein 3	3978	-0.670952	3.75146	0.00144885	0.0221688
F630028O10Rik	RIKEN cDNA F630028O10 gene	3295	1.01422	3.19263	0.00145394	0.0222286
Irak2	interleukin-1 receptor-associated kinase 2	4412	0.554386	5.80825	0.00145494	0.0222286
Particl	promoter of Mat2a antisense radiation induced circulating long non-coding RNA	1560	-0.644085	3.69607	0.00145631	0.0222327
Hsf5	heat shock transcription factor family member 5	4158	-7.39175	3.04296	0.00147682	0.022529
2310068J16Rik	RIKEN cDNA 2310068J16 gene	1130	-1.58384	0.817162	0.00147815	0.0225323
Rtn1	reticulon 1	4980	1.15533	1.24807	0.00149477	0.0227686
Itpr1	inositol 1,4,5-trisphosphate receptor 1	18319	-0.719461	6.56642	0.00150592	0.0229214
Ddr1	discoidin domain receptor family, member 1	4774	0.989778	2.68286	0.00151256	0.022986
Gm16170	predicted gene 16170	3754	-1.04166	4.25377	0.00151277	0.022986
Tspan6	tetraspanin 6	2060	3.99102	-0.290451	0.00151356	0.022986
Gm46190	putative heat shock protein HSP 90-beta-3	427	-6.97038	-0.274298	0.00151646	0.0230128
Gm12778	60S ribosomal protein L35a pseudogene	333	5.28902	-2.02602	0.00152311	0.0230965
Gm6722	H2A histone family, member Z pseudogene	390	4.15985	-1.98791	0.00152689	0.0231366
Spink10	serine peptidase inhibitor, Kazal type 10	8273	6.94048	0.231621	0.0015343	0.0232315
Snord35a	small nucleolar RNA, C/D box 35A	90	1.2719	1.80788	0.00153596	0.0232394
Gm4784	eukaryotic translation initiation factor 4B pseudogene	1824	-8.20769	2.20053	0.00154709	0.0233904
Pabpc1l	poly(A) binding protein, cytoplasmic 1-like	2724	-1.53741	0.248937	0.00155126	0.023436
Rbl1	RB transcriptional corepressor like 1	5993	-0.582433	4.9036	0.00155804	0.023518
Stil	Scl/Tal1 interrupting locus	5795	-1.33399	2.27414	0.00155905	0.023518
Igkv4-51	immunoglobulin kappa chain variable 4-51	394	-3.47265	1.46799	0.00156016	0.023518
Gm4600	ribosomal protein L9 pseudogene	571	-5.06659	-1.77768	0.00156481	0.0235707
Tpt1-ps3	tumor protein, translationally-controlled, pseudogene 3	519	0.735508	5.94441	0.00156801	0.0236014
Helz2	helicase with zinc finger 2, transcriptional coactivator	11529	-0.777585	8.04085	0.00158079	0.0237759
Gm44430		995	-6.69085	-0.122625	0.00158194	0.0237759
F730035M05Rik	RIKEN cDNA F730035M05 gene	1296	5.0585	-1.35723	0.00158763	0.0238438
Tmem139	transmembrane protein 139	2597	-4.76909	-1.87494	0.00159944	0.0239993
Catip	ciliogenesis associated TTC17 interacting protein	2211	2.62768	-1.29114	0.00160035	0.0239993
Gm10226	predicted gene 10226	255	1.9702	-0.178454	0.00160338	0.0240271
Zbtb11	zinc finger and BTB domain containing 11	7440	-0.544422	5.28248	0.00161436	0.0241737
Mir5113	microRNA 5113	82	-1.22554	1.61757	0.00162146	0.0242614
Gm9530	predicted gene 9530	3281	1.57678	-0.380066	0.0016226	0.0242614
Gm11611		1326	7.16395	0.340739	0.00165414	0.0247149
Arhgap22	Rho GTPase activating protein 22	3876	1.02281	1.4108	0.00165679	0.0247363
Gm46618	predicted gene, 46618	377	7.18513	-1.89622	0.00165883	0.0247479
Flna	filamin, alpha	9457	-0.77639	9.97537	0.00166	0.0247479
Rex1bd	required for excision 1-B domain containing	1822	0.573045	4.5065	0.00167603	0.0249686
Cd300e	CD300E molecule	2088	-1.74657	2.29194	0.0016777	0.0249751
Arhgef12	Rho guanine nucleotide exchange factor (GEF) 12	13620	-0.599862	5.56847	0.00167985	0.0249889
Clec2i	C-type lectin domain family 2, member i	3110	0.594348	5.73277	0.00168393	0.0250312
Fbxw13	F-box and WD-40 domain protein 13	1513	-1.6932	3.7953	0.00168711	0.0250601
Gm27186		307	-1.79034	-0.503984	0.00169339	0.025135
Tnp2	transition protein 2	554	-4.18405	-1.4238	0.00171557	0.025431
Gm20045	predicted gene, 20045	5577	2.21545	-0.982508	0.00171583	0.025431
Scoc	short coiled-coil protein	4279	0.71673	2.80984	0.00171739	0.0254356
Wnk3	WNK lysine deficient protein kinase 3	10589	-3.55021	0.66586	0.00172145	0.0254772
Igf2r	insulin-like growth factor 2 receptor	9308	-0.748485	6.00214	0.00172483	0.0255086
Gm5093	ribosomal protein L11 pseudogene	520	5.10446	-1.63588	0.0017334	0.0256168
Gm1043	predicted gene 1043	13507	-0.664914	5.49329	0.00174337	0.0257454
Gm49553		1951	-1.62776	1.40082	0.00174632	0.0257703
Gm8662	predicted gene 8662	574	7.1165	-1.50287	0.00175173	0.0258313
Gm38155		2763	-1.64424	0.072577	0.00176754	0.0260456
Gprin3	GPRIN family member 3	8339	-1.43832	1.3361	0.0017703	0.0260674
Trp53i13	transformation related protein 53 inducible protein 13	2157	0.786437	3.28186	0.00177182	0.0260709
Gm20715		4460	-4.53259	-2.29583	0.00179121	0.026331
Gm26461		290	5.99165	-1.27757	0.00179209	0.026331
Ankrd55	ankyrin repeat domain 55	6390	2.27707	1.08276	0.00179677	0.0263808
Dbn1	drebrin 1	4514	1.48891	0.905567	0.00180783	0.026524
Gm15342	predicted gene 15342	2100	-1.91915	0.591705	0.00181055	0.0265447
Eci3	enoyl-Coenzyme A delta isomerase 3	1418	6.87444	-0.565031	0.00182037	0.0266342
Tmem102	transmembrane protein 102	1933	3.8118	1.29361	0.00182051	0.0266342
Gm29439		509	-0.823137	5.96861	0.00182058	0.0266342
4930537H20Rik	RIKEN cDNA 4930537H20 gene	1683	-1.63358	0.586659	0.0018276	0.0267177
Pinlyp	phospholipase A2 inhibitor and LY6/PLAUR domain containing	843	-5.2219	3.56678	0.00183066	0.0267432
Sapcd1	suppressor APC domain containing 1	1028	1.43075	1.44448	0.0018365	0.0268092
Mir671	microRNA 671	98	0.938352	2.76391	0.00183826	0.0268157
Gm15931	predicted gene 15931	1852	-1.02963	2.83412	0.00184081	0.0268336
Mvb12a	multivesicular body subunit 12A	3077	0.541797	5.06094	0.00184246	0.0268385
Gm3807	predicted gene 3807	1168	4.11226	-0.412502	0.00184639	0.0268764
ENSMUSG00002076896		193	1.58681	0.118499	0.00184867	0.0268903
Igkv4-55	immunoglobulin kappa variable 4-55	379	1.78085	5.65007	0.00185788	0.027005
Spryd3	SPRY domain containing 3	2927	-0.459962	5.03513	0.0018625	0.0270528
Ces2b	carboxyesterase 2B	3408	-5.53105	-1.21443	0.001868	0.0271134
Gm26628	predicted gene, 26628	1719	-1.30062	1.74592	0.00187201	0.0271521
Npl	N-acetylneuraminate pyruvate lyase	2961	1.10456	1.38189	0.0018769	0.0272036
Mamdc2	MAM domain containing 2	3458	-1.51445	1.65488	0.00188274	0.0272689
Slc9b2	solute carrier family 9, subfamily B (NHA2, cation proton antiporter 2), member 2	5497	-3.4863	-0.544328	0.00188467	0.0272774
Zfp831	zinc finger protein 831	9807	-0.806727	5.74906	0.00188675	0.0272881
Gm36028	predicted gene, 36028	1367	5.14001	-0.582487	0.00189184	0.0273337
Gm23344	predicted gene, 23344	68	-3.30648	0.28212	0.00189259	0.0273337
Trav12-1	T cell receptor alpha variable 12-1	416	3.52193	-0.640872	0.00189674	0.0273741
Gm49901		2465	5.27729	2.26831	0.00189835	0.027378
Cbarp	calcium channel, voltage-dependent, beta subunit associated regulatory protein	4996	0.599459	4.42451	0.00190199	0.027411
Ctc1	CTS telomere maintenance complex component 1	6797	0.485873	4.67045	0.00192661	0.0277462
DPCD		2350	0.585783	4.96561	0.00195282	0.0281038
Zc3h7b	zinc finger CCCH type containing 7B	10045	-0.471401	5.56791	0.00195926	0.0281765
Vipr1	vasoactive intestinal peptide receptor 1	5800	-0.99691	3.84219	0.00196259	0.0282044
Mir761	microRNA 761	76	-1.5069	0.285763	0.00197132	0.0283099
Kmt2a	lysine (K)-specific methyltransferase 2A	16670	-0.821441	7.28102	0.00197928	0.0284041
Mir3074-2	microRNA 3074-2	83	3.39502	0.315256	0.0019824	0.0284289
Gm50323		2268	7.46372	1.82695	0.0019842	0.0284346
G530011O06Rik	RIKEN cDNA G530011O06 gene	2380	-1.77921	0.0806195	0.00198901	0.0284835
Dapl1	death associated protein-like 1	679	-1.64842	2.73433	0.00199342	0.0285266
Olfr56	olfactory receptor 56	4724	-0.883773	3.1746	0.00199889	0.0285847
Gm10916	predicted gene 10916	483	1.81703	-0.460318	0.0020056	0.0286605
Gm49600		1290	-2.26152	-0.350599	0.00202456	0.0289112
Jph3	junctophilin 3	4457	1.67463	-0.482645	0.00203017	0.0289569
Gm50467		700	-1.52025	1.91151	0.00203061	0.0289569
Ccdc157	coiled-coil domain containing 157	5589	0.753728	2.96282	0.00204366	0.0291226
Spp1	secreted phosphoprotein 1	1648	1.08047	3.88743	0.00205065	0.0291954
Galc	galactosylceramidase	14879	0.585047	4.09015	0.00205165	0.0291954
Arhgap26	Rho GTPase activating protein 26	9983	-0.590154	5.59599	0.00207488	0.0295053
Map6	microtubule-associated protein 6	9152	-1.38222	0.951776	0.00208416	0.0296167
Mtor	mechanistic target of rapamycin kinase	10109	-0.564587	5.22457	0.00209303	0.029722
Pls3	plastin 3 (T-isoform)	4238	-0.900304	2.98946	0.00209835	0.0297766
Sft2d3	SFT2 domain containing 3	2727	0.851559	2.39724	0.00210112	0.0297952
Wnt10a	wingless-type MMTV integration site family, member 10A	2468	3.42088	0.05423	0.00210467	0.0298247
2700097O09Rik	RIKEN cDNA 2700097O09 gene	5021	0.844624	2.46842	0.00211246	0.0299142
Gm32635	predicted gene, 32635	1162	-6.68043	-1.1121	0.00211938	0.0299914
Fanci	Fanconi anemia, complementation group I	5774	0.499187	4.59888	0.00213561	0.0302001
Vmn2r-ps88	vomeronasal 2, receptor, pseudogene 88	871	7.00632	0.76225	0.00213864	0.0302218
Lef1	lymphoid enhancer binding factor 1	8788	-0.858749	5.42351	0.00216015	0.0304797
Gm23645	predicted gene, 23645	108	5.13553	-0.102653	0.0021613	0.0304797
Itk	IL2 inducible T cell kinase	5354	-0.789857	5.99467	0.00216138	0.0304797
Gm13919	predicted gene 13919	1954	-1.63049	1.22745	0.00216724	0.0305411
Trbv5	T cell receptor beta, variable 5	368	-1.53008	1.79566	0.00217244	0.0305932
Trarg1	trafficking regulator of GLUT4 (SLC2A4) 1	3302	-1.77213	-1.21007	0.00218504	0.0307196
Ccl5	chemokine (C-C motif) ligand 5	960	-0.969809	7.18	0.00218574	0.0307196
Endod1	endonuclease domain containing 1	4645	-0.512455	4.35188	0.00218664	0.0307196
Gm42688		3628	0.467006	4.82272	0.00218746	0.0307196
Rrp12	ribosomal RNA processing 12 homolog	4340	-0.537827	4.74546	0.00220114	0.0308259
Otud7b	OTU domain containing 7B	9181	-0.478999	5.57845	0.00220118	0.0308259
Lrrk2	leucine-rich repeat kinase 2	11834	-0.808761	6.88039	0.00220159	0.0308259
Mid1	midline 1	6720	1.30023	3.67418	0.0022026	0.0308259
Platr1		3316	-4.81694	-1.60398	0.00220365	0.0308259
Gm12852	ribosomal protein S4, X-linked pseudogene	719	8.11572	-0.20911	0.00220412	0.0308259
Gm42984		987	-1.86469	0.0547526	0.00220616	0.0308332
Il22ra2	interleukin 22 receptor, alpha 2	2498	-4.49332	2.47943	0.0022242	0.0310639
Gm49476		289	-1.20297	2.73935	0.00222691	0.0310766
Igha	immunoglobulin heavy constant alpha	2668	1.98564	9.09985	0.00222816	0.0310766
Gpm6b	glycoprotein m6b	5600	-1.65456	2.24238	0.00224923	0.0313489
Zfp219	zinc finger protein 219	4519	0.511853	4.8343	0.00225358	0.0313758
Lrba	LPS-responsive beige-like anchor	19324	-0.490237	5.23834	0.00225424	0.0313758
Wdr45	WD repeat domain 45	3310	0.511937	4.9171	0.00226661	0.0315263
Pitpnm2	phosphatidylinositol transfer protein, membrane-associated 2	12843	-0.573237	5.66994	0.00226938	0.0315383
Gm49730		1773	-1.50406	1.38804	0.00227184	0.0315383
Tppp3	tubulin polymerization-promoting protein family member 3	1848	-1.07557	5.94231	0.00227212	0.0315383
Gm47917		1025	2.24454	1.6338	0.00228561	0.0317039
Mir9769	microRNA 9769	77	5.05447	-0.656906	0.00228986	0.0317412
Inpp4b	inositol polyphosphate-4-phosphatase, type II	13066	-0.8059	5.19927	0.00229196	0.0317487
Gtf2a2	general transcription factor II A, 2	4047	0.498557	4.85632	0.00229967	0.0318128
Stfa3	stefin A3	412	-1.30094	0.886648	0.00229972	0.0318128
Skap1	src family associated phosphoprotein 1	7462	-0.629588	5.37935	0.00230405	0.031851
Igkv12-40	immunoglobulin kappa chain variable 12-40	347	3.68333	-0.347532	0.00231701	0.0320085
Gm24357	predicted gene, 24357	74	1.45738	0.787679	0.00233633	0.0322362
Rps2-ps5	ribosomal protein S2, pseudogene 5	849	-4.59275	-1.3689	0.00233667	0.0322362
Scand1	SCAN domain-containing 1	803	0.819112	6.12228	0.00235204	0.0324263
Havcr1	hepatitis A virus cellular receptor 1	2311	-1.90446	1.51786	0.00235597	0.0324585
Gm28047	predicted gene, 28047	1611	-0.827893	3.46354	0.00236483	0.0325585
Lepr	leptin receptor	7049	2.17752	0.275397	0.00236889	0.0325923
Gm44777		4379	0.786582	2.83975	0.00237677	0.0326069
Gm21781		4838	1.10452	2.25967	0.00237683	0.0326069
Ddx21	DExD box helicase 21	5177	-0.709052	7.32606	0.00237775	0.0326069
Myh7	myosin, heavy polypeptide 7, cardiac muscle, beta	8616	-2.04216	0.398222	0.00237802	0.0326069
Gm15336		1571	-1.51926	0.888239	0.002379	0.0326069
Smim40	small integral membrane protein 40	807	1.07713	1.08773	0.00237958	0.0326069
Gm27196		2582	2.20908	-0.759554	0.00240163	0.0328852
Mib2	mindbomb E3 ubiquitin protein ligase 2	4724	0.525724	5.49364	0.00240312	0.0328852
Gm2479	predicted gene 2479	1117	-2.49953	-0.817732	0.00240809	0.0329311
Batf3	basic leucine zipper transcription factor, ATF-like 3	1597	0.90076	3.22923	0.00241969	0.0330675
Rabggtb	Rab geranylgeranyl transferase, b subunit	2421	0.515962	5.4223	0.00242436	0.033109
Gm13532		240	4.99474	-0.139621	0.00243423	0.0332215
Tmem150a	transmembrane protein 150A	1548	0.81465	2.68534	0.00243738	0.0332423
Gm8444	predicted gene 8444	368	5.63533	-0.161603	0.00244165	0.0332782
Slfn3	schlafen 3	3411	-1.17362	1.78333	0.00244733	0.0333331
Larp1b	La ribonucleoprotein domain family, member 1B	7701	-0.5925	4.06934	0.00245132	0.0333471
Ntrk3	neurotrophic tyrosine kinase, receptor, type 3	30170	-1.67741	1.50595	0.00245183	0.0333471
Apobec2	apolipoprotein B mRNA editing enzyme, catalytic polypeptide 2	1597	-1.21838	1.42802	0.00245327	0.0333471
Gm27241		794	-1.40256	2.19586	0.00245554	0.0333526
Gm48162		436	4.9748	-1.50583	0.00245695	0.0333526
Ctla2a	cytotoxic T lymphocyte-associated protein 2 alpha	2108	0.684419	4.48504	0.00246162	0.0333936
Trbv13-2	T cell receptor beta, variable 13-2	340	-0.793189	3.21062	0.00247072	0.0334947
ENSMUSG00002074878		109	6.34644	-0.526703	0.00247531	0.0335346
Olfr460	olfactory receptor 460	3371	8.09184	-0.860548	0.00248771	0.0336801
BC002059	cDNA sequence BC002059	2091	0.63585	3.271	0.00249804	0.0337975
Gm14471		2358	-1.18788	1.89607	0.00250264	0.0338237
Dkk3	dickkopf WNT signaling pathway inhibitor 3	3359	1.55909	0.0618714	0.0025033	0.0338237
Snhg3	small nucleolar RNA host gene 3	986	0.738686	3.1568	0.00251101	0.0338958
Gm50383		382	2.33454	1.33988	0.00251258	0.0338958
Cebpg	CCAAT/enhancer binding protein (C/EBP), gamma	5621	0.504499	5.7315	0.00251364	0.0338958
Tmem208	transmembrane protein 208	1511	0.485841	4.80055	0.00251691	0.0339174
Gm49392		1659	0.745516	2.9996	0.00252935	0.0340625
Snord78	small nucleolar RNA, C/D box 78	66	1.04064	2.97043	0.0025444	0.0342305
Map2	microtubule-associated protein 2	16456	-2.67203	1.09144	0.00254519	0.0342305
Gm14730	predicted gene 14730	1045	4.9104	-0.416916	0.00255511	0.0343412
Tbpl1	TATA box binding protein-like 1	3271	0.482145	4.93658	0.00257	0.0345184
9530052E02Rik	RIKEN cDNA 9530052E02 gene	1849	1.77186	1.02218	0.00257437	0.0345544
Gm15784	nucleus accumbens associated 1, BEN and BTB (POZ) domain containing pseudogene	1462	7.1193	0.508123	0.00258435	0.0346654
Gm48038		387	2.23424	-0.660682	0.00258865	0.0347001
H2aw	H2A.W histone	2146	0.750443	3.53612	0.00259642	0.0347814
Dmc1	DNA meiotic recombinase 1	2435	-4.25032	-1.07828	0.00264914	0.0354643
Gm45244		2200	-2.41814	-0.979014	0.00265205	0.0354798
Epcam	epithelial cell adhesion molecule	2195	1.17923	2.9537	0.00266116	0.0355784
Neurl2	neuralized E3 ubiquitin protein ligase 2	1014	0.688039	3.1747	0.00266416	0.0355785
Gm30091	predicted gene, 30091	377	5.80507	10.7973	0.00266467	0.0355785
Gm2467	glyceraldehyde-3-phosphate dehydrogenase pseudogene	1010	-6.50537	-1.58912	0.00267153	0.0356254
Erdr1	erythroid differentiation regulator 1	1577	-1.38017	4.23893	0.00267169	0.0356254
Gm37474		1814	2.56487	-0.361512	0.00267666	0.0356683
Ighv12-3	immunoglobulin heavy variable V12-3	353	-1.81375	2.54525	0.00267872	0.0356725
Smim1	small integral membrane protein 1	5761	0.549565	4.74647	0.00270704	0.0360259
Frmd7	FERM domain containing 7	2142	7.10192	0.504668	0.00272459	0.0362359
Gm6767	eukaryotic translation elongation factor 1 alpha 1 pseudogene	1381	1.06306	1.30627	0.00273708	0.0363781
A030001D20Rik	RIKEN cDNA A030001D20 gene	1542	1.87243	-0.100899	0.00274582	0.036445
1600020E01Rik	RIKEN cDNA 1600020E01 gene	4328	0.662801	4.1354	0.00274857	0.036445
Gm13841	ribosomal protein L29	483	6.12269	-1.91952	0.00275638	0.036445
Cdk12	cyclin-dependent kinase 12	11730	-0.574277	5.78849	0.00275656	0.036445
ENSMUSG00002075001		71	5.15295	1.12153	0.00275724	0.036445
Gm28402		373	-1.7187	-0.188823	0.0027576	0.036445
4632427E13Rik	RIKEN cDNA 4632427E13 gene	7303	-1.58866	-0.112696	0.00275905	0.036445
Gm3227	predicted gene 3227	2167	-1.72297	2.75237	0.00275971	0.036445
Plec	plectin	18113	-0.741611	7.64718	0.00276035	0.036445
Gm12726	60S ribosomal protein L15 pseudogene	601	7.39497	0.129232	0.00276065	0.036445
C130051F05Rik	RIKEN cDNA C130051F05 gene	3838	2.59001	-0.907757	0.00276182	0.036445
Tgfb2	transforming growth factor, beta 2	5791	0.971663	7.07783	0.00277655	0.0366155
Npas4	neuronal PAS domain protein 4	4136	-2.15019	0.52832	0.00278196	0.0366595
Cfap410	cilia and flagella associated protein 410	6627	0.538969	3.85157	0.00278349	0.0366595
Rps26-ps1	ribosomal protein S26, pseudogene 1	449	1.06747	2.01051	0.00278881	0.0367058
Ifng	interferon gamma	1295	-1.00307	3.36236	0.00280645	0.0369141
Gm37973		1289	4.90522	-0.947254	0.00281986	0.0370665
Platr27	pluripotency associated transcript 27	629	2.28018	-0.839874	0.00282814	0.0371513
Zfp961	zinc finger protein 961	4334	0.607997	5.59763	0.00283907	0.0372708
Gm9409	60S ribosomal protein L36a-like	316	7.11622	7.32475	0.00285571	0.0374651
Cdca4	cell division cycle associated 4	4198	-0.421586	5.1261	0.00287014	0.0376301
Zswim4	zinc finger SWIM-type containing 4	4625	-0.440695	4.46717	0.00287539	0.0376747
Plekha6	pleckstrin homology domain containing, family A member 6	12530	-0.598603	4.8239	0.00288149	0.0377303
Cep44	centrosomal protein 44	6096	0.597285	3.57103	0.00289362	0.0378282
Cryzl2	crystallin zeta like 2	2534	0.594973	3.81194	0.00289415	0.0378282
Gm48458		404	7.11909	0.506537	0.00289602	0.0378282
Casc1	cancer susceptibility candidate 1	12207	0.85682	2.96085	0.00289641	0.0378282
Ncoa6	nuclear receptor coactivator 6	9744	-0.542361	5.8382	0.00292715	0.0382051
Heatr9	HEAT repeat containing 9	1875	-1.17375	1.03772	0.002941	0.0383613
Tirap	toll-interleukin 1 receptor (TIR) domain-containing adaptor protein	4929	-0.732756	3.96081	0.00294777	0.038425
Gm15743	predicted gene 15743	1901	-1.71669	0.348237	0.00295262	0.0384635
Klrg2	killer cell lectin-like receptor subfamily G, member 2	3422	-1.19378	1.47629	0.00295784	0.0385069
Gm31172	predicted gene, 31172	321	-5.50303	-1.458	0.00296124	0.0385264
Arhgap27os1	Rho GTPase activating protein 27, opposite strand 1	923	1.07487	1.48701	0.00296894	0.0386019
Abhd16b	abhydrolase domain containing 16B	1775	4.53446	-0.784362	0.00297591	0.0386678
Stk26	serine/threonine kinase 26	5271	-0.647316	4.40867	0.00298317	0.0387374
Slc7a6os	solute carrier family 7, member 6 opposite strand	4220	0.496211	5.3339	0.0029987	0.0389142
Tie1	tyrosine kinase with immunoglobulin-like and EGF-like domains 1	4917	-3.66497	-0.790032	0.00300934	0.0390274
Gm20479		556	-0.711026	3.10942	0.00301513	0.0390776
Pdpr	pyruvate dehydrogenase phosphatase regulatory subunit	5028	-0.998281	3.939	0.00302705	0.0391968
Gm17115	predicted gene 17115	885	8.0326	1.96291	0.00302822	0.0391968
Cracr2b	calcium release activated channel regulator 2B	2764	0.887204	3.00552	0.00303011	0.0391968
Ntpcr	nucleoside-triphosphatase, cancer-related	2673	0.574114	3.782	0.00303276	0.0392061
5930430L01Rik	RIKEN cDNA 5930430L01 gene	3994	-1.94227	-0.553448	0.00303675	0.0392328
Gm43637		2926	2.8833	1.03712	0.00304339	0.0392936
Def8	differentially expressed in FDCP 8	4408	-0.509071	5.34119	0.00305378	0.0393796
Gm17590	predicted gene, 17590	1232	-1.63667	-0.398166	0.00305393	0.0393796
Bdp1	B double prime 1, subunit of RNA polymerase III transcription initiation factor IIIB	11005	-0.570442	5.31676	0.00306322	0.0394744
Ccdc125	coiled-coil domain containing 125	2469	0.519631	4.05668	0.00306989	0.0395353
Mfsd4a	major facilitator superfamily domain containing 4A	7187	-0.737288	5.02823	0.00307366	0.0395588
Rpa3	replication protein A3	1136	0.635483	3.47287	0.0030763	0.0395613
9930111J21Rik1	RIKEN cDNA 9930111J21 gene 1	4895	-1.34052	4.04767	0.00307775	0.0395613
Gdpd3	glycerophosphodiester phosphodiesterase domain containing 3	2186	0.99388	1.55156	0.00309831	0.0398004
Depdc7	DEP domain containing 7	2096	1.39686	0.49113	0.00311015	0.0399274
Pgap6	post-glycosylphosphatidylinositol attachment to proteins 6	4359	-0.576048	4.95084	0.00311263	0.039934
Gm45605		4269	4.98121	1.52691	0.00311793	0.0399768
Slc39a13	solute carrier family 39 (metal ion transporter), member 13	4869	0.510327	4.17843	0.00313048	0.0401123
Rbm12	RNA binding motif protein 12	6689	-0.480839	4.92366	0.00316647	0.0405479
Shcbp1l	Shc SH2-domain binding protein 1-like	3710	1.53641	0.859146	0.00317998	0.0406953
Cep70	centrosomal protein 70	4806	0.654261	3.19676	0.00318664	0.0407549
Ercc5	excision repair cross-complementing rodent repair deficiency, complementation group 5	5864	0.463286	4.48954	0.00319053	0.040779
Gm49396		3234	0.548418	5.54342	0.00319444	0.0408033
Synpr	synaptoporin	9439	5.84901	-1.43273	0.00319741	0.0408157
Gm22106	predicted gene, 22106	127	6.96843	-0.055757	0.0032092	0.0409405
Gm15009		322	-2.09814	-0.0294751	0.00321455	0.040983
AI429214	expressed sequence AI429214	1930	1.75568	-0.0892661	0.0032245	0.0410841
Gm10110		3220	1.65106	0.0413791	0.00323145	0.0411469
Trav13-2	T cell receptor alpha variable 13-2	390	-3.02136	-1.10152	0.0032354	0.0411713
Kat6a	K(lysine) acetyltransferase 6A	9330	-0.686963	6.94589	0.00324868	0.0412873
9930014A18Rik	RIKEN cDNA 9930014A18 gene	7043	-0.926353	2.75904	0.00325021	0.0412873
Mir330	microRNA 330	98	7.22675	-0.423823	0.0032506	0.0412873
Unc13a	unc-13 homolog A	12623	0.563618	5.38491	0.00325568	0.0413261
Snord16a	small nucleolar RNA, C/D box 16A	99	1.68729	1.06016	0.00326656	0.0414382
Gm43713		1896	-1.37631	0.425985	0.00328898	0.0416966
Psd	pleckstrin and Sec7 domain containing	7636	0.584249	5.01268	0.00329578	0.0417569
Gm5851	ribosomal protein L3 pseudogene	1204	1.66442	0.227143	0.00330398	0.0418347
Gm2237	predicted gene 2237	2090	-1.94433	0.354836	0.00331468	0.0419328
Prkcq	protein kinase C, theta	7081	-0.61254	5.75895	0.00331586	0.0419328
Ripor1	RHO family interacting cell polarization regulator 1	4108	-0.523836	5.49184	0.00335175	0.0423563
Bace2	beta-site APP-cleaving enzyme 2	7887	-5.11373	-0.384129	0.00335351	0.0423563
Homer2	homer scaffolding protein 2	12621	4.95153	-0.489549	0.00337033	0.0425423
Setdb2	SET domain, bifurcated 2	4047	-0.545384	4.4319	0.00337413	0.0425639
Gm11604	ribosomal protein S6 pseudogene	742	4.18518	-1.42235	0.00338033	0.0426156
Gm32200	predicted gene, 32200	2385	3.28724	0.978192	0.00339225	0.0427395
Gvin-ps6	GTPase, very large interferon inducible, pseudogene 6	6622	-1.64778	3.03759	0.00340253	0.0428424
Bmyc	brain expressed myelocytomatosis oncogene	983	0.754572	4.20007	0.00340847	0.0428906
Gm17334		3144	-0.6451	5.4995	0.00341776	0.0429809
Paqr5	progestin and adipoQ receptor family member V	3954	-4.60608	-0.798953	0.00343682	0.0431654
Tnrc6b	trinucleotide repeat containing 6b	23677	-0.649226	6.30924	0.00343738	0.0431654
Marveld2	MARVEL (membrane-associating) domain containing 2	3382	1.04135	3.04903	0.0034388	0.0431654
Gm15950	laminin, gamma 1 pseudogene	1973	-3.72381	-0.377387	0.00344378	0.0431793
Il1rl2	interleukin 1 receptor-like 2	6812	1.18208	1.56863	0.00344415	0.0431793
Igkv6-29	immunoglobulin kappa chain variable 6-29	375	3.86502	1.05346	0.00344899	0.0432133
1520401A03Rik	RIKEN cDNA 1520401A03 gene	4111	6.75848	3.0402	0.00345228	0.0432279
Ptov1	prostate tumor over expressed gene 1	4213	0.423961	4.8927	0.0034594	0.0432904
Ankrd2	ankyrin repeat domain 2 (stretch responsive muscle)	1138	-7.42742	-1.05454	0.00347819	0.0434987
Tmem126b	transmembrane protein 126B	4740	0.572666	3.7434	0.00348311	0.043519
Slc22a17	solute carrier family 22 (organic cation transporter), member 17	4517	0.550285	3.99598	0.00348409	0.043519
Rptoros	regulatory associated protein of MTOR, complex 1, opposite strand	1174	-1.84816	-0.454559	0.00354993	0.0442833
Mir7013	microRNA 7013	72	2.18816	0.100367	0.0035502	0.0442833
Gm12841	predicted gene 12841	338	0.456842	5.04973	0.00355181	0.0442833
Rtraf-ps	RNA transcription, translation and transport factor, pseudogene	730	1.66033	-0.804327	0.00356729	0.0444261
Tcf23	transcription factor 23	4116	-1.17591	1.85495	0.00356818	0.0444261
Nufip2	nuclear fragile X mental retardation protein interacting protein 2	5792	-0.710968	5.85761	0.00356982	0.0444261
D830026I12Rik	RIKEN cDNA D830026I12 gene	2112	-4.68042	-0.753042	0.00358573	0.0445968
Trio	triple functional domain (PTPRF interacting)	23395	-0.518861	5.42499	0.00360032	0.0447509
Gm36551	predicted gene, 36551	300	-0.752898	2.69013	0.00360417	0.0447715
9830144P21Rik	RIKEN cDNA 9830144P21 gene	4889	-0.637123	3.86023	0.00360752	0.044781
Upp1	uridine phosphorylase 1	1961	-1.08453	1.77757	0.00360934	0.044781
Gm50169		2636	-0.528372	4.24844	0.0036396	0.0451288
Snord80	small nucleolar RNA, C/D box 80	81	1.59032	1.42593	0.0036534	0.0452723
U2af1l4	U2 small nuclear RNA auxiliary factor 1-like 4	1656	0.442716	4.60089	0.00366405	0.0453767
Smg8	SMG8 nonsense mediated mRNA decay factor	3218	-0.474826	4.39965	0.00367647	0.0455027
ENSMUSG00002076008		145	-1.25341	1.83336	0.00368128	0.0455235
Gfm2	G elongation factor, mitochondrial 2	10685	0.660827	6.98388	0.00368263	0.0455235
Ighv2-4	immunoglobulin heavy variable V2-4	350	3.61821	1.70429	0.00371167	0.0458547
Bdh1	3-hydroxybutyrate dehydrogenase, type 1	3888	-0.925323	3.10849	0.00372734	0.0460018
Gm42529	predicted gene 42529	741	-2.50023	-0.972439	0.00372825	0.0460018
Card6	caspase recruitment domain family, member 6	6101	-0.725585	5.562	0.0037305	0.0460018
E130308A19Rik	RIKEN cDNA E130308A19 gene	12734	-0.71025	3.08679	0.00373263	0.0460018
Aga	aspartylglucosaminidase	2321	0.593125	3.70115	0.00373882	0.0460268
Cx3cr1	chemokine (C-X3-C motif) receptor 1	4505	0.915969	4.40417	0.00373918	0.0460268
Npr1	natriuretic peptide receptor 1	4783	1.77902	-0.39475	0.00376483	0.0462899
Gm45251		1465	-3.85813	0.422111	0.00376511	0.0462899
Foxd4	forkhead box D4	1962	3.99381	-0.728877	0.00376962	0.0463174
Gm13053		459	-4.06743	-2.26176	0.00379136	0.0465563
AI847159	expressed sequence AI847159	1574	-1.5479	0.0702924	0.00379485	0.0465711
Psme2b	protease (prosome, macropain) activator subunit 2B	837	-0.81376	3.4553	0.00381106	0.0467418
Ext1	exostosin glycosyltransferase 1	8077	-0.619606	4.54509	0.00381707	0.0467872
Josd2	Josephin domain containing 2	2633	0.523124	4.97998	0.00382463	0.0468517
Gm15591		627	-0.940867	1.48058	0.00382863	0.0468725
Ddx43	DEAD box helicase 43	2207	-1.28796	0.610219	0.00384028	0.0469868
Akap5	A kinase (PRKA) anchor protein 5	6824	1.69166	0.27783	0.00384665	0.0470166
As3mt	arsenite methyltransferase	3212	0.461467	4.14061	0.00384765	0.0470166
Alkbh3os1	alkB homolog 3, opposite strand 1	1550	1.53987	0.0922793	0.00385048	0.0470166
Gm17300		1527	0.659397	3.31677	0.00385426	0.0470166
Gm26616		3107	-0.804084	3.7687	0.00385744	0.0470166
Bak1	BCL2-antagonist/killer 1	2407	-0.665714	6.4041	0.00385876	0.0470166
Rdh12	retinol dehydrogenase 12	2967	-0.748533	4.20623	0.0038589	0.0470166
Ighv4-2	immunoglobulin heavy variable V4-2	362	-3.53425	0.475697	0.0038672	0.047059
Gm20319	predicted gene, 20319	1125	-1.3654	0.659599	0.0038677	0.047059
Tbc1d2	TBC1 domain family, member 2	5425	-1.10356	2.24043	0.00386932	0.047059
Fstl1	follistatin-like 1	4914	2.18146	-0.470269	0.00388662	0.0472412
Rprd2	regulation of nuclear pre-mRNA domain containing 2	11403	-0.488955	5.76072	0.00389549	0.0473071
Gm29585		1447	-0.598886	5.50588	0.0038967	0.0473071
Adgrb2	adhesion G protein-coupled receptor B2	6487	-2.51941	0.20843	0.00390244	0.0473486
Slc35f6	solute carrier family 35, member F6	8495	0.500254	5.37335	0.00391836	0.0475064
Ccdc84	coiled-coil domain containing 84	4156	0.485801	5.34263	0.00392013	0.0475064
Abcc4	ATP-binding cassette, sub-family C (CFTR/MRP), member 4	6389	-0.50792	4.59255	0.00392669	0.0475576
Gm22980	predicted gene, 22980	70	-2.15251	-0.623817	0.00393322	0.0476084
Pxt1	peroxisomal, testis specific 1	1100	4.64786	0.716243	0.00394133	0.0476634
Rab23	RAB23, member RAS oncogene family	8285	-0.769863	2.4649	0.00394246	0.0476634
A530032D15Rik	RIKEN cDNA A530032D15Rik gene	1603	-0.589471	4.17968	0.00394764	0.0476956
Inka2	inka box actin regulator 2	4781	1.0582	0.916478	0.00394981	0.0476956
Gm7984	predicted gene 7984	538	2.33938	-1.08538	0.00397324	0.0479501
Helz	helicase with zinc finger domain	15044	-0.528127	5.60247	0.00398041	0.0480081
Gm34121	predicted gene, 34121	4853	2.08187	-0.712607	0.0039955	0.0481616
Gpn1	GPN-loop GTPase 1	7846	0.474547	4.63809	0.00399877	0.0481724
Epb42	erythrocyte membrane protein band 4.2	5417	3.97536	0.110926	0.00400382	0.0482047
Nin	ninein	17095	-0.675565	6.661	0.00401333	0.0482905
Cpn1	carboxypeptidase N, polypeptide 1	3688	-4.82918	-1.11844	0.0040186	0.0483254
Taf3	TATA-box binding protein associated factor 3	6389	-0.446964	4.44767	0.00403776	0.0485271
Mustn1	musculoskeletal, embryonic nuclear protein 1	1236	1.27842	0.35168	0.00404287	0.0485301
Clrn3	clarin 3	3305	-1.78165	-0.812226	0.00404329	0.0485301
Gm34220	predicted gene, 34220	2709	1.34626	0.334474	0.00404517	0.0485301
ENSMUSG00002076828		96	3.71324	0.34889	0.00405485	0.0486176
Cbx3-ps7	chromobox 3, pseudogene 7	552	4.95116	-0.924991	0.00405862	0.0486341
Dock3	dedicator of cyto-kinesis 3	14448	1.88096	-0.559165	0.00407033	0.0487457
Gm45767		4561	2.19765	-0.295937	0.00407822	0.0488038
Gm28035	predicted gene, 28035	4238	0.453776	4.92145	0.00407998	0.0488038
Rasgef1c	RasGEF domain family, member 1C	3563	-7.21049	0.577413	0.00408763	0.0488666
Gm42820		3063	-1.1347	3.22899	0.00409376	0.0488946
Mmp27	matrix metallopeptidase 27	2210	2.35065	-0.567246	0.00409479	0.0488946
Zdhhc14	zinc finger, DHHC domain containing 14	3078	0.53927	3.74322	0.00410547	0.048989
Abtb2	ankyrin repeat and BTB (POZ) domain containing 2	6032	-0.509006	4.71758	0.00410751	0.048989
E530011L22Rik	RIKEN cDNA E530011L22 gene	5282	0.554483	5.43873	0.00412048	0.0491148
Gm12186	poly(rC) binding protein 2 pseudogene	945	4.95493	2.1368	0.0041294	0.0491718
Gm25789	predicted gene, 25789	76	1.24005	1.62469	0.00413009	0.0491718
Gm26602		285	0.488499	4.59592	0.00413814	0.0492388
1700027A07Rik	RIKEN cDNA 1700027A07 gene	458	0.811602	2.68079	0.0041495	0.0493451
G0s2	G0/G1 switch gene 2	871	1.16465	2.29198	0.00415809	0.0493752
Akap17b	A kinase (PRKA) anchor protein 17B	6003	-1.0152	2.97432	0.00415902	0.0493752
Ephb6	Eph receptor B6	3773	-1.0075	2.27028	0.00415988	0.0493752
Hic1	hypermethylated in cancer 1	3765	1.06936	2.12251	0.00416175	0.0493752
Gm44745		2723	4.32647	-1.30242	0.0041673	0.0494123
Cpeb4	cytoplasmic polyadenylation element binding protein 4	6369	-0.665601	4.60729	0.00418083	0.0495328
Osgep	O-sialoglycoprotein endopeptidase	4933	0.486445	5.26869	0.00418567	0.0495328
Hrh1	histamine receptor H1	4450	1.50217	0.15802	0.00418711	0.0495328
Pts	6-pyruvoyl-tetrahydropterin synthase	6101	0.556582	5.63816	0.00418847	0.0495328
Gm49342		750	-0.492188	5.24791	0.00418964	0.0495328
Gpr65	G-protein coupled receptor 65	2069	0.438967	4.6837	0.00419517	0.0495693
Klrc3	killer cell lectin-like receptor subfamily C, member 3	736	-2.33071	0.502503	0.00421875	0.0497957
Gm5644	prefoldin 5 pseudogene	465	1.42984	-0.357446	0.00421923	0.0497957
SNORA2C		138	1.83745	-0.246673	0.0042305	0.0498998
Akr1b7	aldo-keto reductase family 1, member B7	1281	4.86353	-1.02061	0.00423315	0.0499021
Pik3c2b	phosphatidylinositol-4-phosphate 3-kinase catalytic subunit type 2 beta	9592	-0.830695	6.0744	0.0042429	0.0499851
A230005M16Rik	RIKEN cDNA A230005M16 gene	1778	0.766696	3.89987	0.00424511	0.0499851
Slc25a44	solute carrier family 25, member 44	3578	-0.429423	4.75289	0.00425598	0.0500842
Gm6975	ribosomal protein L19 pseudogene	732	-4.83646	-1.22613	0.00426091	0.0501131
4833413G10Rik	RIKEN cDNA 4833413G10 gene	1946	0.841618	1.84247	0.00426745	0.050161
Camk4	calcium/calmodulin-dependent protein kinase IV	3259	-0.879331	2.37827	0.00428178	0.0503005
Birc2	baculoviral IAP repeat-containing 2	4580	0.567259	6.05497	0.00428434	0.0503014
Xrcc5	X-ray repair complementing defective repair in Chinese hamster cells 5	2549	-0.63144	4.11272	0.00428688	0.0503021
P2ry10	purinergic receptor P2Y, G-protein coupled 10	2982	-0.85896	5.99822	0.00429367	0.0503409
Foxp3	forkhead box P3	4577	0.490589	4.68786	0.00429513	0.0503409
Gm43815		990	-4.92424	1.8022	0.00431207	0.0505104
Crisp1	cysteine-rich secretory protein 1	1416	3.07656	1.10531	0.00431987	0.0505725
9130024F11Rik	RIKEN cDNA 9130024F11 gene	5779	-4.42633	-0.892212	0.00432404	0.0505923
Mir935	microRNA 935	91	2.20786	-0.752318	0.00433698	0.0507144
Krr1	KRR1, small subunit (SSU) processome component, homolog (yeast)	5958	0.460516	5.66522	0.00435451	0.0508902
Mirt1	myocardial infarction associated transcript 1	8569	-0.671047	5.46701	0.00435954	0.0509198
9630013D21Rik	RIKEN cDNA 9630013D21 gene	3142	-1.70841	-0.0320909	0.00436696	0.0509594
Dnase1l2	deoxyribonuclease 1-like 2	2328	0.881977	2.28355	0.00436795	0.0509594
Gm13625		480	1.00266	1.32807	0.00438658	0.0511474
Cebpzos	CCAAT/enhancer binding protein (C/EBP), zeta, opposite strand	1131	0.567525	4.1366	0.00439163	0.051177
Gm31024	predicted gene, 31024	2353	1.16383	1.02651	0.00439497	0.0511865
Gucy1b2	guanylate cyclase 1, soluble, beta 2	2745	7.21168	2.26387	0.00440504	0.0512504
Snord34	small nucleolar RNA, C/D box 34	70	1.097	2.08733	0.00440549	0.0512504
Gm37558		2983	4.91552	-1.44288	0.00441135	0.0512892
ENSMUSG00002076932		68	-1.00991	1.9259	0.00442546	0.0514239
ENSMUSG00002075950		77	1.57207	1.31883	0.00443687	0.0515101
Gm8722	ATP synthase, H+ transporting, mitochondrial F1 complex, gamma polypeptide 1 pseudogene	769	3.36943	-0.050874	0.00443795	0.0515101
Ceacam16	carcinoembryonic antigen-related cell adhesion molecule 16	1635	-0.991699	2.80894	0.00446198	0.0517595
Tmem181c-ps	transmembrane protein 181C, pseudogene	1386	5.31864	2.45452	0.00447498	0.0518102
Trbv17	T cell receptor beta, variable 17	374	1.42451	1.10721	0.00447605	0.0518102
Dennd4c	DENN/MADD domain containing 4C	8482	-0.895723	5.18903	0.00447657	0.0518102
Nae1	NEDD8 activating enzyme E1 subunit 1	8201	0.4905	4.75486	0.0044785	0.0518102
Gm11723	predicted gene 11723	466	-0.77198	3.27468	0.00447909	0.0518102
ENSMUSG00002075890		138	0.840036	2.17331	0.00448639	0.0518652
Ms4a4b	membrane-spanning 4-domains, subfamily A, member 4B	8780	-0.769045	6.41562	0.00452031	0.0522275
Gm28052		902	-0.687782	4.39324	0.00452368	0.0522368
2810414N06Rik	RIKEN cDNA 2810414N06 gene	1381	1.16529	0.437487	0.0045516	0.0525008
Klra13-ps	killer cell lectin-like receptor subfamily A, member 13, pseudogene	1041	-0.777959	3.60422	0.0045517	0.0525008
Gm12866	predicted gene 12866	1671	-6.98913	-0.428322	0.00455858	0.0525503
Dtx3	deltex 3, E3 ubiquitin ligase	2572	0.605651	5.29018	0.00456498	0.0525943
Gm49474		1867	2.88926	-0.957639	0.00456968	0.0526133
Gpatch8	G patch domain containing 8	8178	-0.459185	5.62188	0.00457286	0.0526133
Glt8d1	glycosyltransferase 8 domain containing 1	3331	0.464287	4.29502	0.00457439	0.0526133
Gm15726		509	1.3842	2.98276	0.00457981	0.0526458
Trbj1-1	T cell receptor beta joining 1-1	48	-1.35773	0.966599	0.0045877	0.0526793
Trdd2	T cell receptor delta diversity 2	16	-5.87831	3.13563	0.00458851	0.0526793
Nkg7	natural killer cell group 7 sequence	914	-0.70025	5.83257	0.00459225	0.0526793
Tmem87b	transmembrane protein 87B	8395	0.458591	5.42911	0.00459409	0.0526793
Gm11715	predicted gene 11715	695	0.942174	2.03152	0.00459662	0.0526793
Il9r	interleukin 9 receptor	4947	-0.9334	5.75198	0.00459827	0.0526793
Trf	transferrin	3320	0.822293	10.4934	0.0046199	0.0528973
Rpl19-ps7	ribosomal protein L19, pseudogene 7	592	2.44828	-1.0359	0.0046315	0.0530004
Miat	myocardial infarction associated transcript (non-protein coding)	9293	-1.76904	-0.420774	0.00463926	0.0530536
Gm9843	predicted gene 9843	402	0.701972	4.01104	0.0046438	0.0530536
Atp6v0d2	ATPase, H+ transporting, lysosomal V0 subunit D2	2716	1.50497	4.13795	0.00464399	0.0530536
Gm42839		525	-1.48984	0.805535	0.00465177	0.0531127
Rpl15-ps5	ribosomal protein L15, pseudogene 5	605	-5.87605	-0.793216	0.00467007	0.0532635
Cbll1	Casitas B-lineage lymphoma-like 1	4007	-0.466028	4.05343	0.00467021	0.0532635
Il7r	interleukin 7 receptor	4663	-0.703714	5.34423	0.00468727	0.0534206
Nup107	nucleoporin 107	3850	-0.45173	5.01336	0.00469101	0.0534206
Lysmd4	LysM, putative peptidoglycan-binding, domain containing 4	5121	-0.581245	3.96374	0.00469187	0.0534206
Rsph3b	radial spoke 3B homolog (Chlamydomonas)	3114	0.745219	2.55994	0.00471469	0.0536504
Ghrl	ghrelin	1079	-1.96888	-0.641941	0.00474309	0.0539434
Gm45413		3538	7.11148	0.392196	0.0047651	0.0541634
Gm38376		2253	-6.09125	-0.689025	0.00476799	0.054166
Gm13391	predicted gene 13391	1143	1.8862	-1.07792	0.00477103	0.0541702
Rnf168	ring finger protein 168	4462	-0.51217	4.24706	0.00477878	0.0542279
Vcl	vinculin	8191	-0.523702	5.30044	0.00478471	0.054265
Gm28439		876	-3.62146	-1.02215	0.00480985	0.0545197
Gm12966	serine/arginine-rich splicing factor 5 pseudogene	810	0.99492	1.42001	0.00481513	0.0545491
Dido1	death inducer-obliterator 1	13307	-0.595648	6.04376	0.00481987	0.0545724
Nudcd3	NudC domain containing 3	6496	-0.429866	5.70221	0.00484945	0.0548582
Folr1	folate receptor 1 (adult)	2297	4.01524	0.0614219	0.00485051	0.0548582
Ntng2	netrin G2	3990	-0.60889	5.48942	0.00486583	0.0550009
Krt7	keratin 7	7049	1.29334	1.2857	0.00487078	0.0550134
Mgp	matrix Gla protein	1187	4.0311	-1.74644	0.00487235	0.0550134
Psd3	pleckstrin and Sec7 domain containing 3	17632	-0.670601	3.7333	0.00487811	0.0550239
Zfp142	zinc finger protein 142	11355	-0.429446	4.78334	0.00487869	0.0550239
Fry	FRY microtubule binding protein	29729	-0.455224	5.51044	0.00490166	0.0552523
ENSMUSG00002076711		96	-0.643684	2.97266	0.0049108	0.0553247
Tef	thyrotroph embryonic factor	7867	0.506189	5.02009	0.00491624	0.0553554
Gm17249	predicted gene, 17249	3500	-1.32922	0.898395	0.00492335	0.0554047
Ighv6-6	immunoglobulin heavy variable 6-6	357	-1.24755	4.77172	0.00493448	0.0554992
Zfp37	zinc finger protein 37	4086	2.38716	-1.31334	0.0049373	0.0555003
Gm49512		344	4.93073	-0.940716	0.00495626	0.0556827
Smim27	small integral membrane protein 27	1150	0.587653	3.59432	0.00499081	0.0560398
Gm15629		476	-0.657002	4.65197	0.00501106	0.0562361
Zup1	zinc finger containing ubiquitin peptidase 1	9072	0.435635	5.17477	0.00502205	0.0563005
Dhx58os	DEAH (Asp-Glu-Ala-His) box polypeptide 58, opposite strand	1594	-0.73789	2.84137	0.00502234	0.0563005
Inpp5b	inositol polyphosphate-5-phosphatase B	4657	-0.497292	5.52381	0.00502705	0.0563223
Arid5a	AT rich interactive domain 5A (MRF1-like)	12540	-0.587771	6.13115	0.0050318	0.0563445
Mdn1	midasin AAA ATPase 1	21836	-0.638938	6.21953	0.00507861	0.0567846
Hectd2os	Hectd2, opposite strand	3977	1.13435	0.615895	0.00508093	0.0567846
Baiap3	BAI1-associated protein 3	5112	-0.711409	4.84651	0.00508658	0.0567846
Ppm1l	protein phosphatase 1 (formerly 2C)-like	10496	-0.834976	3.28665	0.00508753	0.0567846
Sun1	Sad1 and UNC84 domain containing 1	7596	-0.589376	5.94673	0.00508798	0.0567846
Mrpl53	mitochondrial ribosomal protein L53	790	0.561531	3.92493	0.00508851	0.0567846
E2f7	E2F transcription factor 7	9009	-1.07466	1.666	0.00509064	0.0567846
Dusp10	dual specificity phosphatase 10	3042	-0.733241	4.81861	0.0050974	0.0567986
Pkp2	plakophilin 2	5360	3.41385	-0.405037	0.00509749	0.0567986
Gm25184	U1 spliceosomal RNA	163	1.60344	-0.112966	0.00511075	0.0569067
Fhod3	formin homology 2 domain containing 3	7251	-3.66901	1.38323	0.00511278	0.0569067
Sox5	SRY (sex determining region Y)-box 5	14376	-1.41743	3.17857	0.00512433	0.057004
Leng1	leukocyte receptor cluster (LRC) member 1	2222	0.53854	4.81322	0.00513417	0.0570822
Gm15616	60S ribosomal protein L5 pseudogene	375	7.22755	1.11714	0.00513719	0.0570846
Gm7536	ribosomal protein L27A pseudogene	444	0.775003	3.35342	0.00515728	0.0572765
Ppp1r32	protein phosphatase 1, regulatory subunit 32	1652	-2.02581	-0.158765	0.00518705	0.0575617
Gm10814	predicted gene 10814	1969	-0.798348	3.53782	0.00518862	0.0575617
Artn	artemin	2405	-7.00037	1.17619	0.00520461	0.0576614
Eldr	Egfr long non-coding downstream RNA	2426	1.34654	0.336415	0.00520598	0.0576614
Mir7051	microRNA 7051	73	1.46127	-0.177328	0.00520611	0.0576614
Nubp1	nucleotide binding protein 1	3637	-0.424612	5.60617	0.00521461	0.0577241
Etv5	ets variant 5	4103	-0.890851	3.94738	0.00523939	0.0579668
Sema5a	sema domain, seven thrombospondin repeats (type 1 and type 1-like), transmembrane domain (TM) and short cytoplasmic domain, (semaphorin) 5A	18686	-1.63887	1.11899	0.00525359	0.0580923
ENSMUSG00002075188		57	1.9626	0.163507	0.00526332	0.0581682
Gm45709		1075	-1.07799	1.51581	0.0052695	0.0582049
Gm44805		765	1.14593	6.42129	0.0052844	0.0583349
Ankrd66	ankyrin repeat domain 66	1307	1.37145	-0.0919883	0.00528701	0.0583349
Vnn3	vanin 3	1811	0.783422	3.46841	0.00529097	0.058347
Ebpl	emopamil binding protein-like	14296	0.700385	3.02678	0.00529527	0.0583628
Lrrc27	leucine rich repeat containing 27	3637	1.21067	-0.00946135	0.00530023	0.0583858
Olfr1033	olfactory receptor 1033	4261	1.34931	0.320062	0.00531744	0.0585167
Gsdmc4	gasdermin C4	2087	4.29157	-1.36797	0.00531787	0.0585167
Eif2s3x	eukaryotic translation initiation factor 2, subunit 3, structural gene X-linked	3812	-0.438296	5.33583	0.00532344	0.0585463
Gm44876		670	-0.789973	3.33686	0.00533422	0.0586331
Rps27a-ps2	ribosomal protein S27A, pseudogene 2	467	1.06296	1.51517	0.00534583	0.058729
Cdh2	cadherin 2	8066	7.43768	1.84631	0.00536141	0.0588499
Gm26528		283	5.53025	-0.194153	0.00536262	0.0588499
Camk1d	calcium/calmodulin-dependent protein kinase ID	7427	-0.570571	5.89622	0.0053675	0.0588717
Spata9	spermatogenesis associated 9	1677	5.701	3.15031	0.00538479	0.0590294
Gm9967	predicted gene 9967	2193	1.16512	0.851	0.00539963	0.0591543
Gm49713		770	-4.92307	-1.09911	0.005402	0.0591543
Gm43661		687	4.27063	-0.531756	0.0054082	0.0591904
H4c18	H4 clustered histone 18	430	4.54627	-0.43648	0.00541162	0.059196
Pim2	proviral integration site 2	2795	-0.707041	5.57234	0.00544885	0.0595711
Gdpd2	glycerophosphodiester phosphodiesterase domain containing 2	4609	7.11121	1.11668	0.0054553	0.0596096
Chst11	carbohydrate sulfotransferase 11	5527	-0.779515	3.95741	0.00545834	0.0596108
Ngfr	nerve growth factor receptor (TNFR superfamily, member 16)	3446	-1.34654	2.79979	0.0054751	0.0597418
Gm20257	caspase 8 pseudogene	936	0.991228	1.88881	0.00547787	0.0597418
Ipcef1	interaction protein for cytohesin exchange factors 1	9003	-0.50874	5.56799	0.00547915	0.0597418
Ivd	isovaleryl coenzyme A dehydrogenase	5505	0.474131	5.28057	0.00549622	0.0598958
Kin	Kin17 DNA and RNA binding protein	1705	0.53259	4.32585	0.00550504	0.0599599
Gm2629	aldehyde dehydrogenase 9, subfamily A1 pseudogene	1595	1.04899	0.444789	0.0055318	0.0602191
Mir7020	microRNA 7020	70	7.40733	7.90018	0.00553916	0.0602669
Cldn10	claudin 10	2591	0.972597	2.31676	0.00557033	0.0605737
Gm4787	predicted gene 4787	2474	1.45327	-0.305075	0.00558901	0.0607443
Lats2	large tumor suppressor 2	6971	-0.510521	5.6536	0.00560212	0.0608542
Cacna2d1	calcium channel, voltage-dependent, alpha2/delta subunit 1	12416	-2.44733	-1.37269	0.00561512	0.0609504
Pafah1b3	platelet-activating factor acetylhydrolase, isoform 1b, subunit 3	2107	0.64034	4.92719	0.00561983	0.0609504
Pick1	protein interacting with C kinase 1	6573	0.540358	3.97339	0.00561997	0.0609504
2700062C07Rik	RIKEN cDNA 2700062C07 gene	1350	0.711128	3.08014	0.00562997	0.0610263
4930422M22Rik	RIKEN cDNA 4930422M22 gene	948	1.62743	-0.150349	0.00564803	0.0611895
Gm47819		220	2.06969	1.93109	0.00565876	0.0612731
Rad54l2	RAD54 like 2 (S. cerevisiae)	11828	-0.426513	5.15833	0.00567738	0.061442
Scrt1	scratch family zinc finger 1	4380	4.39112	-1.7672	0.00570446	0.0617023
Chdh	choline dehydrogenase	6217	1.02651	1.91092	0.00573924	0.0620158
Cnnm4	cyclin M4	4829	-0.523309	4.03508	0.00573955	0.0620158
Gm13179	predicted gene 13179	978	-1.40971	0.018364	0.00574353	0.0620259
Mir25	microRNA 25	84	-3.34616	0.546192	0.00574773	0.0620382
Serpinb9b	serine (or cysteine) peptidase inhibitor, clade B, member 9b	3351	-1.79391	-0.708435	0.00575497	0.0620835
Adgra2	adhesion G protein-coupled receptor A2	5775	1.11854	1.55438	0.00576244	0.0621311
Washc1	WASH complex subunit 1	3903	0.424563	5.49197	0.0057698	0.0621484
Snta1	syntrophin, acidic 1	3094	0.729806	2.58802	0.00577334	0.0621484
Gm13091		469	-1.11298	1.28838	0.00577427	0.0621484
Trps1	transcriptional repressor GATA binding 1	13380	-0.54563	4.34726	0.00577628	0.0621484
Hrh2	histamine receptor H2	5935	-0.619026	3.71182	0.00579153	0.0622689
Gm12344	ATPase, H+ transporting, lysosomal V1 subunit G1 pseudogene	329	4.64928	-0.998493	0.00579359	0.0622689
1700019C18Rik	RIKEN cDNA 1700019C18 gene	2633	-5.8749	3.14006	0.00580183	0.0623148
Il1r1	interleukin 1 receptor, type I	6363	1.719	0.382509	0.005804	0.0623148
Scml4	Scm polycomb group protein like 4	7725	-0.60011	5.12317	0.00581983	0.0624518
Klhl17	kelch-like 17	3582	0.443197	4.92235	0.00582742	0.0624932
Lin7b	lin-7 homolog B, crumbs cell polarity complex component	1463	-3.72646	-0.201715	0.00582983	0.0624932
Rasip1	Ras interacting protein 1	3202	1.45505	0.754313	0.00584508	0.0626071
Actg2	actin, gamma 2, smooth muscle, enteric	1557	3.32002	-0.693845	0.00584771	0.0626071
Tmem262	transmembrane protein 262	545	1.37259	0.19506	0.00584969	0.0626071
Gm5828	TOX high mobility group box family member 4 pseudogene	1860	-5.24108	0.0403622	0.00587453	0.0628399
Zfp114	zinc finger protein 114	4439	4.2748	-1.39731	0.00588112	0.0628552
Gm48655		1344	4.4968	-1.08165	0.00588215	0.0628552
5830462I19Rik	RIKEN cDNA 5830462I19 gene	3383	-0.775724	3.39048	0.00589171	0.0629003
Gm48194		517	1.04228	1.62997	0.00589256	0.0629003
Ift81	intraflagellar transport 81	5840	1.30141	0.0188128	0.00592037	0.063164
Gm9923	Hbs1-like pseudogene	1836	6.31279	3.35264	0.00592738	0.0631722
Cerox1	cytoplasmic endogenous regulator of oxidative phosphorylation 1	2124	-2.00842	-0.198856	0.00592961	0.0631722
Fam71a	family with sequence similarity 71, member A	2234	6.04683	0.00964557	0.00593558	0.0631722
Six1	sine oculis-related homeobox 1	4383	-4.28651	-2.09444	0.00593597	0.0631722
Ndufab1	NADH:ubiquinone oxidoreductase subunit AB1	6883	0.484771	4.43754	0.00593749	0.0631722
Cript	cysteine-rich PDZ-binding protein	1712	0.416327	4.37036	0.00593977	0.0631722
H3c3	H3 clustered histone 3	630	3.82664	-0.842947	0.00595496	0.0633006
Sgtb	small glutamine-rich tetratricopeptide repeat (TPR)-containing, beta	3072	-1.23631	-0.295774	0.00596787	0.063389
Gm9719	predicted gene 9719	543	-8.22223	7.54582	0.00596951	0.063389
Hint2	histidine triad nucleotide binding protein 2	1540	0.632355	3.50873	0.00598105	0.0634186
Gm43850		578	-3.66947	0.953537	0.00598114	0.0634186
Sh2d6	SH2 domain containing 6	1690	-1.76418	2.4805	0.0059841	0.0634186
Plekhg2	pleckstrin homology domain containing, family G (with RhoGef domain) member 2	6797	-0.558662	5.98385	0.00598477	0.0634186
Mir7673	microRNA 7673	64	-4.22443	-1.17363	0.00598803	0.0634201
Krtcap3	keratinocyte associated protein 3	1338	0.726022	3.09987	0.00601111	0.0636314
Rpl31-ps11	ribosomal protein L31, pseudogene 11	377	-3.7782	-0.887828	0.0060333	0.0637921
Krt18	keratin 18	1437	1.66777	0.91831	0.00603486	0.0637921
Gm29707	predicted gene, 29707	1017	5.72026	-1.50759	0.0060357	0.0637921
Vps13b	vacuolar protein sorting 13B	21273	-0.6566	5.97294	0.00603942	0.0637983
Slc51a	solute carrier family 51, alpha subunit	3198	0.819899	2.34299	0.00604772	0.0638527
Gm26865		3289	-1.12481	1.2105	0.00605744	0.0638943
Gm21958		648	-0.890205	2.43902	0.00605794	0.0638943
Gm9844	thymosin, beta 10 pseudogene	485	-1.01048	1.905	0.00606478	0.0639333
Gm45853		3171	-4.46639	-0.616768	0.0060701	0.0639562
Gm29459		518	2.31479	-0.806111	0.0060818	0.0640462
Gm39323	predicted gene, 39323	2942	-1.18252	0.195964	0.0061094	0.0642934
Flt4	FMS-like tyrosine kinase 4	8232	-1.31859	0.22332	0.00611159	0.0642934
Irf6	interferon regulatory factor 6	7069	-1.76077	1.03933	0.00612068	0.0643504
2010320M18Rik	RIKEN cDNA 2010320M18 gene	1009	1.0419	1.91633	0.00612481	0.0643504
Gm42528		3418	-4.73183	3.28846	0.0061265	0.0643504
Apoc2	apolipoprotein C2	813	1.12896	6.39901	0.00613425	0.0643985
Galnt4	polypeptide N-acetylgalactosaminyltransferase 4	5089	-0.515822	3.98393	0.00616823	0.0647219
Cyp1b1	cytochrome P450, family 1, subfamily b, polypeptide 1	5840	5.73059	-1.13458	0.00618975	0.0649141
Wrn	Werner syndrome RecQ like helicase	7597	-0.479521	4.90294	0.00619963	0.0649347
Gm15964	predicted gene 15964	2745	0.43243	4.41686	0.00620037	0.0649347
Ankra2	ankyrin repeat, family A (RFXANK-like), 2	4624	0.455522	4.22423	0.00620128	0.0649347
Gm15856		1162	1.70252	0.0982163	0.00621399	0.0650342
Klb	klotho beta	4549	2.35954	-1.61491	0.00623609	0.0652137
Gas7	growth arrest specific 7	8057	-0.886101	5.26379	0.00623755	0.0652137
Mfsd6	major facilitator superfamily domain containing 6	8231	-0.501794	5.04213	0.0062753	0.0655747
Hsd11b1	hydroxysteroid 11-beta dehydrogenase 1	4251	-0.684164	4.23049	0.00628214	0.0656124
Prrc2c	proline-rich coiled-coil 2C	16092	-0.725333	7.5788	0.00628697	0.0656291
Gm12689	predicted gene 12689	1359	1.42058	-0.198442	0.00634219	0.0661716
Npdc1	neural proliferation, differentiation and control 1	3906	1.56256	-0.0408561	0.00634726	0.0661905
A830035O19Rik	RIKEN cDNA A830035O19 gene	1898	-0.909099	3.46053	0.00635281	0.0662095
Rpl14-ps1	ribosomal protein L14, pseudogene 1	653	0.728101	3.24423	0.00635559	0.0662095
Tex101	testis expressed gene 101	1657	4.47565	-1.23994	0.0064144	0.0667879
Gm4859	ribosomal protein S4, X-linked pseudogene	787	4.0359	-1.24194	0.0064197	0.0668089
Ifi214	interferon activated gene 214	8107	-0.712255	3.77929	0.00643134	0.0668958
AU019990	expressed sequence AU019990	2228	3.75967	-0.819517	0.00645614	0.0671195
Gm10451	predicted gene 10451	2494	1.03891	1.54198	0.00646234	0.0671495
Rpl18-ps2	ribosomal protein L18, pseudogene 2	567	1.14278	0.880605	0.00648481	0.0673487
Gm12474	predicted gene 12474	1410	2.23793	-0.959094	0.00649843	0.0674556
Phf19	PHD finger protein 19	5039	-0.754906	3.44297	0.00651203	0.0675623
Upk1a	uroplakin 1A	1421	-1.95373	-0.243845	0.00652575	0.0676701
Gm11946	predicted gene 11946	4346	-1.37851	0.146195	0.00654896	0.0678762
Sik2	salt inducible kinase 2	9539	-0.70606	4.08247	0.00657334	0.0680942
Gm31683	predicted gene, 31683	887	2.61951	0.00937583	0.00659319	0.068265
Gm42726		1286	-4.64543	-0.56932	0.00660863	0.0683467
Gm21985	predicted gene 21985	4532	-0.814681	6.32697	0.0066098	0.0683467
Rtl10		865	-1.13558	0.798137	0.00661405	0.0683467
Itpkb	inositol 1,4,5-trisphosphate 3-kinase B	10463	-0.660362	7.10611	0.00661452	0.0683467
St3gal1	ST3 beta-galactoside alpha-2,3-sialyltransferase 1	6851	-0.647817	7.30642	0.00663968	0.0685718
Psmg3	proteasome (prosome, macropain) assembly chaperone 3	2893	0.698442	3.49847	0.00665797	0.0687258
Rab11fip1	RAB11 family interacting protein 1 (class I)	10800	-0.615837	4.90157	0.00666793	0.0687937
Vmn2r97	vomeronasal 2, receptor 97	14819	-0.751021	3.61035	0.00668866	0.0689726
Capn5	calpain 5	5485	-0.574855	5.48368	0.00670349	0.0690533
Tcea2	transcription elongation factor A (SII), 2	2704	0.69414	3.28304	0.00670904	0.0690533
Gpi-ps	glucose-6-phosphate isomerase, pseudogene	1432	0.843966	1.5407	0.00670976	0.0690533
Trim45	tripartite motif-containing 45	6000	1.01699	1.32679	0.00671007	0.0690533
Osmr	oncostatin M receptor	12113	5.93428	1.72117	0.00671661	0.0690856
Gm43365		2106	-0.835663	2.97401	0.00672543	0.0691413
Rgcc	regulator of cell cycle	918	-0.683274	3.68452	0.00673434	0.069198
Bptf	bromodomain PHD finger transcription factor	14081	-0.648992	7.0318	0.0067501	0.0693249
Rpl31-ps17	ribosomal protein L31, pseudogene 17	378	4.02064	-0.743371	0.00677399	0.0695351
Sostdc1	sclerostin domain containing 1	1781	-4.34996	6.31898	0.00679087	0.0696381
AI606473	expressed sequence AI606473	2386	-1.71619	-0.505538	0.00679334	0.0696381
Wdr76	WD repeat domain 76	6305	-0.564152	3.6905	0.00679429	0.0696381
Tmem71	transmembrane protein 71	2988	-0.434225	5.47036	0.006803	0.0696875
Itpr3	inositol 1,4,5-triphosphate receptor 3	9019	-0.644764	7.23374	0.00680597	0.0696875
Bcl3	B cell leukemia/lymphoma 3	2475	-0.462074	5.59579	0.00682436	0.0698406
Gm34319	predicted gene, 34319	676	0.956037	1.97103	0.00683818	0.0698987
A730071L15Rik	RIKEN cDNA A730071L15Rik gene	1615	-0.979777	1.31542	0.00683984	0.0698987
Sacs	sacsin	20414	-0.667404	4.2361	0.00684077	0.0698987
Gm6397	heterogeneous nuclear ribonucleoprotein A3 pseudogene	1069	4.1548	2.62403	0.00684378	0.0698987
Zfp511	zinc finger protein 511	2170	0.467373	4.24442	0.00686452	0.0700753
Ccdc22	coiled-coil domain containing 22	3427	0.439259	5.11605	0.00687509	0.070148
Ap1m2	adaptor protein complex AP-1, mu 2 subunit	3140	-1.15152	1.81276	0.00688714	0.0702357
Gm16200	predicted gene 16200	331	-7.14802	1.45478	0.00689638	0.0702947
Rbm4b	RNA binding motif protein 4B	9979	0.505674	4.20852	0.00690012	0.0702976
Rps10-ps1	ribosomal protein S10, pseudogene 1	495	1.06118	1.49959	0.00691642	0.0704283
Gm49368	predicted gene, 49368	4803	-0.850788	10.0913	0.00692537	0.0704842
[truncated: 18,337 more rows]

## Sheet: DEGs_significant_FDR_0.05
Gene	logFC	FDR
Gm15008	12.3288	2.13761e-61
Ephb3	11.7747	5.61156e-51
Capn11	11.4814	0.0010819
Wdr86	11.4704	5.16575e-14
Gm7511	11.2322	3.44497e-07
Gm9873	11.1962	3.03706e-06
Gm48254	10.9312	1.57983e-82
Gm37200	10.8586	1.20702e-69
Btnl9	10.7392	4.60289e-47
Gm37248	10.6045	1.35055e-15
Gm9354	10.4403	0.000652251
Gm47403	10.4137	4.01675e-48
Gm47980	10.3805	0.000108458
Gm5398	10.349	1.6434e-08
Gm12027	10.3366	0.00188518
Gm44507	10.2901	0.00049712
Gm16288	10.2797	1.93996e-61
Gm1123	10.275	2.25719e-48
Gm7895	10.2304	4.56733e-09
Gm26814	10.1631	3.70874e-51
Acaa1b	10.1507	1.18503e-05
1700096J18Rik	10.1493	5.69408e-42
Gm15965	10.1167	0.00183279
Gm10224	10.1155	4.04954e-11
Gm26509	10.108	0.00208599
A930002I21Rik	10.0448	5.43562e-32
Clcn1	10.0221	1.39061e-11
Gm37666	9.9916	8.28127e-05
Gm15428	9.98856	8.37683e-06
9530046B11Rik	9.9839	2.44008e-06
Gnat2	9.97411	2.31609e-05
D030051J21Rik	9.96863	3.66323e-09
Gm12275	9.96056	8.52494e-05
Tex29	9.89309	2.59425e-05
Gm43442	9.85043	3.94695e-07
1700109G14Rik	9.82635	1.97057e-07
Gm45203	9.81312	2.0673e-05
ENSMUSG00002076060	9.80408	9.12775e-58
Gm47201	9.77469	3.63074e-07
Ndufs6b	9.71895	0.000286773
Adgrf3	9.70245	0.000394481
ENSMUSG00000118636	9.69317	1.85955e-10
ENSMUSG00002076126	9.6685	2.20586e-06
Gm12223	9.65388	9.36129e-10
Gm5751	9.64192	2.1148e-08
Gm42717	9.64056	4.17753e-07
Gm43215	9.59578	2.1043e-06
Gm11993	9.59567	0.00530295
Gm53065	9.58159	3.91375e-05
Gm48114	9.54758	0.000233615
Hspe1-ps3	9.50729	0.000286059
Gm15464	9.48999	3.42613e-06
1700025N21Rik	9.48603	0.000190188
Muc19	9.48328	2.13899e-25
Gm4987	9.42799	6.97271e-10
Cd209c	9.41759	1.50059e-13
Gm46610	9.4141	1.01222e-06
Gm38118	9.4012	7.45349e-11
Gm27167	9.37643	0.000485228
Gm5237	9.36337	6.80451e-31
Cox7c-ps1	9.34121	3.28294e-13
Pamr1	9.31845	3.78818e-06
Gm50013	9.29776	6.89988e-05
Snora69	9.22961	8.20334e-11
Gm45224	9.19458	1.67286e-06
Tdrd6	9.16481	0.000801849
9430037O13Rik	9.12834	0.00768897
Gm49207	9.12549	0.000375165
Gm44996	9.1067	0.00246374
Gm10766	9.04253	0.00233163
Gm13392	9.03047	2.35274e-05
Slc22a3	9.0267	1.6212e-10
1600023N17Rik	9.02036	0.000147144
Gm42782	9.01821	6.98037e-05
H2ac21	8.97898	5.27828e-05
Gm7481	8.95958	1.16621e-06
Pp2d1	8.95521	2.05229e-05
H2ac4	8.90613	0.00162854
Spag6	8.89792	1.31483e-05
Gm13140	8.88883	1.29146e-08
Tmem266	8.85347	8.20157e-06
Hbb-y	8.84495	1.94966e-05
Abhd12b	8.83223	9.51269e-07
Dpysl5	8.8178	8.38815e-06
Sema6a	8.79964	5.05214e-06
Gm45420	8.78919	0.000151141
Gm22747	8.74008	0.00924229
9630010A21Rik	8.72546	8.61203e-05
Pln	8.71038	9.39033e-05
A430110C17Rik	8.67968	0.000304198
Snord98	8.62281	0.00322006
Gm14322	8.61904	0.0180889
Gm5581	8.61293	7.3643e-05
Slc10a1	8.60087	4.42805e-06
Gm4750	8.59578	3.22319e-05
Gm48008	8.58702	9.2039e-05
Kbtbd12	8.55569	0.000252325
Gm47322	8.53601	1.02694e-26
Gm45113	8.53555	0.00246374
9530056E24Rik	8.50802	0.00185006
Mir27b	8.49717	0.000983012
Gm49694	8.40328	0.000667111
Mir7079	8.39289	1.12641e-42
Rpl21-ps1	8.38581	2.33594e-07
Saa2	8.37503	0.000100207
Mir6981	8.34854	5.90994e-06
Tmem274	8.32743	0.00949266
Mkrn2os	8.32587	0.000248096
Col6a2	8.32362	3.60074e-05
Gm38358	8.28465	5.47975e-05
Mir6240	8.25903	6.693e-06
Metazoa_SRP	8.24672	0.000234021
Gm36899	8.22717	6.92552e-05
Oas1f	8.2114	4.16617e-06
Gm5278	8.20689	0.00349745
H2-Pa	8.20235	3.33532e-09
Gm8682	8.1273	0.000152198
Gm12852	8.11572	0.0308259
2210409E12Rik	8.09552	7.06901e-05
Olfr460	8.09184	0.0336801
Actl7b	8.07272	0.00166125
Gm3571	8.05458	7.60402e-08
Gm43868	8.05105	1.16448e-07
Ces2c	8.0467	9.27483e-09
Gm41609	8.04431	0.00921173
Gm17115	8.0326	0.0391968
4921525O09Rik	8.02437	7.19704e-35
Bpifb4	7.94384	0.00681064
Gm16540	7.94107	5.20728e-14
Gm43167	7.92335	8.17977e-06
Nme9	7.88378	0.00700908
A930016O22Rik	7.85831	3.58143e-25
Gm43184	7.84576	0.000631849
Gm43183	7.84576	0.000631849
Dpp10	7.81727	0.0138169
Gm49098	7.81225	0.0116901
Cyp21a1	7.78505	0.00136441
Gm13370	7.76088	0.00512299
Gm49230	7.75478	0.0154739
H1f1	7.70832	0.00168744
Oas1h	7.68636	6.52053e-10
Krt19	7.66607	0.000275131
Gm47644	7.65707	8.28684e-05
Podxl2	7.64497	2.25915e-14
Lamc2	7.61946	0.0041914
Gm6728	7.6054	0.000189983
Apoa2	7.586	4.44541e-08
Gm36189	7.56126	0.00206925
B230369F24Rik	7.55029	1.75301e-29
Gm50462	7.54696	7.80123e-09
Trav7d-4	7.54304	0.000327287
Gm44380	7.52324	0.00752689
Mpzl2	7.5011	0.00108574
Gm28151	7.49313	2.03687e-22
Gm50323	7.46372	0.0284346
Ppp1r14a	7.46297	2.50705e-13
Gm6579	7.45539	0.0124742
Angptl1	7.44679	7.36724e-07
Zfp786	7.41818	5.88462e-08
Gm5946	7.41015	0.0112055
Snord73a	7.40597	8.21325e-26
Gm12115	7.40398	0.00391262
Gm8146	7.39538	0.01449
Gm12726	7.39497	0.036445
Gm10923	7.39386	0.0145334
Gm15880	7.39047	6.48275e-21
Obscn	7.35856	5.92146e-22
Gm48432	7.35502	1.72482e-26
Gm4875	7.33897	0.0103456
Gm17944	7.33851	9.39033e-05
Gm19680	7.32168	0.0168637
Cend1	7.29404	0.0162459
Ttyh1	7.29059	0.00241295
Lrrc23	7.27429	5.64164e-18
B230206H07Rik	7.23639	0.000202601
Mir330	7.22675	0.0412873
Gm38973	7.22663	0.0128307
ENSMUSG00002074852	7.2232	0.00905839
Mir6951	7.18731	8.68986e-05
Gm15444	7.18647	0.00300407
Gm46618	7.18513	0.0247479
Pcdh1	7.17865	2.71787e-20
Foxr1	7.17447	0.00248459
Gm49890	7.16633	0.0121664
Gm11611	7.16395	0.0247149
Cryba1	7.16027	0.000607939
Gm44620	7.15837	2.12013e-05
Gcnt7	7.15124	5.74895e-06
Trav6-3	7.1237	0.00124545
Gm8624	7.12042	0.00109569
Gm15784	7.1193	0.0346654
Gm48458	7.11909	0.0378282
Gm8662	7.1165	0.0258313
Gm9409	7.11622	0.0374651
Spag4	7.10903	3.06297e-16
1700027J07Rik	7.10446	1.44227e-11
Frmd7	7.10192	0.0362359
Gm30948	7.07327	1.57304e-06
4933431G14Rik	7.03015	0.00176968
Gm23849	7.02067	0.000115436
Vmn2r-ps88	7.00632	0.0302218
Gm22106	6.96843	0.0409405
Gm10563	6.94551	0.00513389
Spink10	6.94048	0.0232315
Nkd1	6.93816	0.0128307
Crabp2	6.92966	0.000883447
Gm44037	6.91283	9.1225e-17
Gm16048	6.91248	7.1308e-05
Misp3	6.90942	1.86321e-08
Gm47135	6.89614	0.00793781
Gm5883	6.89151	0.0050742
Mir5136	6.88279	4.55265e-19
Pou1f1	6.87577	0.00612792
Eci3	6.87444	0.0266342
Gm8712	6.8655	2.33154e-05
Gm28836	6.81196	0.0140323
Gm33666	6.81131	0.0167326
Gm44135	6.80562	4.23488e-12
Gm38082	6.78964	1.37794e-06
Gm26670	6.78194	3.85049e-09
Snord72	6.76398	1.16575e-21
1520401A03Rik	6.75848	0.0432279
Gm23690	6.74542	1.92143e-09
Trim15	6.71955	2.81301e-14
Gm36948	6.71826	3.88104e-07
Gm18407	6.65836	4.55265e-19
Smpx	6.65213	1.50637e-06
Mia	6.63982	0.00263732
Pate2	6.63548	6.10922e-06
Gas1	6.63277	0.00197935
Gm9626	6.62878	2.43672e-06
Xpnpep2	6.62376	0.00232731
Gm7860	6.62319	2.16034e-09
Bloc1s2-ps	6.60297	1.85661e-11
Snord50b	6.57931	3.56251e-08
Gm47976	6.57834	1.958e-16
Mapk4	6.57322	0.00051132
Trp53-ps	6.5241	0.000252325
Bicdl2	6.52305	1.96616e-05
Padi1	6.50823	4.55265e-19
Etv4	6.505	3.72393e-07
Gm5446	6.49438	3.525e-07
Hoxaas3	6.48397	4.04021e-07
4930412B13Rik	6.47907	4.05723e-16
Gm11793	6.4785	0.000167435
Ckm	6.47386	5.32408e-14
Gm12610	6.4683	0.012922
Myh3	6.46464	4.34826e-05
Gm12732	6.45898	1.90032e-05
Kcnj9	6.45186	5.61944e-05
Rpsa-ps11	6.44164	1.12256e-07
Slfnl1	6.43218	0.0112946
Gm26657	6.41964	0.0209577
Gm24411	6.38335	1.79578e-19
Pde6g	6.38179	3.44633e-10
Tes3-ps	6.35231	1.0987e-05
ENSMUSG00002074878	6.34644	0.0335346
Gm12816	6.34429	6.57964e-08
Gm50021	6.34426	9.58762e-11
Nfe2l3	6.344	2.96007e-12
Gm48161	6.33832	1.45328e-08
Gm47732	6.32095	0.000302092
AA914427	6.31794	4.56733e-09
Gm37967	6.31667	0.00793781
Gm10561	6.31416	1.10945e-08
Kdf1	6.30932	0.0193234
Gm37962	6.29678	0.000325337
Npb	6.29414	3.91913e-13
Gm17538	6.29002	0.0174695
Gm45509	6.28926	0.000241208
Lrriq4	6.27732	0.000113857
Asb10	6.27662	1.39879e-05
Snord3b1	6.26914	0.000686471
ENSMUSG00002076650	6.26914	0.000686471
Gm44907	6.26511	0.00109684
5330426L24Rik	6.26089	0.00230979
Slc27a5	6.25835	9.5394e-08
Rapgef4os3	6.25713	1.92143e-09
Gm8170	6.23745	6.90405e-10
A330009N23Rik	6.22054	2.15144e-11
Gm5321	6.21936	8.01173e-06
Grb10	6.20502	2.52194e-05
Gm13032	6.20331	1.00853e-16
Gm2810	6.19132	2.73554e-14
Art4	6.1896	1.78933e-15
Slurp1	6.17411	1.17185e-09
Gm22378	6.17077	1.03713e-06
Gm47731	6.14697	0.00151145
Mir697	6.12563	7.49244e-08
Gm13841	6.12269	0.036445
Rpl26-ps4	6.12111	0.00646339
Gm6829	6.11738	7.61086e-05
Gm42980	6.11132	0.0188626
Ngb	6.09746	6.78578e-05
Gm45481	6.0734	8.35246e-08
Gm37009	6.07133	0.000523349
Snord50a	6.04157	2.33594e-07
Nanp	6.03719	0.00341189
4930439D14Rik	6.02127	2.00446e-12
Gm6109	6.01096	0.000212397
Vaultrc5	6.00106	3.80725e-09
Gm12788	5.99649	0.00893966
Siglecl1	5.99647	0.00119278
Gm26461	5.99165	0.026331
Igkv5-37	5.97676	0.00100926
Gucy1a1	5.97673	2.9842e-14
Gm49700	5.96227	1.07895e-15
Gm45120	5.95771	0.000139023
Utf1	5.93995	1.44921e-10
Gm10702	5.93321	3.43011e-07
Ppara	5.93304	0.00754326
Mir7225	5.92902	1.78307e-05
Nlgn3	5.92061	5.67943e-09
Fam171a2	5.90318	0.00907892
Evc2	5.89805	0.000130698
Rpl34-ps2	5.89082	0.00300407
Des	5.87574	0.0108538
5033403F01Rik	5.86365	0.00190344
Hus1b	5.85941	1.62586e-11
Gm11534	5.85928	8.40549e-06
Gm6813	5.85462	7.02842e-06
Gm43625	5.85305	0.000394481
Gm48873	5.85223	4.84288e-05
Synpr	5.84901	0.0408157
Tox3	5.84563	0.00203288
Ncam1	5.8437	1.61406e-06
Gm49484	5.82906	0.000154836
Gm9442	5.8245	0.00771182
Gm9429	5.81382	0.000589922
Gm30091	5.80507	0.0355785
Gm37475	5.79945	0.00856232
Cldn1	5.798	1.69251e-05
Ptger3	5.76768	0.00109974
Gm37570	5.76468	1.01187e-06
Gm43154	5.76405	0.00154742
Arhgef25	5.75574	0.000307172
Gm8172	5.74995	3.46603e-09
Rpl31-ps13	5.72873	1.83983e-09
H3c13	5.71275	1.03417e-05
Ect2l	5.71143	0.00543197
Gfra1	5.70963	8.9504e-06
Igkv4-60	5.70292	1.2683e-06
Pdzk1ip1	5.70245	0.00443624
Gm6344	5.69664	0.0130146
Gm46611	5.69515	0.000302092
Prss39	5.6528	0.00217915
Snord7	5.64631	2.04753e-07
Gm8444	5.63533	0.0332782
Gm16044	5.63519	0.013764
Ildr2	5.63491	0.00031721
Snord42a	5.62663	1.38915e-09
Lrrn4	5.62632	0.00298741
Foxc1	5.61933	4.46308e-10
Gm29254	5.61521	1.18572e-07
Frk	5.61455	0.0149728
Gm45477	5.60419	9.19739e-06
ENSMUSG00002076561	5.59043	0.0172782
Rpl31-ps9	5.56391	0.00120569
Mir99a	5.55483	0.000222565
Gm11573	5.55286	1.22797e-06
Bcl6b	5.53992	1.61406e-06
Nyx	5.52853	1.42757e-13
Gm11210	5.52744	0.00690016
Gm20274	5.5195	3.57023e-10
Igsf9b	5.50643	6.72567e-05
Platr16	5.49668	3.44818e-05
Gm26839	5.49199	5.37503e-12
Gm38050	5.49146	0.00465783
Muc4	5.48775	0.00251041
Gm29126	5.45472	0.0120591
Gm49195	5.44475	0.0190601
Gm9134	5.44135	0.0134005
Gm19353	5.44053	0.000680047
Gm43359	5.42651	0.0212288
Gm8482	5.42356	0.00786943
Gm43311	5.4229	0.013556
Hgfac	5.42185	0.000375406
Col4a4	5.39512	0.00203562
Hrh4	5.39146	4.20017e-09
Cldn7	5.38827	0.0117503
ENSMUSG00002076162	5.36662	0.00747725
Gm4258	5.36251	0.00074485
Selenok-ps1	5.34493	0.00130927
Gm12366	5.34155	0.000158338
C1qtnf9	5.34045	0.00311928
Rpl10-ps5	5.33887	0.000633191
Rpl13-ps1	5.3307	0.00513389
Mir6984	5.32492	0.0147668
Igkv4-78	5.32071	0.000740746
Klf1	5.31312	0.000531459
Gm12005	5.29238	0.0154739
Gm12778	5.28902	0.0230965
Gm8899	5.28723	0.00987525
Gm49901	5.27729	0.027378
Dsg2	5.24912	7.75995e-06
Gm48127	5.24106	0.00668473
Gm22858	5.23945	0.0017558
Slc1a3	5.23295	2.72898e-05
Gm38067	5.22207	9.49017e-06
Gm11714	5.22205	0.00298741
5330411J11Rik	5.20973	0.00576671
Gm15432	5.19295	0.00710074
Snord88a	5.17766	0.0016968
Gm8371	5.15981	0.00455628
Naalad2	5.1563	0.00695164
ENSMUSG00002075001	5.15295	0.036445
Gm43913	5.14681	0.00549907
Gm36028	5.14001	0.0273337
Gm23645	5.13553	0.0304797
Gm44008	5.11525	0.00193883
Tcap	5.1147	0.0106891
Rps12-ps3	5.1141	0.00262817
Chrd	5.10849	0.012372
Gm5093	5.10446	0.0256168
Gm47652	5.10439	0.0063297
Gm19327	5.1013	0.00597066
F730035M05Rik	5.0585	0.0238438
Gm11510	5.05778	5.65482e-06
Mir9769	5.05447	0.0317412
Gm31513	5.03704	0.000129803
Gm11738	5.02644	7.56454e-06
Gm4353	5.02338	0.000430027
Gm25820	5.0165	0.00611541
ENSMUSG00002076937	5.0165	0.00611541
Runx2os2	5.01554	0.00712015
Gm38021	5.00655	0.00549907
Gm37935	5.00337	0.0181378
Traj9	4.99861	1.29251e-05
Gm13532	4.99474	0.0332215
4930423D22Rik	4.98595	6.82153e-06
Gm45605	4.98121	0.0399768
Gm13830	4.98026	0.00271428
Nutf2-ps1	4.97557	0.00780857
Gm48162	4.9748	0.0333526
4732465J04Rik	4.96906	0.000799866
Mir3112	4.96135	0.000191905
Gm6222	4.95533	0.00705222
Gm12186	4.95493	0.0491718
Homer2	4.95153	0.0425423
Cbx3-ps7	4.95116	0.0486341
Mir7036b	4.92698	0.000625632
Pcdhb5	4.91792	0.0108538
Gm12943	4.9175	0.00454315
Gm13710	4.91191	0.00020548
Gm5815	4.91111	0.00244449
Gm14730	4.9104	0.0343412
Gm37973	4.90522	0.0370665
Gm14251	4.90277	0.00180651
C030017G13Rik	4.88347	0.000905557
1700017G19Rik	4.87894	0.00218217
Mir7075	4.87865	0.000150115
Akr1b7	4.86353	0.0499021
Traj42	4.82864	2.34182e-05
Meioc	4.82178	0.00530295
Gm37447	4.82081	0.000345285
Gm33195	4.81645	0.00130639
Ighv1-49	4.81529	0.0201641
Mir6403	4.79535	0.00869643
Rps2-ps13	4.77289	0.0120716
Gm7729	4.76065	0.00558476
4933417C20Rik	4.75809	0.000342368
Gm21885	4.74905	0.00746327
Il23r	4.7325	0.00518945
Gm44419	4.7184	0.00747725
Gm15634	4.71742	0.0150748
Zfp987	4.69967	0.0186333
Gm13523	4.6917	0.00949266
Mir7061	4.6911	0.00540647
Gm31897	4.68816	0.0156899
Rps12-ps26	4.6861	0.00614391
Gm11934	4.67914	0.0114532
Gm34106	4.66872	0.0130979
Gm47196	4.65034	0.00151762
Pxt1	4.64786	0.0476634
Itgb2l	4.64709	0.00160213
Slc26a8	4.62876	0.00883394
Gm43598	4.62233	0.00280371
Mir7653	4.60483	0.00204289
Il11ra2	4.58713	0.016945
Gm6382	4.58483	0.0101597
Gm37790	4.58175	0.000179834
Rnf225	4.58142	0.000442051
Ighv1-23	4.5499	0.0108032
Abhd16b	4.53446	0.0386678
Gm13181	4.53411	0.0147665
Gm13398	4.52846	0.0101272
Greb1l	4.52447	0.0026731
Prss23	4.51169	0.000686471
Gm6218	4.50399	0.00793781
Gm10876	4.47719	0.000150115
Notch3	4.47173	0.0174948
D830024N08Rik	4.46049	0.000241162
Gm24727	4.45424	0.00179948
4933431K23Rik	4.4399	0.0153229
ENSMUSG00002075122	4.40423	0.00962208
Efna1	4.39926	9.85845e-06
Chil4	4.39633	0.016945
Gm19246	4.34355	0.0183807
Gm44745	4.32647	0.0494123
Mir7077	4.30273	0.0203421
Gm671	4.29556	0.0154593
Gm9903	4.29501	0.0050756
4930515G16Rik	4.29219	0.00507774
Gm8738	4.29211	1.31066e-06
Ighv15-2	4.21053	0.0187217
Zfp457	4.20246	0.0188642
2210414B05Rik	4.19916	0.00203972
Gm11604	4.18518	0.0426156
Gm4668	4.18367	0.0213602
Gm5575	4.17711	0.0113157
Gm13594	4.17174	2.87999e-05
Gm12869	4.16707	0.00214817
Gm6722	4.15985	0.0231366
Mid1-ps1	4.15302	8.49126e-05
Cd55b	4.14263	0.0181425
Mycl	4.12476	2.58418e-10
Gm3807	4.11226	0.0268764
Cyp26a1	4.07808	1.68254e-13
Gpr176	4.04021	0.0174695
Trgj4	4.03213	0.0174695
Gm21742	3.99845	2.67002e-06
Foxd4	3.99381	0.0463174
Tspan6	3.99102	0.022986
Efs	3.98446	3.15205e-06
Prss23os	3.97577	0.0157399
Epb42	3.97536	0.0482047
Ighv3-5	3.89671	0.0210902
Igkv6-29	3.86502	0.0432133
Tmem102	3.8118	0.0266342
Pllp	3.80885	0.00246374
Gm16171	3.80031	0.0106897
Iglj3p	3.74949	0.00234631
Gm11263	3.74821	0.00501921
ENSMUSG00002076828	3.71324	0.0486176
Chac1	3.70546	0.00975635
C78197	3.696	0.0136814
Igkv12-40	3.68333	0.0320085
1700047K16Rik	3.66585	0.00543197
Ighv2-4	3.61821	0.0458547
Gm16196	3.58647	0.00576823
4930548H24Rik	3.57853	0.0174695
Flt3	3.57576	1.75301e-29
Gm6543	3.53483	0.0151417
Trav12-1	3.52193	0.0273741
Ppp2r2c	3.51237	0.0136418
Gm19810	3.50767	1.40337e-05
Gm42031	3.42483	2.15366e-25
Wnt10a	3.42088	0.0298247
Slit1	3.41929	2.78662e-05
Mir3074-2	3.39502	0.0284289
D7Ertd128e	3.32655	6.00587e-05
Gm32200	3.28724	0.0427395
BC037704	3.28637	6.39192e-05
Gm37033	3.25298	0.000171302
Gm49539	3.17744	0.00703895
Chil3	3.15328	0.0195261
Tmprss3	3.0999	0.00636797
Gm15411	3.06191	0.000122779
Ms4a14	3.05198	2.65217e-06
Septin3	3.01684	1.57373e-08
Mir21a	3.00381	0.00363979
Tspan33	2.99452	5.65266e-10
Gm15848	2.98653	0.000336502
Ttc39a	2.94956	0.00109299
Snhg10	2.93288	0.000459364
Pla2g2d	2.9172	0.000291752
Gm43637	2.8833	0.0392936
Gm8113	2.86752	0.000505836
Snord15b	2.85251	0.000149172
Gm42876	2.82331	0.0203329
Slc8a2	2.81249	0.00226616
mt-Tc	2.80011	0.000527015
Gm50051	2.78761	0.000974454
Gpr62	2.78535	0.00299734
5033406O09Rik	2.75542	0.0198687
Snord47	2.74878	2.44975e-05
ENSMUSG00002075134	2.6722	0.00513754
mt-Tn	2.66579	2.47279e-06
Tmigd3	2.66446	0.0123202
Mir6942	2.66251	0.0210471
Camk2b	2.64916	4.26723e-18
Cx3cl1	2.64501	0.00254986
Catip	2.62768	0.0239993
Gm35279	2.62014	0.000235366
C130051F05Rik	2.59001	0.036445
Cd209a	2.58872	2.01012e-05
Drc1	2.5791	0.019164
Gm37474	2.56487	0.0356683
E230001N04Rik	2.55324	0.00369226
Gm46378	2.55323	1.42744e-05
Ocstamp	2.53605	0.00220396
Tmem108	2.53391	0.000179458
Epb41l5	2.53205	0.013917
Xcr1	2.48137	1.24689e-06
Myo15b	2.43517	0.00793781
Gm7153	2.42374	0.00416994
Gm48734	2.39011	0.00607903
Slco4c1	2.37404	1.31022e-05
AV356131	2.37341	0.00590025
Gm44291	2.36641	0.000141149
Smim38	2.35201	0.0095916
E230014E18Rik	2.35101	0.00204289
Mmp27	2.35065	0.0488946
Ehf	2.35005	0.00302165
Gm7984	2.33938	0.0479501
Cd300c	2.33553	0.0130979
Gm50383	2.33454	0.0338958
Mir8097	2.32845	0.000199881
Gm44891	2.32324	0.00220396
Gm19040	2.32198	0.000363018
0610009L18Rik	2.32016	0.000394481
2310034G01Rik	2.31705	0.0162559
Platr27	2.28018	0.0371513
Ankrd55	2.27707	0.0263808
Gm37490	2.27525	0.0106891
Gm14232	2.27476	0.000394481
Mab21l3	2.2714	0.0151619
Rpl13a-ps1	2.26089	0.00104849
Gm43813	2.25334	0.0175575
Gm34680	2.25157	0.0181378
Snora57	2.24678	0.019164
Gm47917	2.24454	0.0317039
Gm48038	2.23424	0.0347001
2610028H24Rik	2.22464	0.00738303
Gm20045	2.21545	0.025431
Gm27196	2.20908	0.0328852
Stkld1	2.19979	0.000745683
Gm45767	2.19765	0.0488038
A130071D04Rik	2.1936	0.00587356
Mir7013	2.18816	0.0442833
Fstl1	2.18146	0.0472412
Slco2b1	2.1778	1.75778e-06
Lepr	2.17752	0.0325923
Kdr	2.17208	0.00363979
H4c14	2.17072	0.0156899
Endou	2.1304	0.0129362
Cdo1	2.1189	0.000545367
Gm17455	2.11732	0.00575035
Kcnip3	2.11561	9.75045e-06
Gm4833	2.10853	0.000358453
Ear2	2.10715	8.60385e-07
Clec9a	2.1055	3.43011e-07
9130002K18Rik	2.08258	0.00298741
Gm34121	2.08187	0.0481616
Gm5086	2.08038	0.0171556
Gm49980	2.05606	2.41014e-06
Gm15247	2.04117	0.00030456
Ctnnd2	2.0194	0.00041593
Gm13373	2.00689	0.00461861
Gm15494	1.99347	0.00393265
Gm4799	1.99155	0.00376655
Igha	1.98564	0.0310766
Platr26	1.9717	0.00359461
Gm46620	1.97124	4.83112e-07
Gm10226	1.9702	0.0240271
Tle2	1.96849	0.013746
Gm23991	1.96772	0.0044106
Apoc1	1.95262	0.00360311
Treml1	1.93153	0.00117316
Adam23	1.92323	0.00681098
Gm15513	1.91078	0.0101429
Shisa8	1.90517	0.0166726
Retnlg	1.88852	0.0167335
Kcnd1	1.88643	8.56922e-05
Dock3	1.88096	0.0487457
A030001D20Rik	1.87243	0.036445
Gm47920	1.86253	0.00335885
Lad1	1.85427	0.00339018
SNORA2C	1.83745	0.0498998
Car11	1.83552	0.0141483
Gpr34	1.82661	0.00301466
Gm10916	1.81703	0.0286605
Stap2	1.80043	0.00507896
Upb1	1.79266	0.000217684
Col18a1	1.79088	0.00069776
Igkv4-55	1.78085	0.027005
Npr1	1.77902	0.0462899
Notch4	1.77891	0.000442051
9530052E02Rik	1.77186	0.0345544
Fcrlb	1.7659	0.00761372
5430437J10Rik	1.76577	0.0168931
Zfp366	1.76158	0.0176878
ENSMUSG00002075888	1.75722	0.00131533
AI429214	1.75568	0.0410841
Gm15382	1.73803	0.00727535
Tdo2	1.73555	0.00223759
Gm28661	1.71455	0.0157164
Snord55	1.70055	0.0105854
Ttn	1.6959	0.0106897
Akap5	1.69166	0.0470166
Ms4a7	1.68989	1.82421e-05
Snord16a	1.68729	0.0414382
Gm11842	1.68377	0.0173805
Jph3	1.67463	0.0289569
Olfml3	1.67059	1.67582e-05
Gm5851	1.66442	0.0418347
Rtraf-ps	1.66033	0.0444261
Gm10110	1.65106	0.0411469
Mgl2	1.64822	0.00300407
Col4a1	1.63991	0.00947566
Zfr2	1.63811	0.0111257
Sox4	1.63042	0.000328407
Col14a1	1.62807	0.0039221
Gm49747	1.61465	0.00907892
Gm16556	1.61204	0.016965
1810021B22Rik	1.60985	0.00645623
Ctrl	1.609	0.00525725
Otof	1.59809	0.0210902
mt-Ta	1.59445	0.000367956
Snord80	1.59032	0.0452723
ENSMUSG00002076896	1.58681	0.0268903
Gm27252	1.58485	0.00924987
2410022M11Rik	1.58472	0.0101346
Gm9530	1.57678	0.0242614
Gm43672	1.56769	0.00712202
Dkk3	1.55909	0.0338237
Wfikkn1	1.55297	0.0100805
1110025M09Rik	1.55193	0.00215823
Alkbh3os1	1.53987	0.0470166
Shcbp1l	1.53641	0.0406953
Spaca6	1.5276	0.0120307
Stbd1	1.52135	0.00828766
Gm42047	1.51373	6.46634e-06
Hrh1	1.50217	0.0495328
Ramp1	1.49573	3.9649e-05
Itgae	1.49336	8.02322e-05
Gm16015	1.48973	0.00185916
Dbn1	1.48891	0.026524
Cep85	1.48864	2.29879e-05
P3h3	1.46919	0.0220496
Rps19-ps3	1.46807	0.0137129
Gm19951	1.46785	0.0040815
Gm43305	1.45825	0.0180886
Cela1	1.45822	0.00507774
Gm24357	1.45738	0.0322362
Gm43791	1.45584	0.0211702
Hpgds	1.45496	0.00424062
Plcd3	1.45072	0.0165032
Snord14a	1.44611	0.00549311
Src	1.43608	0.000242868
Cdk5rap1	1.43466	8.58177e-05
Sapcd1	1.43075	0.0268092
Phyhd1	1.4301	2.16093e-08
Gm5644	1.42984	0.0497957
Cfap74	1.42728	0.0166867
Apoe	1.40273	0.00382183
Ddah2	1.40055	0.00141083
Depdc7	1.39686	0.0399274
Gm15512	1.39628	0.00631812
Fscn1	1.3954	0.000385161
Eps8l1	1.39173	0.00389655
Amy1	1.38281	0.0101346
Gm15929	1.38113	0.00149433
Gm48653	1.37582	0.00380628
Gm34220	1.34626	0.0485301
Mir7036	1.34329	0.0116094
1700028K03Rik	1.333	0.00971787
Ppp1ccb	1.31695	0.0177273
Pyroxd2	1.31605	2.11562e-05
5830444B04Rik	1.31562	0.0218563
Snord100	1.30937	0.00741163
Mid1	1.30023	0.0308259
Ccdc152	1.29985	9.97972e-05
Mustn1	1.27842	0.0485301
Vcam1	1.27744	7.36724e-07
Snord35a	1.2719	0.0232394
Nmb	1.2719	0.0112998
B3gnt4	1.26906	0.014257
Nr1d1	1.26032	0.00725398
H4c9	1.24029	0.00213786
Gm25789	1.24005	0.0491718
Gm36266	1.23739	0.0106891
Zfp995	1.22818	0.0162611
Cacnb3	1.22315	0.0035374
Fkbp5	1.20712	7.76254e-05
Gm48832	1.20433	0.00128612
A330023F24Rik	1.20182	0.0215726
Tmem181b-ps	1.20138	5.28288e-05
Anapc15	1.19197	3.76853e-10
Il1rl2	1.18208	0.0431793
Gdpd1	1.1811	0.00695164
Epcam	1.17923	0.0355784
Cd46	1.17583	0.0143296
Cib2	1.16522	0.0200603
G0s2	1.16465	0.0493752
Zdhhc23	1.16083	0.00142368
Atp10d	1.16006	7.18724e-06
Rtn1	1.15533	0.0227686
Hpn	1.15495	2.14271e-05
4930404I05Rik	1.13822	0.000157985
Bmf	1.13578	4.13411e-05
Usp35	1.11331	0.000215378
Gm15675	1.11181	0.00673729
Npl	1.10456	0.0272036
Gm21781	1.10452	0.0326069
Tomt	1.10367	2.1229e-06
Rnase4	1.10102	0.00136776
Igfbp4	1.09458	0.00396929
Psrc1	1.08148	0.014089
Spp1	1.08047	0.0291954
Smim40	1.07713	0.0326069
Arhgap27os1	1.07487	0.0386019
Hic1	1.06936	0.0493752
Rps26-ps1	1.06747	0.0367058
Gm6767	1.06306	0.0363781
Rcn3	1.05835	7.11257e-05
Inka2	1.0582	0.0476956
Gm28038	1.05482	0.00546326
Marveld2	1.04135	0.0431654
Snord78	1.04064	0.0342305
Cyp27a1	1.02796	2.34182e-05
Eva1b	1.02683	0.00398515
Arhgap22	1.02281	0.0247363
Tmem205	1.02221	0.00679862
F630028O10Rik	1.01422	0.0222286
Gm14233	1.01062	0.00679862
Snhg20	0.997525	0.012515
Gdpd3	0.99388	0.0398004
Kyat1	0.991584	0.0120716
Ddr1	0.989778	0.022986
Grk3	0.983803	0.000919371
Tmem203	0.978117	0.018071
Tgfb2	0.971663	0.0366155
Arhgap19	0.970181	0.000240593
Gm11537	0.953581	0.00500471
Serpine1	0.951534	0.0107935
Col20a1	0.947097	0.0151417
Ermard	0.943906	1.28224e-05
Mir671	0.938352	0.0268157
C1qtnf12	0.935447	0.0199205
Ctla2b	0.93393	0.00108088
Tmc4	0.917432	0.00949266
Cx3cr1	0.915969	0.0460268
Ldhd	0.912108	0.0161394
Batf3	0.90076	0.0330675
Slc46a3	0.898822	0.000377177
Zfp691	0.88798	0.0180743
Cracr2b	0.887204	0.0391968
Jaml	0.886402	0.000342368
Acrbp	0.884713	0.0106095
Gm12940	0.880337	0.00163098
Xlr4b	0.869682	0.014257
Sec61a2	0.866172	0.0105854
Cnbd2	0.862549	0.00223804
Abhd1	0.86169	9.20875e-05
Trip6	0.860857	0.0128505
Tmem60	0.86008	0.00544508
Casc1	0.85682	0.0378282
Sft2d3	0.851559	0.0297952
2700097O09Rik	0.844624	0.0299142
Banp	0.842121	0.0120381
Trmu	0.840629	0.0138169
Igflr1	0.840372	0.0072414
Pigbos1	0.836521	0.0138793
Gm49391	0.834324	0.000707083
Scand1	0.819112	0.0324263
Tmem150a	0.81465	0.0332423
Vegfb	0.813759	0.00915818
1700027A07Rik	0.811602	0.0493451
Ccdc163	0.809869	0.000618558
Dock6	0.80961	0.0053082
Slc27a1	0.802293	0.00507498
Ccdc85b	0.795972	0.00732836
Gm44777	0.786582	0.0326069
Trp53i13	0.786437	0.0260709
ENSMUSG00002075825	0.786069	0.0167364
Nr1d2	0.782354	0.00258072
Sult1a1	0.77261	0.000839531
Ldhb	0.772165	0.0110438
A230005M16Rik	0.766696	0.0499851
Gm15601	0.761248	0.000421683
Hyi	0.759951	0.002077
Gm9752	0.75874	0.00782275
Ypel3	0.758006	0.017996
0610012G03Rik	0.757969	0.0020499
Bmyc	0.754572	0.0428906
Ccdc157	0.753728	0.0291226
Gcnt1	0.752779	0.00207053
H2aw	0.750443	0.0347814
D030056L22Rik	0.747838	0.00621924
Gm49392	0.745516	0.0340625
Asb2	0.744959	0.0174701
Gm44103	0.742967	0.0041628
Snhg3	0.738686	0.0338958
Dleu2	0.738656	0.00354158
Ppp1r35	0.737832	0.00873249
Tpt1-ps3	0.735508	0.0236014
Ak1	0.734995	0.0215726
Alkbh6	0.732474	0.00110832
Tha1	0.731121	0.00567396
Arhgef4	0.730057	0.0136488
Scoc	0.71673	0.0254356
Arrdc4	0.70368	0.0179756
Snhg5	0.700057	0.00156464
Ptbp2	0.696516	0.000839213
Gm43857	0.695964	0.00746327
P2rx1	0.692825	0.022009
Card9	0.692525	0.0173805
Neurl2	0.688039	0.0355785
Aqp9	0.687558	0.00873187
Fbxw4	0.686744	0.00413569
Samd11	0.685918	0.013558
Ctla2a	0.684419	0.0333936
Smarcd3	0.683023	0.00308433
BC003965	0.681807	0.0110762
Net1	0.681274	0.003263
Cox20	0.680672	0.00400916
Nadk2	0.679	0.0138169
Fam214a	0.675332	0.0166726
Ccdc189	0.671733	0.0115653
Enc1	0.666599	0.0190601
1600020E01Rik	0.662801	0.036445
Gfm2	0.660827	0.0455235
Gm10401	0.660099	0.0171235
Gm17300	0.659397	0.0470166
Glipr1	0.65784	0.00843973
Cep70	0.654261	0.0407549
Rpain	0.654195	0.00746327
Lrrc45	0.651125	0.00815488
Mcts1	0.64481	0.00461861
Hnrnph3	0.642871	0.00949266
Pmepa1	0.64158	0.0125596
BC002059	0.63585	0.0337975
Rpa3	0.635483	0.0395613
Ino80b	0.625471	0.00282736
Paqr7	0.624437	0.0154831
Hook2	0.623232	0.0101346
Etohd2	0.611282	0.00558476
Zfp961	0.607997	0.0372708
Rnf169	0.607924	0.00168716
Tspyl2	0.607251	0.00727535
Sesn2	0.605378	0.0146355
Klhl26	0.603513	0.0210746
Slc38a6	0.603459	0.0211005
Cbarp	0.599459	0.027411
Cep44	0.597285	0.0378282
Cryzl2	0.594973	0.0378282
Clec2i	0.594348	0.0250312
Aga	0.593125	0.0460268
Trim3	0.587372	0.0218258
DPCD	0.585783	0.0281038
Tmem68	0.58536	0.00735845
Galc	0.585047	0.0291954
Psd	0.584249	0.0417569
Rcbtb2	0.579921	0.0138169
Ntpcr	0.574114	0.0392061
Rex1bd	0.573045	0.0249686
Tmem126b	0.572666	0.043519
Stk19	0.572373	0.00979246
Zfp467	0.570086	0.0141565
Mxi1	0.569064	0.00636001
Ap4s1	0.568022	0.0218164
Unc13a	0.563618	0.0413261
Sft2d1	0.560078	0.0173805
Pts	0.556582	0.0495328
Pigb	0.556272	0.0134833
E530011L22Rik	0.554483	0.0491148
Irak2	0.554386	0.0222286
Slc22a17	0.550285	0.043519
Smim1	0.549565	0.0360259
Gm49396	0.548418	0.0408033
Sephs2	0.544931	0.012372
Coq8b	0.543914	0.019264
Mvb12a	0.541797	0.0268385
Zdhhc14	0.53927	0.048989
Cfap410	0.538969	0.0366595
Tpgs1	0.533429	0.0162615
Ciao3	0.526504	0.0126407
Mib2	0.525724	0.0328852
Josd2	0.523124	0.0468517
Ccdc125	0.519631	0.0395353
Tbc1d10a	0.516976	0.0214189
Vhl	0.516274	0.00971993
Rabggtb	0.515962	0.033109
Wdr45	0.511937	0.0315263
Zfp219	0.511853	0.0313758
Slc39a13	0.510327	0.0401123
Ppp1r16a	0.50554	0.0154593
Cebpg	0.504499	0.0338958
Slc35f6	0.500254	0.0475064
Fanci	0.499187	0.0302001
Gtf2a2	0.498557	0.0318128
Slc7a6os	0.496211	0.0389142
Gm26602	0.488499	0.0492388
Osgep	0.486445	0.0495328
Ctc1	0.485873	0.0277462
Tmem208	0.485841	0.0339174
Ccdc84	0.485801	0.0475064
Tbpl1	0.482145	0.0345184
Gpn1	0.474547	0.0481724
Gm42688	0.467006	0.0307196
Ercc5	0.463286	0.040779
As3mt	0.461467	0.0470166
Gm12841	0.456842	0.0442833
Gm28035	0.453776	0.0488038
U2af1l4	0.442716	0.0453767
Gpr65	0.438967	0.0495693
Ptov1	0.423961	0.0432904
Cdca4	-0.421586	0.0376301
Zswim4	-0.440695	0.0376747
Taf3	-0.446964	0.0485271
Spryd3	-0.459962	0.0270528
Zc3h7b	-0.471401	0.0281765
Smg8	-0.474826	0.0455027
Otud7b	-0.478999	0.0308259
Rbm12	-0.480839	0.0405479
Rprd2	-0.488955	0.0473071
Lrba	-0.490237	0.0313758
Gm49342	-0.492188	0.0495328
Cdk6	-0.49931	0.0192852
Cycs	-0.506541	0.0177427
Abcc4	-0.50792	0.0475576
Abtb2	-0.509006	0.048989
Def8	-0.509071	0.0393796
Endod1	-0.512455	0.0307196
Pou6f1	-0.517289	0.0200603
Trio	-0.518861	0.0447509
Naa25	-0.5223	0.0219084
Ripor1	-0.523836	0.0423563
Helz	-0.528127	0.0480081
Gm50169	-0.528372	0.0451288
Rrp12	-0.537827	0.0308259
Ncoa6	-0.542361	0.0382051
Zbtb11	-0.544422	0.0241737
Setdb2	-0.545384	0.0425639
Polr1a	-0.546605	0.0165987
Lamc1	-0.548766	0.0219617
Mtor	-0.564587	0.029722
Hdac4	-0.56595	0.0142746
Bdp1	-0.570442	0.0394744
Pitpnm2	-0.573237	0.0315383
Cdk12	-0.574277	0.036445
Pgap6	-0.576048	0.039934
Rbl1	-0.582433	0.023518
Gm5577	-0.585296	0.0139768
A530032D15Rik	-0.589471	0.0476956
Arhgap26	-0.590154	0.0295053
Larp1b	-0.5925	0.0333471
Plekha6	-0.598603	0.0377303
Gm29585	-0.598886	0.0473071
Arhgef12	-0.599862	0.0249889
Ralgapa2	-0.601662	0.016965
Zfp608	-0.60509	0.0153232
Nopchap1	-0.611001	0.00757966
Prkcq	-0.61254	0.0419328
Ext1	-0.619606	0.0467872
Skap1	-0.629588	0.031851
9830144P21Rik	-0.637123	0.044781
Ftsj1	-0.641855	0.0202183
Gan	-0.642281	0.00928245
Particl	-0.644085	0.0222327
Gm17334	-0.6451	0.0429809
Stk26	-0.647316	0.0387374
4921514A10Rik	-0.647741	0.0086157
Larp4	-0.647989	0.00542597
Tnrc6b	-0.649226	0.0431654
Rnf157	-0.650267	0.0121127
Rprd1b	-0.650593	0.00513754
Pilrb1	-0.652163	0.0115497
Ldlrap1	-0.660195	0.00196979
Gm1043	-0.664914	0.0257454
Cpeb4	-0.665601	0.0495328
Bak1	-0.665714	0.0470166
Arhgap21	-0.666433	0.0165286
E2f2	-0.669384	0.013746
Cd6	-0.670457	0.0163948
Gata3	-0.670952	0.0221688
Nin	-0.675565	0.0482905
Cd5	-0.679401	0.00348128
Gprc5b	-0.685845	0.0137444
Kat6a	-0.686963	0.0412873
Rbm3os	-0.690439	0.0081914
Thada	-0.695716	0.00840384
Zbed4	-0.699733	0.00711491
Gm16229	-0.701698	0.0107013
Osbpl5	-0.702747	0.0150748
Xylt1	-0.705708	0.0142196
Pura	-0.706615	0.00133237
Ddx21	-0.709052	0.0326069
E130308A19Rik	-0.71025	0.0460018
Nufip2	-0.710968	0.0444261
Gm20479	-0.711026	0.0390776
Grk5	-0.71609	0.0153873
Itpr1	-0.719461	0.0229214
Gm20511	-0.721858	0.0126489
Slc28a2	-0.723395	0.0198006
Card6	-0.725585	0.0460018
Tecpr2	-0.726427	0.0157399
Hivep1	-0.726952	0.00647634
Sidt1	-0.730936	0.0175858
Tirap	-0.732756	0.038425
Ttc37	-0.736107	0.000742876
Mfsd4a	-0.737288	0.0395588
Gpd2	-0.737796	0.0156201
Plec	-0.741611	0.036445
Cep128	-0.745428	0.00444489
Igf2r	-0.748485	0.0255086
Rdh12	-0.748533	0.0470166
Gm36551	-0.752898	0.0447715
Pilra	-0.754178	0.0126407
Urb2	-0.756455	0.00341189
Nsdhl	-0.75978	0.0188591
Cyfip2	-0.761073	0.0189669
Tcf20	-0.769651	0.0093856
Rab23	-0.769863	0.0476634
Setd1b	-0.77128	0.0196256
Teddm2	-0.773096	0.00121543
Flna	-0.77639	0.0247479
Gm45760	-0.776556	0.0107959
Srgap3	-0.777274	0.00819764
Helz2	-0.777585	0.0237759
Dusp16	-0.780191	0.00488359
Oas3	-0.781855	0.0207052
Atm	-0.786599	0.00922938
Celsr1	-0.787524	0.0179895
Mir8114	-0.788247	0.00179948
Itk	-0.789857	0.0304797
Trbv13-2	-0.793189	0.0334947
Eomes	-0.797449	0.0215726
ENSMUSG00002076463	-0.797582	0.00503349
Gm26616	-0.804084	0.0470166
Cd96	-0.804186	0.00930453
Inpp4b	-0.8059	0.0317487
Zfp831	-0.806727	0.0272881
Ggnbp1	-0.80731	0.0039275
Lrrk2	-0.808761	0.0308259
Psme2b	-0.81376	0.0467418
Lrrc8b	-0.816307	0.0165286
Dmwd	-0.818832	0.00583527
Itgal	-0.820821	0.0158928
Kmt2a	-0.821441	0.0284041
Gm29439	-0.823137	0.0266342
Rybp	-0.823923	0.00196979
Slc2a9	-0.825037	0.00725398
Ptpn4	-0.825229	0.00679862
Pole	-0.825388	0.00454612
Spred2	-0.826107	0.0178548
Gm28047	-0.827893	0.0325585
Pik3c2b	-0.830695	0.0499851
Nhsl2	-0.831924	0.0110762
Sh2d2a	-0.842203	0.00517505
Lin54	-0.846412	0.00636797
Spn	-0.848615	0.00368512
Hsh2d	-0.852064	0.0107959
Lef1	-0.858749	0.0304797
Atp8b4	-0.862138	0.00683621
Atp10a	-0.862716	0.00640781
Zfp646	-0.865811	0.00508338
Ehd3	-0.87043	0.000240593
Slco3a1	-0.873691	0.0039221
Cd3g	-0.877237	0.0126398
Sipa1l1	-0.878972	0.00705222
Olfr56	-0.883773	0.0285847
Dhcr24	-0.888449	0.0101272
Slc7a1	-0.897722	0.000515897
Cd28	-0.897859	0.0138169
Pls3	-0.900304	0.0297766
Spen	-0.900862	0.00975501
Kcnk5	-0.904351	0.00800181
Gm2682	-0.907357	0.0149728
Bcl2	-0.909168	0.00111242
Usp53	-0.911185	0.0139326
P2ry10b	-0.916772	0.000686471
Prf1	-0.923148	0.00727535
Bdh1	-0.925323	0.0460018
Cd7	-0.925902	0.000938344
9930014A18Rik	-0.926353	0.0412873
Cd44	-0.928789	0.0157381
Ceacam1	-0.929256	0.0153229
Gm15591	-0.940867	0.0468725
Izumo1r	-0.9457	0.00843973
Ikzf3	-0.9483	0.0103456
Klrb1c	-0.949901	0.009489
Plac8	-0.951304	0.00815275
Bcl11b	-0.952038	8.20086e-05
Ptgir	-0.962944	0.00331827
Gm49361	-0.963846	0.000742503
Cobll1	-0.968456	0.000907171
Ccl5	-0.969809	0.0307196
Cd247	-0.972954	0.000661068
Ctse	-0.975172	0.0145334
Gm45894	-0.981025	0.0172886
Tacc2	-0.982042	0.0172363
Smpdl3b	-0.982416	0.0086157
Mir8119	-0.986588	0.00679862
Arap2	-0.995465	0.000124274
Vipr1	-0.99691	0.0282044
Pdpr	-0.998281	0.0391968
Btbd11	-1.00082	0.0215717
Ifng	-1.00307	0.0369141
Ephb6	-1.0075	0.0493752
Cd36	-1.01319	0.0154191
Akap17b	-1.0152	0.0493752
Atp1b1	-1.02117	0.00656276
Utrn	-1.02416	0.000671247
Gm15931	-1.02963	0.0268336
Plcb1	-1.03063	0.00524201
Ryr2	-1.03293	0.0120816
Gm11646	-1.03696	0.0191264
Gm16170	-1.04166	0.022986
F2rl1	-1.04221	0.00610795
Faah	-1.04263	6.00587e-05
Klra4	-1.04316	0.019264
Ccr6	-1.04905	0.00266797
Lcor	-1.05002	0.00668473
Gm11775	-1.05411	0.00430998
Tgfbr3	-1.05424	0.00513389
Arhgap27os3	-1.05501	0.00176968
Trbv3	-1.05635	0.0154191
Rnf144a	-1.05715	0.00027681
Map7	-1.06232	0.0102737
Pira2	-1.06876	0.0181158
Gm36043	-1.06993	0.014146
Cd2	-1.07537	0.0130351
Tppp3	-1.07557	0.0315383
Upp1	-1.08453	0.044781
Tigit	-1.10223	0.0179599
Tbc1d2	-1.10356	0.047059
Prkcz	-1.10707	0.00355941
A630023P12Rik	-1.11369	0.00331551
Syne3	-1.1143	0.00235456
Txk	-1.11663	0.000117862
Gm42820	-1.1347	0.0488946
Gm16034	-1.13565	0.00117612
Nsg2	-1.14037	0.00251041
Il12rb2	-1.14284	0.0210778
Aff3	-1.14805	0.00152522
Podnl1	-1.15267	0.00399712
Sytl2	-1.15923	0.0072414
Gm35551	-1.16109	0.017247
Klri2	-1.16228	0.00607903
Gm43292	-1.17033	0.00136435
Slfn3	-1.17362	0.0333331
Heatr9	-1.17375	0.0383613
Tcf23	-1.17591	0.0444261
Gm14471	-1.18788	0.0338237
Klrg2	-1.19378	0.0385069
Trbv16	-1.1965	0.0142277
Thbs3	-1.20042	0.020453
Gm49476	-1.20297	0.0310766
Lysmd2	-1.20819	0.0029923
Cd27	-1.20944	2.14616e-06
Jam2	-1.21048	0.00310395
Trbj2-7	-1.21187	0.00508338
Tnfsf8	-1.2147	0.00176968
Apobec2	-1.21838	0.0333471
Rps4l	-1.22193	0.012084
D630008O14Rik	-1.22302	0.000763245
Mir5113	-1.22554	0.0242614
Fam120c	-1.23325	0.00394599
4930444A19Rik	-1.24327	0.0174695
Mbnl3	-1.24741	0.00524417
Zbtb32	-1.25247	0.00690016
ENSMUSG00002076008	-1.25341	0.0455235
Ggt1	-1.25595	0.00942759
Abcb1a	-1.25728	0.000403869
Gm44123	-1.26622	0.0087466
Il18r1	-1.27052	1.38565e-05
Gm6545	-1.27447	0.00703895
Dmpk	-1.27875	1.15378e-06
Dnah8	-1.27976	5.89548e-08
Nid1	-1.28722	0.000430027
Ddx43	-1.28796	0.0469868
Cacna1e	-1.29532	0.00149433
Pygm	-1.29599	0.0212475
Gm26628	-1.30062	0.0271521
Stfa3	-1.30094	0.0318128
Lag3	-1.30326	0.000466742
Gm16568	-1.31424	0.011817
6330409D20Rik	-1.31768	0.0155529
Stil	-1.33399	0.023518
Apol7e	-1.33455	0.00010015
9930111J21Rik1	-1.34052	0.0395613
Gm16565	-1.3441	0.0096207
Ptpn13	-1.34717	0.00510126
Gm44649	-1.34745	0.0190601
Trbv15	-1.36231	1.37794e-06
Gm20319	-1.3654	0.047059
Gm13609	-1.37115	0.0107013
Pask	-1.37181	0.00368119
Gm43713	-1.37631	0.0416966
Erdr1	-1.38017	0.0356254
Map6	-1.38222	0.0296167
Gm50209	-1.39091	0.0114008
Gm27241	-1.40256	0.0333526
Setbp1	-1.40733	3.44818e-05
Gbp10	-1.40829	0.0129362
ENSMUSG00002076282	-1.40979	0.0119689
Emid1	-1.41961	0.000927214
Ighv1-39	-1.42031	0.00491734
Trbj2-4	-1.42506	0.00907892
Gprin3	-1.43832	0.0260674
Fcrl5	-1.45369	5.47975e-05
Hipk2	-1.46153	2.23758e-06
Slc35f2	-1.4881	0.00609452
Tgtp1	-1.49465	0.00354893
Gm28379	-1.49738	0.0138169
Gm47205	-1.49769	0.0147505
Sycp2	-1.50005	0.00700908
Gm49730	-1.50406	0.0315383
Mir761	-1.5069	0.0283099
Gm45838	-1.50777	0.0176002
A630072L19Rik	-1.50835	0.00284514
Mamdc2	-1.51445	0.0272689
Gm15336	-1.51926	0.0326069
Gm50467	-1.52025	0.0289569
Tcf7	-1.52086	7.81753e-06
Trbv5	-1.53008	0.0305932
Pabpc1l	-1.53741	0.023436
Slfn10-ps	-1.53874	0.00683621
Gm44101	-1.54459	0.00147089
Nefh	-1.54674	0.00647634
AI847159	-1.5479	0.0465711
1700018M17Rik	-1.55268	0.000757458
2310068J16Rik	-1.58384	0.0225323
Gm12167	-1.58764	0.00908652
4632427E13Rik	-1.58866	0.036445
Klra9	-1.59238	0.00141792
Gm42686	-1.62744	0.000115436
Gm49553	-1.62776	0.0257703
Gm13919	-1.63049	0.0305411
4930537H20Rik	-1.63358	0.0267177
Adamts14	-1.63408	9.50647e-08
Gm17590	-1.63667	0.0393796
Scnn1a	-1.64069	0.00174351
Gm38155	-1.64424	0.0260456
Gvin-ps6	-1.64778	0.0428424
Dapl1	-1.64842	0.0285266
Gpm6b	-1.65456	0.0313489
Trem1	-1.6696	1.17683e-05
Ntrk3	-1.67741	0.0333471
Vasn	-1.68366	0.00809294
Fbxw13	-1.6932	0.0250601
Gm49751	-1.70021	0.00203972
Cd4	-1.70219	5.49331e-09
Trbj1-2	-1.70688	0.00524201
Cyp26b1	-1.70839	0.00266797
Kcna3	-1.71129	0.00502443
Gm15743	-1.71669	0.0384635
Gm28402	-1.7187	0.036445
Gm3227	-1.72297	0.036445
Gm47827	-1.72673	0.0158028
Ighv11-2	-1.73953	0.0206288
Cd300e	-1.74657	0.0249751
Gm42987	-1.74827	0.00165453
Igkv9-124	-1.75022	0.0106897
Hal	-1.75335	1.76079e-07
Sgms2	-1.75806	2.34182e-05
Kcnc1	-1.76545	0.0136418
A230072E10Rik	-1.76918	0.00400258
Trarg1	-1.77213	0.0307196
G530011O06Rik	-1.77921	0.0284835
Clrn3	-1.78165	0.0485301
Gm27186	-1.79034	0.025135
Lmo7	-1.80968	6.21338e-05
Ighv12-3	-1.81375	0.0356725
5830405F06Rik	-1.81415	0.00062061
Gm11690	-1.83844	0.00577986
Cdh17	-1.8401	2.42105e-05
Rptoros	-1.84816	0.0442833
Gm20234	-1.85818	0.000484355
Gm42984	-1.86469	0.0308332
Igkv6-13	-1.86995	0.00679862
Trbv1	-1.88038	0.00145867
Gm26749	-1.88248	0.0150038
Tox	-1.89999	6.26265e-06
Havcr1	-1.90446	0.0324585
Trbv4	-1.91193	0.00394048
Gm15342	-1.91915	0.0265447
Igkv12-89	-1.91915	0.00683124
Mafa	-1.92713	0.0093856
5930430L01Rik	-1.94227	0.0392328
Gm2237	-1.94433	0.0419328
Gramd2	-1.94513	0.000359573
Serpinb10	-1.95217	2.07563e-12
Ly6a2	-1.96513	0.00224808
Trgv2	-1.97688	0.00473277
Ceacam2	-2.00042	0.0143987
Gm14176	-2.0042	0.00995978
Slc29a4	-2.01814	0.00180123
Slc28a2b	-2.03064	8.17977e-06
Gm15433	-2.03857	0.00124604
Col8a2	-2.04098	0.00282158
Myh7	-2.04216	0.0326069
Gm37126	-2.05338	0.0143714
Tppp	-2.05445	1.69405e-05
Gm47015	-2.05944	6.19929e-05
Popdc2	-2.07494	0.0143296
Ryr3	-2.08293	0.0104255
Aknaos	-2.0883	5.62302e-06
Gm38058	-2.08948	0.00414255
Rnf125	-2.09483	7.14837e-06
Gm15009	-2.09814	0.040983
Trbj1-3	-2.11321	0.00190344
Zfp93	-2.11463	0.000150115
Npas4	-2.15019	0.0366595
Gm22980	-2.15251	0.0476084
Tg	-2.16133	0.00367389
Gm49595	-2.18892	0.00863481
Chrne	-2.23131	1.66059e-08
Btnl7-ps	-2.2592	0.0120829
Gm49600	-2.26152	0.0289112
Tdrp	-2.27005	7.60574e-05
Klrc3	-2.33071	0.0497957
Cd38	-2.33283	9.26617e-17
Mir7023	-2.35818	0.00234276
Sv2a	-2.40429	0.000114516
Gm45244	-2.41814	0.0354798
Wfikkn2	-2.42446	4.72438e-05
Gdf3	-2.45551	0.000200972
5730488B01Rik	-2.45576	0.00341189
Gm38171	-2.49364	0.0120816
Spock2	-2.49898	5.46615e-08
Gm2479	-2.49953	0.0329311
Gm42529	-2.50023	0.0460018
Tnfsf11	-2.50392	0.00937301
Adgrb2	-2.51941	0.0473486
Gm29243	-2.5314	0.000115436
Gm13070	-2.53804	0.00711696
Hs3st1	-2.56063	0.000883447
Ubd	-2.61879	0.0155981
Gm13588	-2.63601	4.88579e-06
Gm16364	-2.65885	0.00368119
Map2	-2.67203	0.0342305
Enpp6	-2.67719	0.00962675
Lamp3	-2.70235	0.000348815
S1pr3	-2.74299	0.00508338
Trbv20	-2.7432	0.000659146
6820402A03Rik	-2.74499	0.0132468
Oprm1	-2.75038	0.00201139
Mir8113	-2.76451	1.29146e-08
Gm29675	-2.78783	0.000962085
Gm11223	-2.80235	0.00992335
Ifi208	-2.82415	4.76212e-27
Cacna2d2	-2.83033	0.00118307
Pcsk1	-2.87272	0.0026387
Gm19696	-2.89289	0.00683124
Trav13-2	-3.02136	0.0411713
Slc34a1	-3.08412	0.00221177
Gm23344	-3.30648	0.0273337
Gm20275	-3.4411	9.82196e-05
Igkv4-51	-3.47265	0.023518
Trav12-3	-3.48327	0.00781592
Slc9b2	-3.4863	0.0272774
Btbd18	-3.49613	0.00944282
Ighv4-2	-3.53425	0.047059
Gm43181	-3.53575	4.43393e-06
Wnk3	-3.55021	0.0254772
Trav10	-3.58749	0.00176968
Gm13707	-3.59218	0.0142746
Dnajc6	-3.62793	0.0166209
4930481B07Rik	-3.6482	0.00954964
Gucy2c	-3.66368	0.0112583
Tie1	-3.66497	0.0390274
Gm15950	-3.72381	0.0431793
Traj31	-3.73882	5.08565e-06
Sorbs2	-3.76996	0.00296284
Kcnh3	-3.82422	0.0183484
Gm30124	-3.82435	0.0193504
Gm45251	-3.85813	0.0462899
Gm43065	-3.92544	0.00544508
D430019H16Rik	-4.04413	0.000602586
Gm13053	-4.06743	0.0465563
Gm44646	-4.08867	0.000359573
ENSMUSG00002076814	-4.09229	0.017159
Traj15	-4.09563	0.0190601
Mmp15	-4.13371	0.0026387
Tnp2	-4.18405	0.025431
Patl2	-4.20032	0.00744265
Dmc1	-4.25032	0.0354643
Mir92-1	-4.321	0.0138169
Gm12066	-4.32766	0.00435036
Tmod2	-4.33906	0.00102216
4930479D17Rik	-4.36832	0.00908652
Gm43823	-4.37125	0.00705787
Npnt	-4.39042	0.0023372
Hnrnpa1l2-ps2	-4.39129	0.014257
Lypd6b	-4.45704	1.6004e-05
Clhc1	-4.46014	0.0157399
Gm13328	-4.4799	0.0107504
2410018L13Rik	-4.49015	0.00513389
Il22ra2	-4.49332	0.0310639
Gm43890	-4.52207	0.00248459
Gm20715	-4.53259	0.026331
Gm12944	-4.54548	0.00233036
Gm5297	-4.54582	0.00317422
2810429I04Rik	-4.57698	8.38247e-05
Rps2-ps5	-4.59275	0.0322362
Gm13136	-4.59687	0.000736921
Paqr5	-4.60608	0.0431654
2610017A05Rik	-4.6119	5.80452e-05
Mroh7	-4.6181	0.00100894
Gm41409	-4.62555	0.0202052
Traj57	-4.63389	0.0012276
Gm26165	-4.64886	0.00590025
Tead3	-4.65527	0.00146719
D830026I12Rik	-4.68042	0.0445968
Gm39383	-4.6855	0.00747725
Pifo	-4.68935	3.84305e-05
Gm49728	-4.69189	0.0186572
Ppp1r2-ps4	-4.73383	0.00027704
Traj56	-4.74167	4.36643e-05
Tmem139	-4.76909	0.0239993
Gm47050	-4.78764	0.001781
Gm38188	-4.79474	0.019164
Apoo-ps	-4.80587	0.00997459
H4c1	-4.81274	0.0151565
Platr1	-4.81694	0.0308259
Cpn1	-4.82918	0.0483254
Scrn1	-4.88797	0.00136294
Atp1b2	-4.92525	2.71325e-05
Gm15148	-4.93285	0.00430998
2010001K21Rik	-4.93874	0.0173805
Eif5a2	-4.93991	6.13896e-15
Adcy5	-4.96326	0.000243592
Gm23458	-4.96794	8.33399e-06
Synpo2l	-4.97438	0.0127179
Mir7053	-4.9889	0.0041628
Adcy1	-4.9946	0.00160213
Uqcrh-ps1	-5.03419	0.00586231
Gm4600	-5.06659	0.0235707
Tshz2	-5.0691	0.00204397
Agbl1	-5.07071	3.37555e-07
3200001D21Rik	-5.11045	0.00103709
Bace2	-5.11373	0.0423563
Gm6934	-5.11645	5.51648e-06
Ranbp3l	-5.14113	0.0139326
Arhgef26	-5.15464	0.00587361
Gm36981	-5.15556	6.34445e-09
Gm37905	-5.15886	6.78285e-05
Gm42067	-5.17807	0.00531683
Lncbate6	-5.1908	0.013746
Gm13920	-5.19883	0.0021574
Snai1	-5.20015	0.000375165
Slc12a8	-5.20898	4.7816e-07
Ap3s1-ps2	-5.21833	0.00090434
Ccn2	-5.21839	0.000621767
Pinlyp	-5.2219	0.0267432
Gm29019	-5.23332	0.0202576
U1	-5.25717	0.000613621
Ccdc8	-5.26174	0.00108088
Ssc5d	-5.29362	0.0119272
4930544D05Rik	-5.3044	0.019264
Lhfpl5	-5.31238	0.000503625
A830082N09Rik	-5.31934	1.57395e-10
6030468B19Rik	-5.31974	1.44737e-06
5430434F05Rik	-5.35742	0.0181419
Gm52969	-5.36402	1.6311e-07
Gm44888	-5.3804	5.86039e-05
Gm12208	-5.38371	0.000306413
Gm31728	-5.40493	0.00732836
Gm46339	-5.41018	0.010695
Anks1b	-5.42213	0.000234021
Trav7-6	-5.44442	0.0143296
Gm6855	-5.44788	0.00335742
Mir7651	-5.45268	0.00628202
Gm42576	-5.46238	0.0163894
Fsip1	-5.46341	3.89421e-07
Slit2	-5.47116	0.00339765
Traj58	-5.48239	0.000145466
Gm31172	-5.50303	0.0385264
1700112J16Rik	-5.51631	0.0138169
Gm42941	-5.5228	0.0210902
Gm12493	-5.52762	0.00199215
Ces2b	-5.53105	0.0271134
Slc18a1	-5.5385	0.0024034
Gm6029	-5.54089	0.000123363
Gm42502	-5.54524	0.00011127
Dmd	-5.54969	3.3197e-12
Gm37266	-5.56118	0.00386136
Trbj2-6	-5.56318	6.8474e-06
Gm9083	-5.57231	0.00108088
Ighd2-4	-5.5783	7.84678e-06
Gm12970	-5.58047	0.00141883
Gm37153	-5.58702	0.00732836
Traj23	-5.59147	0.000680047
Gm12811	-5.59217	0.000339538
D430018E03Rik	-5.61837	3.00664e-06
Fcrl6	-5.624	0.00331841
Trbv30	-5.63199	1.34899e-06
Il21	-5.63523	5.8371e-09
Mir6946	-5.64426	5.63008e-09
Gm7413	-5.6464	0.00455628
Gm37274	-5.66288	4.63032e-08
4930565N06Rik	-5.68709	0.000188113
Traj27	-5.69052	2.51079e-06
Gm9104	-5.70327	5.46278e-06
Gm11629	-5.7099	3.06172e-06
Ankub1	-5.71161	3.00664e-06
Olfr60	-5.73106	3.6298e-06
3425401B19Rik	-5.73726	1.07331e-07
Gm48145	-5.74087	0.000788203
Gm47690	-5.74436	0.00175155
1700087I21Rik	-5.76139	1.5794e-07
Clip4	-5.77149	0.000440948
Gm12749	-5.79878	0.00167789
Trav19	-5.82002	0.000170979
Efcab8	-5.82391	9.02054e-06
Trav4-4-dv10	-5.82523	0.000318198
Gm43915	-5.84585	7.60402e-08
Gm21284	-5.89025	0.00330499
Gm2606	-5.89316	0.00711696
Gm12542	-5.93772	0.000463991
Klhl41	-5.94592	3.06297e-16
Mir6992	-5.96643	3.24109e-08
Sdk1	-5.9682	0.000163076
Gm18030	-5.97975	3.97255e-07
Spin4	-6.02516	0.000724998
Gm26901	-6.04415	0.000134454
Clec2l	-6.07049	0.000394481
Gm50270	-6.09417	1.38248e-09
Ighv1-63	-6.1109	2.89189e-15
Gm49927	-6.12197	1.48752e-13
Gm14117	-6.16498	0.00322006
Gm44705	-6.17529	7.56454e-06
Gucy1b1	-6.25612	3.60183e-05
Kcnh6	-6.25855	2.49272e-16
Gm49733	-6.25928	0.00361724
A630014C17Rik	-6.28598	7.94076e-12
5730471H19Rik	-6.29705	3.64394e-25
Kcnmb3	-6.30051	0.000466679
Sema3g	-6.30158	3.37687e-16
Ighv8-5	-6.45613	3.28524e-15
Gm44432	-6.45992	0.0191475
Gm14964	-6.46522	0.0157895
Dll4	-6.46982	0.000175972
Myo5c	-6.48894	0.000324612
Gm2467	-6.50537	0.0356254
Gm3739	-6.51729	0.000722026
Gm45188	-6.59789	5.21751e-07
Gm10156	-6.61822	4.99838e-10
Gm48557	-6.63452	0.00158074
Fbxo2	-6.63511	0.0165782
Cngb1	-6.63822	0.000317063
Dao	-6.66587	0.0022892
Gm32635	-6.68043	0.0299914
Gm44430	-6.69085	0.0237759
A930041C12Rik	-6.72424	0.0145334
Gm42531	-6.75198	0.0211149
Gm8425	-6.79949	0.00553713
Stox1	-6.8071	0.00145173
Traj47	-6.84714	0.00162854
1700040D17Rik	-6.86073	0.00709211
Ecel1	-6.88928	0.00199359
2210406O10Rik	-6.89888	0.00365216
Igkv3-3	-6.91611	2.16771e-05
Gm6653	-6.9177	0.0153229
Sarm1	-6.92712	1.79578e-19
Gm45137	-6.9333	0.0108013
Gm45627	-6.93454	0.0108795
Gm46637	-6.95793	0.00906255
Gm46190	-6.97038	0.0230128
Gm52955	-7.02204	4.24366e-05
S100a3	-7.06511	0.00642702
Ces2g	-7.0737	0.000659146
Traj2	-7.07904	0.00232365
Adh1	-7.08771	0.000202094
Il17re	-7.1664	0.00241295
Gm16421	-7.1751	0.00133118
Rasgef1c	-7.21049	0.0488666
Gm34342	-7.26854	0.00525013
1700021A07Rik	-7.27002	0.000264002
Traj21	-7.27547	8.56853e-06
Myo5b	-7.37322	6.67505e-11
Hsf5	-7.39175	0.022529
Cdhr2	-7.39283	0.000866094
Tmc1	-7.42139	0.00135161
Ankrd2	-7.42742	0.0434987
Slc44a5	-7.43523	5.74895e-06
Rufy4	-7.44424	1.49378e-27
Rps10-ps4	-7.48258	9.20875e-05
S100a5	-7.49982	7.19356e-22
Muc16	-7.632	0.00179948
Rnu11	-7.71781	0.000586852
Gm28872	-7.71787	0.000531459
Zxda	-7.78184	0.000179834
Gm3924	-7.80474	1.3809e-05
H2bc11	-7.87435	4.46018e-06
Gm47553	-7.98335	0.000341697
Trav8d-1	-8.01194	1.77872e-06
Gm38091	-8.06277	1.41094e-06
Tubb4b-ps2	-8.0717	0.00227895
Ighv9-4	-8.07862	9.1611e-29
Gm4784	-8.20769	0.0233904
Sox30	-8.21125	0.0136814
Ccdc184	-8.22895	2.87983e-07
Klf12	-8.23735	2.01344e-38
Gm10284	-8.27852	0.00010015
Gm43070	-8.28235	0.000147498
Trav14d-3-dv8	-8.28856	1.10347e-05
Gm36584	-8.34401	0.0147668
Car1	-8.3886	8.03235e-06
Tcea3	-8.44552	1.19758e-72
BC048559	-8.60036	0.000163255
Plekhs1	-8.64726	0.00616438
9330198N18Rik	-8.70705	0.0172886
Pabpn1l	-8.7338	8.68986e-05
Rpl9-ps1	-8.73709	0.00648406
Gm8098	-8.76739	4.02441e-07
Gm45342	-8.87065	0.000463991
Gm13387	-8.94508	0.00175155
Gm25596	-9.0009	9.49017e-06
Henmt1	-9.10199	0.000463991
Rps11-ps5	-9.12023	3.73623e-08
Gm26953	-9.1313	2.3826e-06
Il5	-9.16851	0.0049202
Ccdc150	-9.17305	1.06795e-05
Adam32	-9.23275	0.000212814
Gm2574	-9.41922	3.37283e-19
4930542C12Rik	-9.42187	0.000643375
Gm11687	-9.49943	2.62595e-32
Traj37	-9.5022	4.8529e-12
Gm6788	-9.5543	1.3809e-05
4933413J09Rik	-9.81082	1.14527e-64
Gm47854	-9.81619	6.64071e-09
Gm7293	-9.81619	6.64071e-09
Gm7997	-9.94671	0.00109974
Gm21860	-9.96585	5.37752e-10
AK157302	-10.0343	0.000117298
ENSMUSG00002075713	-10.0557	0.000117949
Gm18752	-10.2997	1.05403e-56
Prkag2os1	-10.5608	6.07206e-10
Gm43031	-10.6562	3.52418e-98
Syngr4	-10.7593	2.38809e-11
Gm33929	-10.8097	1.11598e-85
Syce1	-11.0874	5.49567e-16
Zfp46	-13.2336	1.45668e-112
