# Supplementary material for: CD38 deficiency leads to a defective short-lived transcriptomic response to chronic graft-versus-host disease induction, involving purinergic signaling-related genes and distinct transcriptomic signatures associated with lupus
Source: Front Immunol. 2025 Feb 10;16:1441981. doi: 10.3389/fimmu.2025.1441981 (PMC11847871; doi:10.3389/fimmu.2025.1441981)
Supplement: Supplementary file 2 [file DataSheet2.zip › DEGs_KEGGs_Tables_171124_1441981/Table S4_new.xlsx]

## Sheet: DE Genes
Table S4. Comparative cGVHD_CD38ko_4W vs cGVHD_WT_4W
Gene	Description	Length	logFC	logCPM	PValue	FDR
Gm10819	phosphatidylethanolamine-binding protein pseudogene	561	-13.7877	5.3287	2.30177e-197	4.68065e-193
Tubb4b-ps1	tubulin, beta 4B class IVB, pseudogene 1	1336	-12.9296	4.98114	1.63725e-194	1.66467e-190
Ttc21a	tetratricopeptide repeat domain 21A	5388	-13.3187	5.3706	3.73167e-192	2.52945e-188
Mir6971	microRNA 6971	63	-13.3699	4.90806	6.77455e-173	3.44401e-169
Zfp960	zinc finger protein 960	2667	-14.5146	5.26479	2.23027e-154	9.07051e-151
Izumo1	izumo sperm-egg fusion 1	2992	-11.5908	4.0422	1.88565e-152	6.39078e-149
Gm49936		2047	12.8517	5.46331	5.17037e-122	1.50199e-118
Mir7042	microRNA 7042	58	12.1035	4.72729	4.34013e-116	1.10321e-112
Nhsl1	NHS-like 1	11348	-14.0178	6.07178	4.05678e-115	9.16608e-112
Impg1	interphotoreceptor matrix proteoglycan 1	3630	13.8436	5.60834	3.83003e-111	7.78837e-108
Nrxn2	neurexin II	13812	-17.7587	9.80076	5.8728e-109	1.08567e-105
Gm7868	thioredoxin domain containing 9 pseudogene	680	-11.6709	3.72208	4.95254e-102	8.3925e-99
Lpar3	lysophosphatidic acid receptor 3	2464	12.6073	5.23082	1.31179e-98	2.05194e-95
Trav9-1	T cell receptor alpha variable 9-1	398	-14.2157	7.74001	6.55393e-98	9.51958e-95
Zfp781	zinc finger protein 781	4067	-9.97372	3.31553	1.46321e-97	1.98363e-94
Gm5776	Mrps33 pseudogene	321	11.7779	4.39501	3.67898e-95	4.67575e-92
Klf15	Kruppel-like factor 15	2791	12.5409	4.3119	7.32641e-94	8.76368e-91
Sap30bpos	SAP30 binding protein, opposite strand	2352	12.3041	4.07788	9.02934e-92	1.02006e-88
Tmprss6	transmembrane serine protease 6	3359	-11.458	3.54184	1.08514e-91	1.16139e-88
Trdv1	T cell receptor delta variable 1	337	-16.0154	8.05413	9.99022e-90	1.01576e-86
Gm17809	conserved helix-loop-helix ubiquitous kinase pseudogene	1420	17.9609	9.72223	2.83638e-89	2.74656e-86
4930579C12Rik	RIKEN cDNA 4930579C12 gene	3676	-15.5072	7.04362	3.27749e-89	3.02944e-86
Krt4	keratin 4	2133	11.7768	4.39136	4.3538e-89	3.84933e-86
Gm37200		2172	-11.6733	3.37252	1.85371e-82	1.57063e-79
Gm15860	predicted gene 15860	976	11.4497	4.08785	3.29511e-82	2.68024e-79
Gm48254		469	-10.6959	3.78596	2.87269e-80	2.24677e-77
2700054A10Rik	RIKEN cDNA 2700054A10 gene	5232	13.2114	5.81989	2.46592e-79	1.8572e-76
Gm50386		1069	13.3464	6.49881	2.08125e-77	1.51151e-74
Gm28527		297	15.6447	7.41016	2.32308e-77	1.62896e-74
Ighd4-1	immunoglobulin heavy diversity 4-1	11	14.7725	7.38773	4.1861e-77	2.83748e-74
Gask1a	golgi associated kinase 1A	3871	19.3311	11.0912	1.51293e-76	9.92433e-74
Olfr1029	olfactory receptor 1029	3747	12.1187	3.88666	6.11762e-76	3.82603e-73
Gm4524	predicted gene 4524	2152	12.1926	3.97633	6.20895e-76	3.82603e-73
Zfp46	zinc finger protein 46	5212	12.451	7.27888	6.55428e-76	3.92004e-73
Igdcc4	immunoglobulin superfamily, DCC subclass, member 4	9481	10.4409	3.59867	1.25502e-74	7.29168e-72
Gm30239	predicted gene, 30239	1041	14.321	9.86065	9.3947e-72	5.3067e-69
AU017674	expressed sequence AU017674	720	14.6895	6.45117	3.7932e-71	2.08472e-68
Gm11525	predicted gene 11525	2804	13.2039	7.0381	3.23811e-70	1.73282e-67
Hcrtr2	hypocretin (orexin) receptor 2	6162	12.1598	4.81613	3.58665e-70	1.87012e-67
Lrrc63	leucine rich repeat containing 63	2517	14.2556	7.09474	1.39936e-69	7.11398e-67
ENSMUSG00002076060		110	-10.1044	3.13408	1.31948e-67	6.5443e-65
Mir6898	microRNA 6898	77	16.3945	9.00458	1.95091e-67	9.44566e-65
Gpm6a	glycoprotein m6a	3215	-11.7432	4.74709	2.49823e-67	1.18143e-64
Gm33929	predicted gene, 33929	367	10.8397	4.19949	5.43159e-66	2.51026e-63
Gm43031		1887	9.88671	3.64645	6.04187e-66	2.73026e-63
Gm11675	eukaryotic translation elongation factor 1 delta (guanine nucleotide exchange protein) pseudogene	832	13.5769	6.18987	6.45425e-64	2.8532e-61
Ak1	adenylate kinase 1	2593	-4.85773	4.59061	8.23032e-62	3.56093e-59
Gm15008	predicted gene 15008	460	-11.356	5.24814	4.94352e-61	2.0943e-58
Akr1c18	aldo-keto reductase family 1, member C18	1207	10.9749	3.59683	5.21905e-61	2.16591e-58
Gm7818	zinc finger protein 947 pseudogene	1756	15.4709	8.61778	1.70941e-58	6.95216e-56
Gm16288	predicted gene 16288	367	-9.4271	3.09664	7.77891e-58	3.10165e-55
Gm48027		3436	-11.2293	3.29701	9.37689e-58	3.66691e-55
Serpine1	serine (or cysteine) peptidase inhibitor, clade E, member 1	3876	-5.76746	4.61145	2.10476e-56	8.07551e-54
Sbspon	somatomedin B and thrombospondin, type 1 domain containing	2748	10.4337	3.59596	6.84406e-55	2.5773e-52
Shc2	SHC (Src homology 2 domain containing) transforming protein 2	5426	10.9875	3.6065	2.78986e-54	1.03149e-51
Gm32679	predicted gene, 32679	503	17.0804	8.84074	4.50074e-53	1.63433e-50
Gm1123	predicted gene 1123	1537	-11.2086	3.2763	9.54297e-53	3.4045e-50
Gm15736	predicted gene 15736	420	12.9316	6.07061	4.46391e-52	1.56506e-49
Mir7079	microRNA 7079	69	-8.40384	2.9528	8.53593e-49	2.942e-46
Klk13	kallikrein related-peptidase 13	2297	13.5399	6.15104	2.599e-48	8.80845e-46
Btnl9	butyrophilin-like 9	6054	-10.1552	3.66431	1.49636e-47	4.98826e-45
Gm24843	predicted gene, 24843	76	14.0497	6.66017	1.68664e-47	5.5319e-45
Pmepa1	prostate transmembrane protein, androgen induced 1	4913	-3.13	4.20736	2.56679e-46	8.28502e-44
4933413J09Rik	RIKEN cDNA 4933413J09 gene	4837	9.32561	2.9759	3.67787e-46	1.16859e-43
Gm26814		4149	-10.0402	2.81081	1.32837e-45	4.15576e-43
1700096J18Rik	RIKEN cDNA 1700096J18 gene	482	-10.3015	2.39697	2.48469e-45	7.65548e-43
Gm28693		2638	10.7191	3.89488	3.04077e-43	9.22897e-41
Gm6159	heterogeneous nuclear ribonucleoprotein R pseudogene	1724	9.81917	2.47709	1.28866e-42	3.85365e-40
Il23a	interleukin 23, alpha subunit p19	2247	-16.8474	8.38589	7.5274e-40	2.2184e-37
Gm15704	predicted gene 15704	2818	10.2315	2.85439	6.23915e-39	1.81247e-36
Vxn	vexin	3256	-19.0951	10.6192	8.02131e-39	2.29737e-36
Gm20430		207	10.654	3.29936	2.36477e-38	6.67884e-36
Ldhb	lactate dehydrogenase B	1570	-3.31801	3.71581	8.24809e-38	2.2976e-35
Klf12	Kruppel-like factor 12	6985	9.07755	3.98019	1.30386e-37	3.58298e-35
5730471H19Rik		1066	7.62009	2.37969	4.51808e-37	1.225e-34
Spp1	secreted phosphoprotein 1	1648	-5.66093	3.88743	1.18188e-36	3.16231e-34
Krt87	keratin 87	2278	10.8126	2.59086	2.56323e-36	6.76925e-34
Serpinb10	serine (or cysteine) peptidase inhibitor, clade B (ovalbumin), member 10	3466	4.04971	5.48548	3.76425e-36	9.81359e-34
Birc5	baculoviral IAP repeat-containing 5	3402	-4.48627	4.36478	5.79567e-34	1.49183e-31
A930002I21Rik	RIKEN cDNA A930002I21 gene	1512	-9.87703	3.01046	2.04795e-33	5.20562e-31
B230369F24Rik	RIKEN cDNA B230369F24 gene	2560	-7.40558	2.04081	2.34452e-33	5.8859e-31
1600014C10Rik	RIKEN cDNA 1600014C10 gene	3948	-2.01509	5.43187	4.76023e-33	1.18048e-30
Gm48432	60S ribosomal protein L17 pseudogene	558	-7.51306	1.38267	5.84654e-33	1.4324e-30
Mir147	microRNA 147	79	-5.72543	5.14308	1.89984e-32	4.5992e-30
Vcam1	vascular cell adhesion molecule 1	8870	-5.04467	5.01003	2.03025e-32	4.85707e-30
Ighv9-4	immunoglobulin heavy variable 9-4	351	9.46866	4.27301	3.35678e-32	7.93723e-30
Tcea3	transcription elongation factor A (SII), 3	1400	6.41961	4.92008	3.64769e-30	8.52596e-28
Snord73a	small nucleolar RNA, C/D box U73A	68	-7.33868	1.55174	3.90859e-30	9.03195e-28
Arhgap19	Rho GTPase activating protein 19	5103	-2.91123	4.12336	4.7539e-30	1.08619e-27
4921525O09Rik	RIKEN cDNA 4921525O09 gene	3747	-6.96532	1.74868	7.74436e-30	1.74979e-27
Svep1	sushi, von Willebrand factor type A, EGF and pentraxin domain containing 1	16117	15.6738	9.19306	1.18282e-27	2.64314e-25
Stmn1	stathmin 1	1922	-3.56653	5.20039	1.06291e-26	2.34937e-24
Cdk1	cyclin-dependent kinase 1	4934	-3.86201	4.3401	1.44006e-26	3.14877e-24
Setbp1	SET binding protein 1	9953	3.56661	4.3713	6.00212e-26	1.29844e-23
Nuf2	NUF2, NDC80 kinetochore complex component	6341	-4.0312	3.18534	9.01015e-26	1.92865e-23
Syngr1	synaptogyrin 1	4808	-4.67504	1.54477	1.45345e-25	3.07874e-23
Anapc15	anaphase promoting complex C subunit 15	5161	-1.98207	4.60168	1.70622e-25	3.5769e-23
Plekha6	pleckstrin homology domain containing, family A member 6	12530	2.47086	4.8239	1.74297e-25	3.61667e-23
Rrm2	ribonucleotide reductase M2	2771	-3.30422	5.14353	3.96825e-25	8.15094e-23
Ly6i	lymphocyte antigen 6 complex, locus I	1156	-4.7845	2.54276	4.0796e-25	8.29588e-23
Iqgap3	IQ motif containing GTPase activating protein 3	11384	-4.10509	3.23998	4.64697e-25	9.35605e-23
Uhrf1	ubiquitin-like, containing PHD and RING finger domains, 1	4259	-2.828	5.09394	4.79e-25	9.54947e-23
Tppp	tubulin polymerization promoting protein	5102	4.78742	5.22763	6.80947e-25	1.34437e-22
Ankle1	ankyrin repeat and LEM domain containing 1	2558	-4.04391	2.3067	1.16936e-24	2.28291e-22
Gm44530		3559	-10.8359	1.6258	1.17879e-24	2.28291e-22
Ube2c	ubiquitin-conjugating enzyme E2C	2600	-3.99542	4.41565	1.33995e-24	2.57056e-22
Spc24	SPC24, NDC80 kinetochore complex component, homolog (S. cerevisiae)	2573	-4.33061	3.16872	1.52876e-24	2.90536e-22
Olfml3	olfactomedin-like 3	6161	-5.02491	2.056	1.74029e-24	3.27674e-22
Ms4a7	membrane-spanning 4-domains, subfamily A, member 7	4453	-4.93027	1.98959	2.94994e-24	5.5034e-22
Tpx2	TPX2, microtubule-associated	4677	-3.6063	4.58319	4.23055e-24	7.82076e-22
Gm47322		1824	-7.41352	1.80673	4.28396e-24	7.84814e-22
Col18a1	collagen, type XVIII, alpha 1	7021	-5.09868	3.1169	7.5983e-24	1.37957e-21
Pimreg	PICALM interacting mitotic regulator	2529	-4.96778	2.09116	1.30208e-23	2.34316e-21
Rufy4	RUN and FYVE domain containing 4	2329	7.3109	1.68285	1.46941e-23	2.62108e-21
Rad51ap1	RAD51 associated protein 1	4813	-4.25807	2.64975	1.60219e-23	2.83309e-21
Mif	macrophage migration inhibitory factor (glycosylation-inhibiting factor)	745	-2.64544	6.02485	2.44607e-23	4.288e-21
Cdca3	cell division cycle associated 3	2866	-3.50444	4.23143	2.98749e-23	5.19235e-21
Hal	histidine ammonia lyase	5549	3.68842	5.35022	4.82293e-23	8.25682e-21
Nusap1	nucleolar and spindle associated protein 1	4059	-3.58508	4.11355	4.83187e-23	8.25682e-21
Socs1	suppressor of cytokine signaling 1	2908	-2.27541	4.13598	5.91104e-23	1.00167e-20
Gatm	glycine amidinotransferase (L-arginine:glycine amidinotransferase)	3001	-5.10835	4.83675	7.5851e-23	1.27473e-20
Itgb5	integrin beta 5	3553	-3.33309	5.1956	8.1349e-23	1.35593e-20
Neil3	nei like 3 (E. coli)	5555	-3.99204	2.44057	1.00546e-22	1.66229e-20
Kifc1	kinesin family member C1	3414	-3.54328	3.68364	1.05134e-22	1.72412e-20
Dmd	dystrophin, muscular dystrophy	23801	7.33882	2.39611	1.06792e-22	1.7373e-20
Treml1	triggering receptor expressed on myeloid cells-like 1	1402	-6.2039	1.24453	1.92517e-22	3.10701e-20
Ccnf	cyclin F	7800	-3.22419	3.38345	2.15304e-22	3.44741e-20
Calhm6	calcium homeostasis modulator family member 6	1094	-2.59976	3.56467	2.23167e-22	3.54539e-20
Cobll1	Cobl-like 1	8342	2.49598	4.93936	2.50498e-22	3.94874e-20
Cyp26a1	cytochrome P450, family 26, subfamily a, polypeptide 1	1983	-5.24675	3.02627	5.01199e-22	7.8399e-20
Gm47976		1545	-6.79413	1.21946	5.28386e-22	8.20208e-20
Gm42819		5121	9.22985	1.8772	6.95083e-22	1.0708e-19
Ighv1-63	immunoglobulin heavy variable V1-63	351	7.39519	3.29596	7.32211e-22	1.11951e-19
Rnf144a	ring finger protein 144A	7340	2.67915	5.23038	8.95546e-22	1.35902e-19
Psrc1	proline/serine-rich coiled-coil 1	3364	-3.65604	1.98351	1.08624e-21	1.6362e-19
Spc25	SPC25, NDC80 kinetochore complex component, homolog (S. cerevisiae)	3188	-3.71301	2.56126	3.05884e-21	4.57364e-19
Ckap2l	cytoskeleton associated protein 2-like	3137	-3.30316	3.49099	3.20591e-21	4.75855e-19
Gm16170	predicted gene 16170	3754	3.5989	4.25377	4.59099e-21	6.76505e-19
Tomt	transmembrane O-methyltransferase	2857	-2.08292	4.1741	4.63272e-21	6.77744e-19
Aurkb	aurora kinase B	2946	-2.25981	4.17314	5.02125e-21	7.29336e-19
Mcm10	minichromosome maintenance 10 replication initiation factor	7692	-3.13067	3.33724	6.25765e-21	9.02478e-19
Gucy1a1	guanylate cyclase 1, soluble, alpha 1	6968	-6.70224	1.1617	6.53055e-21	9.35203e-19
Timp1	tissue inhibitor of metalloproteinase 1	888	-3.3585	4.83283	6.70211e-21	9.53059e-19
A930016O22Rik	RIKEN cDNA A930016O22 gene	2560	-6.08494	1.79243	7.0514e-21	9.95766e-19
Cdca8	cell division cycle associated 8	5177	-2.78311	4.28339	9.90302e-21	1.38881e-18
Kif11	kinesin family member 11	7461	-3.46043	4.85448	1.11821e-20	1.55745e-18
Ctla2b	cytotoxic T lymphocyte-associated protein 2 beta	1723	-2.37336	3.94455	1.15621e-20	1.59943e-18
Syce2	synaptonemal complex central element protein 2	1968	-3.11084	2.39049	1.20204e-20	1.65159e-18
Plau	plasminogen activator, urokinase	2367	-2.6063	3.74661	1.32449e-20	1.80761e-18
Bub1	BUB1, mitotic checkpoint serine/threonine kinase	4360	-3.79214	3.13663	1.59401e-20	2.16094e-18
Cdc45	cell division cycle 45	3506	-3.04038	3.44504	1.71555e-20	2.31031e-18
Mir5136	microRNA 5136	76	-6.42961	1.83027	2.48099e-20	3.31914e-18
Kcnh6	potassium voltage-gated channel, subfamily H (eag-related), member 6	3549	7.09265	2.54881	2.54684e-20	3.38497e-18
Pclaf	PCNA clamp associated factor	4813	-3.35584	4.38361	2.78017e-20	3.67108e-18
Gm49700		1546	-6.3653	1.1445	2.83628e-20	3.72101e-18
Cenpf	centromere protein F	15433	-3.2663	3.52989	3.63637e-20	4.7401e-18
Eif5a2	eukaryotic translation initiation factor 5A2	5027	-6.32173	1.34777	3.92588e-20	5.08489e-18
Ccna2	cyclin A2	4083	-2.68375	5.16937	4.36089e-20	5.61257e-18
Prc1	protein regulator of cytokinesis 1	8225	-3.16088	4.36156	5.09402e-20	6.5149e-18
Cks1b	CDC28 protein kinase 1b	1126	-3.35763	4.03374	5.5348e-20	7.03439e-18
Lap3	leucine aminopeptidase 3	3098	-2.11626	5.19983	5.94195e-20	7.50494e-18
Ccl7	chemokine (C-C motif) ligand 7	801	-5.40181	2.0947	7.59717e-20	9.53633e-18
Sarm1	sterile alpha and HEAT/Armadillo motif containing 1	5629	7.3301	2.8322	7.80495e-20	9.73703e-18
Phyhd1	phytanoyl-CoA dioxygenase domain containing 1	2657	-2.2589	3.7033	8.34565e-20	1.03481e-17
Ighv8-5	immunoglobulin heavy variable V8-5	358	7.68426	4.16943	8.42649e-20	1.0385e-17
Mmp14	matrix metallopeptidase 14 (membrane-inserted)	5960	-3.23978	3.17106	9.84258e-20	1.20572e-17
Ndufa12	NADH:ubiquinone oxidoreductase subunit A12	1569	-1.7323	4.35309	1.10773e-19	1.34885e-17
Gm28151		951	-6.40921	1.68768	1.26443e-19	1.53049e-17
Ccnb2	cyclin B2	1531	-3.95055	4.30544	1.39211e-19	1.67506e-17
Fads1	fatty acid desaturase 1	4812	-2.7203	3.28066	2.04594e-19	2.44731e-17
Slc43a3	solute carrier family 43, member 3	4464	-2.40437	3.56877	2.34332e-19	2.78664e-17
Lrrc23	leucine rich repeat containing 23	1734	-6.33231	5.84538	2.43261e-19	2.876e-17
Slc4a5	solute carrier family 4, sodium bicarbonate cotransporter, member 5	5804	-7.32059	0.724481	2.70928e-19	3.18457e-17
Ccl2	chemokine (C-C motif) ligand 2	1138	-3.98514	2.95308	3.37175e-19	3.94049e-17
Mxd3	Max dimerization protein 3	2369	-2.26103	4.56727	3.99068e-19	4.63717e-17
Podxl2	podocalyxin-like 2	5749	-8.50933	1.21588	4.28827e-19	4.95466e-17
Fcgr1	Fc receptor, IgG, high affinity I	2589	-3.43593	5.0294	4.62399e-19	5.31236e-17
Pbk	PDZ binding kinase	1791	-4.53467	2.56303	5.19954e-19	5.94003e-17
Fignl1	fidgetin-like 1	4839	-2.79729	3.08616	5.5179e-19	6.26852e-17
Zfp831	zinc finger protein 831	9807	2.784	5.74906	5.71394e-19	6.45517e-17
Rad51	RAD51 recombinase	6649	-2.11637	4.03141	6.79434e-19	7.63331e-17
Bub1b	BUB1B, mitotic checkpoint serine/threonine kinase	4275	-2.66026	4.40391	7.24389e-19	8.09365e-17
Tk1	thymidine kinase 1	5198	-1.7508	4.67026	8.1342e-19	9.03874e-17
Foxm1	forkhead box M1	5754	-2.6696	4.30957	8.55939e-19	9.45952e-17
Il18bp	interleukin 18 binding protein	3026	-2.33713	4.93244	9.92842e-19	1.09132e-16
Cdca5	cell division cycle associated 5	2129	-3.70281	3.12275	1.00866e-18	1.10274e-16
Rnase4	ribonuclease, RNase A family 4	1637	-2.82639	3.26758	1.14876e-18	1.2492e-16
Gm45925	NLR family, pyrin domain containing 5 pseudogene	1313	-10.0502	2.46049	1.16663e-18	1.26189e-16
Atp5g1	ATP synthase, H+ transporting, mitochondrial F0 complex, subunit C1 (subunit 9)	4912	-1.93257	5.48088	1.92254e-18	2.06851e-16
Klhl41	kelch-like 41	2529	6.26838	3.42834	2.1386e-18	2.28886e-16
Clspn	claspin	7186	-2.89125	3.57265	2.31324e-18	2.46281e-16
Thbs3	thrombospondin 3	4823	3.96904	2.96243	2.88167e-18	3.05202e-16
Dck	deoxycytidine kinase	3781	-1.63489	5.5945	2.97924e-18	3.13901e-16
Gm14024	predicted gene 14024	560	-4.86976	1.09189	3.08664e-18	3.23541e-16
Ryr2	ryanodine receptor 2, cardiac	28790	3.30461	3.51748	3.1085e-18	3.24161e-16
Kif23	kinesin family member 23	7901	-2.53116	4.46219	3.48055e-18	3.61107e-16
Lig1	ligase I, DNA, ATP-dependent	4227	-2.11118	5.42794	3.6327e-18	3.74979e-16
Mcm5	minichromosome maintenance complex component 5	3993	-2.35321	6.01201	3.65498e-18	3.75374e-16
Gm18407	translin-associated factor X pseudogene	790	-5.91573	0.75677	3.74775e-18	3.82968e-16
Col6a3	collagen, type VI, alpha 3	11963	-7.39006	1.26882	3.90544e-18	3.97086e-16
E2f1	E2F transcription factor 1	3154	-1.79328	4.05365	3.92515e-18	3.97104e-16
Kntc1	kinetochore associated 1	7983	-3.10168	2.98498	4.49391e-18	4.52395e-16
S100a5	S100 calcium binding protein A5	432	7.22286	1.9696	4.57182e-18	4.5797e-16
P2ry6	pyrimidinergic receptor P2Y, G-protein coupled, 6	2887	-2.64836	4.12876	4.70906e-18	4.69406e-16
Kif22	kinesin family member 22	4903	-2.39228	4.31704	5.28709e-18	5.24454e-16
Usp18	ubiquitin specific peptidase 18	2790	-2.45065	4.23186	6.56409e-18	6.47965e-16
Spag5	sperm associated antigen 5	5624	-3.20761	3.85949	6.7141e-18	6.59571e-16
Asf1b	anti-silencing function 1B histone chaperone	2338	-2.75286	3.71018	6.89647e-18	6.74229e-16
Gm29491		506	3.8185	3.42732	7.1485e-18	6.95525e-16
Tmem86a	transmembrane protein 86A	1887	-2.4784	5.00922	8.67003e-18	8.39548e-16
Cd300c2	CD300C molecule 2	1275	-1.80263	4.74662	9.30468e-18	8.92722e-16
Knstrn	kinetochore-localized astrin/SPAG5 binding	5158	-2.74893	3.93646	9.30696e-18	8.92722e-16
Gmnn	geminin	1465	-2.04308	4.05073	9.60464e-18	9.1695e-16
Ifit2	interferon-induced protein with tetratricopeptide repeats 2	3927	-2.44143	4.40392	1.01532e-17	9.64792e-16
Mturn	maturin, neural progenitor differentiation regulator homolog (Xenopus)	5695	2.04159	3.83905	1.36183e-17	1.28804e-15
6330537M06Rik	RIKEN cDNA 6330537M06 gene	1642	-1.59515	5.71759	1.55706e-17	1.46587e-15
Cenpm	centromere protein M	1617	-4.34973	1.81536	1.70633e-17	1.599e-15
Tent5c	terminal nucleotidyltransferase 5C	6097	-2.82223	6.06088	2.33241e-17	2.17567e-15
Atp10d	ATPase, class V, type 10D	7848	2.20048	6.11575	2.43793e-17	2.26371e-15
Dmpk	dystrophia myotonica-protein kinase	4330	2.25811	5.53185	2.73244e-17	2.52564e-15
Lhfpl2	lipoma HMGIC fusion partner-like 2	8415	-4.46929	1.97591	2.77761e-17	2.55578e-15
Tcf24	transcription factor 24	4193	-12.7766	4.31524	2.81489e-17	2.57841e-15
Ms4a6d	membrane-spanning 4-domains, subfamily A, member 6D	1735	-2.1031	4.93476	2.86296e-17	2.61069e-15
Fkbp5	FK506 binding protein 5	9468	-2.36726	5.14856	3.21368e-17	2.91742e-15
Nid1	nidogen 1	6943	2.87586	5.15676	3.27441e-17	2.95934e-15
Tcf19	transcription factor 19	1782	-2.57041	3.63672	3.47177e-17	3.12383e-15
Cstb	cystatin B	603	-2.00208	5.3127	3.59157e-17	3.21738e-15
Cdc20	cell division cycle 20	1868	-3.52878	4.19063	4.24387e-17	3.78505e-15
Cenpi	centromere protein I	5681	-3.23479	1.91249	4.34733e-17	3.86039e-15
Cenpe	centromere protein E	8620	-2.79235	4.06984	4.62258e-17	4.08697e-15
Pgm1	phosphoglucomutase 1	2921	-1.39453	4.86603	4.69375e-17	4.13193e-15
Gla	galactosidase, alpha	3265	-2.01295	4.56935	4.82448e-17	4.2287e-15
Whrn	whirlin	7337	3.10788	4.03849	5.07294e-17	4.42739e-15
Gm26839	predicted gene, 26839	1162	-5.62629	0.922941	5.36517e-17	4.66242e-15
Top2a	topoisomerase (DNA) II alpha	9013	-3.23219	6.57635	5.46195e-17	4.72633e-15
Bst2	bone marrow stromal cell antigen 2	903	-2.39728	6.13525	7.3148e-17	6.30282e-15
Trem2	triggering receptor expressed on myeloid cells 2	4946	-3.98956	5.01432	8.36939e-17	7.18108e-15
Ear2	eosinophil-associated, ribonuclease A family, member 2	719	-3.3577	4.65973	8.539e-17	7.29582e-15
Glrx	glutaredoxin	5494	-1.93516	4.57258	8.58567e-17	7.305e-15
Gm29417	predicted gene 29417	571	6.62111	1.23982	9.50064e-17	8.04981e-15
A330009N23Rik	RIKEN cDNA A330009N23 gene	1772	-7.15987	0.921542	1.01957e-16	8.60292e-15
Aurka	aurora kinase A	2531	-2.56859	3.36274	1.02694e-16	8.62925e-15
Isg15	ISG15 ubiquitin-like modifier	703	-3.79379	4.19078	1.09483e-16	9.16191e-15
Chek1	checkpoint kinase 1	4635	-3.3769	2.11637	1.21135e-16	1.00954e-14
Nt5dc2	5'-nucleotidase domain containing 2	2378	-3.21036	3.19452	1.34796e-16	1.1188e-14
Spag4	sperm associated antigen 4	4831	-6.54911	0.839147	1.73448e-16	1.43376e-14
Ptpn14	protein tyrosine phosphatase, non-receptor type 14	13413	3.03547	3.4216	1.75865e-16	1.44786e-14
Ms4a4a	membrane-spanning 4-domains, subfamily A, member 4A	836	-3.96389	2.52225	1.77583e-16	1.45611e-14
Gm49391		1378	-1.81905	4.7922	1.79048e-16	1.46223e-14
Gm10143	predicted gene 10143	3333	-2.09205	5.01736	1.94813e-16	1.58461e-14
Art4	ADP-ribosyltransferase 4	2517	-5.69327	1.24124	2.17843e-16	1.76487e-14
Dhfr	dihydrofolate reductase	5347	-2.31359	3.46157	2.22874e-16	1.79847e-14
Gm49361		3287	2.23177	4.91542	2.51224e-16	2.01922e-14
Hat1	histone aminotransferase 1	2886	-1.53771	4.89885	3.08481e-16	2.46206e-14
Snora69	small nucleolar RNA, H/ACA box 69	131	-11.1077	3.21208	3.08741e-16	2.46206e-14
Cep55	centrosomal protein 55	2905	-3.3876	2.9677	3.15941e-16	2.50964e-14
Pgk1	phosphoglycerate kinase 1	2244	-2.14131	6.15785	3.30891e-16	2.61816e-14
Gtse1	G two S phase expressed protein 1	2742	-3.15612	2.98519	3.64427e-16	2.86385e-14
Slco2b1	solute carrier organic anion transporter family, member 2b1	5958	-4.71609	1.76384	3.64759e-16	2.86385e-14
Chtf18	CTF18, chromosome transmission fidelity factor 18	5299	-2.56155	3.15076	3.71933e-16	2.90895e-14
Hlcs	holocarboxylase synthetase (biotin- [propriony-Coenzyme A-carboxylase (ATP-hydrolysing)] ligase)	8923	1.5053	4.81166	3.88224e-16	3.02473e-14
Cdca2	cell division cycle associated 2	5715	-2.88544	3.35977	4.49353e-16	3.47488e-14
Ppp1r14a	protein phosphatase 1, regulatory inhibitor subunit 14A	1367	-7.50442	1.63389	4.49419e-16	3.47488e-14
Ncaph	non-SMC condensin I complex, subunit H	4307	-2.64332	3.94903	5.10572e-16	3.93276e-14
Shcbp1	Shc SH2-domain binding protein 1	6295	-3.61116	2.57817	5.34679e-16	4.1029e-14
Rmi2	RecQ mediated genome instability 2	4495	-3.17214	2.20975	5.40392e-16	4.13115e-14
Sostdc1	sclerostin domain containing 1	1781	-15.5263	6.31898	5.81496e-16	4.42873e-14
Sema3g	sema domain, immunoglobulin domain (Ig), short basic domain, secreted, (semaphorin) 3G	4540	6.35964	2.47331	6.05376e-16	4.5934e-14
Trav3-3	T cell receptor alpha variable 3-3	419	-6.45571	0.911988	6.83713e-16	5.16851e-14
Ak4	adenylate kinase 4	4646	-2.80897	4.51268	7.29393e-16	5.47806e-14
Gm44037		1891	-6.03461	1.46391	7.30049e-16	5.47806e-14
Ckap2	cytoskeleton associated protein 2	3215	-3.45473	2.76807	7.85389e-16	5.87165e-14
Foxc1	forkhead box C1	5844	-6.04373	0.283647	8.12871e-16	6.05485e-14
Rpl31-ps13	ribosomal protein L31, pseudogene 13	378	-5.73143	0.426435	8.51201e-16	6.31722e-14
Pifo	primary cilia formation	1127	8.50975	2.71585	8.89364e-16	6.57644e-14
Fen1	flap structure specific endonuclease 1	2422	-2.03243	5.04416	9.06547e-16	6.67922e-14
Tacc3	transforming, acidic coiled-coil containing protein 3	3552	-2.04705	4.79895	1.04e-15	7.63481e-14
Pald1	phosphatase domain containing, paladin 1	4535	-3.57213	3.19019	1.07725e-15	7.8798e-14
Ntpcr	nucleoside-triphosphatase, cancer-related	2673	-1.74561	3.782	1.19343e-15	8.69834e-14
Gm20412		633	-2.46867	5.64013	1.27387e-15	9.25148e-14
Snord72	small nucleolar RNA, C/D box 72	81	-5.38933	1.8831	1.28604e-15	9.30666e-14
Ndufc2	NADH:ubiquinone oxidoreductase subunit C2	754	-1.56214	4.78804	1.31234e-15	9.46327e-14
Plk1	polo like kinase 1	2199	-2.69949	3.93053	1.32357e-15	9.51053e-14
Clec12a	C-type lectin domain family 12, member a	5528	-2.44738	5.70666	1.40314e-15	1.00468e-13
Kif15	kinesin family member 15	11020	-3.08918	3.66326	1.44564e-15	1.03148e-13
Aff3	AF4/FMR2 family, member 3	6654	2.69669	5.88502	1.48124e-15	1.05318e-13
N4bp2	NEDD4 binding protein 2	14946	1.967	5.47449	1.66924e-15	1.18272e-13
Obscn	obscurin, cytoskeletal calmodulin and titin-interacting RhoGEF	29422	-5.2832	2.24124	1.67602e-15	1.1834e-13
Prr11	proline rich 11	3824	-3.84875	2.90613	1.7285e-15	1.21623e-13
Snca	synuclein, alpha	2703	-18.9878	9.71943	1.83499e-15	1.28671e-13
Teddm2	transmembrane epididymal family member 2	4905	1.75106	5.20141	2.11799e-15	1.48004e-13
Cd38	CD38 antigen	3890	-2.17986	6.31221	2.27674e-15	1.58553e-13
Dmwd	dystrophia myotonica-containing WD repeat motif	2556	2.0766	3.92531	2.73914e-15	1.90104e-13
Ska3	spindle and kinetochore associated complex subunit 3	2705	-3.36524	2.1966	2.92735e-15	2.02475e-13
Rab3il1	RAB3A interacting protein (rabin3)-like 1	7161	-3.31093	4.25496	3.19239e-15	2.20058e-13
Gm15601	predicted gene 15601	4323	-1.50084	4.34033	3.72454e-15	2.55873e-13
Cacna1e	calcium channel, voltage-dependent, R type, alpha 1E subunit	25228	3.04456	6.28803	5.92766e-15	4.05855e-13
Sema3b	sema domain, immunoglobulin domain (Ig), short basic domain, secreted, (semaphorin) 3B	4777	16.8115	8.60364	6.12298e-15	4.17821e-13
Kif2c	kinesin family member 2C	4363	-3.15646	2.87924	6.67845e-15	4.54202e-13
Chia1	chitinase, acidic 1	1903	-6.03898	1.82272	7.76262e-15	5.26176e-13
Gm42793		1252	-5.59131	0.31855	8.26656e-15	5.58474e-13
Oosp2	oocyte secreted protein 2	678	-13.6202	5.67882	8.30238e-15	5.59036e-13
D530033B14Rik	RIKEN cDNA D530033B14 gene	742	-2.74184	2.47718	9.92018e-15	6.65765e-13
Iglv3	immunoglobulin lambda variable 3	381	2.55134	5.35566	1.07868e-14	7.21547e-13
Vegfa	vascular endothelial growth factor A	4285	-2.97731	3.15322	1.10038e-14	7.33645e-13
Gm43292		2449	2.56614	3.40404	1.17147e-14	7.78491e-13
Stfa3	stefin A3	412	-5.91594	0.886648	1.23709e-14	8.19424e-13
Slc9a7	solute carrier family 9 (sodium/hydrogen exchanger), member 7	3820	2.57876	3.83587	1.36719e-14	9.02654e-13
Gpt2	glutamic pyruvate transaminase (alanine aminotransferase) 2	5643	-3.57829	1.88553	1.44368e-14	9.50074e-13
Gm33195	predicted gene, 33195	2337	-8.1481	0.977177	1.45124e-14	9.51965e-13
Gm17552	predicted gene, 17552	3877	2.88347	3.77356	1.47056e-14	9.61538e-13
Anln	anillin, actin binding protein	9063	-2.82332	3.10136	1.51385e-14	9.86673e-13
Gm11738	predicted gene 11738	2158	-7.14387	0.608612	1.76682e-14	1.14787e-12
Pcp4l1	Purkinje cell protein 4-like 1	1577	-13.8055	5.85546	1.8511e-14	1.19879e-12
Card6	caspase recruitment domain family, member 6	6101	2.28962	5.562	1.93339e-14	1.24811e-12
Dusp16	dual specificity phosphatase 16	7798	1.92914	4.55397	2.10041e-14	1.35164e-12
Aprt	adenine phosphoribosyl transferase	1615	-1.71245	5.53244	2.22235e-14	1.4256e-12
Xylt1	xylosyltransferase 1	9651	1.91257	5.12411	2.27817e-14	1.45681e-12
Ndufc1	NADH:ubiquinone oxidoreductase subunit C1	1495	-1.72037	4.05007	2.33174e-14	1.4864e-12
Fsbp	fibrinogen silencer binding protein	4358	-3.94192	0.438885	2.40348e-14	1.52734e-12
Dnah8	dynein, axonemal, heavy chain 8	26820	1.83651	4.23132	2.60427e-14	1.64978e-12
Dtl	denticleless E3 ubiquitin protein ligase	13709	-2.89585	3.241	2.79765e-14	1.76678e-12
D630008O14Rik	RIKEN cDNA D630008O14 gene	2056	2.54985	3.16318	2.85799e-14	1.79929e-12
4932442E05Rik	RIKEN cDNA 4932442E05 gene	2717	2.18943	3.23551	3.04481e-14	1.91099e-12
4930412B13Rik	RIKEN cDNA 4930412B13 gene	1276	-5.49537	0.534699	3.11745e-14	1.95056e-12
Gm42047	predicted gene, 42047	5647	-2.34798	5.53637	3.26672e-14	2.03769e-12
Cenph	centromere protein H	1784	-3.10582	2.11018	3.83114e-14	2.38245e-12
2210414B05Rik	RIKEN cDNA 2210414B05 gene	872	-8.03682	0.911418	3.88793e-14	2.4104e-12
Arhgap26	Rho GTPase activating protein 26	9983	1.70166	5.59599	3.95465e-14	2.44431e-12
Tyms	thymidylate synthase	6089	-2.13191	3.88187	4.00617e-14	2.46865e-12
Kif18b	kinesin family member 18B	3572	-3.14057	3.04567	4.21566e-14	2.58989e-12
1810046K07Rik	RIKEN cDNA 1810046K07 gene	1497	4.5016	2.18355	4.29543e-14	2.63095e-12
Tmem205	transmembrane protein 205	2589	-2.35386	2.48234	4.39082e-14	2.6813e-12
Esm1	endothelial cell-specific molecule 1	2097	-5.54632	2.4995	4.57693e-14	2.78658e-12
Aif1	allograft inflammatory factor 1	1532	-3.18103	5.18739	4.72349e-14	2.86723e-12
Zg16	zymogen granule protein 16	1257	6.542	-0.139262	4.7633e-14	2.88279e-12
Gm24411	predicted gene, 24411	131	-5.07457	2.55314	5.06958e-14	3.05905e-12
Cd200r2	Cd200 receptor 2	1750	-19.7001	8.56566	5.31047e-14	3.19492e-12
AW112010	expressed sequence AW112010	804	-2.33986	6.56512	5.46708e-14	3.27944e-12
Ifit3	interferon-induced protein with tetratricopeptide repeats 3	1745	-2.8038	4.02085	5.59176e-14	3.34437e-12
Gm10224	predicted pseudogene 10224	615	-10.6628	3.31307	5.71375e-14	3.40731e-12
Gpr176	G protein-coupled receptor 176	3899	-8.68293	0.381249	6.25985e-14	3.72205e-12
Tuba1b	tubulin, alpha 1B	1875	-2.04504	6.95788	6.33729e-14	3.75711e-12
Troap	trophinin associated protein	3520	-3.77875	2.18805	6.48172e-14	3.83156e-12
Clcn1	chloride channel, voltage-sensitive 1	5428	-10.2614	3.08403	6.70192e-14	3.95025e-12
Rad54b	RAD54 homolog B (S. cerevisiae)	5782	-3.2183	1.88221	7.15347e-14	4.20421e-12
Mrpl13	mitochondrial ribosomal protein L13	7936	-1.52086	4.77426	9.04342e-14	5.29965e-12
Agbl1	ATP/GTP binding protein-like 1	5015	6.83216	6.23479	9.54775e-14	5.57912e-12
Pif1	PIF1 5'-to-3' DNA helicase	4388	-4.07259	2.20152	9.69893e-14	5.65122e-12
Mir8114	microRNA 8114	111	1.71895	5.01814	9.72677e-14	5.65125e-12
Pou6f1	POU domain, class 6, transcription factor 1	6949	1.37938	5.50371	1.06477e-13	6.16867e-12
Gm32401	predicted gene, 32401	2707	2.22776	3.05834	1.08432e-13	6.26409e-12
Pbdc1	polysaccharide biosynthesis domain containing 1	6098	-1.34464	4.8465	1.38088e-13	7.95472e-12
Kif20a	kinesin family member 20A	4338	-1.85914	4.55687	1.40957e-13	8.09708e-12
Rps4l	ribosomal protein S4-like	943	-2.97459	2.4215	1.41694e-13	8.11645e-12
Ncapd2	non-SMC condensin I complex, subunit D2	6267	-2.17127	6.07159	1.43154e-13	8.17705e-12
Rasal1	RAS protein activator like 1 (GAP1 like)	3539	2.31583	3.78055	1.44949e-13	8.25642e-12
Slc31a1	solute carrier family 31, member 1	4280	-1.47316	5.07034	1.45467e-13	8.26277e-12
Gm42870		3470	3.31782	3.06408	1.55797e-13	8.8249e-12
Adam33	a disintegrin and metallopeptidase domain 33	5394	-4.15774	0.292564	1.67078e-13	9.43758e-12
Lsm2	LSM2 homolog, U6 small nuclear RNA and mRNA degradation associated	3152	-1.56873	4.04609	1.72083e-13	9.69336e-12
Lrr1	leucine rich repeat protein 1	1500	-4.55663	0.306139	1.85253e-13	1.04064e-11
Hspe1-rs1	heat shock protein 1 (chaperonin 10), related sequence 1	515	-4.04119	-0.0287734	1.92784e-13	1.07996e-11
Lrba	LPS-responsive beige-like anchor	19324	1.36979	5.23834	1.94629e-13	1.0873e-11
Ly86	lymphocyte antigen 86	3632	-1.9429	7.54377	2.00659e-13	1.11792e-11
Kcna3	potassium voltage-gated channel, shaker-related subfamily, member 3	1902	4.30467	3.01289	2.03281e-13	1.12943e-11
Sp4	trans-acting transcription factor 4	5770	2.27721	4.15309	2.2287e-13	1.23489e-11
Hus1b	HUS1 checkpoint clamp component B	1187	-5.51324	1.30241	2.25712e-13	1.24724e-11
Hpf1	histone PARylation factor 1	4612	-1.44537	4.76228	2.45075e-13	1.35057e-11
Hebp1	heme binding protein 1	3711	-2.67961	2.98421	2.55948e-13	1.40668e-11
Dpysl2	dihydropyrimidinase-like 2	4520	-1.63014	4.90727	2.57713e-13	1.41256e-11
Melk	maternal embryonic leucine zipper kinase	2972	-3.27147	2.55766	2.64021e-13	1.44324e-11
D030051J21Rik	RIKEN cDNA D030051J21 gene	3095	-11.3256	3.91042	2.97944e-13	1.62145e-11
Ifi27l2a	interferon, alpha-inducible protein 27 like 2A	463	-2.80452	6.93887	2.98215e-13	1.62145e-11
Bcl2l1	BCL2-like 1	4586	-1.51467	4.35958	3.00803e-13	1.63116e-11
Npl	N-acetylneuraminate pyruvate lyase	2961	-2.96003	1.38189	3.09691e-13	1.67488e-11
Slfn9	schlafen 9	5965	-1.9128	3.6503	3.13648e-13	1.69178e-11
Sgms2	sphingomyelin synthase 2	6227	3.30477	2.74899	3.19399e-13	1.71825e-11
Psat1	phosphoserine aminotransferase 1	4254	-1.68055	4.79397	3.38208e-13	1.81463e-11
Hipk2	homeodomain interacting protein kinase 2	8836	2.28192	5.19848	3.79933e-13	2.03314e-11
Ndc80	NDC80 kinetochore complex component	6493	-2.13727	3.71933	4.12311e-13	2.20062e-11
Ms4a6c	membrane-spanning 4-domains, subfamily A, member 6C	2050	-2.04418	6.04543	4.25057e-13	2.2627e-11
Tmem140	transmembrane protein 140	5853	-1.27396	4.77063	4.35984e-13	2.31482e-11
Ccnb1	cyclin B1	4217	-3.46611	3.40759	5.10948e-13	2.70576e-11
Cyren	cell cycle regulator of NHEJ	4269	-1.22561	4.67339	5.19265e-13	2.7399e-11
Mvb12a	multivesicular body subunit 12A	3077	-1.39426	5.06094	5.2009e-13	2.7399e-11
Gm12816	predicted gene 12816	1212	-7.72946	1.22636	5.40942e-13	2.8373e-11
Cenpa	centromere protein A	5860	-1.40594	5.30993	5.41367e-13	2.8373e-11
Nyx	nyctalopin	5183	-4.84044	2.25877	5.56727e-13	2.91029e-11
Gm38118		2222	-8.80337	1.96861	5.9198e-13	3.08664e-11
Gm27241		794	4.00106	2.19586	6.08083e-13	3.15538e-11
Gm43868	predicted gene, 43868	2114	-10.7052	2.03176	6.08266e-13	3.15538e-11
Fbxo39	F-box protein 39	1708	-12.8602	4.91785	6.36701e-13	3.29448e-11
Filip1l	filamin A interacting protein 1-like	5335	2.09846	6.79153	6.67366e-13	3.44439e-11
Gdf3	growth differentiation factor 3	2423	-4.83624	1.53411	6.84813e-13	3.52549e-11
H2ax	H2A.X variant histone	1384	-1.83803	5.52506	6.994e-13	3.59149e-11
Gm50021		1734	-5.60535	0.721306	7.11094e-13	3.64234e-11
Fbxw4	F-box and WD-40 domain protein 4	3158	-1.4533	4.75434	7.1826e-13	3.6698e-11
Lair1	leukocyte-associated Ig-like receptor 1	7475	-1.92693	5.29483	7.24423e-13	3.69202e-11
Tgfbr3	transforming growth factor, beta receptor III	6545	2.47395	4.08327	7.56307e-13	3.84488e-11
Arhgef39	Rho guanine nucleotide exchange factor (GEF) 39	2675	-2.64128	2.23445	8.184e-13	4.14978e-11
Gm49927		238	6.01086	0.322993	8.20364e-13	4.14978e-11
Oasl1	2'-5' oligoadenylate synthetase-like 1	2608	-2.06129	4.28027	8.78454e-13	4.43259e-11
Ifi30	interferon gamma inducible protein 30	980	-1.88777	8.41656	9.38605e-13	4.72439e-11
Ncapg	non-SMC condensin I complex, subunit G	7066	-2.97431	3.63728	1.00455e-12	5.04384e-11
Cyp2ab1	cytochrome P450, family 2, subfamily ab, polypeptide 1	3144	2.11103	4.95838	1.17275e-12	5.87386e-11
Zfp507	zinc finger protein 507	8231	1.41026	4.70128	1.2585e-12	6.28482e-11
Mamdc2	MAM domain containing 2	3458	4.68466	1.65488	1.26098e-12	6.28482e-11
Stap1	signal transducing adaptor family member 1	6215	1.56205	5.11656	1.40522e-12	6.96957e-11
Zbtb20	zinc finger and BTB domain containing 20	30730	1.3396	4.99125	1.40522e-12	6.96957e-11
Cdc6	cell division cycle 6	5229	-2.37427	3.31774	1.4683e-12	7.26468e-11
ENSMUSG00002075520		91	-3.43205	1.48996	1.49223e-12	7.36519e-11
Gm13032	predicted gene 13032	2001	-4.96358	2.04135	1.49765e-12	7.37405e-11
Ppm1l	protein phosphatase 1 (formerly 2C)-like	10496	2.23654	3.28665	1.53293e-12	7.52952e-11
Cdkn3	cyclin-dependent kinase inhibitor 3	2371	-3.7949	1.81736	1.558e-12	7.63421e-11
Dennd5b	DENN/MADD domain containing 5B	18081	2.15675	4.86003	1.56873e-12	7.66828e-11
Ankub1	ankyrin repeat and ubiquitin domain containing 1	4231	7.48078	2.07913	1.60402e-12	7.82201e-11
Phlda3	pleckstrin homology like domain, family A, member 3	1559	-2.67066	2.32945	1.64517e-12	8.00348e-11
Mir5120	microRNA 5120	78	6.58582	0.2841	1.72712e-12	8.38208e-11
Gm30211	predicted gene, 30211	3078	2.20786	4.66529	1.75735e-12	8.50849e-11
Gm49392		1659	-2.00137	2.9996	1.9012e-12	9.18311e-11
Faah	fatty acid amide hydrolase	7834	1.79569	5.48721	1.92736e-12	9.2874e-11
Ifi44	interferon-induced protein 44	6129	-3.57789	2.52414	1.98964e-12	9.56483e-11
Lmnb2	lamin B2	4286	-1.23728	4.52935	2.12584e-12	1.01955e-10
Skint3	selection and upkeep of intraepithelial T cells 3	3843	2.97464	2.27446	2.17584e-12	1.04108e-10
Spsb1	splA/ryanodine receptor domain and SOCS box containing 1	4396	-3.77614	1.38634	2.20525e-12	1.05267e-10
AA467197	expressed sequence AA467197	1203	-4.9107	2.38667	2.29877e-12	1.09474e-10
Igkv4-60	immunoglobulin kappa variable 4-60	358	-6.20335	1.38083	2.32774e-12	1.10595e-10
Uqcrq	ubiquinol-cytochrome c reductase, complex III subunit VII	1831	-1.55856	5.471	2.33683e-12	1.10768e-10
Stab1	stabilin 1	10288	-3.33979	5.93968	2.37167e-12	1.12158e-10
Scn4a	sodium channel, voltage-gated, type IV, alpha	7041	2.4837	4.50829	2.37897e-12	1.12242e-10
Extl1	exostosin-like glycosyltransferase 1	4333	3.35499	1.82464	2.39595e-12	1.12782e-10
Gm49759		3887	-1.72391	6.39169	2.48514e-12	1.1671e-10
Gpnmb	glycoprotein (transmembrane) nmb	6514	-2.54456	3.8381	2.81515e-12	1.31903e-10
Rrm1	ribonucleotide reductase M1	11012	-1.83394	6.09435	2.966e-12	1.38652e-10
Gins1	GINS complex subunit 1 (Psf1 homolog)	1516	-2.47372	2.39649	2.99099e-12	1.39499e-10
Tmem71	transmembrane protein 71	2988	1.3082	5.47036	3.21994e-12	1.49834e-10
Gm20274	predicted gene, 20274	584	-5.38944	0.930578	3.3334e-12	1.54759e-10
Prg4	proteoglycan 4 (megakaryocyte stimulating factor, articular superficial zone protein)	4280	2.39846	10.9428	3.44886e-12	1.59755e-10
Ocstamp	osteoclast stimulatory transmembrane protein	3657	-8.63274	0.304019	3.59728e-12	1.66252e-10
Alas1	aminolevulinic acid synthase 1	6174	-1.27582	5.04977	3.99541e-12	1.84233e-10
Il15ra	interleukin 15 receptor, alpha chain	4446	-1.36295	4.00764	4.16411e-12	1.91577e-10
Snrpd1	small nuclear ribonucleoprotein D1	2052	-1.55383	5.27012	4.19037e-12	1.9235e-10
Gbp8	guanylate-binding protein 8	3443	-2.31113	5.26239	4.2543e-12	1.94766e-10
Klf7	Kruppel-like factor 7 (ubiquitous)	8131	1.59407	4.72416	4.26215e-12	1.94766e-10
A630072L19Rik	RIKEN cDNA A630072L19 gene	4663	3.29179	3.59314	4.58926e-12	2.09244e-10
Gm5398	cathepsin H pseudogene	984	-11.0204	3.57079	4.78001e-12	2.17249e-10
F730048M01Rik	RIKEN cDNA F730048M01 gene	2148	16.1864	7.94304	4.78621e-12	2.17249e-10
Mast4	microtubule associated serine/threonine kinase family member 4	32401	1.84642	4.52479	4.79741e-12	2.17273e-10
Ndufs6	NADH:ubiquinone oxidoreductase core subunit S6	898	-1.45175	4.76553	4.95559e-12	2.23937e-10
Srgap3	SLIT-ROBO Rho GTPase activating protein 3	9852	1.76094	3.91734	5.22347e-12	2.3552e-10
Aspm	abnormal spindle microtubule assembly	11590	-2.71615	3.10224	5.61631e-12	2.52672e-10
Spon1	spondin 1, (f-spondin) extracellular matrix protein	10382	-4.25457	2.43855	6.55233e-12	2.94132e-10
A830082N09Rik	RIKEN cDNA A830082N09 gene	7840	5.43382	1.21321	6.7861e-12	3.03954e-10
Oas1h	2'-5' oligoadenylate synthetase 1H	1703	-7.54526	1.29853	7.03845e-12	3.14004e-10
Mki67	antigen identified by monoclonal antibody Ki 67	10061	-2.56316	6.73121	7.04136e-12	3.14004e-10
Hsh2d	hematopoietic SH2 domain containing	1824	1.93415	4.34355	7.40786e-12	3.29626e-10
Gpr174	G protein-coupled receptor 174	5402	2.22767	4.55801	7.48445e-12	3.32306e-10
Ccdc171	coiled-coil domain containing 171	5999	2.33334	2.937	7.71193e-12	3.4166e-10
1700109G14Rik	RIKEN cDNA 1700109G14 gene	1508	-13.7432	3.37425	7.9971e-12	3.53524e-10
Gm21985	predicted gene 21985	4532	2.51425	6.32697	8.1182e-12	3.58099e-10
Rtn4rl2	reticulon 4 receptor-like 2	1506	-16.5034	7.24999	8.348e-12	3.67438e-10
Trim15	tripartite motif-containing 15	1961	-5.09558	0.503202	8.54945e-12	3.75492e-10
Chd6	chromodomain helicase DNA binding protein 6	19093	1.42871	5.74423	8.80208e-12	3.85755e-10
3425401B19Rik	RIKEN cDNA 3425401B19 gene	5572	7.89964	3.36683	8.9978e-12	3.93484e-10
Sele	selectin, endothelial cell	2912	5.33909	0.330994	9.36134e-12	4.0752e-10
Gm12160		342	-5.02636	0.0431271	9.367e-12	4.0752e-10
Mcm2	minichromosome maintenance complex component 2	6956	-1.56434	5.8445	9.37888e-12	4.0752e-10
Lratd2	LRAT domain containing 1	5926	1.52831	3.93747	9.4897e-12	4.11456e-10
Ska1	spindle and kinetochore associated complex subunit 1	2669	-3.74678	1.72303	9.88093e-12	4.27508e-10
Atp5md	ATP synthase membrane subunit DAPIT	2755	-1.46455	4.5993	1.02118e-11	4.40884e-10
Cr2	complement receptor 2	8145	2.83125	7.26824	1.053e-11	4.5366e-10
Zfp882	zinc finger protein 882	3569	3.00211	2.06173	1.07639e-11	4.62756e-10
Atp6v0d2	ATPase, H+ transporting, lysosomal V0 subunit D2	2716	-4.23012	4.13795	1.09447e-11	4.69539e-10
Abhd12b	abhydrolase domain containing 12B	3941	-13.1411	2.63379	1.14388e-11	4.897e-10
Gm13140	SWI/SNF related, matrix associated, actin dependent regulator of chromatin, subfamily a, member 5 pseudogene	3151	-8.95819	1.76729	1.15522e-11	4.93515e-10
Oas1g	2'-5' oligoadenylate synthetase 1G	2340	-1.89175	3.69502	1.19647e-11	5.10066e-10
Gm46432	predicted gene, 46432	638	4.67838	-0.247969	1.23887e-11	5.27038e-10
Gm50462		2678	-8.08886	0.907871	1.25356e-11	5.32172e-10
Ung	uracil DNA glycosylase	5468	-2.12817	3.08223	1.33138e-11	5.64035e-10
Vegfb	vascular endothelial growth factor B	1605	-1.7465	3.1575	1.34901e-11	5.70312e-10
Prg2	proteoglycan 2, bone marrow	838	-6.377	4.65118	1.38923e-11	5.861e-10
P2ry10b	purinergic receptor P2Y, G-protein coupled 10B	3465	1.68887	3.72828	1.40728e-11	5.92486e-10
Rpa3	replication protein A3	1136	-1.60191	3.47287	1.44407e-11	6.06719e-10
Dyrk2	dual-specificity tyrosine-(Y)-phosphorylation regulated kinase 2	6251	1.52488	5.96619	1.48493e-11	6.21745e-10
Fam120c	family with sequence similarity 120, member C	5823	2.52943	2.52574	1.48595e-11	6.21745e-10
Syce1	synaptonemal complex central element protein 1	1460	9.17572	3.36839	1.51643e-11	6.33196e-10
Cxcl9	chemokine (C-X-C motif) ligand 9	3016	-3.21872	3.58111	1.5489e-11	6.45427e-10
Bnip3	BCL2/adenovirus E1B interacting protein 3	2265	-1.96902	2.87891	1.58116e-11	6.57525e-10
Usp53	ubiquitin specific peptidase 53	12572	2.13956	3.2015	1.59573e-11	6.62227e-10
St8sia6	ST8 alpha-N-acetyl-neuraminide alpha-2,8-sialyltransferase 6	7664	2.14943	4.92354	1.63164e-11	6.75751e-10
6030468B19Rik	RIKEN cDNA 6030468B19 gene	1071	7.17292	1.23917	1.68681e-11	6.97181e-10
Sox4	SRY (sex determining region Y)-box 4	4795	-3.11516	2.43274	1.74175e-11	7.18429e-10
Gm33699	predicted gene, 33699	3468	-3.82637	5.38999	1.75253e-11	7.21412e-10
Uhrf1bp1	UHRF1 (ICBP90) binding protein 1	8758	-1.66342	4.22376	1.82425e-11	7.49416e-10
9930014A18Rik	RIKEN cDNA 9930014A18 gene	7043	2.47576	2.75904	1.88297e-11	7.71978e-10
Hmmr	hyaluronan mediated motility receptor (RHAMM)	5431	-2.99268	3.12352	1.9134e-11	7.82876e-10
Zwilch	zwilch kinetochore protein	4283	-2.21989	2.67636	1.957e-11	7.9911e-10
Prkce	protein kinase C, epsilon	7261	1.68698	4.98196	2.12188e-11	8.64697e-10
Uqcr11	ubiquinol-cytochrome c reductase, complex III subunit XI	641	-1.4448	5.19022	2.14894e-11	8.73973e-10
S1pr3	sphingosine-1-phosphate receptor 3	4463	4.13723	3.34921	2.16218e-11	8.77602e-10
Mcm7	minichromosome maintenance complex component 7	4426	-1.71894	6.17736	2.19358e-11	8.88574e-10
Alg8	asparagine-linked glycosylation 8 (alpha-1,3-glucosyltransferase)	2784	-1.47015	3.76597	2.29064e-11	9.24503e-10
Slurp1	secreted Ly6/Plaur domain containing 1	2933	-5.96797	0.592432	2.29242e-11	9.24503e-10
Myo1d	myosin ID	6465	2.45712	2.75449	2.29591e-11	9.24503e-10
Patj	PATJ, crumbs cell polarity complex component	13162	2.00413	3.88904	2.33519e-11	9.38461e-10
Recql4	RecQ protein-like 4	4342	-2.27112	2.51986	2.40295e-11	9.63786e-10
Erg	ETS transcription factor	3466	12.7984	4.60492	2.4609e-11	9.85085e-10
Nasp	nuclear autoantigenic sperm protein (histone-binding)	7518	-1.47312	5.72653	2.47914e-11	9.90438e-10
Ap1s1	adaptor protein complex AP-1, sigma 1	2198	-1.32865	5.35738	2.5457e-11	1.01504e-09
Ncapg2	non-SMC condensin II complex, subunit G2	9939	-2.38797	3.64299	2.66372e-11	1.06002e-09
Slc4a7	solute carrier family 4, sodium bicarbonate cotransporter, member 7	15201	1.37183	5.15001	2.74005e-11	1.08826e-09
Mir1938	microRNA 1938	100	13.24	6.76007	2.74824e-11	1.08938e-09
Mfsd6	major facilitator superfamily domain containing 6	8231	1.42226	5.04213	2.7795e-11	1.09963e-09
P2ry10	purinergic receptor P2Y, G-protein coupled 10	2982	2.41996	5.99822	2.92997e-11	1.15691e-09
Gm12250	predicted gene 12250	1274	-1.81449	4.47774	3.13782e-11	1.23658e-09
Tmem245	transmembrane protein 245	17090	1.16816	5.30453	3.16806e-11	1.24388e-09
5730488B01Rik	RIKEN cDNA 5730488B01 gene	2311	4.87406	1.53432	3.16856e-11	1.24388e-09
Ifi214	interferon activated gene 214	8107	1.9666	3.77929	3.26012e-11	1.27735e-09
Brca1	breast cancer 1, early onset	8533	-2.31541	3.24534	3.33899e-11	1.30574e-09
1700027J07Rik	RIKEN cDNA 1700027J07 gene	2782	-6.20446	2.52324	3.34718e-11	1.30643e-09
mt-Tn		71	-3.3326	2.43982	3.35828e-11	1.30825e-09
Eda	ectodysplasin-A	6825	15.769	8.3805	3.39864e-11	1.32144e-09
Ndufb6	NADH:ubiquinone oxidoreductase subunit B6	659	-1.33625	4.09485	3.54013e-11	1.37383e-09
Mirt1	myocardial infarction associated transcript 1	8569	1.81588	5.46701	3.82354e-11	1.47886e-09
Zbtb39	zinc finger and BTB domain containing 39	5960	1.31646	4.01401	3.82534e-11	1.47886e-09
Siva1	SIVA1, apoptosis-inducing factor	2420	-1.5471	3.79579	3.93415e-11	1.51804e-09
Gm6352	cyclin I pseudogene	1134	-14.4624	5.24639	3.94211e-11	1.51823e-09
Slc15a3	solute carrier family 15, member 3	5491	-1.33534	5.51626	3.97203e-11	1.52687e-09
Ndufv3	NADH:ubiquinone oxidoreductase core subunit V3	3189	-1.22152	5.46443	3.98884e-11	1.53043e-09
Ndufa5	NADH:ubiquinone oxidoreductase subunit A5	1032	-1.60961	4.4109	4.0614e-11	1.55534e-09
Gm16034		480	2.03092	3.33492	4.13921e-11	1.58216e-09
Snx6	sorting nexin 6	2998	-1.25434	5.55317	4.19229e-11	1.59852e-09
Kif14	kinesin family member 14	10358	-2.75941	2.57267	4.19774e-11	1.59852e-09
Gm44148	predicted gene, 44148	316	-2.53235	1.64799	4.27023e-11	1.62044e-09
ENSMUSG00000118636		239	-10.8018	2.25544	4.27124e-11	1.62044e-09
Aknaos	AT-hook transcription factor, opposite strand	1104	3.0106	2.65971	4.32151e-11	1.63646e-09
Cxcl10	chemokine (C-X-C motif) ligand 10	2252	-5.21619	3.71707	4.36734e-11	1.65074e-09
Gm16157	predicted gene 16157	1340	17.7168	9.49334	4.54002e-11	1.70976e-09
Mir6951	microRNA 6951	75	-11.7306	2.68919	4.5403e-11	1.70976e-09
Ass1	argininosuccinate synthetase 1	2414	-1.54005	5.59117	4.56044e-11	1.71417e-09
Basp1	brain abundant, membrane attached signal protein 1	2009	-1.77377	4.71748	4.73042e-11	1.77478e-09
Cpm	carboxypeptidase M	5964	2.58547	5.27455	4.89333e-11	1.83252e-09
Gm44123		577	2.86987	3.56261	4.92815e-11	1.83897e-09
2310034G01Rik	RIKEN cDNA 2310034G01 gene	1373	-3.95776	2.96459	4.92865e-11	1.83897e-09
Htra1	HtrA serine peptidase 1	2879	-4.72245	-0.480874	4.96467e-11	1.84902e-09
Egr1	early growth response 1	4484	-4.5703	7.63349	5.04404e-11	1.87515e-09
Renbp	renin binding protein	2494	-1.19228	4.66397	5.51334e-11	2.04587e-09
Erh	ERH mRNA splicing and mitosis factor	2618	-1.24854	4.62682	5.53403e-11	2.0476e-09
Larp4	La ribonucleoprotein domain family, member 4	10843	1.33029	5.58804	5.53814e-11	2.0476e-09
DPCD		2350	-1.37377	4.96561	5.66795e-11	2.09179e-09
Mx2	MX dynamin-like GTPase 2	3614	-2.07213	2.94449	5.72921e-11	2.10826e-09
Cdk5rap1	CDK5 regulatory subunit associated protein 1	3434	2.37046	3.97439	5.7333e-11	2.10826e-09
Coq7	demethyl-Q 7	6434	-1.79974	2.87909	5.99438e-11	2.20029e-09
Fam162a	family with sequence similarity 162, member A	850	-1.37099	4.15763	6.07829e-11	2.22706e-09
Gm20402		687	2.41951	3.69098	6.10009e-11	2.23103e-09
Eppk1	epiplakin 1	12332	6.21835	-0.0890464	6.28733e-11	2.29538e-09
Ikzf3	IKAROS family zinc finger 3	8754	2.1434	7.44643	6.3051e-11	2.29775e-09
Rnaset2b	ribonuclease T2B	4455	-1.19725	3.94918	6.48278e-11	2.35827e-09
Gm49673		2610	-1.32859	4.79529	6.78495e-11	2.46379e-09
Cblc	Casitas B-lineage lymphoma c	2541	11.5629	3.37908	6.85038e-11	2.48311e-09
Zbtb4	zinc finger and BTB domain containing 4	8117	1.38113	5.76235	6.87412e-11	2.48728e-09
Lif	leukemia inhibitory factor	4350	-4.72711	1.21935	6.89035e-11	2.48873e-09
Gm23458	predicted gene, 23458	169	6.74686	1.04328	6.97336e-11	2.51424e-09
Nacad	NAC alpha domain containing	4892	3.27551	1.78187	7.00329e-11	2.51745e-09
Sema5a	sema domain, seven thrombospondin repeats (type 1 and type 1-like), transmembrane domain (TM) and short cytoplasmic domain, (semaphorin) 5A	18686	4.28848	1.11899	7.007e-11	2.51745e-09
Zrsr1	zinc finger (CCCH type), RNA binding motif and serine/arginine rich 1	4492	1.34022	4.56063	7.13034e-11	2.55724e-09
Il12rb1	interleukin 12 receptor, beta 1	4105	-2.13638	3.51546	7.39563e-11	2.64771e-09
Igkv1-108	immunoglobulin kappa variable 1-108	298	16.6434	8.41097	7.5026e-11	2.68129e-09
Iglj3p	immunoglobulin lambda joining 3 pseudogene	38	-5.60334	1.62049	7.81277e-11	2.78724e-09
Xaf1	XIAP associated factor 1	4689	-1.42573	4.79003	7.83309e-11	2.7896e-09
Mbtd1	mbt domain containing 1	13896	1.14304	4.86495	7.84976e-11	2.79064e-09
Rasa2	RAS p21 protein activator 2	15856	1.32475	4.79064	8.02824e-11	2.84912e-09
Rap2a	RAS related protein 2a	4191	-1.41449	4.13471	8.08498e-11	2.86417e-09
Atp5mpl	ATP synthase membrane subunit 6.8PL	1217	-1.53991	5.37491	8.09882e-11	2.86417e-09
Ighv15-2	immunoglobulin heavy variable V15-2	357	-7.5026	2.05292	8.63297e-11	3.04777e-09
P2ry13	purinergic receptor P2Y, G-protein coupled 13	2528	-3.11961	1.84671	8.73356e-11	3.07794e-09
Cyp26b1	cytochrome P450, family 26, subfamily b, polypeptide 1	5352	3.59896	2.08894	8.85557e-11	3.11554e-09
Prune2	prune homolog 2	20297	-4.76588	1.32864	9.01003e-11	3.1644e-09
Otud7b	OTU domain containing 7B	9181	1.14808	5.57845	9.50554e-11	3.33267e-09
Dnm1	dynamin 1	5249	2.25234	4.33087	9.99848e-11	3.49947e-09
Igkv9-124	immunoglobulin kappa chain variable 9-124	353	3.86385	4.2071	1.02946e-10	3.5969e-09
Thsd7a	thrombospondin, type I, domain containing 7A	13737	-17.1257	5.99447	1.07549e-10	3.7513e-09
Gm5421	aconitase 2, mitochondrial pseudogene	2354	3.22292	1.31712	1.08921e-10	3.79266e-09
4930444A19Rik	RIKEN cDNA 4930444A19 gene	2666	2.97027	2.85336	1.09243e-10	3.79738e-09
Sgo2a	shugoshin 2A	7007	-2.51662	2.28112	1.09932e-10	3.8148e-09
Sapcd2	suppressor APC domain containing 2	3499	-3.48679	1.80139	1.10942e-10	3.84328e-09
Cdk12	cyclin-dependent kinase 12	11730	1.44084	5.78849	1.14696e-10	3.96658e-09
Oas1a	2'-5' oligoadenylate synthetase 1A	1885	-1.53842	5.33904	1.17951e-10	4.0722e-09
Cfap410	cilia and flagella associated protein 410	6627	-1.31287	3.85157	1.20041e-10	4.13734e-09
Dclk2	doublecortin-like kinase 2	10553	2.15384	4.60701	1.20299e-10	4.13922e-09
Htra3	HtrA serine peptidase 3	4439	-1.91897	4.76364	1.21103e-10	4.15985e-09
Gm22748	predicted gene, 22748	136	13.7314	6.35235	1.24057e-10	4.25414e-09
F11r	F11 receptor	2663	-2.79571	2.4041	1.26142e-10	4.3124e-09
Trdj2	T cell receptor delta joining 2	59	17.0133	9.6237	1.2618e-10	4.3124e-09
Gm21958		648	2.35397	2.43902	1.29784e-10	4.42813e-09
Gm44596		647	-3.36031	1.04317	1.31028e-10	4.46307e-09
Zranb3	zinc finger, RAN-binding domain containing 3	9079	-1.92377	2.63746	1.31258e-10	4.46342e-09
Ccdc22	coiled-coil domain containing 22	3427	-1.15397	5.11605	1.3575e-10	4.60849e-09
Stard3nl	STARD3 N-terminal like	5600	-1.22031	4.52079	1.45794e-10	4.94119e-09
Agpat5	1-acylglycerol-3-phosphate O-acyltransferase 5 (lysophosphatidic acid acyltransferase, epsilon)	10783	-1.33125	4.18402	1.48734e-10	5.03246e-09
Gm43747		1330	-8.9109	1.80129	1.50362e-10	5.07909e-09
Nhsl2	NHS-like 2	16952	1.83088	5.17874	1.50756e-10	5.08394e-09
2810429I04Rik	RIKEN cDNA 2810429I04 gene	8789	6.5736	0.658546	1.51657e-10	5.10587e-09
Tgm2	transglutaminase 2, C polypeptide	4608	-2.36352	7.46297	1.54125e-10	5.18037e-09
Bcl2	B cell leukemia/lymphoma 2	9157	1.6323	6.0586	1.55734e-10	5.22582e-09
Fsip1	fibrous sheath-interacting protein 1	2911	6.65967	1.93113	1.62066e-10	5.42936e-09
Gm37126		883	4.62194	1.10617	1.65767e-10	5.53874e-09
Capn12	calpain 12	4770	-1.56295	4.04879	1.65876e-10	5.53874e-09
Zbtb37	zinc finger and BTB domain containing 37	18814	1.36654	4.7089	1.67906e-10	5.59732e-09
Nudt19	nudix (nucleoside diphosphate linked moiety X)-type motif 19	2680	-1.03847	4.65953	1.69658e-10	5.64647e-09
Ndc1	NDC1 transmembrane nucleoporin	4924	-1.52455	3.74161	1.71754e-10	5.70688e-09
Paqr7	progestin and adipoQ receptor family member VII	4259	-1.3268	4.4368	1.7422e-10	5.77939e-09
Pkmyt1	protein kinase, membrane associated tyrosine/threonine 1	3643	-1.48551	4.96706	1.78135e-10	5.89963e-09
Oas1f	2'-5' oligoadenylate synthetase 1F	1480	-10.8334	2.13751	1.82273e-10	6.02688e-09
Gm18030	ribosomal protein S2 pseudogene	731	7.621	1.71487	1.82928e-10	6.03871e-09
Gm26749		1933	4.46388	1.79536	1.84062e-10	6.06631e-09
Gm23849	predicted gene, 23849	191	-10.5307	2.75875	1.86822e-10	6.14729e-09
Tmc3	transmembrane channel-like gene family 3	9027	2.21954	2.38208	1.87779e-10	6.1688e-09
1700018M17Rik	RIKEN cDNA 1700018M17 gene	456	2.80347	2.64104	1.89855e-10	6.22695e-09
Ifit1	interferon-induced protein with tetratricopeptide repeats 1	2656	-2.50641	3.48257	1.95392e-10	6.39821e-09
Obsl1	obscurin-like 1	8467	11.0076	3.66545	1.98732e-10	6.49713e-09
Slc25a10	solute carrier family 25 (mitochondrial carrier, dicarboxylate transporter), member 10	3455	-1.51498	3.86754	2.01846e-10	6.58834e-09
Dlgap5	DLG associated protein 5	6805	-2.18658	3.56112	2.03183e-10	6.62135e-09
Gm29668		315	-5.33966	-0.355493	2.07967e-10	6.76641e-09
4921516A02Rik	RIKEN cDNA 4921516A02 gene	4560	-1.33316	4.06578	2.15292e-10	6.98613e-09
Fam83f	family with sequence similarity 83, member F	2993	-3.12277	1.34009	2.15407e-10	6.98613e-09
Nek6	NIMA (never in mitosis gene a)-related expressed kinase 6	10714	-1.08597	5.32478	2.17824e-10	7.05327e-09
Ly6a	lymphocyte antigen 6 complex, locus A	1205	-2.18968	7.84136	2.18429e-10	7.06161e-09
Sft2d1	SFT2 domain containing 1	3064	-1.19957	5.12046	2.20135e-10	7.10547e-09
B3gnt5	UDP-GlcNAc:betaGal beta-1,3-N-acetylglucosaminyltransferase 5	5197	2.37561	5.9633	2.22201e-10	7.16078e-09
C030013C21Rik	RIKEN cDNA C030013C21 gene	795	14.2905	6.92181	2.23794e-10	7.19805e-09
Gabbr1	gamma-aminobutyric acid (GABA) B receptor, 1	7764	1.89574	5.26465	2.24065e-10	7.19805e-09
Rasa4	RAS p21 protein activator 4	7485	-1.54732	5.31268	2.24726e-10	7.2079e-09
Zswim4	zinc finger SWIM-type containing 4	4625	1.0706	4.46717	2.33408e-10	7.47458e-09
0610012G03Rik	RIKEN cDNA 0610012G03 gene	1445	-1.35072	4.28307	2.34244e-10	7.48953e-09
Ttk	Ttk protein kinase	4919	-2.78501	2.06761	2.3602e-10	7.53447e-09
Atp6v1g1	ATPase, H+ transporting, lysosomal V1 subunit G1	1135	-1.17592	5.41757	2.46199e-10	7.84711e-09
Gm42648		2505	17.1489	9.7592	2.47304e-10	7.87e-09
Tmem256	transmembrane protein 256	1105	-1.45026	4.19325	2.47778e-10	7.87277e-09
BE692007	expressed sequence BE692007	5236	-1.53017	5.9172	2.55267e-10	8.09805e-09
Thyn1	thymocyte nuclear protein 1	2813	-1.20429	4.1507	2.57547e-10	8.15765e-09
Gm45507		519	-2.39844	2.07085	2.59586e-10	8.20947e-09
Snx29	sorting nexin 29	6435	1.93173	3.84487	2.67889e-10	8.45887e-09
Enc1	ectodermal-neural cortex 1	4737	-1.56543	3.49172	2.68705e-10	8.4715e-09
Padi1	peptidyl arginine deiminase, type I	3754	-4.54708	2.38074	2.72404e-10	8.57484e-09
Ckm	creatine kinase, muscle	2913	-5.61443	0.331499	2.85969e-10	8.98793e-09
E2f7	E2F transcription factor 7	9009	-2.8511	1.666	2.86614e-10	8.99428e-09
Usp2	ubiquitin specific peptidase 2	4818	-2.72087	1.41895	2.91573e-10	9.13582e-09
Gm44103		3662	-1.36981	4.45224	2.94582e-10	9.21588e-09
Gm44036		336	-1.90366	2.70266	2.9827e-10	9.31692e-09
Ska2	spindle and kinetochore associated complex subunit 2	3272	-1.74864	3.19553	3.04489e-10	9.49661e-09
Exo1	exonuclease 1	8422	-2.37316	2.1324	3.07692e-10	9.58182e-09
Lgmn	legumain	2323	-1.8674	8.34452	3.11373e-10	9.67142e-09
Gm14091		874	-3.03364	2.04137	3.11521e-10	9.67142e-09
Pla2g4c	phospholipase A2, group IVC (cytosolic, calcium-independent)	3747	-4.26041	-0.227866	3.19083e-10	9.89109e-09
Mir99a	microRNA 99a	65	-8.04863	0.72481	3.24385e-10	1.00401e-08
Rnaset2a	ribonuclease T2A	3343	-1.28369	4.82152	3.24903e-10	1.00409e-08
Tmem100	transmembrane protein 100	1767	6.2305	-0.427953	3.30761e-10	1.02064e-08
Fam167b	family with sequence similarity 167, member B	959	-3.67383	-0.330377	3.39989e-10	1.04753e-08
Cd209c	CD209c antigen	1997	-6.57624	4.10675	3.45087e-10	1.06162e-08
Gm26631	predicted gene, 26631	2505	-1.48914	5.52119	3.46105e-10	1.06315e-08
Gm29439		509	1.93214	5.96861	3.48051e-10	1.06751e-08
Mcm8	minichromosome maintenance 8 homologous recombination repair factor	3718	-2.3823	1.86101	3.53049e-10	1.08121e-08
Atpif1	ATPase inhibitory factor 1	1441	-1.53883	5.74463	3.66584e-10	1.12098e-08
Mad2l1	MAD2 mitotic arrest deficient-like 1	8390	-1.50824	4.18882	3.74823e-10	1.14445e-08
Cenpn	centromere protein N	3294	-2.52027	2.40297	3.79086e-10	1.15573e-08
Slc29a4	solute carrier family 29 (nucleoside transporters), member 4	2862	3.4322	1.37289	3.89865e-10	1.18681e-08
Btbd18	BTB (POZ) domain containing 18	3519	6.00869	0.327467	4.09199e-10	1.24381e-08
Gm12066	predicted gene 12066	443	6.63637	0.0709822	4.12286e-10	1.25132e-08
Dnph1	2'-deoxynucleoside 5'-phosphate N-hydrolase 1	1190	-2.54875	1.37851	4.17479e-10	1.26519e-08
Scml4	Scm polycomb group protein like 4	7725	1.57124	5.12317	4.19957e-10	1.27081e-08
Rfc4	replication factor C (activator 1) 4	1533	-1.71439	3.35053	4.23403e-10	1.27933e-08
Ubr1	ubiquitin protein ligase E3 component n-recognin 1	9889	1.27732	5.22292	4.31473e-10	1.30178e-08
Hoxa5	homeobox A5	1877	10.6451	3.29912	4.36483e-10	1.31495e-08
Gm42913		1853	11.7795	4.40512	4.53543e-10	1.36432e-08
Tspan2	tetraspanin 2	4755	1.93562	3.27789	4.84945e-10	1.45663e-08
Arhgap8	Rho GTPase activating protein 8	3546	-10.2177	1.9037	4.92222e-10	1.4763e-08
Eme1	essential meiotic structure-specific endonuclease 1	2762	-1.31855	3.78204	5.00347e-10	1.49846e-08
Mtfr2	mitochondrial fission regulator 2	2140	-3.01942	1.7153	5.08776e-10	1.52146e-08
Fras1	Fraser extracellular matrix complex subunit 1	17709	4.34913	4.71461	5.11956e-10	1.52873e-08
Gm42893		1502	-2.29039	1.45003	5.18756e-10	1.54676e-08
Abcc3	ATP-binding cassette, sub-family C (CFTR/MRP), member 3	5698	-1.30446	4.28707	5.289e-10	1.5747e-08
Myo5b	myosin VB	9766	7.32155	1.23393	5.46298e-10	1.62412e-08
Rps27l	ribosomal protein S27-like	816	-1.43338	5.11273	5.50871e-10	1.63532e-08
Ndufs8	NADH:ubiquinone oxidoreductase core subunit S8	1291	-1.16709	5.49318	5.5756e-10	1.65277e-08
Peg13	paternally expressed 13	4725	1.63514	6.08869	5.68556e-10	1.68291e-08
Gm37570		3106	-6.2044	0.808558	5.94857e-10	1.7582e-08
Nes	nestin	6416	-4.64779	2.23966	5.97214e-10	1.7626e-08
Trpm2	transient receptor potential cation channel, subfamily M, member 2	12459	-1.61873	5.4812	6.02461e-10	1.77551e-08
Nmral1	NmrA-like family domain containing 1	3891	-1.41569	3.69411	6.03943e-10	1.77731e-08
Gm26642		2782	-1.10034	5.3116	6.23408e-10	1.83194e-08
Gm4987	ribosomal protein L32 pseudogene	408	-8.32924	2.09453	6.4986e-10	1.90691e-08
Gm13594	predicted gene 13594	476	-4.78978	2.18168	6.59625e-10	1.93278e-08
Adamts13	a disintegrin-like and metallopeptidase (reprolysin type) with thrombospondin type 1 motif, 13	4925	15.414	8.0254	6.65019e-10	1.94578e-08
Col14a1	collagen, type XIV, alpha 1	7013	-3.37714	1.14105	6.8217e-10	1.99309e-08
Gm49887		637	-6.81143	-0.345701	6.88674e-10	2.00921e-08
AU020206	expressed sequence AU020206	3189	-1.91031	7.44202	6.95159e-10	2.02522e-08
Gm47079		3485	-1.47356	4.4077	7.07489e-10	2.05819e-08
Ube2l6	ubiquitin-conjugating enzyme E2L 6	1996	-1.55079	4.7549	7.11789e-10	2.06775e-08
Kcnq5	potassium voltage-gated channel, subfamily Q, member 5	7689	2.60785	2.49163	7.22454e-10	2.09573e-08
Zhx2	zinc fingers and homeoboxes 2	4434	1.39035	5.0784	7.28513e-10	2.1103e-08
Uqcr10	ubiquinol-cytochrome c reductase, complex III subunit X	584	-1.48228	5.29658	7.33256e-10	2.12102e-08
Ang	angiogenin, ribonuclease, RNase A family, 5	1202	-2.80411	1.54147	7.49171e-10	2.16398e-08
D7Ertd128e	DNA segment, Chr 7, ERATO Doi 128, expressed	928	-4.70153	1.22724	7.55209e-10	2.17832e-08
Lca5	Leber congenital amaurosis 5 (human)	6306	2.54621	2.29387	7.60554e-10	2.19063e-08
Syne3	spectrin repeat containing, nuclear envelope family member 3	5548	2.04009	4.72279	7.78655e-10	2.2396e-08
Crisp1	cysteine-rich secretory protein 1	1416	-5.98976	1.10531	8.3352e-10	2.39402e-08
4930470G03Rik	RIKEN cDNA 4930470G03 gene	2447	1.91826	4.53031	8.46445e-10	2.42771e-08
Ccdc88c	coiled-coil domain containing 88C	11386	1.87923	7.53699	8.53924e-10	2.44571e-08
Zfp646	zinc finger protein 646	9723	1.6804	6.26896	8.61925e-10	2.46515e-08
Abca6	ATP-binding cassette, sub-family A (ABC1), member 6	5398	3.55859	1.61384	8.88812e-10	2.53848e-08
Cdc25c	cell division cycle 25C	4919	-3.49932	1.52727	8.9544e-10	2.55383e-08
Gm12999		485	-1.36583	4.86989	9.35651e-10	2.66477e-08
Mir132	microRNA 132	66	-13.8716	5.4261	9.45665e-10	2.68952e-08
Lats2	large tumor suppressor 2	6971	1.30388	5.6536	9.49653e-10	2.69393e-08
Zfp512b	zinc finger protein 512B	6810	1.25874	5.6173	9.49865e-10	2.69393e-08
Gm49721		2610	-1.16151	3.85918	9.67944e-10	2.74138e-08
Rnaseh2b	ribonuclease H2, subunit B	6243	-1.3627	3.91847	9.7069e-10	2.74534e-08
Hspe1	heat shock protein 1 (chaperonin 10)	1474	-1.34048	5.69884	9.80236e-10	2.76849e-08
Thop1	thimet oligopeptidase 1	5059	-1.21656	3.80617	9.83304e-10	2.7733e-08
Rmdn3	regulator of microtubule dynamics 3	3537	-0.981572	4.62048	9.8657e-10	2.77866e-08
Pde6g	phosphodiesterase 6G, cGMP-specific, rod, gamma	2317	-5.03639	1.10754	9.9102e-10	2.7862e-08
Slc35f2	solute carrier family 35, member F2	2716	2.93481	1.92015	9.91987e-10	2.7862e-08
Gm10561	predicted gene 10561	1943	-5.8823	2.31045	1.01935e-09	2.85911e-08
Gm23690	predicted gene, 23690	94	-6.01053	0.74866	1.03711e-09	2.9049e-08
Mrpl27	mitochondrial ribosomal protein L27	985	-1.35186	3.68211	1.04964e-09	2.93595e-08
Mfsd4a	major facilitator superfamily domain containing 4A	7187	1.77681	5.02823	1.0784e-09	3.01227e-08
Il1rl2	interleukin 1 receptor-like 2	6812	-2.87592	1.56863	1.13147e-09	3.15616e-08
Cst7	cystatin F (leukocystatin)	986	-1.87077	4.01747	1.13667e-09	3.16633e-08
Spint1	serine protease inhibitor, Kunitz type 1	2767	-2.82553	1.56052	1.17724e-09	3.27485e-08
Cks2	CDC28 protein kinase regulatory subunit 2	692	-1.50572	3.6747	1.18074e-09	3.27597e-08
Snord50b	small nucleolar RNA, C/D box 50B	72	-5.7725	0.583447	1.18086e-09	3.27597e-08
Ercc6l	excision repair cross-complementing rodent repair deficiency complementation group 6 like	5302	-2.10403	2.60667	1.19409e-09	3.30815e-08
Tmem268	transmembrane protein 268	3974	-1.04052	4.78656	1.19885e-09	3.31683e-08
Prkar1b	protein kinase, cAMP dependent regulatory, type I beta	3810	-2.94529	0.612127	1.22103e-09	3.37361e-08
Strbp	spermatid perinuclear RNA binding protein	18616	1.50012	5.58786	1.23864e-09	3.4176e-08
Gm8113	predicted gene 8113	2721	-4.30423	0.820342	1.24857e-09	3.44034e-08
Rex1bd	required for excision 1-B domain containing	1822	-1.22042	4.5065	1.25968e-09	3.46626e-08
Mrpl47	mitochondrial ribosomal protein L47	4419	-1.11136	4.96384	1.27603e-09	3.5065e-08
Rps12l1	ribosomal protein S12-like 1	399	-20.3057	11.0377	1.28553e-09	3.52688e-08
Slc7a8	solute carrier family 7 (cationic amino acid transporter, y+ system), member 8	5005	-1.42006	5.36585	1.28692e-09	3.52688e-08
Cd63	CD63 antigen	3682	-1.87125	5.09211	1.3052e-09	3.57218e-08
Cd69	CD69 antigen	6509	2.47005	6.31076	1.30802e-09	3.57509e-08
Paox	polyamine oxidase (exo-N4-amino)	4907	-1.63042	2.95892	1.31049e-09	3.57703e-08
Arhgef12	Rho guanine nucleotide exchange factor (GEF) 12	13620	1.33999	5.56847	1.31407e-09	3.58199e-08
Snrpa1	small nuclear ribonucleoprotein polypeptide A'	3172	-1.07506	4.9484	1.32011e-09	3.59363e-08
9530056K15Rik	RIKEN cDNA 9530056K15 gene	2631	-14.4607	6.18394	1.33702e-09	3.63481e-08
Lcor	ligand dependent nuclear receptor corepressor	12765	2.05718	3.66597	1.36392e-09	3.70298e-08
E2f8	E2F transcription factor 8	5443	-1.97983	3.53012	1.42925e-09	3.87518e-08
Cd36	CD36 molecule	3590	2.23815	7.21784	1.43882e-09	3.89329e-08
Ciao2a	cytosolic iron-sulfur assembly component 2A	1240	-1.24485	5.69174	1.44087e-09	3.89329e-08
Rabgap1l	RAB GTPase activating protein 1-like	23232	1.83899	6.69388	1.44168e-09	3.89329e-08
4930562F07Rik	RIKEN cDNA 4930562F07 gene	897	1.4531	4.96088	1.50376e-09	4.05557e-08
Gpr65	G-protein coupled receptor 65	2069	-1.05634	4.6837	1.56954e-09	4.22738e-08
Mir6992	microRNA 6992	109	6.49437	1.08507	1.57852e-09	4.24592e-08
Arg1	arginase, liver	2228	-3.8169	9.4676	1.59613e-09	4.28763e-08
Tpi1	triosephosphate isomerase 1	2753	-1.69205	6.97946	1.60328e-09	4.30115e-08
Tomm6os	translocase of outer mitochondrial membrane 6, opposite strand	2944	-1.3007	5.14971	1.60945e-09	4.312e-08
Gm41555	predicted gene, 41555	1130	1.79598	3.13533	1.64676e-09	4.40616e-08
Mir6915	microRNA 6915	69	16.8965	9.50772	1.65833e-09	4.43129e-08
Cxcl14	chemokine (C-X-C motif) ligand 14	1827	-2.58117	2.97718	1.66238e-09	4.43627e-08
Tsc1	TSC complex subunit 1	11833	1.18275	5.21473	1.67377e-09	4.46083e-08
2610035D17Rik	RIKEN cDNA 2610035D17 gene	2121	2.05816	3.29232	1.68579e-09	4.48698e-08
Npb	neuropeptide B	542	-4.88383	0.418009	1.6947e-09	4.5048e-08
Dctpp1	dCTP pyrophosphatase 1	676	-1.74134	3.25671	1.70955e-09	4.53835e-08
Zfp608	zinc finger protein 608	8513	1.25614	4.97617	1.715e-09	4.54687e-08
Fmo5	flavin containing monooxygenase 5	5675	1.13039	4.18754	1.72414e-09	4.56514e-08
Gm37639		2785	10.6814	2.4972	1.74456e-09	4.61323e-08
Cebpzos	CCAAT/enhancer binding protein (C/EBP), zeta, opposite strand	1131	-1.3277	4.1366	1.74907e-09	4.61913e-08
Gm26877		633	-21.3354	10.1998	1.81122e-09	4.77707e-08
Arap2	ArfGAP with RhoGAP domain, ankyrin repeat and PH domain 2	12451	1.45219	5.6679	1.81893e-09	4.79117e-08
Kif4	kinesin family member 4	5514	-1.96399	3.55338	1.82962e-09	4.81312e-08
Fry	FRY microtubule binding protein	29729	1.10348	5.51044	1.86879e-09	4.90981e-08
Cenpw	centromere protein W	4211	-2.75739	1.93975	1.8801e-09	4.93313e-08
Psmb2	proteasome (prosome, macropain) subunit, beta type 2	1204	-1.42325	6.10828	1.91866e-09	5.02782e-08
Gm23344	predicted gene, 23344	68	6.26756	0.28212	1.98094e-09	5.18435e-08
H2-Eb2	histocompatibility 2, class II antigen E beta2	3392	1.98103	5.09244	2.04416e-09	5.34292e-08
Gm13707	predicted gene 13707	600	9.15507	-0.112287	2.07174e-09	5.40807e-08
Ighv1-39	immunoglobulin heavy variable 1-39	351	2.47727	4.37596	2.08445e-09	5.43428e-08
2700099C18Rik	NDC80 homolog, kinetochore complex component pseudogene	2190	-2.17544	2.08445	2.13942e-09	5.57043e-08
Hrob	homologous recombination factor with OB-fold	3032	-2.78997	1.80764	2.15534e-09	5.60471e-08
Ticrr	TOPBP1-interacting checkpoint and replication regulator	10007	-2.33804	2.73999	2.1631e-09	5.6177e-08
Clec4n	C-type lectin domain family 4, member n	1420	-2.23812	3.18691	2.17419e-09	5.63877e-08
Gm10702		1268	-5.95744	0.410088	2.17676e-09	5.63877e-08
Sgcb	sarcoglycan, beta (dystrophin-associated glycoprotein)	4052	-1.64852	2.94837	2.2579e-09	5.83591e-08
Glra4	glycine receptor, alpha 4 subunit	2010	11.8365	3.60709	2.2586e-09	5.83591e-08
Efna1	ephrin A1	1830	-4.78961	3.19802	2.3557e-09	6.07907e-08
Gm614	predicted gene 614	774	1.79249	3.01357	2.37876e-09	6.13082e-08
Gm22871	predicted gene, 22871	54	-2.49787	1.18582	2.3985e-09	6.17385e-08
Snrpa	small nuclear ribonucleoprotein polypeptide A	2964	-1.06522	5.48173	2.41576e-09	6.21044e-08
Coa3	cytochrome C oxidase assembly factor 3	886	-1.20649	4.47229	2.42478e-09	6.22575e-08
Gm10571		1638	14.66	7.27152	2.43933e-09	6.2552e-08
Il1rn	interleukin 1 receptor antagonist	5535	-1.93397	3.61244	2.45712e-09	6.29288e-08
Pik3c2b	phosphatidylinositol-4-phosphate 3-kinase catalytic subunit type 2 beta	9592	2.00247	6.0744	2.50558e-09	6.40894e-08
Vmp1	vacuole membrane protein 1	3862	-1.14835	5.46937	2.51165e-09	6.41638e-08
Ighg1	immunoglobulin heavy constant gamma 1 (G1m marker)	2592	-7.1475	8.96077	2.5831e-09	6.59062e-08
Gm13422	predicted gene 13422	504	10.8898	3.54155	2.61724e-09	6.66936e-08
6530402F18Rik	RIKEN cDNA 6530402F18 gene	5511	1.45535	5.39722	2.64226e-09	6.7247e-08
Gm16161		290	4.38066	0.00163005	2.65362e-09	6.74516e-08
Gm26532		690	-4.12372	2.98112	2.75688e-09	6.99891e-08
Irgq	immunity-related GTPase family, Q	6083	1.10579	4.8081	2.76325e-09	7.00632e-08
Trim7	tripartite motif-containing 7	7597	2.46878	6.0004	2.77029e-09	7.01543e-08
Fcer2a	Fc receptor, IgE, low affinity II, alpha polypeptide	3092	2.56225	7.17072	2.78975e-09	7.05592e-08
Mgl2	macrophage galactose N-acetyl-galactosamine specific lectin 2	2094	-2.76967	4.55988	2.81588e-09	7.11316e-08
Gm47819		220	-6.59859	1.93109	2.84708e-09	7.17985e-08
Gm28379		3157	3.21226	2.14096	2.84934e-09	7.17985e-08
Dut	deoxyuridine triphosphatase	2410	-1.50954	4.95482	2.92967e-09	7.37312e-08
Trex1	three prime repair exonuclease 1	1147	-1.21911	5.6776	2.95057e-09	7.41655e-08
Myh10	myosin, heavy polypeptide 10, non-muscle	10458	-2.82317	2.31921	2.95833e-09	7.42687e-08
Foxp3	forkhead box P3	4577	-1.14923	4.68786	2.99743e-09	7.51575e-08
Src	Rous sarcoma oncogene	4371	-2.07146	1.38565	3.01371e-09	7.54728e-08
Ndufa8	NADH:ubiquinone oxidoreductase subunit A8	861	-1.29622	5.43034	3.04342e-09	7.6123e-08
Gbp6	guanylate binding protein 6	5954	-1.78284	5.11808	3.05072e-09	7.62118e-08
Gm15726		509	3.72651	2.98276	3.08533e-09	7.69819e-08
Gm11748		1498	1.75004	4.08142	3.10905e-09	7.74786e-08
Gm37248		3174	-6.84111	2.98284	3.1254e-09	7.77908e-08
Ifi208	interferon activated gene 208	5258	-1.67464	4.06041	3.13857e-09	7.79397e-08
Gprc5b	G protein-coupled receptor, family C, group 5, member B	4630	1.40244	4.59529	3.13905e-09	7.79397e-08
Zbp1	Z-DNA binding protein 1	3529	-1.94756	6.80388	3.30224e-09	8.18915e-08
Siglec1	sialic acid binding Ig-like lectin 1, sialoadhesin	7143	-3.29533	5.95928	3.31286e-09	8.20547e-08
AU022793	expressed sequence AU022793	1377	-3.96842	1.781	3.36238e-09	8.31802e-08
Spen	spen family transcription repressor	14089	1.80433	6.09485	3.46712e-09	8.5667e-08
Igkv6-13	immunoglobulin kappa variable 6-13	359	3.30598	3.94903	3.49022e-09	8.61265e-08
Marcks	myristoylated alanine rich protein kinase C substrate	4048	-1.77145	5.81873	3.49419e-09	8.61265e-08
Ccr6	chemokine (C-C motif) receptor 6	2320	1.7701	4.50733	3.56042e-09	8.76527e-08
Slc30a9	solute carrier family 30 (zinc transporter), member 9	12374	-1.07801	5.85354	3.58941e-09	8.82596e-08
Gm19243	ribosomal protein S27 pseudogene	269	-3.59127	2.01948	3.63261e-09	8.9214e-08
Fblim1	filamin binding LIM protein 1	4457	-1.35981	4.65317	3.64898e-09	8.95078e-08
Tex52	testis expressed 52	1875	-3.14608	1.0345	3.6594e-09	8.96554e-08
Gm26670	predicted gene, 26670	3307	-5.9224	0.199608	3.67564e-09	8.99447e-08
Sox8	SRY (sex determining region Y)-box 8	3118	16.6338	8.38422	3.72146e-09	9.09566e-08
Gm8172	ribosomal protein S6 pseudogene	750	-5.07778	3.07044	3.73187e-09	9.11014e-08
Fuca2	fucosidase, alpha-L- 2, plasma	6161	-0.930416	5.39813	3.79058e-09	9.24237e-08
Gm8722	ATP synthase, H+ transporting, mitochondrial F1 complex, gamma polypeptide 1 pseudogene	769	-7.58913	-0.050874	3.8387e-09	9.3485e-08
Arrdc4	arrestin domain containing 4	4039	-1.43675	3.81961	3.84766e-09	9.35911e-08
Chid1	chitinase domain containing 1	10855	-1.10479	4.60778	3.85383e-09	9.36285e-08
Gm38082		6882	-7.10302	0.536555	3.8584e-09	9.36285e-08
Pmf1	polyamine-modulated factor 1	4063	-1.31977	5.04819	3.8682e-09	9.37544e-08
Slc25a23	solute carrier family 25 (mitochondrial carrier; phosphate carrier), member 23	5294	1.50267	3.68366	3.88064e-09	9.39438e-08
Gm12065		656	20.9642	10.414	3.9152e-09	9.45576e-08
Pkm	pyruvate kinase, muscle	5001	-1.56338	9.19842	3.9153e-09	9.45576e-08
Gm16568		1910	2.68578	2.43114	3.94238e-09	9.50987e-08
Mcoln2	mucolipin 2	3288	1.59795	4.76039	3.95092e-09	9.51919e-08
Misp3	MISP family member 3	1413	-6.26073	0.180735	4.06062e-09	9.77191e-08
Dhx58	DEXH (Asp-Glu-X-His) box polypeptide 58	3272	-1.19536	5.53543	4.12778e-09	9.9218e-08
Rtp4	receptor transporter protein 4	2131	-1.67226	5.56009	4.1637e-09	9.99631e-08
Ezh2	enhancer of zeste 2 polycomb repressive complex 2 subunit	6678	-1.21404	5.1148	4.295e-09	1.02897e-07
Inpp4b	inositol polyphosphate-4-phosphatase, type II	13066	1.81456	5.19927	4.29603e-09	1.02897e-07
Mid1	midline 1	6720	3.09631	3.67418	4.36972e-09	1.04539e-07
Uqcc2	ubiquinol-cytochrome c reductase complex assembly factor 2	837	-1.25213	4.18201	4.38319e-09	1.04738e-07
Phldb1	pleckstrin homology like domain, family B, member 1	7179	-1.90483	3.37466	4.42592e-09	1.05635e-07
Gm43915	predicted gene, 43915	5037	6.29042	1.26258	4.59146e-09	1.09458e-07
Cela1	chymotrypsin-like elastase family, member 1	2306	-2.92747	1.32757	4.63346e-09	1.1033e-07
Kpna2	karyopherin (importin) alpha 2	2873	-1.15219	5.17979	4.79639e-09	1.14075e-07
4921515L22Rik	RIKEN cDNA 4921515L22 gene	1537	-19.4237	10.2125	4.9401e-09	1.17356e-07
Il10	interleukin 10	1310	-4.77418	2.87848	4.9872e-09	1.18337e-07
Slc12a8	solute carrier family 12 (potassium/chloride transporters), member 8	4444	5.7117	0.687591	5.041e-09	1.19474e-07
Psma5	proteasome subunit alpha 5	1321	-1.17667	5.64839	5.11933e-09	1.21189e-07
Pole	polymerase (DNA directed), epsilon	11160	-1.41698	3.93765	5.17902e-09	1.2246e-07
4930599N23Rik	RIKEN cDNA 4930599N23 gene	880	2.24306	2.84572	5.22648e-09	1.23438e-07
Etv4	ets variant 4	3104	-7.13999	-0.00795818	5.25359e-09	1.23836e-07
Ffar3	free fatty acid receptor 3	1849	9.84798	2.54066	5.25549e-09	1.23836e-07
Tshz1	teashirt zinc finger family member 1	5848	1.40458	4.51897	5.26706e-09	1.23965e-07
Gm4353	nucleoporin 35 pseudogene	978	-7.0542	0.0195897	5.43746e-09	1.27827e-07
9930021J03Rik	RIKEN cDNA 9930021J03 gene	8134	1.47305	4.52316	5.61347e-09	1.31813e-07
Ndufs7	NADH:ubiquinone oxidoreductase core subunit S7	1718	-1.11886	5.42085	5.63807e-09	1.32213e-07
Gm15247	predicted gene 15247	403	3.13125	2.35132	5.64351e-09	1.32213e-07
Gm15441	predicted gene 15441	1676	1.73613	7.57501	5.65865e-09	1.32415e-07
Zbtb11	zinc finger and BTB domain containing 11	7440	1.14145	5.28248	5.70527e-09	1.33352e-07
Commd1	COMM domain containing 1	5936	-0.923407	4.95921	5.74523e-09	1.34132e-07
Gm22394	predicted gene, 22394	76	-2.48806	1.3207	5.75498e-09	1.34152e-07
Rgs13	regulator of G-protein signaling 13	1655	10.1209	3.39799	5.75928e-09	1.34152e-07
ENSMUSG00002076828		96	-8.2047	0.34889	5.85996e-09	1.36341e-07
Pnp	purine-nucleoside phosphorylase	3979	-1.51829	6.22361	5.86988e-09	1.36416e-07
Gm25104	predicted gene, 25104	163	16.26	8.03741	5.91296e-09	1.3726e-07
Pcdh1	protocadherin 1	8797	-4.82766	1.95092	5.99142e-09	1.38923e-07
BC106179	cDNA sequence BC106179	4145	2.21002	3.2607	6.07389e-09	1.40675e-07
Sox5	SRY (sex determining region Y)-box 5	14376	2.92568	3.17857	6.14975e-09	1.4227e-07
Ighd2-4	immunoglobulin heavy diversity 2-4	17	6.66857	1.58619	6.24738e-09	1.44364e-07
Degs2	delta(4)-desaturase, sphingolipid 2	2583	-1.49036	4.46209	6.26799e-09	1.44676e-07
Mrps14	mitochondrial ribosomal protein S14	3258	-1.10861	4.34184	6.30433e-09	1.4535e-07
Hmgb2	high mobility group box 2	3003	-1.95367	7.08641	6.4023e-09	1.47441e-07
Tcf23	transcription factor 23	4116	2.88861	1.85495	6.50489e-09	1.49635e-07
Rpsa-ps11	ribosomal protein SA, pseudogene 11	889	-6.06597	1.05255	6.52297e-09	1.49881e-07
Gm45224		414	-9.79224	1.62176	6.56001e-09	1.50562e-07
Oaf	out at first homolog	2629	-2.23137	1.50959	6.66118e-09	1.52712e-07
Ash1l	ASH1 like histone lysine methyltransferase	14838	1.56449	6.31173	6.76571e-09	1.54933e-07
Tead3	TEA domain family member 3	6714	8.35432	0.817891	6.80873e-09	1.55743e-07
Zfp280c	zinc finger protein 280C	5236	1.3588	3.87498	6.89728e-09	1.57591e-07
Gm42820		3063	2.81283	3.22899	7.09781e-09	1.61991e-07
Shprh	SNF2 histone linker PHD RING helicase	14066	1.1107	4.47281	7.14271e-09	1.62833e-07
Ccl4	chemokine (C-C motif) ligand 4	660	-3.03157	3.88842	7.45786e-09	1.69827e-07
Gm20662		1853	1.47387	4.97242	7.49235e-09	1.70361e-07
Sgo1	shugoshin 1	3810	-2.55203	2.1818	7.49804e-09	1.70361e-07
Bard1	BRCA1 associated RING domain 1	5659	-1.87493	2.64421	7.55957e-09	1.71567e-07
Cryzl2	crystallin zeta like 2	2534	-1.28216	3.81194	7.5833e-09	1.71914e-07
Cyfip2	cytoplasmic FMR1 interacting protein 2	7103	1.59176	7.66339	7.6512e-09	1.7326e-07
Utrn	utrophin	17108	1.61733	6.06219	8.02174e-09	1.81448e-07
F5	coagulation factor V	7430	2.24463	8.6702	8.06355e-09	1.82191e-07
Ptpn4	protein tyrosine phosphatase, non-receptor type 4	11321	1.52101	3.81294	8.07997e-09	1.8236e-07
B4galt1	UDP-Gal:betaGlcNAc beta 1,4- galactosyltransferase, polypeptide 1	4234	-1.41851	7.02671	8.16738e-09	1.84128e-07
Poc1a	POC1 centriolar protein A	3336	-1.90276	2.47519	8.3945e-09	1.89039e-07
Gm15964	predicted gene 15964	2745	-0.99125	4.41686	8.4154e-09	1.893e-07
2210411M09Rik	RIKEN cDNA 2210411M09 gene	643	1.85134	2.60059	8.47972e-09	1.90178e-07
Knl1	kinetochore scaffold 1	8542	-2.50783	2.73154	8.48147e-09	1.90178e-07
Pla2g2d	phospholipase A2, group IID	2243	-5.5891	1.86099	8.4825e-09	1.90178e-07
P4ha1	procollagen-proline, 2-oxoglutarate 4-dioxygenase (proline 4-hydroxylase), alpha 1 polypeptide	4114	-1.38946	5.95019	8.50194e-09	1.90404e-07
Fanci	Fanconi anemia, complementation group I	5774	-1.03819	4.59888	8.54295e-09	1.91112e-07
Olr1	oxidized low density lipoprotein (lectin-like) receptor 1	3572	-2.22063	5.20585	8.71894e-09	1.94835e-07
Mir6240	microRNA 6240	117	-8.83866	1.42476	8.75237e-09	1.95262e-07
Trafd1	TRAF type zinc finger domain containing 1	4486	-1.4472	7.18874	8.75724e-09	1.95262e-07
Cops9	COP9 signalosome subunit 9	1499	-1.22775	4.96585	8.78e-09	1.95555e-07
Ednrb	endothelin receptor type B	4266	2.31074	7.67328	9.01045e-09	2.00468e-07
Polq	polymerase (DNA directed), theta	9685	-1.9409	2.75499	9.05237e-09	2.01093e-07
Gm1943	WD repeat domain 70 pseudogene	174	-19.4836	10.2062	9.0659e-09	2.01093e-07
Dcxr	dicarbonyl L-xylulose reductase	1144	-1.43256	3.61978	9.0719e-09	2.01093e-07
Gm15428	PCNA-associated factor pseudogene	333	-12.6194	2.50239	9.08072e-09	2.01093e-07
Igsf9b	immunoglobulin superfamily, member 9B	16686	-6.59109	2.37986	9.09644e-09	2.01093e-07
Aox4	aldehyde oxidase 4	8416	17.1738	9.78448	9.09787e-09	2.01093e-07
Slc6a8	solute carrier family 6 (neurotransmitter transporter, creatine), member 8	5210	-2.82485	0.824245	9.16079e-09	2.02263e-07
Vmn2r97	vomeronasal 2, receptor 97	14819	1.85034	3.61035	9.1914e-09	2.02719e-07
Carns1	carnosine synthase 1	4525	2.13655	5.19524	9.45231e-09	2.08248e-07
Tcf20	transcription factor 20	8245	1.46897	6.23395	9.48484e-09	2.08738e-07
Gpr183	G protein-coupled receptor 183	2887	1.50208	5.60444	9.60493e-09	2.11153e-07
Gimap8	GTPase, IMAP family member 8	3700	1.62655	7.00223	9.79891e-09	2.15184e-07
Art3	ADP-ribosyltransferase 3	3932	-4.17883	0.729912	9.8933e-09	2.17023e-07
Snrpc	U1 small nuclear ribonucleoprotein C	6521	-1.17785	4.93937	9.97374e-09	2.18552e-07
Gm47826		3139	18.3958	7.86907	1.0192e-08	2.23093e-07
Prim2	DNA primase, p58 subunit	5938	-1.28798	3.73743	1.02052e-08	2.23143e-07
Rictor	RPTOR independent companion of MTOR, complex 2	16930	1.16997	5.39092	1.03322e-08	2.25678e-07
Gm5751	predicted gene 5751	444	-8.54456	2.27514	1.04732e-08	2.2851e-07
Gm34885	predicted gene, 34885	4070	19.2135	8.66372	1.05539e-08	2.30026e-07
Gm14251	predicted gene 14251	279	-7.24057	0.557819	1.0698e-08	2.32916e-07
Xrcc5	X-ray repair complementing defective repair in Chinese hamster cells 5	2549	1.35588	4.11272	1.07113e-08	2.32957e-07
Rad54l	RAD54 like (S. cerevisiae)	7706	-1.02599	4.42076	1.08055e-08	2.34754e-07
Prkcz	protein kinase C, zeta	6318	1.80339	3.28154	1.09154e-08	2.36888e-07
Arhgap27os3	Rho GTPase activating protein 27, opposite strand 3	2729	1.6789	4.35601	1.11496e-08	2.41713e-07
Mir101a	microRNA 101a	83	10.9597	3.58851	1.12818e-08	2.44319e-07
Gm40309	predicted gene, 40309	1752	12.4639	5.63148	1.13151e-08	2.44779e-07
Gm15337	predicted gene 15337	3888	2.17376	2.45788	1.13328e-08	2.44902e-07
Gm5425	predicted gene 5425	459	-3.57569	-0.95492	1.15735e-08	2.49838e-07
Aldoc	aldolase C, fructose-bisphosphate	3263	-1.77217	2.57234	1.16629e-08	2.515e-07
Slc27a5	solute carrier family 27 (fatty acid transporter), member 5	2438	-6.0599	1.57066	1.16763e-08	2.51523e-07
Gm45188		1369	8.20049	1.75461	1.1803e-08	2.53983e-07
Itpr3	inositol 1,4,5-triphosphate receptor 3	9019	1.59186	7.23374	1.21329e-08	2.60805e-07
Gm20511	predicted gene 20511	456	1.39993	4.6714	1.22336e-08	2.62694e-07
Sephs2	selenophosphate synthetase 2	2177	-1.01883	5.03637	1.23438e-08	2.64779e-07
Nipal3	NIPA-like domain containing 3	7588	1.13001	5.50946	1.24254e-08	2.66149e-07
Cxcr5	chemokine (C-X-C motif) receptor 5	3332	2.1925	7.45531	1.24463e-08	2.66149e-07
Gm49553		1951	3.38649	1.40082	1.24469e-08	2.66149e-07
Hk3	hexokinase 3	3682	-1.59693	6.02915	1.28103e-08	2.73632e-07
Cmah	cytidine monophospho-N-acetylneuraminic acid hydroxylase	10660	1.52718	7.15223	1.29437e-08	2.7619e-07
Rps26-ps1	ribosomal protein S26, pseudogene 1	449	-2.22295	2.01051	1.30015e-08	2.77134e-07
Zfp318	zinc finger protein 318	13804	1.61581	6.51417	1.31977e-08	2.81021e-07
Trip13	thyroid hormone receptor interactor 13	3472	-2.11522	2.42496	1.32734e-08	2.82338e-07
Gfm2	G elongation factor, mitochondrial 2	10685	-1.41915	6.98388	1.33475e-08	2.83616e-07
Cd200	CD200 antigen	3321	1.88786	3.75589	1.37004e-08	2.90811e-07
Ifit3b	interferon-induced protein with tetratricopeptide repeats 3B	2000	-3.01691	1.45174	1.38027e-08	2.92677e-07
Gm15886	predicted gene 15886	1425	2.81465	3.85499	1.38707e-08	2.93681e-07
Gm45894		1748	2.00629	3.96154	1.38789e-08	2.93681e-07
Nup93	nucleoporin 93	4257	-0.938106	5.15786	1.3926e-08	2.94307e-07
Mir1231	microRNA 1231	81	-18.4546	10.4981	1.39374e-08	2.94307e-07
Gvin-ps6	GTPase, very large interferon inducible, pseudogene 6	6622	4.04789	3.03759	1.41366e-08	2.98202e-07
Mapk11	mitogen-activated protein kinase 11	2887	1.8804	5.17808	1.43941e-08	3.03319e-07
Gm48734		2289	-3.22063	5.27799	1.44321e-08	3.03807e-07
Dhrs7b	dehydrogenase/reductase (SDR family) member 7B	3325	-1.23678	3.71706	1.45036e-08	3.04996e-07
Tfec	transcription factor EC	5594	-1.65659	3.01001	1.48025e-08	3.10959e-07
Gm36995		5727	-1.08046	5.1806	1.48451e-08	3.11532e-07
Kifc5b	kinesin family member C5B	3700	-2.0166	2.60269	1.49976e-08	3.14409e-07
Cacna1a	calcium channel, voltage-dependent, P/Q type, alpha 1A subunit	12310	1.96024	2.87337	1.51143e-08	3.16528e-07
ENSMUSG00000118588		1170	-1.60971	6.21808	1.51759e-08	3.17491e-07
Gm26628	predicted gene, 26628	1719	2.75765	1.74592	1.54106e-08	3.2207e-07
Pdzd2	PDZ domain containing 2	18419	2.37584	3.03057	1.54934e-08	3.23468e-07
Svbp	small vasohibin binding protein	1065	-1.42392	3.86275	1.55659e-08	3.24649e-07
Zfp786	zinc finger protein 786	5421	-6.46097	0.45359	1.59711e-08	3.32758e-07
Syne1	spectrin repeat containing, nuclear envelope 1	40491	1.92559	5.28868	1.60434e-08	3.33781e-07
Gm13919	predicted gene 13919	1954	2.91131	1.22745	1.6053e-08	3.33781e-07
Mrpl54	mitochondrial ribosomal protein L54	825	-1.11879	4.58117	1.6468e-08	3.42042e-07
Mrpl28	mitochondrial ribosomal protein L28	1380	-1.10981	4.91628	1.6484e-08	3.42042e-07
Dpf3	D4, zinc and double PHD fingers, family 3	4225	3.08839	-0.064824	1.66642e-08	3.45226e-07
Ctc1	CTS telomere maintenance complex component 1	6797	-0.975308	4.67045	1.66713e-08	3.45226e-07
1700016K19Rik	RIKEN cDNA 1700016K19 gene	921	11.9012	5.98866	1.67277e-08	3.46041e-07
Hells	helicase, lymphoid specific	7205	-1.58175	3.69832	1.70164e-08	3.51655e-07
Ap2s1	adaptor-related protein complex 2, sigma 1 subunit	1472	-1.60251	6.55587	1.70366e-08	3.51714e-07
Cenpp	centromere protein P	2564	-3.26055	0.864576	1.7111e-08	3.52893e-07
Pdcd1lg2	programmed cell death 1 ligand 2	1961	-1.54572	2.85767	1.7266e-08	3.55729e-07
Apoa2	apolipoprotein A-II	537	-6.91757	0.921708	1.75075e-08	3.6034e-07
Pou2f1	POU domain, class 2, transcription factor 1	16597	0.970651	5.25664	1.76244e-08	3.62378e-07
Tedc1	tubulin epsilon and delta complex 1	4299	-1.49731	3.47316	1.79802e-08	3.69321e-07
Gpr171	G protein-coupled receptor 171	2225	2.03036	4.92856	1.82429e-08	3.74339e-07
Ndufa2	NADH:ubiquinone oxidoreductase subunit A2	572	-1.34926	5.51807	1.8661e-08	3.82531e-07
Esco2	establishment of sister chromatid cohesion N-acetyltransferase 2	6648	-2.70537	2.19077	1.86994e-08	3.82933e-07
Sox5os1	SRY (sex determining region Y)-box 5, opposite strand 1	1585	16.4047	8.18402	1.89176e-08	3.86844e-07
Gm9888	predicted gene 9888	965	-1.06364	4.35157	1.89284e-08	3.86844e-07
Fgd5	FYVE, RhoGEF and PH domain containing 5	6292	10.6456	2.46455	1.93246e-08	3.94543e-07
Gm28038		378	-1.77668	2.20002	1.93652e-08	3.94977e-07
Sdhb	succinate dehydrogenase complex, subunit B, iron sulfur (Ip)	2239	-1.26989	6.16872	1.97303e-08	4.02019e-07
Mir6946	microRNA 6946	69	5.35002	0.33609	1.98315e-08	4.03678e-07
Camsap2	calmodulin regulated spectrin-associated protein family, member 2	9195	1.28889	4.90405	1.98583e-08	4.0382e-07
Gm43215		252	-9.87474	2.69153	2.01971e-08	4.10298e-07
9930111J21Rik1	RIKEN cDNA 9930111J21 gene 1	4895	3.18745	4.04767	2.08756e-08	4.23658e-07
Zfp729b	zinc finger protein 729b	4865	1.65714	3.57554	2.17357e-08	4.40674e-07
Gm20538		225	-1.05384	4.74202	2.17611e-08	4.40748e-07
Smc2	structural maintenance of chromosomes 2	5478	-1.48104	4.86057	2.20888e-08	4.46942e-07
Dennd11	DENN domain containing 11	7811	1.07719	4.20161	2.25032e-08	4.54872e-07
Rab6b	RAB6B, member RAS oncogene family	5031	1.41048	3.55933	2.25747e-08	4.55866e-07
Gm48682		1209	4.17744	0.986592	2.26005e-08	4.55934e-07
Ppp1r16b	protein phosphatase 1, regulatory subunit 16B	8844	1.70846	6.75174	2.26938e-08	4.57363e-07
Neurod4	neurogenic differentiation 4	3345	4.606	1.15044	2.27279e-08	4.57596e-07
Serpina3g	serine (or cysteine) peptidase inhibitor, clade A, member 3G	2105	-1.68651	6.83312	2.29175e-08	4.60956e-07
Gm42611		3407	10.4823	2.30911	2.31559e-08	4.65292e-07
Fam149b	family with sequence similarity 149, member B	9400	1.26069	5.16955	2.32769e-08	4.67262e-07
Hbb-y	hemoglobin Y, beta-like embryonic chain	633	-10.2413	2.4783	2.3436e-08	4.69991e-07
Gm31812	predicted gene, 31812	1170	4.31716	-0.232278	2.34737e-08	4.70284e-07
Usf3	upstream transcription factor family member 3	13050	1.18761	5.83075	2.35876e-08	4.7177e-07
Tuba1c	tubulin, alpha 1C	2287	-1.15655	5.63521	2.35943e-08	4.7177e-07
Gm42528		3418	-6.69691	3.28846	2.36226e-08	4.71873e-07
Siglece	sialic acid binding Ig-like lectin E	1849	-1.87703	3.51974	2.37682e-08	4.74314e-07
Hoxaas3	Hoxa cluster antisense RNA 3	2889	-6.10455	1.20499	2.39625e-08	4.77724e-07
Cox5b	cytochrome c oxidase subunit 5B	1587	-1.40537	6.39476	2.41521e-08	4.81031e-07
Fdps	farnesyl diphosphate synthetase	4208	-1.14308	4.16194	2.43197e-08	4.83896e-07
Ndufv2	NADH:ubiquinone oxidoreductase core subunit V2	2147	-1.21618	5.88087	2.43655e-08	4.84333e-07
Echs1	enoyl Coenzyme A hydratase, short chain, 1, mitochondrial	8286	-1.00132	5.3213	2.49854e-08	4.95702e-07
4933417C20Rik	RIKEN cDNA 4933417C20 gene	1874	-6.64857	-1.10647	2.49862e-08	4.95702e-07
Akt3	thymoma viral proto-oncogene 3	5124	1.10636	5.31473	2.55027e-08	5.05455e-07
Gm36992		428	3.9312	-0.10664	2.59356e-08	5.13535e-07
Dnah9	dynein, axonemal, heavy chain 9	15949	-19.6369	11.1438	2.62031e-08	5.18327e-07
Chek2	checkpoint kinase 2	3001	-1.34476	3.17767	2.67766e-08	5.29156e-07
Nampt	nicotinamide phosphoribosyltransferase	5054	-1.40804	6.43925	2.70141e-08	5.33332e-07
Gm5292	ribosomal protein L15 pseudogene	580	19.0465	10.7933	2.72002e-08	5.36485e-07
Bicral	BRD4 interacting chromatin remodeling complex associated protein like	6851	1.21555	5.59554	2.7235e-08	5.36651e-07
Gm42031	predicted gene, 42031	1885	1.90289	4.32122	2.73582e-08	5.38557e-07
1700048O20Rik	RIKEN cDNA 1700048O20 gene	2099	3.3085	2.05757	2.7417e-08	5.39192e-07
Ndufb7	NADH:ubiquinone oxidoreductase subunit B7	4522	-1.25868	5.7904	2.74675e-08	5.39562e-07
Tjp1	tight junction protein 1	7811	2.47754	2.97366	2.74889e-08	5.39562e-07
Ffar1	free fatty acid receptor 1	4175	2.03254	4.6909	2.7981e-08	5.48693e-07
Cip2a	cell proliferation regulating inhibitor of protein phosphatase 2A	5688	-2.0631	3.20459	2.8653e-08	5.61329e-07
Bcl6b	B cell CLL/lymphoma 6, member B	3719	-5.41082	1.22352	2.90335e-08	5.68235e-07
Ccdc13	coiled-coil domain containing 13	3418	-18.9201	9.64222	2.91098e-08	5.6918e-07
Oasl2	2'-5' oligoadenylate synthetase-like 2	6374	-1.69006	6.41938	2.91847e-08	5.70097e-07
Ndufab1	NADH:ubiquinone oxidoreductase subunit AB1	6883	-1.07085	4.43754	2.94865e-08	5.7544e-07
Dnajc19	DnaJ heat shock protein family (Hsp40) member C19	4027	-0.870993	4.75326	2.96399e-08	5.77878e-07
Tmem97	transmembrane protein 97	1375	-1.57962	3.27576	2.98115e-08	5.80667e-07
Tmem132a	transmembrane protein 132A	4548	-1.39097	3.92809	3.03318e-08	5.90237e-07
Rcbtb2	regulator of chromosome condensation (RCC1) and BTB (POZ) domain containing protein 2	9489	-1.08364	4.87538	3.0389e-08	5.90785e-07
Tarm1	T cell-interacting, activating receptor on myeloid cells 1	2066	-4.03533	0.721579	3.07998e-08	5.98198e-07
Sorcs2	sortilin-related VPS10 domain containing receptor 2	8802	1.57525	4.13186	3.09292e-08	6.00138e-07
Tasor2	transcription activation suppressor family member 2	12454	1.58673	5.53627	3.16962e-08	6.14434e-07
Mir6537	microRNA 6537	110	2.40036	2.06318	3.19604e-08	6.18967e-07
Gm45212		3403	4.66721	-0.513339	3.20062e-08	6.19264e-07
Zmym4	zinc finger, MYM-type 4	8139	0.976058	4.75448	3.26812e-08	6.31724e-07
Marchf9	membrane associated ring-CH-type finger 9	3037	2.15745	2.4687	3.27718e-08	6.32873e-07
Lrrk2	leucine-rich repeat kinase 2	11834	1.7247	6.88039	3.33822e-08	6.44048e-07
Pax5	paired box 5	8853	2.23046	8.08262	3.35431e-08	6.4654e-07
5830462I19Rik	RIKEN cDNA 5830462I19 gene	3383	1.79827	3.39048	3.36993e-08	6.48934e-07
Mab21l3	mab-21-like 3	3610	-6.1588	0.496955	3.38434e-08	6.51093e-07
Bptf	bromodomain PHD finger transcription factor	14081	1.55182	7.0318	3.47787e-08	6.68455e-07
Gm1043	predicted gene 1043	13507	1.33606	5.49329	3.50227e-08	6.72509e-07
Gm38316	predicted gene, 38316	469	-1.19306	4.25726	3.53256e-08	6.77684e-07
Dynll2	dynein light chain LC8-type 2	2736	-1.09398	5.67005	3.57783e-08	6.85723e-07
Dnajc28	DnaJ heat shock protein family (Hsp40) member C28	3565	2.05136	1.79641	3.60259e-08	6.89817e-07
Gm9843	predicted gene 9843	402	-1.50849	4.01104	3.62295e-08	6.93065e-07
Gde1	glycerophosphodiester phosphodiesterase 1	1692	-0.867158	4.83313	3.72282e-08	7.115e-07
Gm45709		1075	2.49016	1.51581	3.75302e-08	7.16598e-07
Gpi-ps	glucose-6-phosphate isomerase, pseudogene	1432	-1.95923	1.5407	3.83036e-08	7.30678e-07
Gm8451	predicted gene 8451	447	-3.15469	0.839146	3.87171e-08	7.37875e-07
Cenpk	centromere protein K	5231	-2.01355	1.85918	3.90694e-08	7.43892e-07
Gm49776		608	-0.963502	5.46958	3.91719e-08	7.45145e-07
Gnl3l	guanine nucleotide binding protein-like 3 (nucleolar)-like	5570	1.19534	4.86231	3.94413e-08	7.49569e-07
Cxxc5	CXXC finger 5	3008	1.94018	4.82335	3.95266e-08	7.5049e-07
Rgs1	regulator of G-protein signaling 1	6947	-3.95473	6.00941	3.98339e-08	7.55617e-07
Impa2	inositol monophosphatase 2	5367	-1.20138	3.66388	4.05131e-08	7.67117e-07
Rapgef4	Rap guanine nucleotide exchange factor (GEF) 4	6677	2.64289	3.83252	4.05155e-08	7.67117e-07
D430019H16Rik	RIKEN cDNA D430019H16 gene	5786	5.26078	5.01993	4.05572e-08	7.67191e-07
Trim24	tripartite motif-containing 24	8521	1.00392	5.18317	4.09024e-08	7.72399e-07
Col4a1	collagen, type IV, alpha 1	7464	-3.08753	0.608379	4.09085e-08	7.72399e-07
Kmt2a	lysine (K)-specific methyltransferase 2A	16670	1.72121	7.28102	4.10849e-08	7.75011e-07
Wdhd1	WD repeat and HMG-box DNA binding protein 1	7349	-1.09364	4.44798	4.1148e-08	7.75482e-07
Actr3b	ARP3 actin-related protein 3B	2425	2.69176	1.69873	4.18187e-08	7.87392e-07
Arid4b	AT rich interactive domain 4B (RBP1-like)	16965	1.2985	5.95195	4.19588e-08	7.89299e-07
Kmo	kynurenine 3-monooxygenase (kynurenine 3-hydroxylase)	4724	1.65277	5.25233	4.24563e-08	7.97919e-07
Gm5321	ribosomal protein S18 pseudogene	447	-6.67855	0.117646	4.25682e-08	7.99284e-07
Prdx4	peroxiredoxin 4	2106	-1.69668	5.18609	4.30775e-08	8.081e-07
Gzma	granzyme A	1006	-1.94982	5.44068	4.33196e-08	8.11878e-07
Bcl11a	B cell CLL/lymphoma 11A (zinc finger protein)	13175	2.12382	6.20814	4.33587e-08	8.11878e-07
Gm45799		4025	-1.02384	4.9947	4.43436e-08	8.29555e-07
Gm50013		456	-11.6558	3.06515	4.44308e-08	8.30423e-07
Zfp467	zinc finger protein 467	4255	-1.03729	4.07357	4.47234e-08	8.35124e-07
Chchd10	coiled-coil-helix-coiled-coil-helix domain containing 10	1575	-1.28275	4.21362	4.5017e-08	8.39836e-07
Slamf8	SLAM family member 8	3079	-1.54526	4.25588	4.51235e-08	8.4105e-07
Sh3pxd2a	SH3 and PX domains 2A	11593	1.42158	5.14104	4.5422e-08	8.4584e-07
Isoc2a	isochorismatase domain containing 2a	2244	-1.1058	4.36715	4.55855e-08	8.48107e-07
Dleu2	deleted in lymphocytic leukemia, 2	11334	-1.18589	3.84333	4.60106e-08	8.55234e-07
Dennd3	DENN/MADD domain containing 3	5709	1.2369	5.50111	4.61078e-08	8.56257e-07
Sned1	sushi, nidogen and EGF-like domains 1	9491	2.11253	2.17719	4.64819e-08	8.62417e-07
Aldoa	aldolase A, fructose-bisphosphate	3710	-1.42128	8.96566	4.70372e-08	8.71924e-07
Cep170	centrosomal protein 170	18049	1.44469	5.52749	4.71706e-08	8.736e-07
Tbcb	tubulin folding cofactor B	1442	-1.05361	5.02658	4.76863e-08	8.82349e-07
Kmt2e	lysine (K)-specific methyltransferase 2E	10444	1.80672	7.29254	4.78159e-08	8.83471e-07
Ndufb1	NADH:ubiquinone oxidoreductase subunit B1	1153	-1.09077	5.4982	4.78339e-08	8.83471e-07
Gm5865	predicted gene 5865	637	9.92255	2.55947	4.86254e-08	8.97275e-07
Mir697	microRNA 697	109	-5.66077	0.27827	4.90369e-08	9.03481e-07
Ppt2	palmitoyl-protein thioesterase 2	2614	-0.942237	5.01552	4.90506e-08	9.03481e-07
Glipr1	GLI pathogenesis-related 1 (glioma)	1543	-1.14438	5.44317	4.93987e-08	9.0907e-07
Atox1	antioxidant 1 copper chaperone	541	-1.11495	5.4346	4.95896e-08	9.11758e-07
Diaph3	diaphanous related formin 3	5569	-2.08264	2.90756	4.97762e-08	9.14362e-07
Gm48880		1984	-19.0286	10.5825	4.98919e-08	9.15661e-07
Gm30381	predicted gene, 30381	1119	14.8287	7.43927	5.02558e-08	9.21508e-07
Glcci1	glucocorticoid induced transcript 1	7756	1.53897	6.04256	5.09849e-08	9.32827e-07
Pln	phospholamban	2759	-10.0807	2.47883	5.10708e-08	9.32827e-07
Cdkn2c	cyclin dependent kinase inhibitor 2C	2686	-1.6191	3.77008	5.10797e-08	9.32827e-07
Mrpl12	mitochondrial ribosomal protein L12	1532	-1.13607	5.1774	5.11335e-08	9.32827e-07
mt-Tc		66	-3.81722	1.81052	5.11402e-08	9.32827e-07
Dnah11	dynein, axonemal, heavy chain 11	14458	-1.62817	2.89093	5.11484e-08	9.32827e-07
Kat6b	K(lysine) acetyltransferase 6B	16826	1.30067	4.4121	5.14106e-08	9.36769e-07
Igkv3-3	immunoglobulin kappa variable 3-3	359	9.89528	2.30657	5.15689e-08	9.38813e-07
1700047M11Rik	RIKEN cDNA 1700047M11 gene	2846	2.33705	3.59868	5.16514e-08	9.39474e-07
Gdf11	growth differentiation factor 11	4062	1.67523	3.73631	5.17537e-08	9.39955e-07
Ifi47	interferon gamma inducible protein 47	2473	-1.66359	6.72238	5.17704e-08	9.39955e-07
Gm18949	eukaryotic translation initiation factor 4A2 pseudogene	1199	14.2975	6.90852	5.23348e-08	9.49356e-07
Serpind1	serine (or cysteine) peptidase inhibitor, clade D, member 1	2191	11.6346	5.15285	5.27135e-08	9.55374e-07
Jag1	jagged 1	5827	1.76145	3.80397	5.31061e-08	9.61633e-07
Nutf2-ps1	nuclear transport factor 2, pseudogene 1	901	-8.4742	0.571876	5.33274e-08	9.6478e-07
Gm20661		2160	-1.37259	4.54558	5.42632e-08	9.80838e-07
Ccl12	chemokine (C-C motif) ligand 12	537	-6.10261	-0.0873631	5.44133e-08	9.82677e-07
Ern1	endoplasmic reticulum (ER) to nucleus signalling 1	8173	1.5384	5.88832	5.48049e-08	9.88871e-07
Gm53015		655	-1.08131	4.24454	5.54572e-08	9.99754e-07
Fam72a	family with sequence similarity 72, member A	2191	-2.3985	1.07925	5.62694e-08	1.0135e-06
Psme2	proteasome (prosome, macropain) activator subunit 2 (PA28 beta)	1764	-1.51351	7.1986	5.64927e-08	1.01662e-06
Pitpnm2	phosphatidylinositol transfer protein, membrane-associated 2	12843	1.1437	5.66994	5.8873e-08	1.05852e-06
Ttc17	tetratricopeptide repeat domain 17	8984	0.9038	5.35504	6.13215e-08	1.10157e-06
Nek2	NIMA (never in mitosis gene a)-related expressed kinase 2	4516	-1.99307	3.94528	6.13899e-08	1.10182e-06
Micos13	mitochondrial contact site and cristae organizing system subunit 13	1169	-0.967353	4.87169	6.1529e-08	1.10334e-06
Mfsd12	major facilitator superfamily domain containing 12	3971	-1.32919	5.12967	6.1964e-08	1.11017e-06
Gm50047		220	12.9031	7.55743	6.27042e-08	1.12244e-06
Ppfia4	protein tyrosine phosphatase, receptor type, f polypeptide (PTPRF), interacting protein (liprin), alpha 4	6572	-1.23685	4.38398	6.28769e-08	1.12454e-06
Bdp1	B double prime 1, subunit of RNA polymerase III transcription initiation factor IIIB	11005	1.20097	5.31676	6.41647e-08	1.14656e-06
Gm6543	predicted gene 6543	808	-6.21318	0.265202	6.43107e-08	1.14816e-06
Nlgn3	neuroligin 3	9271	-4.86613	0.468043	6.4753e-08	1.15505e-06
Kctd9	potassium channel tetramerisation domain containing 9	4746	1.12284	4.60109	6.49682e-08	1.15787e-06
Ift140	intraflagellar transport 140	8333	1.05107	5.67199	6.50345e-08	1.15804e-06
Stat1	signal transducer and activator of transcription 1	7105	-1.77515	8.60758	6.52485e-08	1.16083e-06
Ice1	interactor of little elongation complex ELL subunit 1	11190	1.36971	6.06764	6.67784e-08	1.18701e-06
Hc	hemolytic complement	6265	12.1899	1.71628	6.76087e-08	1.20072e-06
Pdzd9	PDZ domain containing 9	2180	-1.06083	4.1129	6.79178e-08	1.20516e-06
Ighv1-71	immunoglobulin heavy variable 1-71	359	-8.14635	2.67976	6.89202e-08	1.22188e-06
ENSMUSG00002075544		66	8.82893	1.61488	6.97181e-08	1.23495e-06
Pigr	polymeric immunoglobulin receptor	4025	3.64664	1.17534	7.00951e-08	1.24054e-06
C1galt1	core 1 synthase, glycoprotein-N-acetylgalactosamine 3-beta-galactosyltransferase, 1	6092	1.14667	5.72894	7.05615e-08	1.24771e-06
Gm3671	glyceraldehyde-3-phosphate dehydrogenase pseudogene	1007	-12.5957	4.7801	7.12754e-08	1.25924e-06
Tmem160	transmembrane protein 160	883	-1.2472	4.58054	7.17923e-08	1.26727e-06
C330024D21Rik	RIKEN cDNA C330024D21 gene	4070	18.7382	8.188	7.18752e-08	1.26763e-06
Inf2	inverted formin, FH2 and WH2 domain containing	4871	-1.08507	5.02211	7.24271e-08	1.27626e-06
Rad51b	RAD51 paralog B	3757	-1.89003	2.97792	7.28074e-08	1.28185e-06
Gm5883	peptidylprolyl isomerase A pseudogene 6_1344.1	495	-13.3046	2.36185	7.29217e-08	1.28275e-06
Gm27232		597	1.56445	3.55579	7.34982e-08	1.29178e-06
Atp5g3	ATP synthase, H+ transporting, mitochondrial F0 complex, subunit C3 (subunit 9)	2181	-1.32906	6.71091	7.41854e-08	1.30273e-06
Fam83d	family with sequence similarity 83, member D	3991	-2.81314	1.5554	7.46843e-08	1.31036e-06
Mfsd2b	major facilitator superfamily domain containing 2B	5148	2.85187	2.4139	7.4919e-08	1.31217e-06
Aopep	aminopeptidase O	11294	-1.08399	4.55301	7.4976e-08	1.31217e-06
Nsl1	NSL1, MIS12 kinetochore complex component	5303	-1.5573	2.62199	7.4981e-08	1.31217e-06
mt-Atp8		204	15.4605	7.2108	7.60109e-08	1.32905e-06
Eva1b	eva-1 homolog B (C. elegans)	1942	-1.7053	3.00499	7.66764e-08	1.33932e-06
Gm38091		3871	10.0139	2.21823	7.67304e-08	1.33932e-06
Chst1	carbohydrate sulfotransferase 1	2680	-2.14377	3.21968	7.70456e-08	1.34367e-06
Mir3076	microRNA 3076	60	-1.26044	4.29914	7.75612e-08	1.35151e-06
L3mbtl3	L3MBTL3 histone methyl-lysine binding protein	9713	1.13084	4.4773	7.83097e-08	1.36191e-06
Gm12912	eukaryotic translation elongation factor 1 alpha 1 pseudogene	1381	11.5831	3.37669	7.83427e-08	1.36191e-06
Gm49599		5095	4.29717	0.468297	7.83594e-08	1.36191e-06
Tnfrsf19	tumor necrosis factor receptor superfamily, member 19	4738	4.48611	0.579982	7.85143e-08	1.3631e-06
Gpr157	G protein-coupled receptor 157	4900	-1.62949	2.12913	7.85616e-08	1.3631e-06
Map3k19	mitogen-activated protein kinase kinase kinase 19	5345	1.97542	2.95455	7.89243e-08	1.36822e-06
Gm50383		382	-4.88986	1.33988	8.04357e-08	1.39324e-06
Gmeb2	glucocorticoid modulatory element binding protein 2	4988	0.880848	5.29977	8.06456e-08	1.39568e-06
Tspan3	tetraspanin 3	4274	-1.06988	4.58275	8.12464e-08	1.40489e-06
Man1a	mannosidase 1, alpha	9647	1.56245	7.77111	8.15163e-08	1.40836e-06
Ccdc34	coiled-coil domain containing 34	6558	-1.62711	2.62096	8.16086e-08	1.40875e-06
Atp11c	ATPase, class VI, type 11C	7312	1.47756	5.08186	8.21743e-08	1.41731e-06
Tlcd3b	TLC domain containing 3B	3935	-1.08944	5.70735	8.2789e-08	1.42671e-06
Rfx7	regulatory factor X, 7	15302	1.35173	5.95649	8.42269e-08	1.45026e-06
Gm48965		2398	-17.5921	9.63725	8.54731e-08	1.47047e-06
Gm9135	glyceraldehyde-3-phosphate dehydrogenase pseudogene	990	-5.95387	-2.20734	8.60977e-08	1.4797e-06
Gm44008	predicted gene, 44008	412	-6.30877	0.247726	8.61553e-08	1.4797e-06
Gm44646		645	5.03129	1.50253	8.67045e-08	1.48788e-06
Elob	elongin B	1398	-1.33981	6.12143	8.72218e-08	1.49549e-06
Gm11694	ribosomal protein L39 pseudogene	159	5.49642	-0.784057	8.73293e-08	1.49607e-06
Vezf1	vascular endothelial zinc finger 1	4601	1.10652	5.92186	8.75297e-08	1.49825e-06
Igf1	insulin-like growth factor 1	9904	-2.72659	4.31559	8.82501e-08	1.50931e-06
Ppp1r14b	protein phosphatase 1, regulatory inhibitor subunit 14B	1526	-0.998371	5.34985	8.8696e-08	1.51566e-06
4933426B08Rik	RIKEN cDNA 4933426B08 gene	1299	4.20528	-0.388178	8.87993e-08	1.51615e-06
Baz2b	bromodomain adjacent to zinc finger domain, 2B	17604	1.47008	6.40524	8.90079e-08	1.5179e-06
Gm47205		2290	2.72378	1.64731	8.9051e-08	1.5179e-06
Lctl	lactase-like	2604	-2.64832	0.77474	8.94697e-08	1.52376e-06
Mvb12b	multivesicular body subunit 12B	8741	-1.15381	4.39344	8.97877e-08	1.52789e-06
H1f1	H1.1 linker histone, cluster member	741	-11.4529	2.46735	9.00079e-08	1.53036e-06
Igkv4-51	immunoglobulin kappa chain variable 4-51	394	5.88625	1.46799	9.04003e-08	1.53575e-06
Gm12061	predicted gene 12061	479	3.28177	0.399	9.05245e-08	1.53657e-06
Ccnh	cyclin H	3105	-0.951745	4.44037	9.16086e-08	1.55298e-06
Mef2c	myocyte enhancer factor 2C	15715	1.55757	6.81131	9.1644e-08	1.55298e-06
Gm15408	predicted gene 15408	1379	3.06381	2.07198	9.27017e-08	1.5696e-06
Ttn	titin	117334	-2.91775	1.26818	9.30354e-08	1.57394e-06
Spag6	sperm associated antigen 6	3392	-9.26129	2.29878	9.35283e-08	1.58096e-06
Zfp748	zinc finger protein 748	5662	1.58879	2.99203	9.51524e-08	1.60708e-06
Acpp	acid phosphatase, prostate	7330	1.52068	3.94121	9.95402e-08	1.67979e-06
Zfp534	zinc finger protein 534	2885	15.8401	7.61847	1.0066e-07	1.69728e-06
Mybl2	myeloblastosis oncogene-like 2	4632	-2.04964	3.16785	1.0093e-07	1.70042e-06
Smarca2	SWI/SNF related, matrix associated, actin dependent regulator of chromatin, subfamily a, member 2	14269	1.29474	6.2907	1.01067e-07	1.70133e-06
Shisa8	shisa family member 8	2776	-2.68503	1.21193	1.01641e-07	1.70957e-06
Herc6	hect domain and RLD 6	9292	-1.04082	4.99183	1.01917e-07	1.71279e-06
Rab20	RAB20, member RAS oncogene family	1392	-1.69806	3.94085	1.03035e-07	1.73015e-06
Gm9806	predicted gene 9806	552	3.81771	0.0707469	1.03183e-07	1.7312e-06
Gm50256		342	4.05464	-0.379954	1.04512e-07	1.75205e-06
Zscan25	zinc finger and SCAN domain containing 25	1928	1.12139	3.89746	1.05013e-07	1.759e-06
Aoc2	amine oxidase, copper containing 2 (retina-specific)	2543	1.67769	3.06373	1.05124e-07	1.75941e-06
Gm44624		2278	3.03319	1.0204	1.05597e-07	1.76588e-06
Gm38372		4028	4.16953	0.34092	1.08891e-07	1.81947e-06
Gm5150	predicted gene 5150	1213	-2.34866	2.03971	1.1003e-07	1.837e-06
Psmb10	proteasome (prosome, macropain) subunit, beta type 10	1705	-1.4173	6.92114	1.10513e-07	1.84355e-06
Gm6443	ribosomal protein S2 pseudogene	874	-17.9097	9.46403	1.10731e-07	1.84567e-06
Mapk12	mitogen-activated protein kinase 12	3805	2.21485	3.32088	1.11034e-07	1.8492e-06
Cp	ceruloplasmin	9566	-1.63189	6.02669	1.12418e-07	1.87073e-06
Mrpl14	mitochondrial ribosomal protein L14	949	-1.34193	3.54605	1.12937e-07	1.87782e-06
Tdrp	testis development related protein	4695	3.06728	3.27986	1.13918e-07	1.89259e-06
Zfp764	zinc finger protein 764	2508	1.4851	2.95729	1.15281e-07	1.91366e-06
Lmnb1	lamin B1	2962	-1.40222	6.34964	1.15532e-07	1.91627e-06
Gm20234	predicted gene, 20234	717	2.67743	1.18907	1.16887e-07	1.93716e-06
Gm49342		750	-1.00931	5.24791	1.1718e-07	1.94044e-06
Gm36948		3247	-5.52985	-0.0166234	1.17725e-07	1.94788e-06
Gm15342	predicted gene 15342	2100	3.6102	0.591705	1.18334e-07	1.95636e-06
Dnmbp	dynamin binding protein	8264	1.1272	3.89015	1.19509e-07	1.97417e-06
Mmp28	matrix metallopeptidase 28 (epilysin)	3874	2.04419	2.43005	1.19949e-07	1.97984e-06
Prr15	proline rich 15	3157	-2.81035	0.529376	1.21976e-07	2.01167e-06
Smarcd3	SWI/SNF related, matrix associated, actin dependent regulator of chromatin, subfamily d, member 3	5120	-1.02735	5.11069	1.22438e-07	2.01764e-06
Gbp11	guanylate binding protein 11	2692	-2.19071	1.87788	1.23786e-07	2.03821e-06
Dkk3	dickkopf WNT signaling pathway inhibitor 3	3359	-3.21364	0.0618714	1.24193e-07	2.04325e-06
Kctd14	potassium channel tetramerisation domain containing 14	2568	2.27953	2.52705	1.24788e-07	2.05139e-06
Gm48735		1310	9.39978	2.06876	1.25302e-07	2.05816e-06
Zfp236	zinc finger protein 236	10476	1.08202	5.60656	1.2575e-07	2.06387e-06
Cdca7	cell division cycle associated 7	3202	-1.48826	4.22635	1.26305e-07	2.0713e-06
Senp7	SUMO1/sentrin specific peptidase 7	13966	1.11889	4.93229	1.26435e-07	2.07175e-06
1700087I21Rik	RIKEN cDNA 1700087I21 gene	4145	5.68638	1.10246	1.27106e-07	2.08109e-06
Adrb1	adrenergic receptor, beta 1	3382	-2.16279	0.982555	1.28777e-07	2.10675e-06
Gm2546	glyceraldehyde-3-phosphate dehydrogenase pseudogene	991	-2.89611	-0.681718	1.2905e-07	2.10951e-06
Paqr4	progestin and adipoQ receptor family member IV	2644	-1.26137	3.84494	1.29186e-07	2.11003e-06
Ing5	inhibitor of growth family, member 5	4729	0.959357	5.13968	1.29489e-07	2.11329e-06
1700126G02Rik	RIKEN cDNA 1700126G02 gene	725	1.77187	3.42327	1.31189e-07	2.13932e-06
Adgre4	adhesion G protein-coupled receptor E4	3491	1.6741	5.55823	1.3273e-07	2.16272e-06
Hhat	hedgehog acyltransferase	9150	-2.09219	1.24083	1.33546e-07	2.17427e-06
Arhgdig	Rho GDP dissociation inhibitor (GDI) gamma	1566	-3.51449	-0.375105	1.34021e-07	2.18026e-06
Gm44214		606	-14.1031	3.94353	1.34787e-07	2.19096e-06
Mir7649	microRNA 7649	56	1.76992	2.90963	1.357e-07	2.2029e-06
Chaf1b	chromatin assembly factor 1, subunit B (p60)	4681	-1.35128	3.62862	1.35738e-07	2.2029e-06
Ccser2	coiled-coil serine rich 2	8715	1.01769	5.22543	1.35862e-07	2.20315e-06
Rps18-ps3	ribosomal protein S18, pseudogene 3	456	-3.19926	0.977968	1.3617e-07	2.20639e-06
Scai	suppressor of cancer cell invasion	12341	1.66947	3.58992	1.37252e-07	2.22215e-06
Zfp747	zinc finger protein 747	2824	1.58424	2.92642	1.40014e-07	2.26505e-06
Mcm3	minichromosome maintenance complex component 3	3752	-1.32146	6.19536	1.40125e-07	2.26505e-06
Rab11fip1	RAB11 family interacting protein 1 (class I)	10800	1.39666	4.90157	1.40427e-07	2.26745e-06
Gm15738	predicted gene 15738	1841	4.82308	-0.621794	1.40496e-07	2.26745e-06
Nhp2	NHP2 ribonucleoprotein	1146	-1.13105	5.06935	1.43552e-07	2.31493e-06
Dock9	dedicator of cytokinesis 9	13398	1.27275	4.16132	1.43722e-07	2.31499e-06
Sars2	seryl-aminoacyl-tRNA synthetase 2	3313	-1.0191	3.9278	1.43784e-07	2.31499e-06
Gm45510		638	9.12183	1.82871	1.45274e-07	2.33714e-06
Gm53065	predicted gene 53065	701	-10.5904	3.02115	1.47113e-07	2.36485e-06
Vps13b	vacuolar protein sorting 13B	21273	1.47022	5.97294	1.47551e-07	2.36836e-06
Sacs	sacsin	20414	1.5179	4.2361	1.47564e-07	2.36836e-06
Gm44649		840	2.67047	4.28513	1.52436e-07	2.44463e-06
ENSMUSG00002076491		69	2.66122	0.736928	1.5393e-07	2.46664e-06
Gm16587		863	1.64215	4.97952	1.54206e-07	2.46912e-06
Dtnbp1	dystrobrevin binding protein 1	3728	-1.06608	4.86471	1.58012e-07	2.528e-06
Dpysl5	dihydropyrimidinase-like 5	7376	-9.29585	1.7386	1.58132e-07	2.528e-06
Smox	spermine oxidase	3894	-1.18516	4.19234	1.59048e-07	2.54065e-06
Cdca7l	cell division cycle associated 7 like	3258	-1.06568	4.46125	1.5938e-07	2.54396e-06
Mir6947	microRNA 6947	65	5.5462	-0.655172	1.59965e-07	2.55129e-06
Mmp2	matrix metallopeptidase 2	3371	-2.66141	0.571607	1.6031e-07	2.55479e-06
Atp6v1d	ATPase, H+ transporting, lysosomal V1 subunit D	4602	-0.973144	5.75827	1.61324e-07	2.56893e-06
Milr1	mast cell immunoglobulin like receptor 1	2474	-1.18103	4.1092	1.62339e-07	2.58307e-06
Plcb1	phospholipase C, beta 1	11115	1.72981	3.61527	1.62613e-07	2.58541e-06
Gm41396	predicted gene, 41396	1525	-1.25943	3.50229	1.63684e-07	2.6004e-06
Saxo2	stabilizer of axonemal microtubules 2	4784	9.54164	2.72688	1.65013e-07	2.61948e-06
Sgms1	sphingomyelin synthase 1	10546	1.30849	5.96717	1.65272e-07	2.62153e-06
Gm45205		3330	-1.26216	5.90521	1.67076e-07	2.64704e-06
Tet1	tet methylcytosine dioxygenase 1	15457	3.25911	1.13983	1.6714e-07	2.64704e-06
Gm36955		1661	19.2202	8.67064	1.70565e-07	2.69917e-06
Akr1b8	aldo-keto reductase family 1, member B8	1499	-3.09093	2.73553	1.71332e-07	2.70921e-06
Cyp39a1	cytochrome P450, family 39, subfamily a, polypeptide 1	3053	2.472	2.26674	1.7293e-07	2.73235e-06
Mcm4	minichromosome maintenance complex component 4	3589	-1.17293	5.99563	1.74235e-07	2.75083e-06
Zscan20	zinc finger and SCAN domains 20	8375	1.37963	3.472	1.74975e-07	2.76037e-06
Flnb	filamin, beta	9198	1.80213	8.77427	1.75143e-07	2.76087e-06
Stmn4	stathmin-like 4	1916	14.9516	7.56204	1.75489e-07	2.76419e-06
Myadml2	myeloid-associated differentiation marker-like 2	2128	-4.69704	0.550562	1.77365e-07	2.79158e-06
Arhgap21	Rho GTPase activating protein 21	9271	1.22382	4.43274	1.78443e-07	2.80638e-06
Fosb	FBJ osteosarcoma oncogene B	6243	-4.3606	8.36913	1.80271e-07	2.83293e-06
Map7	microtubule-associated protein 7	7935	1.64024	3.33845	1.82433e-07	2.86468e-06
Cacna1i	calcium channel, voltage-dependent, alpha 1I subunit	9862	2.04811	6.14821	1.82874e-07	2.8694e-06
Chrnb1	cholinergic receptor, nicotinic, beta polypeptide 1 (muscle)	2531	1.98521	3.03908	1.86555e-07	2.9249e-06
Gk5	glycerol kinase 5 (putative)	8493	1.85522	1.77767	1.8878e-07	2.9575e-06
Cit	citron	16417	-1.96523	3.36989	1.90024e-07	2.97471e-06
Rsad2	radical S-adenosyl methionine domain containing 2	4335	-2.19941	3.94371	1.90559e-07	2.98079e-06
Gm24091	predicted gene, 24091	83	8.33753	1.24108	1.91735e-07	2.99688e-06
Map3k9	mitogen-activated protein kinase kinase kinase 9	5902	1.59396	3.18885	1.93015e-07	3.01455e-06
Cald1	caldesmon 1	12041	1.82271	5.40513	1.93164e-07	3.01455e-06
Timeless	timeless circadian clock 1	6115	-1.26388	4.36522	1.93311e-07	3.01455e-06
Mms22l	MMS22-like, DNA repair protein	6382	-1.34361	3.5487	1.94415e-07	3.02945e-06
Jchain	immunoglobulin joining chain	2517	-4.59239	9.35843	1.95127e-07	3.03822e-06
Mir1198	microRNA 1198	121	13.2063	6.73627	1.96896e-07	3.06341e-06
Ndufb8	NADH:ubiquinone oxidoreductase subunit B8	3146	-1.20916	5.96531	1.97112e-07	3.06444e-06
Angptl1	angiopoietin-like 1	2841	-6.56342	1.27057	1.99669e-07	3.10127e-06
Niban1	niban apoptosis regulator 1	7380	1.22986	5.37625	1.99787e-07	3.10127e-06
4930537H20Rik	RIKEN cDNA 4930537H20 gene	1683	2.90292	0.586659	2.00244e-07	3.10599e-06
Galnt11	polypeptide N-acetylgalactosaminyltransferase 11	6853	0.948884	5.04547	2.00499e-07	3.10758e-06
Lmtk2	lemur tyrosine kinase 2	8114	1.08304	5.59271	2.01163e-07	3.1155e-06
Tgfb2	transforming growth factor, beta 2	5791	2.02494	7.07783	2.02783e-07	3.1382e-06
Rab3b	RAB3B, member RAS oncogene family	3524	5.9437	2.33671	2.03442e-07	3.146e-06
Sgsh	N-sulfoglucosamine sulfohydrolase (sulfamidase)	4414	0.98164	5.04011	2.05246e-07	3.17149e-06
Ceacam1	carcinoembryonic antigen-related cell adhesion molecule 1	5806	1.71439	6.13412	2.07496e-07	3.20382e-06
Bank1	B cell scaffold protein with ankyrin repeats 1	7486	1.70786	7.49906	2.08095e-07	3.21063e-06
Aff4	AF4/FMR2 family, member 4	13450	1.46774	6.5917	2.09356e-07	3.22764e-06
Gm19327	predicted gene, 19327	3271	-8.3364	0.281952	2.10715e-07	3.24613e-06
Gm15336		1571	3.00673	0.888239	2.11965e-07	3.26152e-06
Tpgs1	tubulin polyglutamylase complex subunit 1	1402	-0.934358	4.11883	2.12035e-07	3.26152e-06
Gsn	gelsolin	3157	-1.14743	6.01727	2.13255e-07	3.27658e-06
Gm48303		1894	2.92917	0.35258	2.13336e-07	3.27658e-06
Asb1	ankyrin repeat and SOCS box-containing 1	6432	1.10689	4.01216	2.14958e-07	3.299e-06
Hook1	hook microtubule tethering protein 1	8318	1.50869	3.63703	2.16243e-07	3.31428e-06
Izumo1r	IZUMO1 receptor, JUNO	2320	-1.71128	4.47923	2.1628e-07	3.31428e-06
Gm43302		4310	-1.58572	4.60277	2.17436e-07	3.32949e-06
Abracl	ABRA C-terminal like	1056	-0.933324	5.29308	2.17732e-07	3.33152e-06
Slc12a6	solute carrier family 12, member 6	10165	1.51907	7.44536	2.19203e-07	3.35009e-06
Kif5c	kinesin family member 5C	7142	-2.34716	1.55697	2.19276e-07	3.35009e-06
Gm7667	ribosomal protein L13 pseudogene	625	-15.2174	6.75488	2.20486e-07	3.36606e-06
Sidt1	SID1 transmembrane family, member 1	5623	1.35831	5.41108	2.20768e-07	3.36784e-06
Tomm6	translocase of outer mitochondrial membrane 6	1131	-1.19983	5.89209	2.22636e-07	3.39378e-06
Gm28047	predicted gene, 28047	1611	1.63779	3.46354	2.22944e-07	3.39593e-06
Adam19	a disintegrin and metallopeptidase domain 19 (meltrin beta)	7115	1.57646	6.51722	2.24078e-07	3.41065e-06
ENSMUSG00002075188		57	-3.9186	0.163507	2.2619e-07	3.44022e-06
Usp11	ubiquitin specific peptidase 11	4732	1.21487	5.06013	2.28152e-07	3.46746e-06
Gm30934	predicted gene, 30934	815	-1.4762	3.26066	2.29712e-07	3.48857e-06
D130020L05Rik	RIKEN cDNA D130020L05 gene	3608	1.65754	4.00624	2.30456e-07	3.49492e-06
Gm42882		506	-3.98666	3.60598	2.30636e-07	3.49492e-06
Csrp1	cysteine and glycine-rich protein 1	1956	-1.06911	5.75172	2.30646e-07	3.49492e-06
Chst15	carbohydrate sulfotransferase 15	6754	1.07267	5.32693	2.31355e-07	3.50305e-06
Glrx5	glutaredoxin 5	3682	-1.0544	4.77367	2.31838e-07	3.50776e-06
4930524O07Rik	RIKEN cDNA 4930524O07 gene	2360	-1.43746	4.58323	2.32466e-07	3.51465e-06
Haus8	4HAUS augmin-like complex, subunit 8	5278	-1.01506	4.78021	2.33302e-07	3.52466e-06
H2bc15	H2B clustered histone 15	381	8.65321	0.613587	2.34002e-07	3.53261e-06
Amdhd2	amidohydrolase domain containing 2	3659	-1.08973	4.32647	2.34276e-07	3.53412e-06
St8sia4	ST8 alpha-N-acetyl-neuraminide alpha-2,8-sialyltransferase 4	20091	1.09987	5.38049	2.34586e-07	3.53617e-06
Plscr4	phospholipid scramblase 4	3590	1.58475	3.11811	2.35001e-07	3.53981e-06
Tspo	translocator protein	1051	-1.45005	6.87623	2.35239e-07	3.54077e-06
Magohb	mago homolog B, exon junction complex core component	1720	-1.79689	2.65728	2.37596e-07	3.5736e-06
Cngb1	cyclic nucleotide gated channel beta 1	9355	10.5593	2.48172	2.42012e-07	3.63734e-06
Gm48161		1835	-5.05793	2.55612	2.43623e-07	3.65885e-06
Gm12098	RNA binding motif protein pseudogene	508	-20.3674	9.23193	2.4583e-07	3.68927e-06
S1pr2	sphingosine-1-phosphate receptor 2	7971	-1.40765	3.75209	2.46024e-07	3.68945e-06
Anks1b	ankyrin repeat and sterile alpha motif domain containing 1B	14501	6.37405	2.04044	2.47601e-07	3.71037e-06
Gm4939	vacuolar protein sorting 4b pseudogene	1325	15.0173	8.149	2.48409e-07	3.71812e-06
Pdpr	pyruvate dehydrogenase phosphatase regulatory subunit	5028	2.06881	3.939	2.48484e-07	3.71812e-06
Gcnt1	glucosaminyl (N-acetyl) transferase 1, core 2	5760	-1.08463	4.09119	2.49828e-07	3.73548e-06
Pcna	proliferating cell nuclear antigen	2400	-1.22201	6.78863	2.50592e-07	3.74415e-06
9530046B11Rik	RIKEN cDNA 9530046B11 gene	1157	-9.19789	2.70572	2.51985e-07	3.7622e-06
Gm37666		866	-11.1361	3.79619	2.56168e-07	3.82184e-06
Mir761	microRNA 761	76	3.00952	0.285763	2.57199e-07	3.83441e-06
Gm12161	tRNA-yW synthesizing tRNA-yW synthesizing pseudogene	361	12.9706	5.58301	2.59506e-07	3.86597e-06
4930592A05Rik	RIKEN cDNA 4930592A05 gene	1006	-1.32046	3.52681	2.59783e-07	3.86722e-06
Gm8098	predicted gene 8098	1499	8.87226	1.9565	2.5997e-07	3.86722e-06
Mrpl42	mitochondrial ribosomal protein L42	3682	-0.922797	4.99323	2.60446e-07	3.87147e-06
A830035O19Rik	RIKEN cDNA A830035O19 gene	1898	2.051	3.46053	2.60822e-07	3.87422e-06
Bhlhe41	basic helix-loop-helix family, member e41	6720	-1.65157	5.11419	2.61757e-07	3.88528e-06
Gm9873	predicted gene 9873	1361	-10.0534	4.29268	2.64934e-07	3.92956e-06
Plekhg2	pleckstrin homology domain containing, family G (with RhoGef domain) member 2	6797	1.20803	5.98385	2.65549e-07	3.93581e-06
Slc41a1	solute carrier family 41, member 1	4912	1.22154	4.93787	2.66464e-07	3.9465e-06
Gm29585		1447	1.23624	5.50588	2.6721e-07	3.95467e-06
Ndufs3	NADH:ubiquinone oxidoreductase core subunit S3	2178	-0.866208	5.42736	2.76551e-07	4.08994e-06
Gm41442	predicted gene, 41442	4634	1.90013	1.68186	2.78067e-07	4.10938e-06
Gm42839		525	3.12788	0.805535	2.78458e-07	4.11216e-06
Herc3	hect domain and RLD 3	9127	1.14394	5.33413	2.79739e-07	4.12808e-06
Mrps12	mitochondrial ribosomal protein S12	1040	-1.14367	4.01112	2.81974e-07	4.15642e-06
Abca9	ATP-binding cassette, sub-family A (ABC1), member 9	8048	1.94446	6.0862	2.82068e-07	4.15642e-06
ENSMUSG00002076008		145	2.53487	1.83336	2.82776e-07	4.16383e-06
Mir935	microRNA 935	91	-5.4207	-0.752318	2.83099e-07	4.16558e-06
Epb41l3	erythrocyte membrane protein band 4.1 like 3	13031	-2.4643	1.83801	2.8637e-07	4.21066e-06
Gm16042	F-box protein 5	1247	1.29057	4.75755	2.86971e-07	4.21644e-06
Cd68	CD68 antigen	1257	-1.32497	7.64356	2.91908e-07	4.28589e-06
9930111J21Rik2	RIKEN cDNA 9930111J21 gene 2	7017	2.31115	5.41332	2.92432e-07	4.29048e-06
Fkbp2	FK506 binding protein 2	1640	-1.10022	5.21089	2.9308e-07	4.29689e-06
Itpr3os	inositol 1,4,5-triphosphate receptor 3, opposite strand	794	3.10779	2.00109	2.94454e-07	4.31393e-06
Otulinl	OTU deubiquitinase with linear linkage specificity like	3241	-0.942901	5.67591	2.9558e-07	4.3273e-06
Gm15832		1832	-1.2104	3.63179	2.98771e-07	4.37087e-06
Ganc	glucosidase, alpha; neutral C	9096	0.970071	5.17582	3.00003e-07	4.38573e-06
S1pr1	sphingosine-1-phosphate receptor 1	3046	1.60936	7.17825	3.01377e-07	4.40266e-06
Hmbs	hydroxymethylbilane synthase	3909	-1.11068	4.69398	3.03822e-07	4.43519e-06
Gm4833	ribosomal protein S4, X-linked pseudogene	790	-2.591	0.12916	3.09135e-07	4.50951e-06
Gm6029	predicted gene 6029	371	7.21062	0.690494	3.12564e-07	4.55626e-06
Cryba4	crystallin, beta A4	838	-2.68398	0.911536	3.13646e-07	4.56876e-06
Gm7464	charged multivesicular body protein 3 pseudogene	667	17.1875	9.79758	3.14175e-07	4.57319e-06
Helz2	helicase with zinc finger 2, transcriptional coactivator	11529	1.47293	8.04085	3.14647e-07	4.57679e-06
Plxnc1	plexin C1	8349	1.23271	6.00314	3.15391e-07	4.58315e-06
Gm11223	stathmin 1 pseudogene	450	-4.01469	-0.616951	3.15535e-07	4.58315e-06
Gm21981		2721	-1.19348	5.89714	3.17863e-07	4.61265e-06
Rpl10-ps3	ribosomal protein L10, pseudogene 3	768	-3.71321	0.373135	3.1802e-07	4.61265e-06
Srd5a1	steroid 5 alpha-reductase 1	2909	-2.59996	0.000162963	3.23918e-07	4.69485e-06
AW011738	expressed sequence AW011738	5095	-3.11543	3.32321	3.24548e-07	4.70063e-06
Fyco1	FYVE and coiled-coil domain containing 1	8862	1.16611	5.12155	3.25843e-07	4.71602e-06
Scaper	S phase cyclin A-associated protein in the ER	5428	1.08874	4.16905	3.26229e-07	4.71825e-06
Card10	caspase recruitment domain family, member 10	4952	1.49958	3.19644	3.26645e-07	4.72091e-06
Prom2	prominin 2	5187	12.0787	2.224	3.29385e-07	4.75713e-06
Gpr17	G protein-coupled receptor 17	5195	4.66173	-0.881891	3.37227e-07	4.86693e-06
Scart1	scavenger receptor family member expressed on T cells 1	3851	3.27909	2.14687	3.4461e-07	4.96996e-06
Gm8738	CDGSH iron-sulfur domain-containing protein 1 pseudogene	329	-3.83601	0.516772	3.45452e-07	4.97857e-06
Ets1	E26 avian leukemia oncogene 1, 5' domain	8476	1.72759	9.11074	3.47913e-07	5.00713e-06
Kcnj1	potassium inwardly-rectifying channel, subfamily J, member 1	3333	4.06761	-0.339879	3.47926e-07	5.00713e-06
Ube2t	ubiquitin-conjugating enzyme E2T	4836	-1.95265	2.3469	3.52491e-07	5.06924e-06
Klhl11	kelch-like 11	2393	2.48702	2.25222	3.5775e-07	5.14123e-06
Procr	protein C receptor, endothelial	2031	-3.14181	0.632929	3.61055e-07	5.18507e-06
Parp12	poly (ADP-ribose) polymerase family, member 12	3995	-1.21813	5.01233	3.62742e-07	5.20561e-06
Itprip	inositol 1,4,5-triphosphate receptor interacting protein	3950	1.24274	6.03472	3.63662e-07	5.21514e-06
Apol9b	apolipoprotein L 9b	1821	-2.94303	0.149573	3.64637e-07	5.22543e-06
Ankrd33b	ankyrin repeat domain 33B	8761	0.954532	5.35317	3.65653e-07	5.23631e-06
Ranbp1	RAN binding protein 1	1666	-1.15272	6.09175	3.6805e-07	5.26651e-06
Cavin4	caveolae associated 4	2054	-6.90807	1.13899	3.6828e-07	5.26651e-06
Ralgapa2	Ral GTPase activating protein, alpha subunit 2 (catalytic)	18811	1.0616	4.6073	3.69986e-07	5.28718e-06
Ndufaf8	NADH:ubiquinone oxidoreductase complex assembly factor 8	834	-1.43493	3.37277	3.71762e-07	5.30884e-06
Mydgf	myeloid derived growth factor	2222	-0.995771	5.2057	3.74622e-07	5.34592e-06
Ftx	Ftx transcript, Xist regulator (non-protein coding)	10205	1.26179	3.94659	3.80552e-07	5.42673e-06
Cd55os	CD55 molecule, opposite strand sequence	2438	1.82058	3.50913	3.82748e-07	5.45423e-06
ENSMUSG00002075935		121	-10.7272	2.59009	3.85591e-07	5.49089e-06
Sirpb1c	signal-regulatory protein beta 1C	3682	-1.87472	3.05259	3.93367e-07	5.59771e-06
Simc1	SUMO-interacting motifs containing 1	5675	1.3642	3.65658	4.01553e-07	5.7102e-06
Ahctf1	AT hook containing transcription factor 1	15116	1.20178	6.45997	4.02391e-07	5.71722e-06
Polr1a	polymerase (RNA) I polypeptide A	11871	0.956206	5.82478	4.02609e-07	5.71722e-06
Gm7860	ribosomal protein S2 pseudogene	879	-4.59998	2.48476	4.05228e-07	5.7504e-06
Eif4ebp1	eukaryotic translation initiation factor 4E binding protein 1	2196	-0.949401	4.91466	4.06484e-07	5.7642e-06
Naglu	alpha-N-acetylglucosaminidase (Sanfilippo disease IIIB)	2658	-0.970315	5.72809	4.07184e-07	5.7701e-06
Gm38575	predicted gene, 38575	4302	17.9566	10.5667	4.1339e-07	5.85396e-06
Klra2	killer cell lectin-like receptor, subfamily A, member 2	1898	-1.16029	5.71833	4.15727e-07	5.88296e-06
Mageb3	MAGE family member B3	2341	10.98	2.773	4.16507e-07	5.88989e-06
Fryl	FRY like transcription coactivator	15192	1.31308	6.72663	4.19718e-07	5.93118e-06
Mastl	microtubule associated serine/threonine kinase-like	5777	-2.47537	1.31358	4.20376e-07	5.93635e-06
Akap17b	A kinase (PRKA) anchor protein 17B	6003	1.93105	2.97432	4.21082e-07	5.94219e-06
Rnf125	ring finger protein 125	1677	2.46775	2.81805	4.23641e-07	5.96828e-06
Prps2	phosphoribosyl pyrophosphate synthetase 2	3873	1.0239	5.4359	4.23774e-07	5.96828e-06
Cox5a	cytochrome c oxidase subunit 5A	2101	-1.38196	6.44851	4.23811e-07	5.96828e-06
Fam221b	family with sequence similarity 221, member B	4413	-1.9651	1.56331	4.28578e-07	6.03123e-06
Gm7481	glyceraldehyde-3-phosphate dehydrogenase pseudogene	995	-8.26911	1.5267	4.347e-07	6.11316e-06
Ighv3-2	immunoglobulin heavy variable 3-2	349	16.791	9.40205	4.40294e-07	6.1836e-06
Tspan4	tetraspanin 4	2601	-1.61656	4.19672	4.40318e-07	6.1836e-06
Mroh7	maestro heat-like repeat family member 7	4800	5.22474	0.386879	4.41345e-07	6.19376e-06
Gm39147	predicted gene, 39147	882	11.4329	3.21733	4.43922e-07	6.22562e-06
Mthfd2	methylenetetrahydrofolate dehydrogenase (NAD+ dependent), methenyltetrahydrofolate cyclohydrolase	3487	-0.969206	4.49325	4.44768e-07	6.23319e-06
Rnf6	ring finger protein (C3H2C3 type) 6	4022	1.03832	5.51778	4.45196e-07	6.23489e-06
Gjb2	gap junction protein, beta 2	2406	15.8838	5.37702	4.46513e-07	6.24903e-06
Ccdc152	coiled-coil domain containing 152	1358	-1.4953	6.06345	4.47524e-07	6.25887e-06
Parpbp	PARP1 binding protein	3594	-2.28856	1.66237	4.49512e-07	6.28235e-06
Tnrc6c	trinucleotide repeat containing 6C	12843	1.17943	6.15733	4.55004e-07	6.35474e-06
Rpl31-ps16	ribosomal protein L31, pseudogene 16	376	8.66408	1.35943	4.55894e-07	6.3628e-06
Nt5dc1	5'-nucleotidase domain containing 1	3505	1.01792	4.18534	4.56479e-07	6.3666e-06
Serpina3f	serine (or cysteine) peptidase inhibitor, clade A, member 3F	2290	-1.82131	4.52368	4.59753e-07	6.40787e-06
Kdm7a	lysine (K)-specific demethylase 7A	10057	1.30019	6.43127	4.65558e-07	6.48433e-06
Gm32460	predicted gene, 32460	232	9.21946	2.41701	4.6987e-07	6.53991e-06
Zfp609	zinc finger protein 609	8268	1.20348	4.46878	4.78024e-07	6.64885e-06
Urb2	URB2 ribosome biogenesis 2 homolog (S. cerevisiae)	6153	1.13581	4.14399	4.82165e-07	6.70186e-06
Tmem219	transmembrane protein 219	2292	-0.935291	4.90252	4.8743e-07	6.77042e-06
Tmem221	transmembrane protein 221	1604	-1.768	2.22097	4.8832e-07	6.77815e-06
Ighv1-31	immunoglobulin heavy variable 1-31	351	-6.747	1.94289	4.92231e-07	6.8276e-06
Grk5	G protein-coupled receptor kinase 5	7055	1.2554	5.95602	4.92554e-07	6.8276e-06
Pola1	polymerase (DNA directed), alpha 1	8813	-1.21324	3.96495	5.0217e-07	6.95614e-06
Hint2	histidine triad nucleotide binding protein 2	1540	-1.25106	3.50873	5.05704e-07	7.00034e-06
Gm44135		368	-4.56418	1.25262	5.08598e-07	7.0356e-06
Gm7854	predicted gene 7854	1433	-3.47583	-0.432167	5.11329e-07	7.06858e-06
4930523C07Rik	RIKEN cDNA 4930523C07 gene	10195	1.40595	6.54826	5.16629e-07	7.13699e-06
S1pr5	sphingosine-1-phosphate receptor 5	2500	1.25707	4.57795	5.19447e-07	7.17105e-06
Cetn4	centrin 4	4032	-2.6905	-0.314579	5.2214e-07	7.20333e-06
Trps1	transcriptional repressor GATA binding 1	13380	1.14312	4.34726	5.22866e-07	7.20846e-06
Tmem102	transmembrane protein 102	1933	-5.00244	1.29361	5.24114e-07	7.22078e-06
Gm43625		1539	-7.03605	2.80559	5.27071e-07	7.25659e-06
Gng5	guanine nucleotide binding protein (G protein), gamma 5	2765	-0.915583	5.4809	5.34734e-07	7.35711e-06
Gm11723	predicted gene 11723	466	1.58511	3.27468	5.37661e-07	7.39239e-06
Mir8097	microRNA 8097	119	-2.84328	0.913326	5.44445e-07	7.48061e-06
4930579G24Rik	RIKEN cDNA 4930579G24 gene	1970	-1.82648	1.96004	5.47623e-07	7.51919e-06
Enpp2	ectonucleotide pyrophosphatase/phosphodiesterase 2	5779	-3.89347	-0.455122	5.49935e-07	7.54584e-06
Efcab5	EF-hand calcium binding domain 5	5164	2.44981	1.56251	5.5132e-07	7.55472e-06
Gpr62	G protein-coupled receptor 62	1977	-3.839	-0.717304	5.51325e-07	7.55472e-06
Hivep1	human immunodeficiency virus type I enhancer binding protein 1	9294	1.14996	5.8051	5.56611e-07	7.62201e-06
Gm11690	predicted gene 11690	1856	2.55574	1.89154	5.59268e-07	7.6495e-06
Gm16196	predicted gene 16196	2172	-4.58126	0.837009	5.59639e-07	7.6495e-06
Brip1	BRCA1 interacting protein C-terminal helicase 1	7454	-1.71039	2.41215	5.59747e-07	7.6495e-06
Rpl10-ps5	ribosomal protein L10, pseudogene 5	642	-6.31337	0.0494312	5.62838e-07	7.68657e-06
Uap1l1	UDP-N-acteylglucosamine pyrophosphorylase 1-like 1	4071	-0.864554	4.89514	5.63222e-07	7.68665e-06
Eipr1	EARP complex and GARP complex interacting protein 1	4998	-0.978636	4.08307	5.66967e-07	7.73258e-06
Bloc1s2-ps	biogenesis of lysosomal organelles complex-1, subunit 2, pseudogene	432	-4.538	0.437118	5.68711e-07	7.75116e-06
Vcl	vinculin	8191	1.06554	5.30044	5.69442e-07	7.75593e-06
Ebf1	early B cell factor 1	9756	2.25024	6.28108	5.69907e-07	7.75707e-06
Gimap1os	GTPase, IMAP family member 1, opposite strand	3099	1.09609	4.86292	5.74351e-07	7.81232e-06
Rrm2b	ribonucleotide reductase M2 B (TP53 inducible)	9134	1.12017	4.08001	5.76806e-07	7.84047e-06
Arhgap35	Rho GTPase activating protein 35	9147	1.02933	4.22721	5.94231e-07	8.07194e-06
Pnp2	purine-nucleoside phosphorylase 2	1587	-2.44148	0.596638	5.96844e-07	8.09793e-06
Mir7068	microRNA 7068	74	4.34765	-0.470482	5.97434e-07	8.09793e-06
Gm4149	ribosomal protein L37a pseudogene	276	-1.87556	3.82619	5.97618e-07	8.09793e-06
Fam110a	family with sequence similarity 110, member A	2207	-1.11618	3.54677	5.97737e-07	8.09793e-06
Gm21987		456	-1.26504	5.01428	5.98403e-07	8.10154e-06
6820402A03Rik	RIKEN cDNA 6820402A03 gene	2654	8.42214	-0.272718	6.02213e-07	8.14771e-06
Adra2a	adrenergic receptor, alpha 2a	4832	-6.06324	5.42753	6.09089e-07	8.23525e-06
Rfc3	replication factor C (activator 1) 3	3611	-1.17357	3.97858	6.09616e-07	8.2369e-06
Mir1896	microRNA 1896	81	2.03829	2.05539	6.10939e-07	8.2493e-06
Pgam1	phosphoglycerate mutase 1	1982	-1.1441	4.93861	6.12533e-07	8.26533e-06
Gm9891	predicted gene 9891	807	10.8443	0.488747	6.13903e-07	8.27832e-06
Il15	interleukin 15	2261	-1.43686	2.81537	6.17449e-07	8.32063e-06
Chst3	carbohydrate sulfotransferase 3	6497	2.10201	6.8292	6.19036e-07	8.33649e-06
E130304I02Rik	RIKEN cDNA E130304I02 gene	702	4.14313	-0.515737	6.27323e-07	8.4394e-06
Vamp1	vesicle-associated membrane protein 1	10167	1.31905	5.35773	6.2752e-07	8.4394e-06
BC147527	cDNA sequence BC147527	1595	-1.26326	3.79635	6.27923e-07	8.4394e-06
Ptgs2	prostaglandin-endoperoxide synthase 2	4580	-4.46434	3.10987	6.29734e-07	8.45815e-06
Galns	galactosamine (N-acetyl)-6-sulfate sulfatase	2650	-0.890355	5.41356	6.37271e-07	8.54891e-06
Nmi	N-myc (and STAT) interactor	2001	-0.85902	5.09629	6.37332e-07	8.54891e-06
Mir24-2	microRNA 24-2	107	-4.09854	0.655168	6.41346e-07	8.59708e-06
Chst10	carbohydrate sulfotransferase 10	11964	1.36087	4.15314	6.47529e-07	8.6723e-06
Rbx1	ring-box 1	4551	-0.925668	5.63463	6.48193e-07	8.6723e-06
Igkv4-73	immunoglobulin kappa variable 4-73	358	3.61939	-0.223109	6.48432e-07	8.6723e-06
Batf2	basic leucine zipper transcription factor, ATF-like 2	2522	-1.32307	3.48823	6.48663e-07	8.6723e-06
Mks1	MKS transition zone complex subunit 1	4044	1.29396	3.55978	6.49272e-07	8.67473e-06
Bola1	bolA-like 1 (E. coli)	1082	-1.58502	2.38028	6.61461e-07	8.83179e-06
Il13ra1	interleukin 13 receptor, alpha 1	3712	-1.31407	4.26171	6.64962e-07	8.8727e-06
Zfp142	zinc finger protein 142	11355	0.858472	4.78334	6.67545e-07	8.90133e-06
Myl7	myosin, light polypeptide 7, regulatory	590	17.4221	6.87193	6.6811e-07	8.90303e-06
Gm10443	40S ribosomal protein S28 pseudogene	210	-1.94484	1.99554	6.71052e-07	8.93301e-06
Gm19582	predicted gene, 19582	841	1.95096	2.73287	6.71392e-07	8.93301e-06
Mis18bp1	MIS18 binding protein 1	7990	-1.86409	2.3683	6.71678e-07	8.93301e-06
Lcmt1	leucine carboxyl methyltransferase 1	3244	-0.826305	4.17108	6.76788e-07	8.99509e-06
Armcx2	armadillo repeat containing, X-linked 2	4532	1.44233	3.55921	6.80114e-07	9.03339e-06
Gm37818		3169	3.69295	-0.832889	6.87782e-07	9.12927e-06
Gpatch8	G patch domain containing 8	8178	0.913571	5.62188	6.89014e-07	9.13966e-06
Lst1	leukocyte specific transcript 1	415	-1.37001	4.27892	6.93502e-07	9.1932e-06
Fgl2	fibrinogen-like protein 2	3788	-1.48699	6.11923	6.94853e-07	9.20511e-06
Lag3	lymphocyte-activation gene 3	2109	-1.76478	4.33281	6.9943e-07	9.25971e-06
Nbeal1	neurobeachin like 1	28441	1.23485	3.74219	7.00117e-07	9.26277e-06
Slc25a39	solute carrier family 25, member 39	2756	-1.01695	5.83071	7.0376e-07	9.30492e-06
Ctsc	cathepsin C	5808	-1.3834	8.5513	7.06312e-07	9.33258e-06
Gm43422		3571	3.18162	0.427728	7.12509e-07	9.40836e-06
Zfp827	zinc finger protein 827	11762	2.04576	2.39813	7.16518e-07	9.45515e-06
Map4k5	mitogen-activated protein kinase kinase kinase kinase 5	8614	1.11243	4.43642	7.18174e-07	9.47086e-06
Gm17711		237	-1.76434	2.24404	7.24556e-07	9.54883e-06
A230072E10Rik	RIKEN cDNA A230072E10 gene	6252	2.70234	1.11557	7.46309e-07	9.82913e-06
Foxo1	forkhead box O1	8665	1.30278	6.81147	7.49304e-07	9.8622e-06
Arid3b	AT rich interactive domain 3B (BRIGHT-like)	7976	1.23905	5.69906	7.51186e-07	9.88057e-06
Prr14l	proline rich 14-like	10402	1.05796	5.63832	7.52591e-07	9.89265e-06
Gm48114		3686	-10.9595	3.2123	7.65615e-07	1.00573e-05
Gm6210	heat shock protein 8 pseudogene	1942	-2.7935	-0.432194	7.71871e-07	1.0133e-05
Maged1	MAGE family member D1	4351	-1.63292	3.46201	7.75547e-07	1.01747e-05
Fam13b	family with sequence similarity 13, member B	9061	1.15977	5.53738	7.77397e-07	1.01924e-05
Xkrx	X-linked Kx blood group related, X-linked	3024	2.20134	3.66298	7.78056e-07	1.01944e-05
4933431K23Rik	RIKEN cDNA 4933431K23 gene	5337	-6.17552	0.213571	7.83977e-07	1.02654e-05
Lrrc27	leucine rich repeat containing 27	3637	-2.61689	-0.00946135	7.85879e-07	1.02837e-05
Slc31a2	solute carrier family 31, member 2	2033	-0.959119	4.75788	8.03446e-07	1.05068e-05
Adamts6	a disintegrin-like and metallopeptidase (reprolysin type) with thrombospondin type 1 motif, 6	7798	2.78812	4.19289	8.0549e-07	1.05268e-05
Spdl1	spindle apparatus coiled-coil protein 1	3460	-1.74135	2.65944	8.07173e-07	1.05364e-05
Ifi207	interferon activated gene 207	3422	-1.31718	5.48458	8.0726e-07	1.05364e-05
Ighd2-3	immunoglobulin heavy diversity 2-3	17	14.4439	7.06206	8.09767e-07	1.05623e-05
Thsd4	thrombospondin, type I, domain containing 4	13986	3.55231	0.169202	8.10822e-07	1.05693e-05
Ppil1	peptidylprolyl isomerase (cyclophilin)-like 1	2496	-1.20326	4.99461	8.15242e-07	1.06201e-05
Rbp1	retinol binding protein 1, cellular	2652	-2.78301	4.49933	8.22208e-07	1.0704e-05
4930481B07Rik	RIKEN cDNA 4930481B07 gene	1490	5.27967	0.701644	8.25115e-07	1.07349e-05
Maff	v-maf musculoaponeurotic fibrosarcoma oncogene family, protein F (avian)	2594	-2.86346	3.05611	8.27149e-07	1.07545e-05
Zc3h6	zinc finger CCCH type containing 6	5668	1.74307	3.14009	8.30394e-07	1.07875e-05
Csrp2	cysteine and glycine-rich protein 2	2171	-1.78895	2.02187	8.31076e-07	1.07875e-05
Timm10b	translocase of inner mitochondrial membrane 10B	3582	-0.911583	5.09746	8.31275e-07	1.07875e-05
Gan	giant axonal neuropathy	13463	1.04238	4.24988	8.37086e-07	1.0856e-05
Smdt1	single-pass membrane protein with aspartate rich tail 1	1479	-0.975649	5.3499	8.39033e-07	1.08743e-05
Anapc11	anaphase promoting complex subunit 11	5057	-0.944379	5.04785	8.40532e-07	1.08868e-05
Rhag	Rhesus blood group-associated A glycoprotein	2339	13.8201	5.62881	8.51721e-07	1.10247e-05
Ncoa7	nuclear receptor coactivator 7	10565	1.06677	4.50633	8.56785e-07	1.10832e-05
Ece2	endothelin converting enzyme 2	5110	5.48449	0.308049	8.57949e-07	1.10912e-05
Plk3	polo like kinase 3	2531	-1.37031	5.00262	8.60472e-07	1.11167e-05
Ly6c2	lymphocyte antigen 6 complex, locus C2	2740	-1.68182	6.67601	8.61986e-07	1.11292e-05
E130308A19Rik	RIKEN cDNA E130308A19 gene	12734	1.34437	3.08679	8.6296e-07	1.11347e-05
Txn1	thioredoxin 1	1051	-1.47199	7.47456	8.67261e-07	1.11831e-05
Ralgps2	Ral GEF with PH domain and SH3 binding motif 2	12085	1.66049	7.28914	8.6881e-07	1.1196e-05
Ppa1	pyrophosphatase (inorganic) 1	2902	-1.29767	4.58723	8.6977e-07	1.12012e-05
Gm37335		447	-1.30702	3.91071	8.73749e-07	1.12454e-05
Ocln	occludin	4222	2.01734	2.68075	8.75973e-07	1.12599e-05
Setd1b	SET domain containing 1B	12068	1.36506	6.08411	8.75983e-07	1.12599e-05
Cbx7	chromobox 7	6487	1.67122	7.1284	8.85804e-07	1.13789e-05
Fam169b	family with sequence similarity 169, member B	7027	1.32252	5.63322	8.90181e-07	1.14279e-05
Gm11646		397	1.81134	2.23265	8.92057e-07	1.14448e-05
Gm11510	predicted gene 11510	347	-4.61693	5.21127	8.96817e-07	1.14986e-05
Selp	selectin, platelet	4413	1.85785	7.89888	8.9934e-07	1.15237e-05
Zeb1	zinc finger E-box binding homeobox 1	10266	1.20562	4.75029	9.01917e-07	1.15494e-05
Prox1	prospero homeobox 1	8390	3.15963	0.212473	9.076e-07	1.16149e-05
Kcnj16	potassium inwardly-rectifying channel, subfamily J, member 16	3936	15.8611	7.64557	9.13684e-07	1.16854e-05
Gm11842		556	-2.87548	-0.328964	9.15731e-07	1.17042e-05
Il5ra	interleukin 5 receptor, alpha	3575	1.61369	4.65562	9.22412e-07	1.17822e-05
H1f5	H1.5 linker histone, cluster member	743	-6.63572	0.250571	9.5662e-07	1.22115e-05
Lgals1	lectin, galactose binding, soluble 1	903	-1.45071	6.45102	9.58248e-07	1.22246e-05
Sipa1l1	signal-induced proliferation-associated 1 like 1	12806	1.38912	6.20059	9.70083e-07	1.23678e-05
Mir7023	microRNA 7023	64	3.40475	-0.190054	9.71851e-07	1.23826e-05
Oprm1	opioid receptor, mu 1	8037	3.80578	0.335614	9.75089e-07	1.24161e-05
Gm14197	predicted gene 14197	1049	10.0241	2.64692	9.76006e-07	1.24199e-05
Gm43850		578	7.80629	0.953537	9.81847e-07	1.24865e-05
Ndufa13	NADH:ubiquinone oxidoreductase subunit A13	1251	-1.28798	6.29371	9.93302e-07	1.26215e-05
Gm37790		3346	-4.13218	0.841036	9.93704e-07	1.26215e-05
Mrps18c	mitochondrial ribosomal protein S18C	1076	-0.958908	4.28076	1.00022e-06	1.26962e-05
Gnat2	guanine nucleotide binding protein, alpha transducing 2	2995	-9.33244	2.22128	1.00673e-06	1.27709e-05
Trim30b	tripartite motif-containing 30B	7527	1.23574	5.35985	1.00747e-06	1.27724e-05
Atp5e	ATP synthase, H+ transporting, mitochondrial F1 complex, epsilon subunit	1756	-1.29091	6.30165	1.0203e-06	1.2927e-05
Snord19	small nucleolar RNA, C/D box 19	76	3.45142	0.165198	1.03096e-06	1.30539e-05
Evc2	EvC ciliary complex subunit 2	5837	-5.9234	1.55027	1.0347e-06	1.30931e-05
Tespa1	thymocyte expressed, positive selection associated 1	6294	1.30943	4.43455	1.03673e-06	1.31106e-05
4930404N11Rik	RIKEN cDNA 4930404N11 gene	1751	-1.24463	4.00198	1.04196e-06	1.31652e-05
Pmch	pro-melanin-concentrating hormone	749	-3.41536	-0.261319	1.04234e-06	1.31652e-05
Zfp296	zinc finger protein 296	2037	1.54033	3.72751	1.0446e-06	1.31829e-05
Ccr7	chemokine (C-C motif) receptor 7	1978	2.4131	7.08046	1.04503e-06	1.31829e-05
Bcl2a1a	B cell leukemia/lymphoma 2 related protein A1a	819	-1.61179	2.29364	1.05276e-06	1.32721e-05
Tnf	tumor necrosis factor	1639	-2.59214	3.7489	1.05471e-06	1.32884e-05
Haao	3-hydroxyanthranilate 3,4-dioxygenase	4681	1.63715	5.75128	1.063e-06	1.33846e-05
Vav3	vav 3 oncogene	6005	1.09793	4.69046	1.07027e-06	1.34598e-05
Phyh	phytanoyl-CoA hydroxylase	1893	-0.882563	5.27199	1.0703e-06	1.34598e-05
Gm8543	actin, gamma, cytoplasmic 1 pseudogene	1130	-15.1498	6.833	1.07216e-06	1.34748e-05
Tipin	timeless interacting protein	1869	-1.24551	4.17653	1.0786e-06	1.35475e-05
Cdkn1a	cyclin-dependent kinase inhibitor 1A (P21)	3553	-1.8253	6.03994	1.09958e-06	1.37884e-05
Bicdl2	BICD family like cargo adaptor 2	2773	-5.73003	0.0133237	1.09959e-06	1.37884e-05
Gm22378	predicted gene, 22378	111	-5.21399	0.494665	1.09982e-06	1.37884e-05
Serpinb8	serine (or cysteine) peptidase inhibitor, clade B, member 8	4795	1.3045	5.35649	1.10076e-06	1.37917e-05
Gm43062		1319	3.90761	-0.417525	1.11393e-06	1.39481e-05
Nxpe3	neurexophilin and PC-esterase domain family, member 3	6436	1.35162	5.37652	1.11544e-06	1.39585e-05
Rnf17	ring finger protein 17	6241	-2.34178	0.0825077	1.11695e-06	1.39687e-05
Polr3h	polymerase (RNA) III (DNA directed) polypeptide H	4991	-0.758986	5.22166	1.1211e-06	1.40121e-05
Med13	mediator complex subunit 13	10840	1.51926	6.6793	1.12366e-06	1.40355e-05
Gm16083	predicted gene 16083	2547	1.77765	3.07018	1.12487e-06	1.40419e-05
Taf6l	TATA-box binding protein associated factor 6 like	5017	-1.01893	3.51456	1.12676e-06	1.40569e-05
Blk	B lymphoid kinase	2698	2.1351	7.75405	1.1346e-06	1.41459e-05
Gm26493	predicted gene, 26493	136	-14.4371	6.03418	1.13995e-06	1.4204e-05
Plaat3	phospholipase A and acyltransferase 3	6396	-0.920088	5.39251	1.14158e-06	1.42156e-05
Smpx	small muscle protein, X-linked	2275	-5.64383	1.12894	1.1457e-06	1.42582e-05
Ttpal	tocopherol (alpha) transfer protein-like	5951	1.13289	6.06016	1.14794e-06	1.42773e-05
Apc	APC, WNT signaling pathway regulator	16116	1.12977	5.80104	1.14895e-06	1.42811e-05
Gm14027		622	2.79326	1.07292	1.14998e-06	1.42851e-05
Gm16000		447	-6.3722	0.938372	1.17644e-06	1.46049e-05
Gm10552	predicted gene 10552	1056	1.37659	3.56736	1.17777e-06	1.46126e-05
Sos1	SOS Ras/Rac guanine nucleotide exchange factor 1	10594	1.07272	5.0118	1.1795e-06	1.46251e-05
Pin1	peptidyl-prolyl cis/trans isomerase, NIMA-interacting 1	3843	-0.899956	4.79963	1.19062e-06	1.47423e-05
Gm49417		2128	1.38207	3.60655	1.19082e-06	1.47423e-05
Mst1r	macrophage stimulating 1 receptor (c-met-related tyrosine kinase)	5007	1.02137	5.12147	1.19146e-06	1.47423e-05
Bscl2	Berardinelli-Seip congenital lipodystrophy 2 (seipin)	5897	-1.07308	6.06571	1.19185e-06	1.47423e-05
Gm37274		1682	4.9568	0.962376	1.19487e-06	1.47706e-05
Gm20496		663	-1.23982	7.02576	1.19604e-06	1.47761e-05
Gm45203		1831	-8.83647	2.11846	1.20967e-06	1.49354e-05
Dnase2a	deoxyribonuclease II alpha	5389	-1.06649	5.86921	1.21676e-06	1.50138e-05
Ropn1l	ropporin 1-like	957	-2.12774	0.990185	1.21937e-06	1.50369e-05
Cort	cortistatin	677	5.10872	-0.430979	1.22835e-06	1.51317e-05
C1qtnf12	C1q and tumor necrosis factor related 12	1366	-1.66321	3.00367	1.22914e-06	1.51317e-05
Trappc6a	trafficking protein particle complex 6A	1589	-0.989218	4.43628	1.22929e-06	1.51317e-05
Lgr5	leucine rich repeat containing G protein coupled receptor 5	10264	15.8036	8.41574	1.23534e-06	1.5197e-05
Commd10	COMM domain containing 10	7367	-1.11565	4.06387	1.23638e-06	1.51999e-05
F730311O21Rik	RIKEN cDNA F730311O21 gene	5447	1.78952	4.01684	1.23707e-06	1.51999e-05
Pyroxd2	pyridine nucleotide-disulphide oxidoreductase domain 2	4815	-1.37311	3.04988	1.2702e-06	1.55976e-05
Kiz	kizuna centrosomal protein	2278	0.963341	3.76857	1.27361e-06	1.563e-05
Pgs1	phosphatidylglycerophosphate synthase 1	5333	-0.808194	5.46379	1.27679e-06	1.56586e-05
Txk	TXK tyrosine kinase	10955	1.46724	4.16967	1.27748e-06	1.56586e-05
Ddx31	DEAD/H box helicase 31	3534	-0.851362	4.18806	1.27877e-06	1.5665e-05
Rpp25l	ribonuclease P/MRP 25 subunit-like	856	-1.325	3.46453	1.2831e-06	1.57086e-05
Atp5g2	ATP synthase, H+ transporting, mitochondrial F0 complex, subunit C2 (subunit 9)	1675	-0.854729	5.17056	1.29224e-06	1.58109e-05
Rybp	RING1 and YY1 binding protein	4740	1.11821	3.99636	1.2974e-06	1.58645e-05
Uqcrb	ubiquinol-cytochrome c reductase binding protein	876	-1.0712	5.67014	1.30498e-06	1.59476e-05
Ptar1	protein prenyltransferase alpha subunit repeat containing 1	12810	1.12241	4.14016	1.31427e-06	1.60457e-05
Foxp1	forkhead box P1	13751	1.51409	7.60944	1.31459e-06	1.60457e-05
Dctn3	dynactin 3	1042	-0.902283	5.1084	1.33562e-06	1.62927e-05
Zfp275	zinc finger protein 275	6745	1.14886	4.20189	1.34289e-06	1.63715e-05
Oas3	2'-5' oligoadenylate synthetase 3	7069	-1.28486	5.67778	1.34469e-06	1.63794e-05
Rprd2	regulation of nuclear pre-mRNA domain containing 2	11403	0.931632	5.76072	1.34515e-06	1.63794e-05
Mtor	mechanistic target of rapamycin kinase	10109	1.01746	5.22457	1.36147e-06	1.65682e-05
ENSMUSG00002076126		70	-7.82966	1.5701	1.36919e-06	1.66522e-05
Acbd6	acyl-Coenzyme A binding domain containing 6	6453	-1.0188	5.06167	1.37717e-06	1.67393e-05
Fbxl12	F-box and leucine-rich repeat protein 12	5090	1.29489	5.50702	1.38512e-06	1.68258e-05
Snord47	small nucleolar RNA, C/D box 47	77	-2.70929	0.874441	1.38841e-06	1.68557e-05
3010003L21Rik	RIKEN cDNA 3010003L21 gene	1747	3.29231	0.220132	1.3956e-06	1.69329e-05
Gm8355	heat shock protein 8 pseudogene	1941	-2.42379	0.336982	1.40999e-06	1.70973e-05
Gm17134		437	-1.0331	5.76098	1.42581e-06	1.72788e-05
Naaa	N-acylethanolamine acid amidase	3721	-1.23187	6.74092	1.43874e-06	1.74251e-05
Snord37	small nucleolar RNA, C/D box 37	64	2.89515	1.32121	1.44606e-06	1.75033e-05
Ap1s3	adaptor-related protein complex AP-1, sigma 3	2878	1.1591	3.97855	1.47327e-06	1.78144e-05
Alb	albumin	2342	17.8527	11.3961	1.47351e-06	1.78144e-05
mt-Tp		67	-1.43751	3.63002	1.47808e-06	1.7859e-05
Slc2a3	solute carrier family 2 (facilitated glucose transporter), member 3	7245	1.14326	5.35658	1.50652e-06	1.81918e-05
Tm7sf2	transmembrane 7 superfamily member 2	4403	-1.04549	3.82038	1.51158e-06	1.82422e-05
Lats1	large tumor suppressor	7297	0.900174	5.34901	1.51802e-06	1.8309e-05
Apol7d	apolipoprotein L 7d	2091	4.17175	7.3068	1.52254e-06	1.83526e-05
Lig4	ligase IV, DNA, ATP-dependent	5202	1.57233	2.52204	1.5439e-06	1.8599e-05
Col8a2	collagen, type VIII, alpha 2	4489	-4.07021	-0.147777	1.54497e-06	1.86009e-05
Cecr2	CECR2, histone acetyl-lysine reader	17082	1.98685	3.62772	1.54845e-06	1.86319e-05
Pfkl	phosphofructokinase, liver, B-type	6675	-1.17225	6.90307	1.55771e-06	1.87321e-05
Atp5k	ATP synthase, H+ transporting, mitochondrial F1F0 complex, subunit E	616	-1.09805	4.97588	1.58371e-06	1.90335e-05
Oip5	Opa interacting protein 5	1778	-2.42846	1.02504	1.59653e-06	1.91763e-05
Stxbp1	syntaxin binding protein 1	4997	-1.18969	3.2353	1.60788e-06	1.93012e-05
Fez2	fasciculation and elongation protein zeta 2 (zygin II)	7762	-0.906252	4.78042	1.62099e-06	1.94471e-05
Evi5	ecotropic viral integration site 5	8060	1.40754	6.42641	1.62836e-06	1.95241e-05
Gm45210		1577	4.12315	4.04164	1.63636e-06	1.96083e-05
Gm10155	ribosomal protein L21 pseudogene	483	-7.87693	-0.42128	1.64852e-06	1.97424e-05
Dock5	dedicator of cytokinesis 5	12169	1.14669	5.58532	1.66008e-06	1.98634e-05
ENSMUSG00002075344		214	7.89184	0.0572569	1.66057e-06	1.98634e-05
Rnasek	ribonuclease, RNase K	885	-0.988318	5.65034	1.66463e-06	1.99002e-05
Bhlha15	basic helix-loop-helix family, member a15	3494	-3.18056	2.70606	1.66841e-06	1.99263e-05
Map3k14	mitogen-activated protein kinase kinase kinase 14	6550	0.944978	5.80564	1.66877e-06	1.99263e-05
Coq8b	coenzyme Q8B	5586	-0.882837	4.32627	1.68154e-06	2.0067e-05
Pycard	PYD and CARD domain containing	3800	-1.25047	6.98462	1.68564e-06	2.01041e-05
Pebp1	phosphatidylethanolamine binding protein 1	1768	-0.938326	5.5363	1.69069e-06	2.01526e-05
Ly6a2	lymphocyte antigen 6 complex, locus A2	798	-2.57078	7.93699	1.70151e-06	2.0267e-05
Cgnl1	cingulin-like 1	7844	1.7399	7.31017	1.70229e-06	2.0267e-05
Kat6a	K(lysine) acetyltransferase 6A	9330	1.29683	6.94589	1.70905e-06	2.03356e-05
Hirip3	HIRA interacting protein 3	3265	-1.10682	4.12899	1.71448e-06	2.03883e-05
Jade1	jade family PHD finger 1	8492	1.00501	4.41825	1.71753e-06	2.04126e-05
Acvrl1	activin A receptor, type II-like 1	4265	-1.39055	3.5847	1.73626e-06	2.06232e-05
Pcbd2	pterin 4 alpha carbinolamine dehydratase/dimerization cofactor of hepatocyte nuclear factor 1 alpha (TCF1) 2	546	-1.16241	3.52631	1.73782e-06	2.06297e-05
Gsto1	glutathione S-transferase omega 1	2023	-0.876708	5.34553	1.74712e-06	2.0728e-05
Rufy3	RUN and FYVE domain containing 3	10214	-0.809274	4.63388	1.75759e-06	2.084e-05
Gm20518		3811	0.981636	4.68898	1.76116e-06	2.08701e-05
Gm6934	predicted gene 6934	1905	5.05211	0.373394	1.76766e-06	2.0935e-05
Barhl1	BarH like homeobox 1	3905	-7.96293	-0.11956	1.79031e-06	2.11909e-05
Zfp131	zinc finger protein 131	4614	1.02229	4.982	1.79284e-06	2.12085e-05
Gm45062		5842	1.30015	6.04192	1.79624e-06	2.12363e-05
Gm43388		1225	2.03094	2.6299	1.79795e-06	2.12443e-05
Mrpl41	mitochondrial ribosomal protein L41	888	-1.07052	3.87525	1.80052e-06	2.12623e-05
Gm11100	predicted gene 11100	3866	-0.984388	4.12908	1.8016e-06	2.12627e-05
Gm28496		2991	1.53698	3.64611	1.80345e-06	2.12722e-05
Romo1	reactive oxygen species modulator 1	747	-1.01581	4.60142	1.80505e-06	2.12786e-05
Jam2	junction adhesion molecule 2	6045	1.77006	4.13181	1.81313e-06	2.13615e-05
Ptms	parathymosin	1619	-1.28443	6.12426	1.82542e-06	2.14939e-05
Sap30	sin3 associated polypeptide	1178	-1.13579	4.31648	1.83112e-06	2.15336e-05
Gm7293	glyceraldehyde-3-phosphate dehydrogenase pseudogene	1007	8.15102	2.45893	1.83135e-06	2.15336e-05
Gm47854		3549	8.15102	2.45893	1.83197e-06	2.15336e-05
Cacna2d2	calcium channel, voltage-dependent, alpha 2/delta subunit 2	7947	3.07894	0.268042	1.85938e-06	2.18432e-05
Mir3074-2	microRNA 3074-2	83	-4.68871	0.315256	1.88313e-06	2.21094e-05
ENSMUSG00002076712		147	2.99891	1.73863	1.89384e-06	2.22154e-05
Lynx1	Ly6/neurotoxin 1	4662	1.07182	4.57423	1.89502e-06	2.22154e-05
Cabyr	calcium-binding tyrosine-(Y)-phosphorylation regulated (fibrousheathin 2)	2505	-3.09978	-0.430062	1.89544e-06	2.22154e-05
Wdfy4	WD repeat and FYVE domain containing 4	10552	1.32512	8.2889	1.91292e-06	2.24074e-05
A630014C17Rik	RIKEN cDNA A630014C17 gene	2984	4.59318	0.826846	1.92903e-06	2.2583e-05
Sass6	SAS-6 centriolar assembly protein	6121	-1.25308	3.14423	1.93717e-06	2.26653e-05
Ebp	phenylalkylamine Ca2+ antagonist (emopamil) binding protein	2310	-0.800179	5.05145	1.95273e-06	2.28343e-05
Ngb	neuroglobin	1723	-5.9747	-0.219831	1.95705e-06	2.28716e-05
Gm10557	cadherin 11 pseudogene	619	2.38415	1.3867	1.96204e-06	2.29167e-05
Osgep	O-sialoglycoprotein endopeptidase	4933	-0.887656	5.26869	1.96702e-06	2.29617e-05
Tacstd2	tumor-associated calcium signal transducer 2	1735	2.03516	2.19133	1.98242e-06	2.31283e-05
Snrpe	small nuclear ribonucleoprotein E	1372	-1.08276	5.57555	2.0009e-06	2.33304e-05
Nudcd2	NudC domain containing 2	2054	-0.934371	3.96096	2.00342e-06	2.33465e-05
Acat3	acetyl-Coenzyme A acetyltransferase 3	2427	-1.0587	5.63229	2.00881e-06	2.33959e-05
Eri3	exoribonuclease 3	3007	-0.822	4.67954	2.01335e-06	2.34353e-05
Gm12275	anaphase-promoting complex subunit 15 pseudogene	307	-9.54543	2.53976	2.02692e-06	2.35798e-05
Il27	interleukin 27	1021	-1.43051	2.94532	2.02997e-06	2.35965e-05
Eldr	Egfr long non-coding downstream RNA	2426	-2.75605	0.336415	2.03068e-06	2.35965e-05
Elovl5	ELOVL family member 5, elongation of long chain fatty acids (yeast)	3522	1.24699	6.77894	2.04174e-06	2.37115e-05
Gm42420		634	-0.923131	4.19918	2.04435e-06	2.37283e-05
Pdpn	podoplanin	1817	-9.43997	2.69189	2.05698e-06	2.38612e-05
Emc9	ER membrane protein complex subunit 9	2465	-0.974408	3.94134	2.06196e-06	2.39053e-05
Prdx1	peroxiredoxin 1	3043	-1.36144	7.5026	2.0708e-06	2.39942e-05
Gm47827		414	2.80646	0.51498	2.10866e-06	2.44189e-05
Gm31108	predicted gene, 31108	1633	3.05574	4.7839	2.11111e-06	2.44334e-05
Tbcel	tubulin folding cofactor E-like	8483	0.777606	5.18745	2.11346e-06	2.44466e-05
Pygm	muscle glycogen phosphorylase	3218	2.09842	2.08354	2.12115e-06	2.45217e-05
Rbm44	RNA binding motif protein 44	6518	-3.51778	-0.274681	2.14259e-06	2.47555e-05
Ttc3	tetratricopeptide repeat domain 3	16220	0.956798	5.46042	2.14618e-06	2.47828e-05
Mars2	methionine-tRNA synthetase 2 (mitochondrial)	11294	1.29762	3.77643	2.15902e-06	2.49169e-05
Erg28	ergosterol biosynthesis 28	4235	-0.879914	4.09791	2.17868e-06	2.51296e-05
Garre1	granule associated Rac and RHOG effector 1	8239	1.07017	5.31298	2.18452e-06	2.51827e-05
Il7r	interleukin 7 receptor	4663	1.40417	5.34423	2.20518e-06	2.54065e-05
Trp53i11	transformation related protein 53 inducible protein 11	3690	1.54224	6.70752	2.23059e-06	2.56847e-05
Gpr18	G protein-coupled receptor 18	1498	1.17333	5.10843	2.23297e-06	2.56975e-05
Ncoa2	nuclear receptor coactivator 2	15642	1.28179	6.08082	2.24893e-06	2.58665e-05
Asph	aspartate-beta-hydroxylase	16102	0.885197	4.52987	2.25159e-06	2.58824e-05
ENSMUSG00002075764		60	-3.73587	0.450029	2.28726e-06	2.62777e-05
Slain1	SLAIN motif family, member 1	3284	1.15808	4.64653	2.291e-06	2.63057e-05
Ceacam16	carcinoembryonic antigen-related cell adhesion molecule 16	1635	1.86091	2.80894	2.29641e-06	2.6353e-05
Chd1	chromodomain helicase DNA binding protein 1	8721	1.34339	6.9056	2.32718e-06	2.6691e-05
Chd2	chromodomain helicase DNA binding protein 2	14300	1.23274	7.12113	2.33169e-06	2.67277e-05
Gatad2b	GATA zinc finger domain containing 2B	11443	1.15849	6.25166	2.35621e-06	2.69868e-05
Mir682	microRNA 682	96	-1.77856	3.62915	2.35862e-06	2.69868e-05
Lnx2	ligand of numb-protein X 2	4557	1.02816	5.07331	2.35924e-06	2.69868e-05
Gen1	GEN1, Holliday junction 5' flap endonuclease	7763	-1.84913	2.19599	2.35961e-06	2.69868e-05
Ighv6-3	immunoglobulin heavy variable 6-3	356	2.09722	5.59859	2.38132e-06	2.72075e-05
Clec5a	C-type lectin domain family 5, member a	3840	-2.17708	3.73618	2.38158e-06	2.72075e-05
Maml3	mastermind like transcriptional coactivator 3	10486	1.69771	2.48319	2.3837e-06	2.72164e-05
Slc12a2	solute carrier family 12, member 2	10920	1.11603	4.02325	2.38828e-06	2.72534e-05
Stk26	serine/threonine kinase 26	5271	1.16867	4.40867	2.38993e-06	2.7257e-05
Bcl2a1b	B cell leukemia/lymphoma 2 related protein A1b	817	-1.37335	6.0113	2.39534e-06	2.73027e-05
Pate2	prostate and testis expressed 2	4720	-5.74942	0.355267	2.39662e-06	2.73027e-05
Bag4	BCL2-associated athanogene 4	7032	0.942966	3.7513	2.41848e-06	2.75362e-05
Gm47566		708	-1.08163	3.57079	2.43122e-06	2.76659e-05
Gm28177		3532	-1.53854	8.34938	2.44606e-06	2.78191e-05
St6gal1	beta galactoside alpha 2,6 sialyltransferase 1	4916	1.32853	7.70617	2.46449e-06	2.80131e-05
Ier3ip1	immediate early response 3 interacting protein 1	1901	-0.884285	4.92079	2.46751e-06	2.80317e-05
Gm47469		1920	2.71399	0.678084	2.47103e-06	2.80561e-05
Cxcl16	chemokine (C-X-C motif) ligand 16	3021	-1.31886	5.18477	2.49042e-06	2.82571e-05
Kctd3	potassium channel tetramerisation domain containing 3	8129	0.949144	5.12088	2.49152e-06	2.82571e-05
Gm45640		1896	-2.58204	0.792964	2.49785e-06	2.83131e-05
Gm43442		414	-7.26361	1.5735	2.50055e-06	2.83177e-05
Atf3	activating transcription factor 3	2154	-2.98525	5.93694	2.50103e-06	2.83177e-05
Ighv10-1	immunoglobulin heavy variable 10-1	359	2.24203	4.35779	2.50313e-06	2.83256e-05
Lmntd2	lamin tail domain containing 2	2128	1.759	2.45985	2.52734e-06	2.85837e-05
Gm37902		1683	3.09645	-0.464756	2.54331e-06	2.87437e-05
Gm16638	predicted gene, 16638	9296	1.53486	2.51836	2.54431e-06	2.87437e-05
Gcc1	golgi coiled coil 1	5287	0.762813	4.86958	2.55643e-06	2.88645e-05
Sptbn1	spectrin beta, non-erythrocytic 1	17492	1.37268	8.09354	2.5751e-06	2.90592e-05
Kcnk5	potassium channel, subfamily K, member 5	3404	1.34064	4.44055	2.58558e-06	2.91613e-05
Uchl1	ubiquitin carboxy-terminal hydrolase L1	1632	-5.65467	0.318127	2.59001e-06	2.91951e-05
Cdk13	cyclin-dependent kinase 13	13456	1.24764	6.51605	2.59223e-06	2.92039e-05
Atg2a	autophagy related 2A	7693	1.18464	6.25057	2.61166e-06	2.94065e-05
Mir8092	microRNA 8092	87	15.3853	7.99729	2.62412e-06	2.95305e-05
Arpp19	cAMP-regulated phosphoprotein 19	4957	-0.876262	5.53459	2.63874e-06	2.96785e-05
ENSMUSG00002075104		127	-15.875	6.64004	2.66447e-06	2.99358e-05
Gm8093	predicted gene 8093	2203	-2.4975	0.784045	2.66456e-06	2.99358e-05
Csnk1g3	casein kinase 1, gamma 3	4348	0.885525	5.43246	2.67016e-06	2.99765e-05
Ndufb2	NADH:ubiquinone oxidoreductase subunit B2	5628	-0.840494	4.08985	2.67113e-06	2.99765e-05
Cdh17	cadherin 17	4474	1.83954	3.4365	2.69398e-06	3.02163e-05
Sesn3	sestrin 3	15269	1.34198	6.65087	2.71064e-06	3.03864e-05
Gm9903	predicted gene 9903	1747	-5.40023	0.591963	2.71862e-06	3.04591e-05
Atrip	ATR interacting protein	7152	-1.02662	6.05204	2.72732e-06	3.05396e-05
Grap2	GRB2-related adaptor protein 2	6243	1.25806	6.80696	2.7306e-06	3.05596e-05
Nt5c3	5'-nucleotidase, cytosolic III	4250	-0.894979	4.9266	2.74133e-06	3.06628e-05
Cyb561d1	cytochrome b-561 domain containing 1	5086	0.912184	5.04685	2.77665e-06	3.10408e-05
Prkcg	protein kinase C, gamma	3611	1.40607	4.08291	2.77936e-06	3.1054e-05
Zfand2a	zinc finger, AN1-type domain 2A	3407	-1.18881	4.44769	2.78224e-06	3.10691e-05
4930442H23Rik	RIKEN cDNA 4930442H23 gene	1245	1.88319	1.51455	2.78674e-06	3.11023e-05
Ehd3	EH-domain containing 3	6558	1.07786	4.79794	2.80311e-06	3.12642e-05
Dscc1	DNA replication and sister chromatid cohesion 1	4429	-1.99436	1.30522	2.80433e-06	3.12642e-05
Pgghg	protein glucosylgalactosylhydroxylysine glucosidase	3346	0.813259	4.52101	2.81847e-06	3.14047e-05
Gm9626	protein FAM220A-like	791	-5.12445	0.753583	2.83058e-06	3.15224e-05
Srms	src-related kinase lacking C-terminal regulatory tyrosine and N-terminal myristylation sites	2562	2.74973	1.41644	2.83908e-06	3.15997e-05
Cers4	ceramide synthase 4	12264	1.01275	4.61256	2.87823e-06	3.2018e-05
Nbl1	NBL1, DAN family BMP antagonist	2033	2.40063	2.40963	2.88908e-06	3.2121e-05
Gm37694		2133	9.93499	1.7354	2.89895e-06	3.22132e-05
Ifi35	interferon-induced protein 35	1727	-1.00317	5.78482	2.91829e-06	3.24104e-05
Akap7	A kinase (PRKA) anchor protein 7	4375	-1.17856	4.17201	2.92736e-06	3.24934e-05
Pxt1	peroxisomal, testis specific 1	1100	-8.39472	0.716243	2.95615e-06	3.2795e-05
Kmt2c	lysine (K)-specific methyltransferase 2C	20291	1.23548	6.55754	2.95925e-06	3.28116e-05
Ctsz	cathepsin Z	1441	-1.20014	8.55149	2.97194e-06	3.29343e-05
Cry2	cryptochrome 2 (photolyase-like)	6320	1.27345	3.42899	2.97524e-06	3.29529e-05
Nr3c2	nuclear receptor subfamily 3, group C, member 2	6474	1.69489	2.50188	2.97878e-06	3.29741e-05
Thoc2	THO complex 2	12666	1.07123	5.45537	3.01062e-06	3.33084e-05
E130215H24Rik	RIKEN cDNA E130215H24 gene	939	1.7425	2.67487	3.0134e-06	3.33211e-05
Ldha	lactate dehydrogenase A	3310	-1.27265	8.76522	3.01628e-06	3.33348e-05
Arhgef18	rho/rac guanine nucleotide exchange factor (GEF) 18	13889	1.62538	7.55777	3.02123e-06	3.33693e-05
Rnf169	ring finger protein 169	7640	-0.77333	5.14764	3.02269e-06	3.33693e-05
Pask	PAS domain containing serine/threonine kinase	9060	-1.81348	2.03244	3.03062e-06	3.34387e-05
Nedd4	neural precursor cell expressed, developmentally down-regulated 4	12601	1.78027	5.87145	3.06501e-06	3.37999e-05
Hoxb5os	homeobox B5 and homeobox B6, opposite strand	696	10.2748	2.90202	3.10233e-06	3.41929e-05
Igkj3	immunoglobulin kappa joining 3	38	2.56758	2.23951	3.12524e-06	3.44268e-05
Cox17	cytochrome c oxidase assembly protein 17, copper chaperone	5773	-1.09459	5.25367	3.12835e-06	3.44423e-05
Nrip2	nuclear receptor interacting protein 2	3757	2.2151	1.109	3.13572e-06	3.45047e-05
Awat2	acyl-CoA wax alcohol acyltransferase 2	2126	4.4496	-1.11045	3.15268e-06	3.46727e-05
Atp5o	ATP synthase, H+ transporting, mitochondrial F1 complex, O subunit	2259	-1.13907	6.44135	3.16049e-06	3.47386e-05
Cyp26c1	cytochrome P450, family 26, subfamily c, polypeptide 1	1747	-3.50956	-1.02913	3.16209e-06	3.47386e-05
Tnrc6b	trinucleotide repeat containing 6b	23677	1.18822	6.30924	3.21326e-06	3.52817e-05
Gm45464		2844	0.979086	4.0853	3.24091e-06	3.55661e-05
Gng13	guanine nucleotide binding protein (G protein), gamma 13	773	-2.63778	0.634842	3.24308e-06	3.55706e-05
Gm11263	ribosomal protein S6 pseudogene	749	-4.53031	0.73532	3.24969e-06	3.5624e-05
ENSMUSG00002075808		141	-1.49293	3.07704	3.25483e-06	3.56611e-05
1700025N21Rik	RIKEN cDNA 1700025N21 gene	686	-9.824	3.05885	3.25744e-06	3.56705e-05
Ect2	ect2 oncogene	5386	-1.98432	2.71722	3.27469e-06	3.584e-05
Dnah12	dynein, axonemal, heavy chain 12	12009	1.55473	3.35709	3.29951e-06	3.60923e-05
Gm28053		989	1.05649	5.10741	3.30869e-06	3.61584e-05
4921515G04Rik	RIKEN cDNA 4921515G04 gene	1426	2.59076	0.369888	3.31004e-06	3.61584e-05
B020010K11Rik	RIKEN cDNA B020010K11 gene	3579	-2.15233	0.745823	3.31135e-06	3.61584e-05
Plscr3	phospholipid scramblase 3	3148	-0.924814	4.45067	3.31266e-06	3.61584e-05
Pld1	phospholipase D1	12961	1.27217	4.24374	3.31761e-06	3.61929e-05
Ripor1	RHO family interacting cell polarization regulator 1	4108	0.950537	5.49184	3.32607e-06	3.62657e-05
Gm16573	predicted gene 16573	1302	1.96886	2.7921	3.3429e-06	3.64297e-05
1700084C06Rik	RIKEN cDNA 1700084C06 gene	750	1.6667	3.26735	3.37567e-06	3.67671e-05
Tmem33	transmembrane protein 33	8961	-0.894003	5.10089	3.40035e-06	3.70034e-05
Gm5511	heat shock protein 90, alpha (cytosolic), class A member 1 pseudogene	802	2.78366	0.658694	3.401e-06	3.70034e-05
Sec61g	SEC61, gamma subunit	2464	-1.08426	4.12315	3.40331e-06	3.70087e-05
Gm43791		468	-2.82619	0.814024	3.45056e-06	3.75025e-05
Cox7a2	cytochrome c oxidase subunit 7A2	944	-1.02396	5.62299	3.45894e-06	3.75734e-05
Fbxo5	F-box protein 5	2003	-1.21223	3.46846	3.47144e-06	3.76891e-05
Gm31513	predicted gene, 31513	684	-4.4232	0.0472979	3.48791e-06	3.78477e-05
Atp5l	ATP synthase, H+ transporting, mitochondrial F0 complex, subunit G	6443	-1.04112	4.15515	3.51181e-06	3.80867e-05
Aig1	androgen-induced 1	9196	-1.14195	3.32547	3.51733e-06	3.81263e-05
Tut4	terminal uridylyl transferase 4	8684	1.24783	6.72862	3.52828e-06	3.82246e-05
St3gal1	ST3 beta-galactoside alpha-2,3-sialyltransferase 1	6851	1.2868	7.30642	3.5558e-06	3.85022e-05
Zbtb10	zinc finger and BTB domain containing 10	7414	1.62	3.7968	3.56043e-06	3.85319e-05
Cep68	centrosomal protein 68	5865	0.892572	4.8587	3.56525e-06	3.85634e-05
Tmem208	transmembrane protein 208	1511	-0.821988	4.80055	3.60181e-06	3.89242e-05
Ppp1r35	protein phosphatase 1, regulatory subunit 35	1085	-1.07193	3.98575	3.60242e-06	3.89242e-05
Pcdhga7	protocadherin gamma subfamily A, 7	5217	-1.42959	2.66373	3.65935e-06	3.95183e-05
Exosc9	exosome component 9	4709	-0.968946	4.94632	3.6663e-06	3.95723e-05
Bcl9	B cell CLL/lymphoma 9	8446	0.841975	5.04142	3.7301e-06	4.02395e-05
Cd274	CD274 antigen	3622	-1.17543	6.21069	3.73546e-06	4.0276e-05
Gm7511	RNA polymerase II, polypeptide H	450	-7.72243	2.8851	3.73803e-06	4.02823e-05
Gm26513	predicted gene, 26513	2489	2.71199	0.16059	3.74807e-06	4.03692e-05
2810408I11Rik	RIKEN cDNA 2810408I11 gene	2341	-3.34109	-0.189951	3.75723e-06	4.04464e-05
Gm14303	ribosomal protein S29 pseudogene	171	-1.45766	4.49075	3.75959e-06	4.04504e-05
Gm17383	tubulin, alpha 1B pseudogene	1355	-2.15232	0.74323	3.76663e-06	4.05047e-05
Gm10073	ribosomal protein, large, P1 pseudogene	342	-1.89577	2.8071	3.77898e-06	4.0616e-05
Nxpe4	neurexophilin and PC-esterase domain family, member 4	5911	1.71611	3.38015	3.79881e-06	4.08076e-05
Limd1	LIM domains containing 1	6018	1.2056	6.90085	3.82876e-06	4.11076e-05
Gm38358		428	-8.26048	1.11436	3.84451e-06	4.12491e-05
Pdxk	pyridoxal (pyridoxine, vitamin B6) kinase	5397	-0.864833	4.89398	3.846e-06	4.12491e-05
Dynlrb1	dynein light chain roadblock-type 1	1009	-1.0298	5.79978	3.86e-06	4.13775e-05
Sumf1	sulfatase modifying factor 1	3405	-0.735633	4.95839	3.88724e-06	4.16475e-05
Tcam1	testicular cell adhesion molecule 1	3752	-2.9287	-0.118351	3.89828e-06	4.17434e-05
mmu-mir-1194		968	3.60346	-0.112352	3.90029e-06	4.17434e-05
Vps45	vacuolar protein sorting 45	3991	-0.936963	3.75371	3.91143e-06	4.18406e-05
Hfe	homeostatic iron regulator	3572	-1.1568	5.57248	3.92395e-06	4.19524e-05
Ppard	peroxisome proliferator activator receptor delta	7514	-0.704722	4.824	3.93616e-06	4.20608e-05
Ctsd	cathepsin D	2351	-1.24639	10.9821	3.94346e-06	4.21167e-05
Gm867	predicted gene 867	1228	-2.79561	0.285379	3.94618e-06	4.21237e-05
Clec2g	C-type lectin domain family 2, member g	2847	1.69032	2.58685	3.94887e-06	4.21302e-05
4930426I24Rik	RIKEN cDNA 4930426I24 gene	1232	10.8374	2.65117	3.95917e-06	4.2196e-05
Gm7729	heterogeneous nuclear ribonucleoprotein A1 pseudogene	801	-6.63612	2.9407	3.95918e-06	4.2196e-05
Tiam1	T cell lymphoma invasion and metastasis 1	10048	1.08594	5.54357	3.99405e-06	4.25454e-05
Begain	brain-enriched guanylate kinase-associated	4631	2.62905	1.56417	3.99877e-06	4.25733e-05
Jmjd1c	jumonji domain containing 1C	17822	1.19672	7.07007	4.00434e-06	4.26103e-05
Eci2	enoyl-Coenzyme A delta isomerase 2	5540	-0.772947	4.88683	4.02003e-06	4.27548e-05
Polr3k	polymerase (RNA) III (DNA directed) polypeptide K	3124	-0.834464	4.17106	4.0315e-06	4.28544e-05
Gm20275	predicted gene, 20275	1387	4.19057	-0.424139	4.0451e-06	4.29765e-05
Gm49320		2879	0.989065	4.91947	4.0567e-06	4.30773e-05
St6galnac4	ST6 (alpha-N-acetyl-neuraminyl-2,3-beta-galactosyl-1,3)-N-acetylgalactosaminide alpha-2,6-sialyltransferase 4	6482	-0.852281	5.43769	4.06153e-06	4.3106e-05
Zfp977	zinc finger protein 977	1425	9.71433	2.34486	4.08609e-06	4.33441e-05
Gm16557		191	4.61031	2.03027	4.11278e-06	4.35858e-05
Ly6e	lymphocyte antigen 6 complex, locus E	3784	-1.33383	10.5056	4.11316e-06	4.35858e-05
Chka	choline kinase alpha	12024	-0.886824	4.62109	4.12818e-06	4.37106e-05
Nedd9	neural precursor cell expressed, developmentally down-regulated gene 9	6376	1.19022	7.21791	4.12924e-06	4.37106e-05
Hmcn2	hemicentin 2	16073	-2.9108	-0.452768	4.15636e-06	4.39748e-05
D430001F17Rik	RIKEN cDNA D430001F17 gene	1871	-1.14289	3.71528	4.1636e-06	4.40286e-05
Maco1	macoilin 1	6744	0.818849	5.2708	4.17633e-06	4.41402e-05
Mtmr12	myotubularin related protein 12	7041	0.914803	5.465	4.19826e-06	4.43489e-05
Chchd2	coiled-coil-helix-coiled-coil-helix domain containing 2	2269	-1.05252	5.95412	4.23128e-06	4.46515e-05
2310009B15Rik	RIKEN cDNA 2310009B15 gene	1750	-1.60737	2.01026	4.2313e-06	4.46515e-05
Dusp19	dual specificity phosphatase 19	2992	-1.43491	2.17488	4.25733e-06	4.49029e-05
Gm16575		1615	1.2381	3.74027	4.28494e-06	4.51707e-05
Sphk1	sphingosine kinase 1	4775	-4.44422	2.11952	4.30508e-06	4.53595e-05
Shld2	shieldin complex subunit 2	5727	1.17448	3.3767	4.31666e-06	4.54579e-05
Gm38973	predicted gene, 38973	992	-12.673	1.88954	4.32122e-06	4.54824e-05
Pcyox1l	prenylcysteine oxidase 1 like	2645	-1.19826	2.9433	4.38399e-06	4.61192e-05
Gm45515		2141	1.04135	5.7639	4.39744e-06	4.62368e-05
Amer1	APC membrane recruitment 1	8496	1.23892	3.16071	4.44036e-06	4.66639e-05
Polr2f	polymerase (RNA) II (DNA directed) polypeptide F	2595	-0.895978	4.82491	4.44905e-06	4.67311e-05
Galnt4	polypeptide N-acetylgalactosaminyltransferase 4	5089	0.978384	3.98393	4.4636e-06	4.68597e-05
Cd52	CD52 antigen	1187	-1.2976	8.61599	4.49497e-06	4.71647e-05
Lgals3	lectin, galactose binding, soluble 3	1858	-1.29579	7.09837	4.51088e-06	4.73072e-05
Bcl9l	B cell CLL/lymphoma 9-like	7998	1.12421	6.27694	4.53975e-06	4.75717e-05
Gm11998	predicted gene 11998	972	2.79813	1.23848	4.54077e-06	4.75717e-05
Gm44101		2221	1.89206	2.06917	4.57244e-06	4.78788e-05
H4c9	H4 clustered histone 9	727	-1.64502	2.38155	4.59149e-06	4.80535e-05
Rpl17-ps9	ribosomal protein L17, pseudogene 9	555	9.40354	2.05271	4.59737e-06	4.80903e-05
Gm12606	predicted gene 12606	1331	2.66251	0.124656	4.62003e-06	4.83024e-05
Atraid	all-trans retinoic acid induced differentiation factor	2082	-0.868567	4.9012	4.62494e-06	4.8329e-05
Trpm7	transient receptor potential cation channel, subfamily M, member 7	11315	1.26695	5.88984	4.63336e-06	4.83921e-05
Snrpd2	small nuclear ribonucleoprotein D2	2618	-0.85892	5.25504	4.64058e-06	4.84426e-05
Cd55b	CD55 molecule, decay accelerating factor for complement B	1675	-5.00667	-0.554839	4.67128e-06	4.87381e-05
Gm9939	predicted gene 9939	2103	2.85437	0.932879	4.69331e-06	4.89428e-05
Zfp62	zinc finger protein 62	6060	0.943899	5.26437	4.69721e-06	4.89584e-05
Dnah2	dynein, axonemal, heavy chain 2	14968	1.59561	2.14422	4.71448e-06	4.91132e-05
Nectin4	nectin cell adhesion molecule 4	3746	-1.31969	2.35965	4.71973e-06	4.91427e-05
Tshz2	teashirt zinc finger family member 2	7781	-7.71196	-0.408052	4.74297e-06	4.93594e-05
9530056E24Rik	RIKEN cDNA 9530056E24 gene	3290	-9.91305	2.31237	4.75352e-06	4.94347e-05
Gm47096		2086	-16.7479	8.79682	4.75506e-06	4.94347e-05
Scly	selenocysteine lyase	4549	-0.744156	5.1721	4.80489e-06	4.99272e-05
Zfhx2os	zinc finger homeobox 2, opposite strand	4453	2.90061	1.51995	4.82962e-06	5.01585e-05
Igkv4-78	immunoglobulin kappa variable 4-78	358	-5.19129	1.76586	4.84434e-06	5.02857e-05
Rph3al	rabphilin 3A-like (without C2 domains)	3814	2.12312	1.83303	4.86271e-06	5.04506e-05
Gm49207		279	-9.72336	2.48839	4.87645e-06	5.05673e-05
Gm49450		899	-0.826664	5.7546	4.90072e-06	5.07931e-05
Tnfaip8l1	tumor necrosis factor, alpha-induced protein 8-like 1	6256	-1.8049	1.94522	4.91894e-06	5.0956e-05
Osm	oncostatin M	2272	-1.98202	5.03991	4.92692e-06	5.10127e-05
Traip	TRAF-interacting protein	6281	-1.91669	2.50552	4.9787e-06	5.15225e-05
Atp6v1c1	ATPase, H+ transporting, lysosomal V1 subunit C1	5601	-0.725289	5.48011	5.0163e-06	5.18853e-05
Nufip2	nuclear fragile X mental retardation protein interacting protein 2	5792	1.28909	5.85761	5.01941e-06	5.18911e-05
Gm50037		151	-1.28975	3.32976	5.02698e-06	5.19429e-05
Irak3	interleukin-1 receptor-associated kinase 3	3676	0.866828	5.08006	5.03659e-06	5.20158e-05
Tcirg1	T cell, immune regulator 1, ATPase, H+ transporting, lysosomal V0 protein A3	4603	-1.20446	7.58198	5.04015e-06	5.20261e-05
Gm43365		2106	1.64072	2.97401	5.0493e-06	5.20941e-05
Ankrd44	ankyrin repeat domain 44	14175	1.17173	7.10542	5.08153e-06	5.24001e-05
Gm8797	ubiquitin B pseudogene	490	-7.24243	-0.812122	5.11242e-06	5.26919e-05
E030037K01Rik		1756	1.9336	2.03401	5.1159e-06	5.2701e-05
Micall1	microtubule associated monooxygenase, calponin and LIM domain containing -like 1	8341	0.970313	5.48682	5.12649e-06	5.27834e-05
Itpr1	inositol 1,4,5-trisphosphate receptor 1	18319	1.19222	6.56642	5.17986e-06	5.33059e-05
Grb10	growth factor receptor bound protein 10	9089	-5.78639	0.963329	5.19346e-06	5.34188e-05
Abcc9	ATP-binding cassette, sub-family C (CFTR/MRP), member 9	8373	-8.66543	3.19689	5.21044e-06	5.35554e-05
Tmprss7	transmembrane serine protease 7	2837	15.7214	7.46771	5.21201e-06	5.35554e-05
Fancd2	Fanconi anemia, complementation group D2	7937	-1.84662	2.72995	5.22077e-06	5.36184e-05
Atm	ataxia telangiectasia mutated	10338	1.16475	5.14959	5.22984e-06	5.36695e-05
Rplp2-ps1	ribosomal protein, large P2, pseudogene 1	348	-1.51365	3.63533	5.23103e-06	5.36695e-05
Cytip	cytohesin 1 interacting protein	6744	1.36874	7.83031	5.24464e-06	5.37554e-05
Sec61b	Sec61 beta subunit	1271	-1.10036	5.78001	5.24468e-06	5.37554e-05
Shisa7	shisa family member 7	6639	-9.48861	2.83106	5.25132e-06	5.37962e-05
Mrps9	mitochondrial ribosomal protein S9	5763	-0.776679	5.18997	5.28109e-06	5.4074e-05
Lmln	leishmanolysin-like (metallopeptidase M8 family)	6511	-1.72851	1.19357	5.2913e-06	5.41513e-05
Gm38021		1560	-6.97067	-0.691267	5.34871e-06	5.47113e-05
Cmtm2a	CKLF-like MARVEL transmembrane domain containing 2A	1272	10.0785	2.70036	5.37518e-06	5.49316e-05
Vps13a	vacuolar protein sorting 13A	17801	0.996615	5.63599	5.37565e-06	5.49316e-05
Bsg	basigin	1814	-1.26106	7.89456	5.39076e-06	5.50583e-05
D930048N14Rik	RIKEN cDNA D930048N14 gene	3429	2.05254	1.75167	5.39617e-06	5.50859e-05
Gm8655	predicted gene 8655	852	-11.5533	2.19273	5.41933e-06	5.52861e-05
Bach2	BTB and CNC homology, basic leucine zipper transcription factor 2	9940	1.40322	6.24764	5.42122e-06	5.52861e-05
Manf	mesencephalic astrocyte-derived neurotrophic factor	3524	-1.37678	6.71186	5.48279e-06	5.5886e-05
Cd55	CD55 molecule, decay accelerating factor for complement	4853	1.61473	6.89223	5.49881e-06	5.60212e-05
Ppp3cc	protein phosphatase 3, catalytic subunit, gamma isoform	2985	0.91421	5.81787	5.53543e-06	5.63661e-05
Pcdhga11	protocadherin gamma subfamily A, 11	4756	-1.4556	2.66891	5.54456e-06	5.64307e-05
[truncated: 18,337 more rows]
