# Supplementary material for: CD38 deficiency leads to a defective short-lived transcriptomic response to chronic graft-versus-host disease induction, involving purinergic signaling-related genes and distinct transcriptomic signatures associated with lupus
Source: Front Immunol. 2025 Feb 10;16:1441981. doi: 10.3389/fimmu.2025.1441981 (PMC11847871; doi:10.3389/fimmu.2025.1441981)
Supplement: Supplementary file 2 [file DataSheet2.zip › DEGs_KEGGs_Tables_171124_1441981/Table S5_171124.xlsx]

## Sheet: Hoja1
Table S5. Enriched KEGG pathways from DEGs comparative cGVHD Cd38-/- PECs 2W vs WT PECs 2W
ID	Description	GeneRatio	BgRatio	pvalue	p.adjust	qvalue	geneID	Total	GenesID_up	GenesID_dn	Total_up	Total_dn	%_up	%_dn
mmu04640	Hematopoietic cell lineage	12/357	94/8997	0.000321079	0.0216555	0.0190862	14255/12494/12504/12516/12507/16191/12502/12481/12491/12505/16158/13137	12	Flt3/Il11ra2/Cd55b	Cd38/Cd4/Cd7/Cd5/Il5/Cd3g/Cd2/Cd36/Cd44	3	9	25	75
mmu04974	Protein digestion and absorption	13/357	108/8997	0.000329324	0.0216555	0.0190862	11932/12834/12822/12829/110891/170745/329941/12818/109660/11931/16529/12826/73368	13	Col6a2/Col18a1/Col4a4/Slc8a2/Xpnpep2/Col14a1/Ctrl/Col4a1/Col20a1	Atp1b2/Col8a2/Atp1b1/Kcnk5	9	4	69.2308	30.7692
mmu04921	Oxytocin signaling pathway	16/357	153/8997	0.000362425	0.0216555	0.0190862	12323/12494/60596/54195/16524/20779/224129/56808/432530/12297/18795/20192/20191/434233/16438/18160	16	Camk2b/Gucy1a1/Kcnj9/Src/Cacnb3/Ppp1ccb/Npr1	Cd38/Gucy1b1/Adcy5/Cacna2d2/Adcy1/Plcb1/Ryr3/Ryr2/Itpr1	7	9	43.75	56.25
mmu04970	Salivary secretion	11/357	85/8997	0.000503223	0.0241603	0.0212938	12494/60596/11932/54195/224129/432530/18795/11931/11722/20192/16438	11	Gucy1a1/Amy1	Cd38/Atp1b2/Gucy1b1/Adcy5/Adcy1/Plcb1/Atp1b1/Ryr3/Itpr1	2	9	18.1818	81.8182
mmu04270	Vascular smooth muscle contraction	15/357	144/8997	0.000573294	0.0241603	0.0212938	60596/68458/54195/51801/224129/18782/100502876/432530/19222/18795/434233/16438/69632/18761/18160	15	Gucy1a1/Ppp1r14a/Ramp1/Pla2g2d/Ppp1ccb/Npr1	Gucy1b1/Adcy5/Kcnmb3/Adcy1/Ptgir/Plcb1/Itpr1/Arhgef12/Prkcq	6	9	40	60
mmu04512	ECM-receptor interaction	11/357	88/8997	0.000678944	0.0250361	0.0220657	12834/64051/12829/114249/16782/12826/12491/12505/21827/226519/20750	11	Col6a2/Col4a4/Lamc2/Col4a1/Spp1	Sv2a/Npnt/Cd36/Cd44/Thbs3/Lamc1	5	6	45.4545	54.5455
mmu04261	Adrenergic signaling in cardiomyocytes	15/357	152/8997	0.00100866	0.0330616	0.029139	12323/11932/18821/224129/12043/56808/432530/110891/12297/18795/11931/20191/269643/434233/140781	15	Camk2b/Pln/Slc8a2/Cacnb3/Ppp2r2c/Ppp1ccb	Atp1b2/Adcy5/Bcl2/Cacna2d2/Adcy1/Plcb1/Atp1b1/Ryr2/Myh7	6	9	40	60
In bold red: pathways with ≥ 55% genes up
In bold blue: pathways with ≥ 55% genes down
