# Supplementary material for: CD38 deficiency leads to a defective short-lived transcriptomic response to chronic graft-versus-host disease induction, involving purinergic signaling-related genes and distinct transcriptomic signatures associated with lupus
Source: Front Immunol. 2025 Feb 10;16:1441981. doi: 10.3389/fimmu.2025.1441981 (PMC11847871; doi:10.3389/fimmu.2025.1441981)
Supplement: Supplementary file 2 [file DataSheet2.zip › DEGs_KEGGs_Tables_171124_1441981/Table S6_171124.xlsx]

## Sheet: Hoja1
Table S6. Enriched KEGG pathways from DEGs comparative cGVHD Cd38-/- PECs 4W vs WT PECs 4W
ID	Description	GeneRatio	BgRatio	pvalue	p.adjust	qvalue	geneID	Total	GenesID_up	GenesID_dn	Total_up	Total_dn	% up	% down
mmu00190	Oxidative phosphorylation	82/2276	135/8997	1.86389e-18	2.04407e-16	1.51073e-16	66414/11951/68197/66377/22272/407785/242341/66594/230075/78330/68202/66290/225887/66152/68375/75406/17991/67680/12859/72900/66916/70316/228033/73834/67264/68349/12858/67895/67184/67126/67942/67530/11958/68198/12856/28080/12866/27425/66335/27060/66495/57423/69875/66218/66052/66046/12867/66142/11984/12861/17993/12864/12868/76429/66925/66091/68342/66416/71679/54405/12857/66108/66043/11957/108664/747…	82	Atp4a	Ndufa12/Atp5g1/Ndufc2/Ndufc1/Uqcrq/Ndufs6/Atp6v0d2/Uqcr11/Ndufb6/Ndufv3/Ndufa5/Atp6v1g1/Ndufs8/Uqcr10/Ndufa8/Ndufs7/Ndufa2/Sdhb/Cox5b/Ndufv2/Ndufb7/Ndufab1/Atp5g3/Atp6v1d/Ndufb8/Ndufs3/Cox5a/Ppa1/Ndufa13/Atp5e/Atp5g2/Uqcrb/Atp5k/Ndufb2/Cox17/Atp5o/Cox7a2/Atp5l/Atp6v1c1/Tcirg1/Ndufb3/Atp5j2/Ndufa11/Ndufb9/Sdhc/Ndufb5/Cox7c/Cox7b/Atp6v0c/Cox6a1/Ndufs4/Cox6c/Cox8a/Lhpp/Sdhd/Ndufa3/Ndufb10/Ndufa7/Atp…	1	81	1.21951	98.7805
mmu04714	Thermogenesis	114/2276	231/8997	1.43353e-15	7.86053e-14	5.80957e-14	66414/11951/68197/66377/22272/407785/66594/230075/78330/68202/225887/66152/64930/52469/68375/75406/19094/70127/17991/67680/12859/72900/66916/70316/228033/67155/29857/66993/67264/68349/208501/12858/67184/67126/20662/67942/67530/56717/11958/68198/12856/28080/12866/27425/66495/19079/57423/69875/66218/66052/66046/224129/327826/12867/66142/12861/17993/12864/12868/56716/66925/66091/68342/11515/66416/71…	114	Tsc1/Mapk11/Dpf3/Smarca2/Mapk12/Sos1/Mtor/Prkab1/Adcy5/Frs2/Mlst8/Adcy9/Kdm3b/Acsl4/Bmp8a/Sos2/Prkg1/Arid1b/Prkaa2/Kras/Map3k5/Arid1a/Smarcc2/Fgfr1/Acsl3/Rptor/Kdm1a	Ndufa12/Atp5g1/Ndufc2/Ndufc1/Uqcrq/Ndufs6/Uqcr11/Ndufb6/Ndufv3/Ndufa5/Ndufs8/Uqcr10/Coa3/Ndufa8/Ndufs7/Ndufa2/Sdhb/Cox5b/Ndufv2/Ndufb7/Ndufab1/Atp5g3/Smarcd3/Ndufb8/Ndufs3/Ndufaf8/Cox5a/Ndufa13/Atp5e/Atp5g2/Uqcrb/Atp5k/Ndufb2/Cox17/Atp5o/Cox7a2/Atp5l/Ndufb3/Atp5j2/Ndufa11/Ndufb9/Sdhc/Ndufb5/Cox7c/Cox7b/Cox6a1/Ndufs4/Cox6c/Cox8a/Sdhd/Ndufa3/Ndufb10/Ndufa7/Atp5h/Cox16/Ndufa1/Cox4i1/Ucp1/Ndufa9/Atp5…	27	87	23.6842	76.3158
mmu03030	DNA replication	29/2276	35/8997	1.31581e-12	3.93545e-11	2.90862e-11	16881/17218/14156/17216/68240/17220/106344/67153/18973/19076/17215/17217/18538/18968/69263/72151/18974/59001/17219/19075/18972/19891/18969/19718/381760/66979/69745/68209/67967	29		Lig1/Mcm5/Fen1/Mcm2/Rpa3/Mcm7/Rfc4/Rnaseh2b/Pole/Prim2/Mcm3/Mcm4/Pcna/Pola1/Rfc3/Rfc5/Pole2/Pole3/Mcm6/Prim1/Pold2/Rpa2/Pola2/Rfc2/Ssbp1/Pole4/Pold4/Rnaseh2c/Pold3	0	29	0	100
mmu03050	Proteasome	34/2276	47/8997	1.59394e-11	4.03389e-10	2.98137e-10	26445/26442/19188/19171/19167/16913/26446/16912/66537/19172/26441/19173/19186/26440/19177/67089/59029/26443/19170/23997/67151/19166/66997/19175/15978/19184/19185/621823/23996/66413/57296/56436/20422/26444	34	Psme2b	Psmb2/Psma5/Psme2/Psmb10/Psma3/Psmb8/Psmb3/Psmb9/Pomp/Psmb4/Psma4/Psmb5/Psme1/Psma1/Psmb7/Psmc6/Psmd14/Psma6/Psmb1/Psmd13/Psmd9/Psma2/Psmd12/Psmb6/Ifng/Psmc5/Psmd4/Psmc4/Psmd6/Psmd8/Adrm1/Sem1/Psma7	1	33	2.94118	97.0588
mmu04110	Cell cycle	57/2276	125/8997	5.83239e-07	1.37061e-05	1.01299e-05	12534/75430/12235/12544/12428/12442/12236/17218/13555/107995/12649/18817/268697/23834/17216/17220/268930/22137/56150/12532/50883/12580/66671/17215/17217/21808/18538/56438/66156/12575/11920/12448/69010/23882/27214/71890/17219/19090/18392/12443/56452/12447/12237/218294/12567/328572/20843/19651/17120/217232/245000/12581/12579/52563/68999/56371/13197	57	Tgfb2/Atm/Prkdc/Cdc14b/Ep300/Stag2/Rbl2/Cdc27/Atr/Cdkn2b	Cdk1/Anapc15/Bub1/Cdc45/Ccna2/Ccnb2/Bub1b/Mcm5/E2f1/Cdc20/Chek1/Plk1/Ccnb1/Cdc6/Mcm2/Mcm7/Pkmyt1/Ttk/Mad2l1/Cdc25c/Chek2/Cdkn2c/Ccnh/Mcm3/Mcm4/Pcna/Rbx1/Anapc11/Cdkn1a/Ccne2/Anapc13/Gadd45g/Dbf4/Mad2l2/Mcm6/Orc1/Ccnd1/Orc6/Ccne1/Bub3/Cdk4/Mad1l1/Cdkn2d/Cdc23/Anapc10/Fzr1/Gadd45a	10	47	17.5439	82.4561
mmu04210	Apoptosis	59/2276	136/8997	2.8192e-06	6.18345e-05	4.57007e-05	11799/22143/12048/16907/12043/16440/22146/23797/78943/16906/13032/12044/21926/53859/12045/64138/13033/16438/11920/13039/13666/12369/13040/16188/23882/12047/18607/13198/328417/16439/19249/11461/14939/16905/12984/12367/16653/16151/11798/12364/13036/26408/26417/22029/71609/13804/12122/20740/11545/12028/13030/69601/13197/66593/16150/22035/18706/57913/14281	59	Bcl2/Itpr3/Akt3/Ern1/Map3k14/Itpr1/Atm/Eif2ak3/Pdpk1/Parp4/Itpr2/Ptpn13/Kras/Ikbkg/Xiap/Map3k5/Traf1/Sptan1/Parp1/Dab2ip/Ikbkb/Pik3ca	Birc5/Tuba1b/Bcl2l1/Lmnb2/Tuba1c/Lmnb1/Ctsc/Bcl2a1a/Tnf/Bcl2a1b/Ctsz/Ctsd/Ctsl/Casp7/Ctss/Il3ra/Gadd45g/Bcl2a1d/Ddit3/Actb/Gzmb/Lmna/Csf2rb2/Casp3/Casp12/Ctsh/Mapk3/Tradd/Endog/Bid/Bax/Ctsb/Gadd45a/Diablo/Tnfsf10/Pidd1/Fos	22	37	37.2881	62.7119
mmu04066	HIF-1 signaling pathway	48/2276	114/8997	5.90247e-05	0.000979415	0.000723868	18787/16832/21857/18655/22339/12043/11676/212032/23797/11674/67673/16000/13685/56438/12575/56717/18641/18752/16828/18751/22346/16337/67923/20525/16001/13807/68263/12323/15277/353204/13645/14433/328572/15980/14254/13866/13058/112405/26417/15978/15368/170768/13684/16194/112407/228026/18706/13806	48	Bcl2/Akt3/Mtor/Prkcg/Prkcb/Insr/Igf1r/Camk2b/Egf/Ep300/Erbb2/Cybb/Pfkfb3/Il6ra/Pik3ca	Serpine1/Ldhb/Timp1/Pgk1/Vegfa/Aldoc/Hk3/Aldoa/Elob/Igf1/Eif4ebp1/Rbx1/Cdkn1a/Pfkl/Ldha/Vhl/Eloc/Slc2a1/Eno2/Pdhb/Hk2/Aldoart1/Gapdh/Ifngr2/Flt1/Egln1/Mapk3/Ifng/Hmox1/Eif4e/Egln3/Pdk1/Eno1	15	33	31.25	68.75
mmu04064	NF-kappa B signaling pathway	45/2276	105/8997	5.95389e-05	0.000979415	0.000723868	22329/18792/12048/13607/12043/20303/105844/19225/12044/21926/53859/12045/11920/18751/23882/12047/106759/108723/20963/240354/72049/170720/117149/13001/16151/15894/11798/171211/22031/66724/50930/16992/21929/21943/22029/71609/16179/11545/13197/24099/16150/21934/217069/57913/26409	45	Eda/Bcl2/Card10/Map3k14/Atm/Prkcb/Ticam1/Card11/Syk/Malt1/Tnfrsf13c/Card14/Tirap/Ikbkg/Xiap/Edaradd/Traf3/Tab3/Lta/Tnfsf11/Traf1/Irak1/Parp1/Ikbkb/Trim25/Map3k7	Vcam1/Plau/Bcl2l1/Ccl4/Ptgs2/Bcl2a1a/Tnf/Bcl2a1b/Gadd45g/Bcl2a1d/Csnk2b/Icam1/Tnfsf14/Tnfaip3/Tradd/Gadd45a/Tnfsf13b/Tnfrsf11a/Pidd1	26	19	57.7778	42.2222
mmu03430	Mismatch repair	14/2276	22/8997	0.000161871	0.00221898	0.00164	16881/68240/26909/106344/18538/69263/72151/217716/18972/19891/19718/381760/69745/67967	14	Mlh3	Lig1/Rpa3/Exo1/Rfc4/Pcna/Rfc3/Rfc5/Pold2/Rpa2/Rfc2/Ssbp1/Pold4/Pold3	1	13	7.14286	92.8571
mmu04723	Retrograde endocannabinoid signaling	57/2276	148/8997	0.000241691	0.00318065	0.00235076	66414/68197/66377/14073/407785/230075/78330/68202/225887/68375/75406/16440/19094/12286/17991/72900/66916/70316/29857/18795/67264/68349/14707/19225/67184/68198/18752/64337/16438/66495/69875/18751/66218/66046/224129/17993/231871/66091/68342/11515/66416/16439/54405/66108/16524/17992/595136/68194/66066/14696/26417/23945/14700/14682/12289/104130/14679	57	Faah/Itpr3/Mapk11/Cacna1a/Mapk12/Plcb1/Prkcg/Itpr1/Prkcb/Adcy5/Adcy9/Itpr2/Gnaq/Gnai3	Ndufa12/Ndufc2/Ndufc1/Ndufs6/Ndufb6/Ndufv3/Ndufa5/Ndufs8/Ndufa8/Ndufs7/Ndufa2/Ndufv2/Ndufb7/Ndufab1/Ndufb8/Ndufs3/Gng5/Ptgs2/Ndufa13/Ndufb2/Gng13/Ndufb3/Ndufa11/Ndufb9/Ndufb5/Ndufs4/Daglb/Ndufa3/Ndufb10/Ndufa7/Ndufa1/Ndufa9/Kcnj9/Ndufa4/Ndufs5/Ndufb4/Gng11/Gnb4/Mapk3/Mgll/Gng10/Cacna1d/Ndufb11	14	43	24.5614	75.4386
mmu04115	p53 signaling pathway	32/2276	72/8997	0.000303765	0.0038438	0.00284088	18787/12534/20135/12442/12649/29870/12048/268697/30954/12043/50883/16000/382985/12575/75747/11920/12448/23882/12443/12447/98376/12567/21825/12367/230784/245000/12122/12028/17248/13197/57913/71361	32	Bcl2/Rrm2b/Sesn3/Atm/Gorab/Thbs1/Atr/Mdm4	Serpine1/Cdk1/Rrm2/Ccnb2/Chek1/Gtse1/Bcl2l1/Ccnb1/Siva1/Chek2/Igf1/Cdkn1a/Ccne2/Gadd45g/Ccnd1/Ccne1/Cdk4/Casp3/Sesn2/Bid/Bax/Gadd45a/Pidd1/Aifm2	8	24	25	75
mmu00520	Amino sugar and nucleotide sugar metabolism	24/2276	51/8997	0.000613659	0.00696185	0.00514538	72157/81600/74091/19703/212032/12763/245847/227620/15212/29858/14584/14635/15277/69976/216558/74246/56174/218138/50798/67311/331026/12764/14583/14751	24	Cmah/Gfpt2/Gne/Gfpt1	Pgm1/Chia1/Npl/Renbp/Hk3/Amdhd2/Uap1l1/Hexb/Pmm1/Galk1/Hk2/Galk2/Ugp2/Gale/Nagk/Gmds/Nanp/Gmppb/Cmas/Gpi1	4	20	16.6667	83.3333
mmu01200	Carbon metabolism	47/2276	121/8997	0.000657863	0.00721457	0.00533216	18655/108682/107272/21991/18746/11676/212032/67680/93747/11674/110639/18648/18641/224530/66052/328099/13807/68263/66925/68738/15277/66646/67078/353204/269951/12359/68133/110446/14433/13885/67834/11409/235339/17448/110208/235582/60525/11532/20916/56012/71832/17449/225913/73724/13806/14751/21351	47	Prps2/Prps1l3/Acss1/Cat/Glyctk/Acss2/Pgam2/Tkfc	Pgk1/Gpt2/Psat1/Tpi1/Pkm/Aldoc/Hk3/Sdhb/Echs1/Aldoa/Pgam1/Pfkl/Acat3/Sdhc/Eno2/Pdhb/Sdhd/Hk2/Rpe/Pgp/Aldoart1/Idh2/Gcsh/Acat1/Gapdh/Esd/Idh3a/Acads/Dlat/Mdh2/Pgd/Adh5/Sucla2/Csl/Mdh1/Mcee/Eno1/Gpi1/Taldo1	8	39	17.0213	82.9787
mmu04068	FoxO signaling pathway	50/2276	131/8997	0.000721123	0.00741947	0.00548359	12442/18817/268697/12176/16153/19094/23797/16000/29857/21808/13609/56458/12795/12575/20662/16197/11920/19079/20656/73251/16337/23882/16001/93759/18607/12443/26557/216439/20663/12359/12053/13645/328572/108079/16653/109880/19651/26417/20873/12581/12579/56486/21813/13611/13197/16150/22035/18706/27373/170755	50	Mapk11/Akt3/Mapk12/Tgfb2/S1pr1/Foxo1/Sos1/Il7r/Atm/Prkab1/Setd7/Insr/Igf1r/Sirt1/Pdpk1/Agap2/Sos2/Cat/Bcl6/Egf/Ep300/Prkaa2/Kras/Braf/Rbl2/Cdkn2b/Tgfbr2/S1pr4/Ikbkb/Pik3ca/Csnk1e	Ccnb2/Plk1/Ccnb1/Bnip3/Il10/Igf1/Plk3/Cdkn1a/Sod2/Gadd45g/Ccnd1/Homer2/Mapk3/Plk4/Cdkn2d/Gabarap/Gadd45a/Tnfsf10/Sgk3	31	19	62	38
mmu03420	Nucleotide excision repair	21/2276	43/8997	0.00072165	0.00741947	0.00548359	16881/68240/106344/18973/66671/18538/69263/56438/72151/18974/50505/66467/319955/59001/18972/19891/19718/66979/69745/67967/17420	21	Ercc4/Ercc6	Lig1/Rpa3/Rfc4/Pole/Ccnh/Pcna/Rfc3/Rbx1/Rfc5/Pole2/Gtf2h5/Pole3/Pold2/Rpa2/Rfc2/Pole4/Pold4/Pold3/Mnat1	2	19	9.52381	90.4762
mmu04142	Lysosome	51/2276	135/8997	0.000843742	0.00837114	0.00618696	11605/242341/11769/19141/12512/66848/54397/27029/12514/27419/50917/13032/211329/13423/252903/64138/58911/13033/27060/14420/15212/13039/12757/11984/108011/13040/74325/192654/74105/11593/214505/67963/240283/11768/108664/74008/15931/11782/14667/13034/11305/19156/104082/13036/16783/67489/83429/13030/11767/17939/11432	51	Sgsh/Ncoa7/Ap1s3/Ap4e1/Gga2/Dmxl1/Ap1m2/Arsg/Ids/Ctse/Abca2/Wdr7/Ap4b1/Ap1m1	Gla/Atp6v0d2/Ap1s1/Lgmn/Cd63/Fuca2/Ppt2/Cd68/Naglu/Galns/Ctsc/Dnase2a/Ctsz/Sumf1/Ctsd/Tcirg1/Galc/Hexb/Ctsl/Clta/Atp6v0c/Ctss/Cltb/Pla2g15/Aga/Gnptg/Npc2/Atp6v1h/Ap4s1/Gm2a/Psap/Ctsh/Lamp1/Ctns/Ctsb/Naga/Acp2	14	37	27.451	72.549
mmu04640	Hematopoietic cell lineage	38/2276	94/8997	0.000868667	0.00837114	0.00618696	14129/12494/12902/12491/381091/14128/16192/21926/16197/13137/13136/16157/16199/12482/14998/16188/12481/16790/15002/16401/12483/12478/16402/14961/17311/12480/14969/15000/14999/14256/12504/16194/12981/15001/16399/16175/16178/13857	38	Cr2/Cd36/H2-Eb2/Fcer2a/Il5ra/Il7r/Cd55/Il9r/Ms4a1/Cd2/H2-Ob/Itga4/Cd22/Cd19/H2-DMb2/Flt3l/Cd4/Il6ra/Csf2/H2-Oa/Itga2b	Fcgr1/Cd38/Tnf/Cd55b/Il11ra1/H2-DMa/Il3ra/Anpep/Itga5/H2-Ab1/Kitl/Cd1d2/H2-DMb1/Il1a/Il1r2/Epor	21	17	55.2632	44.7368
mmu01250	Biosynthesis of nucleotide sugars	19/2276	38/8997	0.000890547	0.00837114	0.00618696	72157/212032/12763/227620/29858/14584/14635/15277/69976/216558/74246/56174/218138/50798/67311/331026/12764/14583/14751	19	Cmah/Gfpt2/Gne/Gfpt1	Pgm1/Hk3/Uap1l1/Pmm1/Galk1/Hk2/Galk2/Ugp2/Gale/Nagk/Gmds/Nanp/Gmppb/Cmas/Gpi1	4	15	21.0526	78.9474
mmu03440	Homologous recombination	20/2276	41/8997	0.000978915	0.00894619	0.00661197	19361/623474/68240/12189/268465/12021/19366/19363/237911/11920/114714/18972/19891/57434/225182/107976/381760/69745/67967/20422	20	Atm	Rad51/Rad54b/Rpa3/Brca1/Eme1/Bard1/Rad54l/Rad51b/Brip1/Rad51c/Pold2/Rpa2/Xrcc2/Rbbp8/Babam2/Ssbp1/Pold4/Pold3/Sem1	1	19	5	95
mmu00051	Fructose and mannose metabolism	18/2276	36/8997	0.00121071	0.0104822	0.00774721	21991/11676/212032/11674/14187/18641/67861/29858/15277/353204/11677/218138/331026/20322/170768/225913/270198/18640	18	Pfkfb3/Tkfc/Pfkfb2	Tpi1/Aldoc/Hk3/Aldoa/Akr1b8/Pfkl/Akr1b10/Pmm1/Hk2/Aldoart1/Akr1b3/Gmds/Gmppb/Sord/Pfkfb4	3	15	16.6667	83.3333
mmu03410	Base excision repair	18/2276	36/8997	0.00121071	0.0104822	0.00774721	234258/16881/14156/22256/18973/18538/18974/59001/328417/18972/21665/77622/11792/66979/11545/16882/69745/67967	18	Parp4/Parp1/Lig3	Neil3/Lig1/Fen1/Ung/Pole/Pcna/Pole2/Pole3/Pold2/Tdg/Apex2/Apex1/Pole4/Pold4/Pold3	3	15	16.6667	83.3333
mmu04668	TNF signaling pathway	43/2276	113/8997	0.00176171	0.0141366	0.0104481	22329/17387/20296/20339/15945/16878/19094/23797/15953/16449/20293/29857/16168/19225/21926/53859/67384/16182/12369/74568/73086/12702/12367/26410/20312/16151/15894/22031/66724/26408/56613/16362/26417/16992/21929/22029/71609/69601/12981/16150/18706/26409/14281	43	Sele/Mapk11/Akt3/Jag1/Mapk12/Map3k14/Bag4/Il18r1/Rps6ka5/Map3k8/Ikbkg/Traf3/Tab3/Map3k5/Lta/Traf1/Dab2ip/Csf2/Ikbkb/Pik3ca/Map3k7	Vcam1/Mmp14/Ccl2/Cxcl10/Lif/Ifi47/Ccl12/Il15/Ptgs2/Tnf/Casp7/Mlkl/Socs3/Casp3/Cx3cl1/Icam1/Rps6ka4/Irf1/Mapk3/Tnfaip3/Tradd/Fos	21	22	48.8372	51.1628
mmu04150	mTOR signaling pathway	56/2276	157/8997	0.00230907	0.0175977	0.0130062	66290/64930/78757/23797/16000/73834/13685/21926/20662/56717/18752/66335/14783/18751/14362/16337/83409/14369/68576/16001/56716/18607/64898/319481/108664/14368/109270/20663/17254/22241/69008/22413/56692/108079/16653/66144/109880/252875/110379/26417/66508/230784/13684/74370/22411/52187/97998/277854/66096/56430/67046/16150/18706/11966/13544/11973	56	Tsc1/Rictor/Akt3/Sos1/Mtor/Prkcg/Prkcb/Fzd1/Insr/Igf1r/Mlst8/Pdpk1/Wdr59/Fzd6/Prr5/Sos2/Ulk1/Cab39l/Wnt2/Prkaa2/Kras/Braf/Mios/Rptor/Wnt11/Rragd/Deptor/Depdc5/Clip1/Ikbkb/Pik3ca/Dvl3	Atp6v1g1/Igf1/Atp6v1d/Eif4ebp1/Tnf/Atp6v1c1/Grb10/Lamtor2/Fzd7/Lamtor5/Lpin2/Atp6v1h/Slc3a2/Lamtor3/Atp6v1f/Sec13/Mapk3/Lamtor1/Sesn2/Eif4e/Lamtor4/Tbc1d7/Atp6v1b2/Atp6v1e1	32	24	57.1429	42.8571
mmu04914	Progesterone-mediated oocyte maturation	36/2276	92/8997	0.00231067	0.0175977	0.0130062	12534/75430/12235/12428/12442/110033/20878/18817/268697/268930/56150/12532/19094/23797/16000/29857/66156/224129/69010/16001/71890/11515/20868/16653/231207/109880/26417/17120/217232/67579/18576/52563/68999/56371/18706/14679	36	Mapk11/Akt3/Mapk12/Adcy5/Igf1r/Adcy9/Stk10/Kras/Braf/Cdc27/Cpeb4/Pde3b/Pik3ca/Gnai3	Cdk1/Anapc15/Bub1/Ccna2/Ccnb2/Kif22/Aurka/Plk1/Ccnb1/Pkmyt1/Mad2l1/Cdc25c/Igf1/Anapc11/Anapc13/Mad2l2/Cpeb2/Mapk3/Mad1l1/Cdc23/Anapc10/Fzr1	14	22	38.8889	61.1111
mmu00230	Purine metabolism	49/2276	134/8997	0.0023535	0.0175977	0.0130062	11636/20135/60596/13178/72157/11639/66566/11821/20133/18588/18950/110639/382985/667034/18102/12499/66355/103850/328099/224129/56520/53893/54369/210808/11515/11565/11486/68870/74167/66401/15452/29863/230103/68695/18583/11717/18582/11637/224794/54195/229589/18584/14923/18576/23971/75686/18578/245650/18160	49	Prps2/Rrm2b/Entpd5/Prps1l3/Adcy5/Adcy9/Ak8/Npr2/Hddc3/Pde7a/Ampd3/Gucy1b1/Prune1/Pde8a/Pde3b/Pde4b/Gucy2f	Ak1/Rrm2/Gucy1a1/Dck/Pgm1/Ak4/Ntpcr/Aprt/Rrm1/Pde6g/Pnp/Pnp2/Nme1/Gmpr/Nt5m/Nme4/Nudt5/Nme6/Lacc1/Adssl1/Ada/Nudt9/Nudt2/Hprt/Pde7b/Pde6d/Ak2/Enpp4/Guk1/Papss1/Nudt16/Npr1	17	32	34.6939	65.3061
mmu04659	Th17 cell differentiation	40/2276	105/8997	0.00244383	0.0178671	0.0132052	83430/16161/381091/20371/19094/20846/29857/56717/246779/19057/14998/19885/11622/16180/15002/16364/19401/14961/16451/18036/15980/16151/18021/18018/26417/19883/15978/20183/14969/15000/14462/14999/21813/60504/12504/16194/16150/15001/20852/14281	40	H2-Eb2/Mapk11/Mapk12/Mtor/Ppp3cc/Rorc/Ahr/Il1rap/H2-Ob/Irf4/Rara/Jak1/Ikbkg/Nfatc3/Nfatc1/Rora/H2-DMb2/Gata3/Tgfbr2/Cd4/Il6ra/Ikbkb/H2-Oa/Stat6	Il23a/Il12rb1/Foxp3/Stat1/Il27/H2-DMa/H2-Ab1/Nfkbib/Ifngr2/Mapk3/Ifng/Rxrg/H2-Eb1/H2-DMb1/Il21r/Fos	24	16	60	40
mmu04625	C-type lectin receptor signaling pathway	42/2276	112/8997	0.00272926	0.0195202	0.014427	83430/170776/69632/56620/20779/16153/16440/19094/23797/20846/29857/19225/12795/21926/53859/66824/16438/19057/14127/18479/332579/16439/20963/240354/208650/56644/16159/16653/16151/18021/18018/16362/26417/20847/13655/56760/69165/12315/16150/56489/18706/70192	42	Arhgef12/Itpr3/Mapk11/Akt3/Mapk12/Map3k14/Itpr1/Ppp3cc/Itpr2/Syk/Malt1/Cblb/Il12a/Kras/Ikbkg/Nfatc3/Nfatc1/Egr3/Cd209b/Ikbkb/Pik3ca	Il23a/Cd209c/Clec4n/Src/Il10/Stat1/Ptgs2/Plk3/Tnf/Pycard/Fcer1g/Pak1/Card9/Clec7a/Irf1/Mapk3/Stat2/Clec1b/Calm3/Ikbke/Cd209g	21	21	50	50
mmu04140	Autophagy - animal	51/2276	142/8997	0.00300071	0.0205674	0.015201	12048/12176/12043/64930/75909/23797/78943/56717/329015/13033/16438/13039/73205/13666/11793/16001/69635/56716/18607/13144/73683/76559/27103/228361/100502698/22241/78610/68728/108079/16653/21353/74781/56790/12421/66795/26417/16783/225326/218460/97287/74370/56486/52187/97998/13030/19338/67727/22320/18706/26409/67841	51	Bcl2/Tsc1/Akt3/Ern1/Mtor/Atg2a/Itpr1/Eif2ak3/Igf1r/Dapk1/Mlst8/Pdpk1/Atg16l2/Atg2b/Eif2ak4/Ambra1/Rubcn/Ulk1/Uvrag/Prkaa2/Kras/Tank/Wipi2/Supt20/Rb1cc1/Pik3c3/Mtmr14/Rptor/Rragd/Deptor/Rab33b/Stx17/Pik3ca/Map3k7	Bcl2l1/Bnip3/Vmp1/Ctsd/Ctsl/C9orf72/Atg5/Dapk3/Trp53inp2/Atg10/Mapk3/Lamp1/Wdr41/Gabarap/Ctsb/Vamp8/Atg3	34	17	66.6667	33.3333
mmu01232	Nucleotide metabolism	33/2276	84/8997	0.00319841	0.021475	0.0158718	11636/20135/21877/13178/11639/66566/11821/22171/20133/66422/110074/18950/382985/667034/107569/18102/12499/66355/103850/21915/56520/54369/210808/11565/11486/68870/15452/66588/11717/11637/14923/22169/75686	33	Rrm2b/Entpd5/Ak8/Ampd3	Ak1/Rrm2/Tk1/Dck/Ak4/Ntpcr/Aprt/Tyms/Rrm1/Dctpp1/Dut/Pnp/Pnp2/Nt5c3/Nme1/Gmpr/Nt5m/Dtymk/Nme4/Nme6/Lacc1/Adssl1/Ada/Hprt/Cmpk1/Ak2/Guk1/Cmpk2/Nudt16	4	29	12.1212	87.8788
mmu04658	Th1 and Th2 cell differentiation	34/2276	88/8997	0.00383254	0.0237906	0.0175832	16161/381091/19094/16449/20846/29857/433586/19057/20849/14998/15002/18129/14961/16451/16163/18036/15980/16159/16151/18131/18021/18018/26417/15978/14969/15000/14462/14999/16162/12504/16150/15001/20852/14281	34	H2-Eb2/Mapk11/Jag1/Mapk12/Maml3/Ppp3cc/Stat4/H2-Ob/Notch2/Jak1/Il12a/Ikbkg/Nfatc3/Nfatc1/H2-DMb2/Gata3/Il12rb2/Cd4/Ikbkb/H2-Oa/Stat6	Il12rb1/Stat1/H2-DMa/H2-Ab1/Il13/Nfkbib/Ifngr2/Notch3/Mapk3/Ifng/H2-Eb1/H2-DMb1/Fos	21	13	61.7647	38.2353
mmu04120	Ubiquitin mediated proteolysis	52/2276	147/8997	0.00394404	0.0240294	0.0177597	75430/68612/12703/107995/12189/80794/56791/17318/67673/73998/56438/66156/17999/77891/22346/53323/229615/67923/69010/22192/59026/26401/67921/22195/22209/246710/75788/83814/208650/235439/19823/12211/12702/56459/105193/11798/217232/67030/230904/22193/52563/56424/68999/74153/56371/70790/15204/22215/67345/50868/100763/93765	52	Cblc/Mid1/Herc3/Nedd4/Pias3/Huwe1/Map3k1/Rhobtb2/Smurf1/Nedd4l/Cblb/Herc1/Birc6/Xiap/Cdc27/Fbxo2/Ubr5/Herc2/Ube3a/Herc4/Ube3c	Anapc15/Ube2c/Socs1/Cdc20/Brca1/Ube2l6/Elob/Rbx1/Anapc11/Ube2s/Vhl/Ube2k/Eloc/Anapc13/Ube2m/Ube2f/Ube2l3/Ube2a/Rnf7/Socs3/Sae1/Nhlrc1/Fancl/Ube2e3/Cdc23/Stub1/Anapc10/Uba7/Fzr1/Keap1/Ube2n	21	31	40.3846	59.6154
mmu01521	EGFR tyrosine kinase inhibitor resistance	31/2276	79/8997	0.00428286	0.0256193	0.0189347	216148/22339/12048/12043/20779/23797/16000/13685/20662/56717/18752/18751/18590/18591/16001/26362/100042150/20663/16451/13645/14456/16653/13866/109880/211323/26417/54635/13684/12028/16194/18706	31	Shc2/Bcl2/Akt3/Sos1/Mtor/Prkcg/Prkcb/Igf1r/Sos2/Jak1/Egf/Kras/Erbb2/Braf/Il6ra/Pik3ca	Vegfa/Bcl2l1/Src/Igf1/Eif4ebp1/Pdgfa/Pdgfb/Axl/Nrg2/Gas6/Nrg1/Mapk3/Pdgfc/Eif4e/Bax	16	15	51.6129	48.3871
mmu00310	Lysine degradation	26/2276	64/8997	0.00498022	0.0292588	0.0216246	14056/192195/93747/214162/69188/208043/224530/231051/18822/73251/110593/226830/20937/72947/72535/110446/75410/225888/235626/107823/74147/381022/239122/18193/234135/77683	26	Ash1l/Kmt2a/Kmt2e/Setd1b/Kmt2c/Setd7/Prdm2/Kmt2b/Kmt5b/Setd2/Ehhadh/Kmt2d/Setdb2/Nsd1/Nsd3/Ehmt1	Ezh2/Echs1/Acat3/Plod1/Smyd2/Suv39h1/Phykpl/Aldh1b1/Acat1/Nsd2	16	10	61.5385	38.4615
mmu04672	Intestinal immune network for IgA production	19/2276	43/8997	0.00531779	0.0306939	0.0226853	16169/381091/16153/18703/16168/53859/14998/15002/16401/11628/12519/72049/14961/50723/14969/15000/14999/24099/15001	19	H2-Eb2/Pigr/Map3k14/H2-Ob/Itga4/Aicda/Cd80/Tnfrsf13c/Icosl/H2-DMb2/H2-Oa	Il15ra/Il10/Il15/H2-DMa/H2-Ab1/H2-Eb1/H2-DMb1/Tnfsf13b	11	8	57.8947	42.1053
mmu04520	Adherens junction	28/2276	71/8997	0.00594694	0.0337335	0.0249318	20779/21872/22330/71740/16337/16001/21416/21414/11431/19274/20613/58998/11461/73178/19294/20411/328572/13001/13866/26417/22612/14182/19271/21813/17356/12540/29875/26409	28	Tjp1/Vcl/Insr/Igf1r/Tcf7/Ptprm/Snai1/Nectin3/Wasl/Sorbs1/Ep300/Erbb2/Yes1/Fgfr1/Ptprj/Tgfbr2/Afdn/Iqgap1/Map3k7	Src/Nectin4/Tcf7l2/Acp1/Actb/Nectin2/Csnk2b/Mapk3/Cdc42	19	9	67.8571	32.1429
mmu04218	Cellular senescence	62/2276	184/8997	0.00623621	0.0347748	0.0257014	18787/12534/12428/12442/14235/13555/12649/15258/268697/64930/16440/19094/23797/50883/17865/29857/21808/23871/13685/56458/12575/56717/58800/16438/11920/19057/12448/103213/23882/22334/15257/93759/12443/16439/22335/73333/12447/15039/15040/434233/12567/16653/19651/18021/18018/26417/15259/245000/12579/15018/21813/11739/12289/12315/72568/231506/13197/11740/18706/16175/54354/67738	62	Hipk2/Tsc1/Itpr3/Mapk11/Akt3/Mapk12/Tgfb2/Ets1/Foxo1/Mtor/Trpm7/Itpr1/Atm/Ppp3cc/Traf3ip2/Hipk1/Sirt1/Itpr2/Slc25a31/Kras/Rbl2/Nfatc3/Nfatc1/Hipk3/Atr/Cdkn2b/Tgfbr2/Lin54/Pik3ca/Rassf5	Serpine1/Cdk1/Ccna2/Ccnb2/Foxm1/E2f1/Chek1/Ccnb1/Chek2/Mybl2/Eif4ebp1/Cdkn1a/Ccne2/Gadd45g/Vdac2/Ccnd1/Vdac3/Ccne1/H2-T22/H2-T23/Ppp1ccb/Cdk4/Mapk3/H2-Q7/Slc25a4/Cacna1d/Calm3/Lin9/Gadd45a/Slc25a5/Il1a/Ppid	30	32	48.3871	51.6129
In bold red: pathways with ≥ 55% genes up
In bold blue: pathways with ≥ 55% genes down
In bold black: pathways with both upregulated and downregulated genes ≤ 54%
