# Supplementary material for: CD38 deficiency leads to a defective short-lived transcriptomic response to chronic graft-versus-host disease induction, involving purinergic signaling-related genes and distinct transcriptomic signatures associated with lupus
Source: Front Immunol. 2025 Feb 10;16:1441981. doi: 10.3389/fimmu.2025.1441981 (PMC11847871; doi:10.3389/fimmu.2025.1441981)
Supplement: Supplementary file 2 [file DataSheet2.zip › DEGs_KEGGs_Tables_171124_1441981/Table S7_new.xlsx]

## Sheet: DE Genes
Table S7. Comparative cGVHD_CD38ko_2W vs CD38ko_Control
Gene	Description	Length	logFC	logCPM	PValue	FDR
Zfp612	zinc finger protein 612	6083	-11.9883	5.87837	6.0558e-144	1.23145e-139
Ak1	adenylate kinase 1	2593	11.4653	4.59061	3.87744e-140	3.94238e-136
Sspnos	sarcospan, opposite strand	826	-11.6622	4.90031	1.15685e-133	7.84151e-130
Gm34215	predicted gene, 34215	689	-10.7492	4.12093	2.50119e-129	1.27154e-125
Tcerg1l	transcription elongation regulator 1-like	3856	-11.6515	5.14079	3.27765e-114	1.33302e-110
Zfp46	zinc finger protein 46	5212	-12.9349	7.27888	6.94712e-112	2.35449e-108
Gm10790	predicted gene 10790	1958	-11.3038	4.10263	1.42519e-110	4.14018e-107
E330032C10Rik	RIKEN cDNA E330032C10 gene	4664	-11.7104	4.85783	3.82946e-102	9.73402e-99
Gm18329	high mobility group box 3 pseudogene	589	-10.6535	3.43695	1.43384e-96	3.23968e-93
Slc40a1	solute carrier family 40 (iron-regulated transporter), member 1	9000	9.92304	4.87865	4.1435e-92	8.4258e-89
Hsd3b1	hydroxy-delta-5-steroid dehydrogenase, 3 beta- and steroid delta-isomerase 1	1855	-10.8177	3.76536	1.48618e-89	2.74741e-86
Timp1	tissue inhibitor of metalloproteinase 1	888	11.5207	4.83283	1.06256e-88	1.8006e-85
Gm48254		469	11.0281	3.78596	3.16014e-88	4.94319e-85
Ak4	adenylate kinase 4	4646	11.1781	4.51268	5.21507e-87	7.5749e-84
Trbv15	T cell receptor beta, variable 15	370	9.116	3.91917	6.18226e-83	8.38108e-80
Cd300c2	CD300C molecule 2	1275	3.99718	4.74662	1.17653e-78	1.49529e-75
Wdr95	WD40 repeat domain 95	3477	10.281	4.03482	2.31908e-76	2.77403e-73
Gm36026	predicted gene, 36026	1649	-11.1333	3.30636	5.35014e-74	6.04418e-71
Gm37200		2172	10.1556	3.37252	6.65859e-74	7.12645e-71
Itgb5	integrin beta 5	3553	7.20902	5.1956	9.69934e-74	9.8618e-71
Serpine1	serine (or cysteine) peptidase inhibitor, clade E, member 1	3876	6.62093	4.61145	1.58283e-73	1.53271e-70
Vcam1	vascular cell adhesion molecule 1	8870	6.51604	5.01003	1.41838e-72	1.31104e-69
Glt28d2	glycosyltransferase 28 domain containing 2	2732	-10.0223	3.55293	6.03923e-69	5.20036e-66
Akr1cl	aldo-keto reductase family 1, member C-like	4209	-10.528	3.50433	6.13763e-69	5.20036e-66
Cyb5r2	cytochrome b5 reductase 2	2772	-9.68562	2.82398	2.61951e-67	2.13071e-64
Mir147	microRNA 147	79	12.4435	5.14308	3.65317e-67	2.8572e-64
Gm16288	predicted gene 16288	367	10.3771	3.09664	1.35805e-66	1.02281e-63
Gm15008	predicted gene 15008	460	12.4276	5.24814	3.55752e-66	2.58365e-63
Gm35019	predicted gene, 35019	2265	-13.1974	5.86908	1.40111e-64	9.8247e-62
Tppp	tubulin polymerization promoting protein	5102	-7.49181	5.22763	1.73086e-64	1.17324e-61
ENSMUSG00002076060		110	9.90147	3.13408	7.56956e-63	4.96539e-60
Gm44734		237	-9.91002	3.60261	4.28966e-62	2.72594e-59
Klf12	Kruppel-like factor 12	6985	-10.1443	3.98019	2.08148e-61	1.28263e-58
Gm9027	protein FAM60A-like	661	-9.54456	2.76886	4.7426e-60	2.83649e-57
Gm13651	phosphoribosyl pyrophosphate synthetase-associated protein 2 pseudogene	1110	-10.4655	3.25633	8.81057e-60	5.11894e-57
5730471H19Rik		1066	-8.45359	2.37969	5.21482e-59	2.94565e-56
Gm26814		4149	11.0522	2.81081	3.585e-57	1.97029e-54
Cobll1	Cobl-like 1	8342	-3.61985	4.93936	7.09311e-57	3.79575e-54
Klhl41	kelch-like 41	2529	-9.56973	3.42834	2.6637e-56	1.38888e-53
Gpnmb	glycoprotein (transmembrane) nmb	6514	6.38119	3.8381	7.59641e-56	3.86182e-53
Ephb3	Eph receptor B3	6641	11.874	4.01071	1.70314e-55	8.44716e-53
Ch25h	cholesterol 25-hydroxylase	1387	10.5168	2.59812	1.63259e-53	7.90444e-51
Gm20412		633	5.13007	5.64013	2.14857e-53	1.01607e-50
Gm1123	predicted gene 1123	1537	10.3735	3.2763	5.13985e-53	2.37543e-50
Nid1	nidogen 1	6943	-4.87385	5.15676	5.33504e-53	2.41085e-50
Gm47403	predicted gene, 47403	2728	10.5123	2.65403	1.04211e-52	4.6068e-50
Btnl9	butyrophilin-like 9	6054	11.6288	3.66431	1.08644e-52	4.70057e-50
Ly6a2	lymphocyte antigen 6 complex, locus A2	798	13.3216	7.93699	1.23773e-52	5.24358e-50
Clec12a	C-type lectin domain family 12, member a	5528	4.92167	5.70666	2.45491e-52	1.01879e-49
Mmp14	matrix metallopeptidase 14 (membrane-inserted)	5960	5.44055	3.17106	1.62559e-49	6.61127e-47
Olr1	oxidized low density lipoprotein (lectin-like) receptor 1	3572	6.51782	5.20585	1.87171e-47	7.46298e-45
B130021K23Rik	RIKEN cDNA B130021K23 gene	2593	-9.26321	2.27905	6.13726e-47	2.40002e-44
Tmem86a	transmembrane protein 86A	1887	4.23836	5.00922	1.24157e-46	4.76365e-44
1700096J18Rik	RIKEN cDNA 1700096J18 gene	482	9.4466	2.39697	1.76343e-45	6.64063e-43
Igkv4-71	immunoglobulin kappa chain variable 4-71	354	-9.61442	3.25344	3.14471e-45	1.16269e-42
Ighv9-4	immunoglobulin heavy variable 9-4	351	-9.5629	4.27301	4.84267e-44	1.75849e-41
Olfml3	olfactomedin-like 3	6161	6.02101	2.056	5.78881e-44	2.06518e-41
Pcdh9	protocadherin 9	6783	-9.82609	2.70935	1.57515e-43	5.52253e-41
P2ry6	pyrimidinergic receptor P2Y, G-protein coupled, 6	2887	4.26644	4.12876	1.92792e-43	6.64479e-41
Prkcz	protein kinase C, zeta	6318	-3.68545	3.28154	2.72826e-43	9.10532e-41
Ak7	adenylate kinase 7	4209	-9.76248	1.88461	2.73137e-43	9.10532e-41
Ighv8-5	immunoglobulin heavy variable V8-5	358	-10.2059	4.16943	6.76278e-43	2.21808e-40
Ighd3-2	immunoglobulin heavy diversity 3-2	16	-9.02059	2.96484	7.4925e-43	2.41841e-40
Kcnh6	potassium voltage-gated channel, subfamily H (eag-related), member 6	3549	-8.95384	2.54881	3.63827e-41	1.156e-38
Zfp831	zinc finger protein 831	9807	-3.64661	5.74906	2.59415e-40	8.1157e-38
Il5ra	interleukin 5 receptor, alpha	3575	-4.07193	4.65562	3.08652e-40	9.50977e-38
Klrg1	killer cell lectin-like receptor subfamily G, member 1	1414	4.92567	2.9195	1.20644e-39	3.66162e-37
D430019H16Rik	RIKEN cDNA D430019H16 gene	5786	-11.5051	5.01993	1.35044e-39	4.03842e-37
Ctla2a	cytotoxic T lymphocyte-associated protein 2 alpha	2108	3.36277	4.48504	2.98385e-39	8.79371e-37
Rnase4	ribonuclease, RNase A family 4	1637	4.06738	3.26758	3.95339e-39	1.14846e-36
Mmp8	matrix metallopeptidase 8	2425	8.61208	4.09587	5.41561e-39	1.55108e-36
Ptpn14	protein tyrosine phosphatase, non-receptor type 14	13413	-3.857	3.4216	6.12464e-39	1.72979e-36
Mir421	microRNA 421	76	-10.039	2.32324	1.42366e-38	3.96577e-36
Plekha6	pleckstrin homology domain containing, family A member 6	12530	-2.65805	4.8239	1.72265e-38	4.73379e-36
Cacna1e	calcium channel, voltage-dependent, R type, alpha 1E subunit	25228	-4.58888	6.28803	1.75999e-38	4.77191e-36
Cyp8b1	cytochrome P450, family 8, subfamily b, polypeptide 1	1950	-8.84457	2.36479	2.36067e-38	6.31634e-36
Tgm2	transglutaminase 2, C polypeptide	4608	5.08617	7.46297	5.24991e-38	1.38645e-35
Sarm1	sterile alpha and HEAT/Armadillo motif containing 1	5629	-8.99835	2.8322	7.756e-38	2.02203e-35
Dmd	dystrophin, muscular dystrophy	23801	-8.36947	2.39611	7.86864e-38	2.02543e-35
Sema3g	sema domain, immunoglobulin domain (Ig), short basic domain, secreted, (semaphorin) 3G	4540	-8.71017	2.47331	8.31994e-38	2.11483e-35
Tcea3	transcription elongation factor A (SII), 3	1400	-6.64508	4.92008	9.38885e-38	2.35707e-35
Basp1	brain abundant, membrane attached signal protein 1	2009	3.42989	4.71748	2.01296e-37	4.99189e-35
Pmepa1	prostate transmembrane protein, androgen induced 1	4913	2.61398	4.20736	2.60408e-37	6.38e-35
Cstb	cystatin B	603	2.9378	5.3127	2.8074e-37	6.79624e-35
A930002I21Rik	RIKEN cDNA A930002I21 gene	1512	10.9403	3.01046	3.97367e-37	9.50643e-35
Gzma	granzyme A	1006	4.71624	5.44068	7.78013e-37	1.83964e-34
Ms4a7	membrane-spanning 4-domains, subfamily A, member 7	4453	5.33499	1.98959	8.53866e-37	1.99579e-34
Atp6v0d2	ATPase, H+ transporting, lysosomal V0 subunit D2	2716	11.2336	4.13795	3.99991e-36	9.24298e-34
Gm5237	predicted gene 5237	1197	10.258	1.63194	4.09694e-36	9.36082e-34
Ighv1-63	immunoglobulin heavy variable V1-63	351	-8.36157	3.29596	8.30789e-36	1.87712e-33
Faah	fatty acid amide hydrolase	7834	-2.70246	5.48721	8.83189e-36	1.97359e-33
Spp1	secreted phosphoprotein 1	1648	5.36688	3.88743	3.81407e-35	8.43034e-33
Cecr2	CECR2, histone acetyl-lysine reader	17082	-4.54063	3.62772	4.96689e-35	1.07761e-32
Slco2b1	solute carrier organic anion transporter family, member 2b1	5958	7.18925	1.76384	4.98131e-35	1.07761e-32
Lmo7	LIM domain only 7	11951	-4.9992	4.58414	9.07652e-35	1.94285e-32
Serpinb1b	serine (or cysteine) peptidase inhibitor, clade B, member 1b	1926	8.21455	1.90634	1.51702e-34	3.2134e-32
1700020N18Rik	RIKEN cDNA 1700020N18 gene	547	-9.44312	1.56499	3.84945e-34	8.06995e-32
Setbp1	SET binding protein 1	9953	-3.45552	4.3713	4.82863e-34	1.00194e-31
Gzmb	granzyme B	1436	5.01555	4.44612	5.34383e-34	1.09765e-31
Tspan2	tetraspanin 2	4755	-3.2731	3.27789	6.39356e-34	1.30013e-31
Noct	nocturnin	10658	2.75586	4.03125	6.98828e-34	1.407e-31
1600014C10Rik	RIKEN cDNA 1600014C10 gene	3948	1.89969	5.43187	7.56572e-34	1.50832e-31
Ldhb	lactate dehydrogenase B	1570	3.02873	3.71581	8.11786e-34	1.60269e-31
Cxcl9	chemokine (C-X-C motif) ligand 9	3016	6.93207	3.58111	1.09434e-33	2.13974e-31
Dnase1l3	deoxyribonuclease 1-like 3	5151	-3.1188	4.87777	1.21139e-33	2.34605e-31
Ighd2-7	immunoglobulin heavy diversity 2-7	17	-9.02041	1.86892	1.96102e-33	3.76202e-31
Diras2	DIRAS family, GTP-binding RAS-like 2	4786	-5.3657	5.45541	3.47864e-33	6.61105e-31
Slco4c1	solute carrier organic anion transporter family, member 4C1	4908	9.2898	1.9412	4.47629e-33	8.42828e-31
Agbl1	ATP/GTP binding protein-like 1	5015	-9.71615	6.23479	5.44225e-33	1.0153e-30
Slc15a3	solute carrier family 15, member 3	5491	2.2808	5.51626	7.51725e-33	1.38967e-30
Arhgap19	Rho GTPase activating protein 19	5103	2.75729	4.12336	1.8533e-32	3.39521e-30
Gm33843	predicted gene, 33843	1637	-9.5437	2.36157	2.32353e-32	4.21866e-30
Gm45210		1577	-8.54835	4.04164	3.13919e-32	5.64915e-30
Aff3	AF4/FMR2 family, member 3	6654	-3.52304	5.88502	3.17437e-32	5.66235e-30
Enc1	ectodermal-neural cortex 1	4737	2.73983	3.49172	3.62731e-32	6.41404e-30
Grb14	growth factor receptor bound protein 14	7185	7.99493	2.4345	3.84179e-32	6.73472e-30
Rab3il1	RAB3A interacting protein (rabin3)-like 1	7161	5.24088	4.25496	4.62061e-32	8.03077e-30
Sox5	SRY (sex determining region Y)-box 5	14376	-5.81417	3.17857	9.35339e-32	1.61187e-29
Bcl2a1a	B cell leukemia/lymphoma 2 related protein A1a	819	4.02477	2.29364	1.6499e-31	2.8194e-29
Gm35551	predicted gene, 35551	1067	7.33827	1.79389	1.98507e-31	3.36386e-29
Pald1	phosphatase domain containing, paladin 1	4535	5.65722	3.19019	2.06555e-31	3.47131e-29
Kcnk5	potassium channel, subfamily K, member 5	3404	-2.97081	4.44055	2.91648e-31	4.8612e-29
Trp53inp2	transformation related protein 53 inducible nuclear protein 2	5257	2.55059	4.63093	3.46929e-31	5.73562e-29
Zfp365	zinc finger protein 365	5205	7.04157	1.68128	4.05363e-31	6.64763e-29
Lrrc23	leucine rich repeat containing 23	1734	-5.87355	5.84538	4.73242e-31	7.69871e-29
1810046K07Rik	RIKEN cDNA 1810046K07 gene	1497	-6.31212	2.18355	5.94726e-31	9.59821e-29
Lnx2	ligand of numb-protein X 2	4557	-2.26787	5.07331	6.60083e-31	1.05691e-28
Zbtb20	zinc finger and BTB domain containing 20	30730	-1.91128	4.99125	7.93857e-31	1.26118e-28
Il1rn	interleukin 1 receptor antagonist	5535	3.84407	3.61244	1.19302e-30	1.88062e-28
Pik3c2b	phosphatidylinositol-4-phosphate 3-kinase catalytic subunit type 2 beta	9592	-3.5453	6.0744	1.25801e-30	1.96782e-28
Cxcr5	chemokine (C-X-C motif) receptor 5	3332	-4.10149	7.45531	1.33239e-30	2.06826e-28
Bcl2a1d	B cell leukemia/lymphoma 2 related protein A1d	863	2.48034	3.68143	1.43398e-30	2.20909e-28
Pitpnm2	phosphatidylinositol transfer protein, membrane-associated 2	12843	-2.12415	5.66994	2.43447e-30	3.72218e-28
Carmil1	capping protein regulator and myosin 1 linker 1	8977	-2.34082	4.37552	2.87842e-30	4.36812e-28
Gm49391		1378	2.34299	4.7922	5.90973e-30	8.90181e-28
Klra7	killer cell lectin-like receptor, subfamily A, member 7	1265	4.17126	2.64172	6.10116e-30	9.12258e-28
Rufy3	RUN and FYVE domain containing 3	10214	1.78534	4.63388	8.21068e-30	1.21872e-27
Sh2d1a	SH2 domain containing 1A	5505	3.22431	3.52989	8.27192e-30	1.21891e-27
Rabgap1l	RAB GTPase activating protein 1-like	23232	-3.08681	6.69388	1.54334e-29	2.25783e-27
Il36g	interleukin 36G	1648	8.21541	2.50111	1.75684e-29	2.55181e-27
Dgke	diacylglycerol kinase, epsilon	8387	-3.18728	4.66431	2.41512e-29	3.48308e-27
Havcr2	hepatitis A virus cellular receptor 2	2721	3.47647	3.11813	2.52603e-29	3.61738e-27
Ltbp3	latent transforming growth factor beta binding protein 3	9069	2.6032	4.79924	2.9607e-29	4.2102e-27
Lair1	leukocyte-associated Ig-like receptor 1	7475	2.94566	5.29483	3.14197e-29	4.43694e-27
Serpinb10	serine (or cysteine) peptidase inhibitor, clade B (ovalbumin), member 10	3466	-2.90269	5.48548	3.3598e-29	4.71184e-27
Rufy4	RUN and FYVE domain containing 4	2329	-7.25512	1.68285	3.93687e-29	5.47584e-27
Tspan3	tetraspanin 3	4274	2.13743	4.58275	3.95844e-29	5.47584e-27
Calhm6	calcium homeostasis modulator family member 6	1094	2.82996	3.56467	4.30654e-29	5.91713e-27
Lst1	leukocyte specific transcript 1	415	2.99785	4.27892	4.78704e-29	6.53318e-27
Mirt1	myocardial infarction associated transcript 1	8569	-2.68624	5.46701	5.08513e-29	6.89375e-27
Galnt3	polypeptide N-acetylgalactosaminyltransferase 3	4374	6.3326	1.72552	5.2421e-29	7.05948e-27
Smox	spermine oxidase	3894	2.44821	4.19234	5.84035e-29	7.81339e-27
4930562F07Rik	RIKEN cDNA 4930562F07 gene	897	-2.37037	4.96088	8.32051e-29	1.10587e-26
Whrn	whirlin	7337	-3.38018	4.03849	9.45166e-29	1.24805e-26
Tnfrsf8	tumor necrosis factor receptor superfamily, member 8	3459	-4.19964	3.48759	1.15137e-28	1.51053e-26
Cxcr2	chemokine (C-X-C motif) receptor 2	3048	5.67949	3.9604	1.26794e-28	1.65279e-26
Gm16042	F-box protein 5	1247	-2.47803	4.75755	1.42227e-28	1.84216e-26
Zmynd15	zinc finger, MYND-type containing 15	4409	2.88205	3.57551	1.58966e-28	2.04593e-26
Rasa4	RAS p21 protein activator 4	7485	2.60208	5.31268	1.63331e-28	2.0889e-26
Fam167a	family with sequence similarity 167, member A	4274	-3.579	3.64174	2.21389e-28	2.81371e-26
Bcl2	B cell leukemia/lymphoma 2	9157	-2.48602	6.0586	2.54878e-28	3.21922e-26
Gatm	glycine amidinotransferase (L-arginine:glycine amidinotransferase)	3001	5.8357	4.83675	3.22387e-28	4.04675e-26
Zfp467	zinc finger protein 467	4255	1.96908	4.07357	4.27073e-28	5.32793e-26
Gm42686		4108	6.77939	2.13564	9.8665e-28	1.22339e-25
Gm16170	predicted gene 16170	3754	-3.5493	4.25377	9.97493e-28	1.22933e-25
Inpp4b	inositol polyphosphate-4-phosphatase, type II	13066	-2.92216	5.19927	1.01271e-27	1.24057e-25
Gm11212	orosomucoid 1 pseudogene	618	7.21709	1.3061	1.213e-27	1.47703e-25
Fads1	fatty acid desaturase 1	4812	3.12038	3.28066	1.2554e-27	1.51305e-25
Lad1	ladinin	3400	8.41311	1.80725	1.25747e-27	1.51305e-25
Gm15601	predicted gene 15601	4323	1.97195	4.34033	1.31654e-27	1.57482e-25
Slain1	SLAIN motif family, member 1	3284	-2.34336	4.64653	1.42872e-27	1.69901e-25
Muc19	mucin 19	22800	8.78099	0.987548	1.72568e-27	2.04022e-25
Treml1	triggering receptor expressed on myeloid cells-like 1	1402	8.63265	1.24453	1.91298e-27	2.24859e-25
Zbtb32	zinc finger and BTB domain containing 32	2357	-4.14591	5.76262	2.07951e-27	2.43028e-25
Iglv2	immunoglobulin lambda variable 2	366	-3.89211	6.19426	4.06427e-27	4.72268e-25
A830082N09Rik	RIKEN cDNA A830082N09 gene	7840	-7.24059	1.21321	4.77464e-27	5.5166e-25
Lca5	Leber congenital amaurosis 5 (human)	6306	-3.87301	2.29387	4.96979e-27	5.70965e-25
Chrnb1	cholinergic receptor, nicotinic, beta polypeptide 1 (muscle)	2531	-3.64448	3.03908	5.44946e-27	6.22554e-25
Fcrl5	Fc receptor-like 5	3480	-3.34623	5.27862	6.01097e-27	6.82867e-25
Cx3cr1	chemokine (C-X3-C motif) receptor 1	4505	3.83439	4.40417	6.78278e-27	7.66266e-25
Fzd6	frizzled class receptor 6	4818	-5.96537	2.09946	7.37717e-27	8.28811e-25
Rnf149	ring finger protein 149	2838	1.74696	5.36632	8.24593e-27	9.21324e-25
Gm26902		3702	8.70432	0.877128	8.3862e-27	9.31876e-25
Usp2	ubiquitin specific peptidase 2	4818	4.80834	1.41895	9.16801e-27	1.01322e-24
Fam83f	family with sequence similarity 83, member F	2993	7.34225	1.34009	9.45073e-27	1.03881e-24
Tfec	transcription factor EC	5594	3.09854	3.01001	1.09469e-26	1.1968e-24
Clec4n	C-type lectin domain family 4, member n	1420	4.16814	3.18691	1.32309e-26	1.43877e-24
Gm45700	predicted gene 45700	347	3.43028	2.57657	1.44661e-26	1.56473e-24
Cxcl16	chemokine (C-X-C motif) ligand 16	3021	2.90437	5.18477	1.89999e-26	2.04425e-24
Apol7c	apolipoprotein L 7c	2060	9.83013	3.76033	2.75248e-26	2.94587e-24
Pou2f1	POU domain, class 2, transcription factor 1	16597	-1.60541	5.25664	3.05147e-26	3.24878e-24
S100a5	S100 calcium binding protein A5	432	-7.7	1.9696	3.06854e-26	3.24993e-24
Xrcc5	X-ray repair complementing defective repair in Chinese hamster cells 5	2549	-2.19117	4.11272	3.55184e-26	3.74231e-24
Kctd3	potassium channel tetramerisation domain containing 3	8129	-1.90945	5.12088	3.57271e-26	3.7449e-24
Tubb2b	tubulin, beta 2B class IIB	2294	-4.00404	3.83529	3.82437e-26	3.98813e-24
AW112010	expressed sequence AW112010	804	3.20345	6.56512	4.10496e-26	4.25889e-24
Clec4a2	C-type lectin domain family 4, member a2	2926	3.52968	3.73639	4.62478e-26	4.77385e-24
Aif1	allograft inflammatory factor 1	1532	4.52352	5.18739	5.47984e-26	5.62791e-24
Pdgfb	platelet derived growth factor, B polypeptide	4161	3.52737	3.87292	5.56393e-26	5.68556e-24
Dennd5b	DENN/MADD domain containing 5B	18081	-2.83943	4.86003	6.95215e-26	7.06859e-24
Gla	galactosidase, alpha	3265	2.40093	4.56935	9.14166e-26	9.24854e-24
Anapc15	anaphase promoting complex C subunit 15	5161	1.82724	4.60168	1.12303e-25	1.13053e-23
Axl	AXL receptor tyrosine kinase	5033	3.93932	7.25277	1.22294e-25	1.22505e-23
Akr1b8	aldo-keto reductase family 1, member B8	1499	8.79859	2.73553	1.25263e-25	1.24864e-23
Stfa2l1	stefin A2 like 1	419	7.80025	1.53852	1.46223e-25	1.45046e-23
D630008O14Rik	RIKEN cDNA D630008O14 gene	2056	-2.91114	3.16318	1.48369e-25	1.46461e-23
Gpr183	G protein-coupled receptor 183	2887	-2.46025	5.60444	1.65702e-25	1.6278e-23
Chia1	chitinase, acidic 1	1903	-7.87654	1.82272	2.17044e-25	2.12192e-23
Kynu	kynureninase	6149	-2.39758	3.75003	2.53924e-25	2.47059e-23
Fuca2	fucosidase, alpha-L- 2, plasma	6161	1.51424	5.39813	2.6121e-25	2.52938e-23
Ctsd	cathepsin D	2351	2.71755	10.9821	2.87058e-25	2.76645e-23
Cd2	CD2 antigen	1741	-3.58805	7.63721	2.88413e-25	2.76645e-23
Ctsw	cathepsin W	1887	2.23989	5.39613	3.08137e-25	2.94176e-23
Rnf144a	ring finger protein 144A	7340	-2.43927	5.23038	4.72394e-25	4.48885e-23
Glcci1	glucocorticoid induced transcript 1	7756	-2.60637	6.04256	6.03294e-25	5.70604e-23
3425401B19Rik	RIKEN cDNA 3425401B19 gene	5572	-9.87142	3.36683	6.16457e-25	5.80354e-23
Slc7a1	solute carrier family 7 (cationic amino acid transporter, y+ system), member 1	11530	-2.14999	5.62308	6.57485e-25	6.16127e-23
Renbp	renin binding protein	2494	1.73835	4.66397	6.87703e-25	6.41488e-23
Ly6c2	lymphocyte antigen 6 complex, locus C2	2740	3.47161	6.67601	6.94261e-25	6.44649e-23
Mical3	microtubule associated monooxygenase, calponin and LIM domain containing 3	23038	-2.19091	4.14301	9.03734e-25	8.35338e-23
Rdh12	retinol dehydrogenase 12	2967	-2.67078	4.20623	1.12264e-24	1.03298e-22
Gm37909		2159	6.71383	1.12076	1.41753e-24	1.29845e-22
Anpep	alanyl (membrane) aminopeptidase	4135	2.71262	5.81086	1.60902e-24	1.46724e-22
Hepacam2	HEPACAM family member 2	5874	-4.06426	5.22063	2.14688e-24	1.94897e-22
Lap3	leucine aminopeptidase 3	3098	2.22463	5.19983	2.9454e-24	2.66199e-22
Arhgap27os3	Rho GTPase activating protein 27, opposite strand 3	2729	-2.65963	4.35601	4.5456e-24	4.09003e-22
Zfp296	zinc finger protein 296	2037	-2.79516	3.72751	4.67996e-24	4.19238e-22
Pear1	platelet endothelial aggregation receptor 1	6781	-1.95615	5.19295	6.06108e-24	5.40579e-22
Gm15880	predicted gene 15880	2884	7.48044	1.58837	6.1456e-24	5.45724e-22
Gm29417	predicted gene 29417	571	-7.06149	1.23982	6.23737e-24	5.51465e-22
Tmem132a	transmembrane protein 132A	4548	2.39838	3.92809	6.90851e-24	6.08158e-22
Clec7a	C-type lectin domain family 7, member a	2638	3.77653	6.7554	1.07604e-23	9.43155e-22
Arrdc4	arrestin domain containing 4	4039	2.29729	3.81961	1.30514e-23	1.13906e-21
Phldb1	pleckstrin homology like domain, family B, member 1	7179	3.23144	3.37466	1.32212e-23	1.14894e-21
Gm38357		2464	7.5265	1.41702	1.83339e-23	1.58646e-21
Glrx	glutaredoxin	5494	2.18244	4.57258	2.07373e-23	1.78683e-21
Cpm	carboxypeptidase M	5964	-3.46478	5.27455	2.23979e-23	1.92178e-21
Ighv11-2	immunoglobulin heavy variable V11-2	461	-6.20294	5.15126	2.36941e-23	2.02445e-21
Gm16557		191	-8.54265	2.03027	2.61198e-23	2.22237e-21
Trem1	triggering receptor expressed on myeloid cells 1	2996	3.71854	4.1413	2.64992e-23	2.24525e-21
Rhbdf1	rhomboid 5 homolog 1	5433	-2.46224	3.81652	2.92299e-23	2.46635e-21
Ap1s3	adaptor-related protein complex AP-1, sigma 3	2878	-2.07837	3.97855	3.58069e-23	3.00882e-21
Gm49369		1023	2.57279	10.0698	4.27429e-23	3.57686e-21
Fras1	Fraser extracellular matrix complex subunit 1	17709	-4.1853	4.71461	4.65762e-23	3.88166e-21
Bcl2l1	BCL2-like 1	4586	1.87688	4.35958	6.04484e-23	5.01722e-21
Esm1	endothelial cell-specific molecule 1	2097	9.06754	2.4995	6.10577e-23	5.04719e-21
Alpk2	alpha-kinase 2	7960	-5.21335	2.09903	6.44334e-23	5.30467e-21
Gm5900	MAPK scaffold protein 1 pseudogene	375	8.19813	1.02114	7.33949e-23	6.01809e-21
Tbx21	T-box 21	2488	2.31251	4.1401	7.5489e-23	6.16494e-21
Ly6i	lymphocyte antigen 6 complex, locus I	1156	4.29367	2.54276	8.1252e-23	6.60904e-21
Marcks	myristoylated alanine rich protein kinase C substrate	4048	2.8335	5.81873	8.6779e-23	7.03048e-21
Gm49393		546	3.3747	2.75944	9.09458e-23	7.33882e-21
Gm29094		664	2.55361	5.91635	1.13086e-22	9.08935e-21
Gm16034		480	-2.5712	3.33492	1.27725e-22	1.02256e-20
Epcam	epithelial cell adhesion molecule	2195	-3.20356	2.9537	1.34406e-22	1.07182e-20
Ms4a1	membrane-spanning 4-domains, subfamily A, member 1	6187	-3.43739	8.46235	1.35127e-22	1.07337e-20
Bcl2a1b	B cell leukemia/lymphoma 2 related protein A1b	817	2.75773	6.0113	1.4531e-22	1.14976e-20
AU022793	expressed sequence AU022793	1377	8.59998	1.781	1.93128e-22	1.5222e-20
Iglv3	immunoglobulin lambda variable 3	381	-2.79886	5.35566	2.00953e-22	1.57775e-20
Pifo	primary cilia formation	1127	-8.76915	2.71585	2.7854e-22	2.1785e-20
Rab3b	RAB3B, member RAS oncogene family	3524	-8.89669	2.33671	3.0959e-22	2.41208e-20
Gm8189	solute carrier family 22 (organic anion transporter), member 19 pseudogene	2926	6.50808	0.776031	3.7891e-22	2.94089e-20
Wsb2-ps	WD repeat and SOCS box-containing 2, pseudogene	1217	6.32308	0.520441	4.31046e-22	3.33282e-20
N4bp2	NEDD4 binding protein 2	14946	-2.0528	5.47449	4.46665e-22	3.4405e-20
Lhfpl2	lipoma HMGIC fusion partner-like 2	8415	4.79048	1.97591	4.74397e-22	3.64033e-20
Tnfrsf9	tumor necrosis factor receptor superfamily, member 9	2722	3.35445	3.33436	5.17796e-22	3.95841e-20
Cd69	CD69 antigen	6509	-3.50149	6.31076	5.87694e-22	4.47594e-20
Gm42870		3470	-3.782	3.06408	7.1706e-22	5.44083e-20
C1ra	complement component 1, r subcomponent A	2981	2.41325	5.12244	7.75485e-22	5.86226e-20
Trav3-3	T cell receptor alpha variable 3-3	419	6.39096	0.911988	8.09488e-22	6.09664e-20
Ppm1l	protein phosphatase 1 (formerly 2C)-like	10496	-2.68654	3.28665	8.2854e-22	6.21711e-20
Cp	ceruloplasmin	9566	2.86396	6.02669	8.88485e-22	6.6424e-20
Gm15396	predicted gene 15396	1089	-2.67249	5.98707	8.97268e-22	6.6835e-20
Ikzf3	IKAROS family zinc finger 3	8754	-2.75095	7.44643	9.17703e-22	6.81077e-20
Zc3h12d	zinc finger CCCH type containing 12D	4092	-1.97666	5.82251	1.10704e-21	8.18604e-20
Zcwpw1	zinc finger, CW type with PWWP domain 1	5697	-2.88743	5.18473	1.1321e-21	8.34106e-20
Hebp1	heme binding protein 1	3711	3.51967	2.98421	1.23182e-21	9.043e-20
Cdh17	cadherin 17	4474	-3.47828	3.4365	1.36075e-21	9.95353e-20
Alas1	aminolevulinic acid synthase 1	6174	1.62598	5.04977	1.4591e-21	1.06347e-19
Stfa3	stefin A3	412	7.45028	0.886648	1.57513e-21	1.14394e-19
Pdzd2	PDZ domain containing 2	18419	-3.41165	3.03057	1.6496e-21	1.19376e-19
Ms4a6d	membrane-spanning 4-domains, subfamily A, member 6D	1735	2.22645	4.93476	1.87903e-21	1.35497e-19
Ppl	periplakin	6893	-3.80162	4.0287	2.10675e-21	1.51381e-19
Sh2d6	SH2 domain containing 6	1690	-5.76901	2.4805	2.76716e-21	1.98135e-19
Trem2	triggering receptor expressed on myeloid cells 2	4946	4.44789	5.01432	2.82708e-21	2.01715e-19
Cdh1	cadherin 1	4574	4.70644	1.66142	3.37266e-21	2.39801e-19
Sorbs2	sorbin and SH3 domain containing 2	28634	-7.86281	1.61624	3.99431e-21	2.83012e-19
Ftx	Ftx transcript, Xist regulator (non-protein coding)	10205	-2.04994	3.94659	4.0263e-21	2.84287e-19
Slc35f6	solute carrier family 35, member F6	8495	1.6809	5.37335	4.08485e-21	2.87423e-19
Fam169b	family with sequence similarity 169, member B	7027	-2.23929	5.63322	4.4707e-21	3.13489e-19
Ms4a4a	membrane-spanning 4-domains, subfamily A, member 4A	836	3.9414	2.52225	4.6141e-21	3.22432e-19
Gm45062		5842	-2.27561	6.04192	4.80305e-21	3.34486e-19
Tub	tubby bipartite transcription factor	8391	-7.83952	2.71002	5.08847e-21	3.53154e-19
Rps6-ps1	ribosomal protein S6, pseudogene 1	747	7.25802	0.987625	5.6334e-21	3.89643e-19
Mcoln2	mucolipin 2	3288	-2.22747	4.76039	5.87885e-21	4.05242e-19
Klra2	killer cell lectin-like receptor, subfamily A, member 2	1898	2.03113	5.71833	5.92091e-21	4.06762e-19
Akap17b	A kinase (PRKA) anchor protein 17B	6003	-3.20309	2.97432	7.97642e-21	5.46129e-19
Trp53i11	transformation related protein 53 inducible protein 11	3690	-2.71707	6.70752	1.23144e-20	8.39082e-19
Prkar2b	protein kinase, cAMP dependent regulatory, type II beta	3652	-4.11046	5.13106	1.23376e-20	8.39082e-19
Nipal3	NIPA-like domain containing 3	7588	-1.60194	5.50946	1.45207e-20	9.84259e-19
Cacna1i	calcium channel, voltage-dependent, alpha 1I subunit	9862	-3.28607	6.14821	1.48323e-20	1.00204e-18
Gpr18	G protein-coupled receptor 18	1498	-2.03327	5.10843	1.6314e-20	1.0985e-18
Krt222	keratin 222	3292	-4.28271	3.52182	1.71062e-20	1.14803e-18
Sesn2	sestrin 2	3475	1.75087	4.25714	1.90071e-20	1.27142e-18
Fibcd1	fibrinogen C domain containing 1	4751	-9.95891	0.500026	1.95868e-20	1.30589e-18
Thbs3	thrombospondin 3	4823	-3.46395	2.96243	2.18633e-20	1.45291e-18
Rasgrp1	RAS guanyl releasing protein 1	5600	-2.39838	6.8796	2.22721e-20	1.47525e-18
Plp2	proteolipid protein 2	1334	-1.6873	5.55934	2.2426e-20	1.48063e-18
Stard3nl	STARD3 N-terminal like	5600	1.61678	4.52079	2.33012e-20	1.53343e-18
Slc4a5	solute carrier family 4, sodium bicarbonate cotransporter, member 5	5804	7.3016	0.724481	2.75759e-20	1.80523e-18
Gm7097	predicted gene 7097	491	6.6848	0.951891	2.76089e-20	1.80523e-18
Gsn	gelsolin	3157	1.8841	6.01727	3.35046e-20	2.18371e-18
Nes	nestin	6416	8.9129	2.23966	3.61484e-20	2.34849e-18
Gm2629	aldehyde dehydrogenase 9, subfamily A1 pseudogene	1595	5.05325	0.444789	3.77657e-20	2.44575e-18
Traj32	T cell receptor alpha joining 32	66	6.20921	-0.162216	4.70114e-20	3.03485e-18
Gramd2	GRAM domain containing 2	6138	-4.27492	3.75099	4.79723e-20	3.08708e-18
Hsh2d	hematopoietic SH2 domain containing	1824	-2.24594	4.34355	4.84632e-20	3.10883e-18
Sspn	sarcospan	4996	-2.8139	3.77978	5.54742e-20	3.54738e-18
Ctla2b	cytotoxic T lymphocyte-associated protein 2 beta	1723	2.13663	3.94455	6.82918e-20	4.35333e-18
Marchf9	membrane associated ring-CH-type finger 9	3037	-3.05841	2.4687	8.51805e-20	5.41296e-18
Crip2	cysteine rich protein 2	2099	-3.92555	2.69582	9.25458e-20	5.86268e-18
Ppp1r16b	protein phosphatase 1, regulatory subunit 16B	8844	-2.43946	6.75174	9.33461e-20	5.89501e-18
Chrne	cholinergic receptor, nicotinic, epsilon polypeptide	1690	5.82381	1.40937	9.75448e-20	6.14109e-18
Blk	B lymphoid kinase	2698	-3.61568	7.75405	1.06179e-19	6.66404e-18
Aoah	acyloxyacyl hydrolase	5925	2.70746	4.39004	1.08228e-19	6.77174e-18
4930523C07Rik	RIKEN cDNA 4930523C07 gene	10195	-2.24984	6.54826	1.27463e-19	7.95079e-18
Slc25a53	solute carrier family 25, member 53	7963	-2.21392	4.0868	1.32274e-19	8.22565e-18
Lysmd2	LysM, putative peptidoglycan-binding, domain containing 2	1543	-2.6717	2.26813	1.44387e-19	8.95153e-18
Prkcg	protein kinase C, gamma	3611	-2.41065	4.08291	1.45919e-19	9.01903e-18
Ppt2	palmitoyl-protein thioesterase 2	2614	1.44267	5.01552	1.46541e-19	9.02307e-18
Prr5	proline rich 5 (renal)	1917	-2.33303	4.97818	1.46872e-19	9.02307e-18
Nr1h3	nuclear receptor subfamily 1, group H, member 3	2515	3.23867	3.30927	1.54763e-19	9.45686e-18
Gm15608	predicted gene 15608	1057	-9.15156	0.661094	1.54863e-19	9.45686e-18
Mvb12b	multivesicular body subunit 12B	8741	1.81228	4.39344	1.66721e-19	1.01505e-17
Slamf8	SLAM family member 8	3079	2.4269	4.25588	1.67915e-19	1.01927e-17
Arap2	ArfGAP with RhoGAP domain, ankyrin repeat and PH domain 2	12451	-1.91551	5.6679	1.70851e-19	1.03401e-17
Ucp1	uncoupling protein 1 (mitochondrial, proton carrier)	1636	4.44246	2.5423	1.7417e-19	1.05096e-17
Sycp2	synaptonemal complex protein 2	5967	6.37619	1.41706	1.78569e-19	1.07432e-17
Paox	polyamine oxidase (exo-N4-amino)	4907	2.29751	2.95892	1.90585e-19	1.14323e-17
Nyx	nyctalopin	5183	-3.35096	2.25877	2.46623e-19	1.47502e-17
Ctss	cathepsin S	1358	2.31216	10.261	2.89041e-19	1.72365e-17
Fsip1	fibrous sheath-interacting protein 1	2911	-8.1547	1.93113	2.98623e-19	1.77223e-17
AA467197	expressed sequence AA467197	1203	6.55019	2.38667	2.9893e-19	1.77223e-17
Gm15411	predicted gene 15411	5131	-4.3601	3.04544	3.15645e-19	1.86589e-17
Gm21188	predicted gene, 21188	4572	1.77877	4.60804	3.83495e-19	2.2604e-17
Slc31a1	solute carrier family 31, member 1	4280	1.64907	5.07034	3.85159e-19	2.26364e-17
Cyfip2	cytoplasmic FMR1 interacting protein 2	7103	-2.15936	7.66339	3.91929e-19	2.29121e-17
Col6a3	collagen, type VI, alpha 3	11963	7.38515	1.26882	3.92103e-19	2.29121e-17
Gm44646		645	-7.19538	1.50253	3.98528e-19	2.32208e-17
Cpq	carboxypeptidase Q	5026	1.64956	5.41911	4.19356e-19	2.43646e-17
Gm30211	predicted gene, 30211	3078	-2.43023	4.66529	4.82397e-19	2.79474e-17
Tmem151b	transmembrane protein 151B	4839	-4.91167	1.35735	5.35821e-19	3.09543e-17
Gimap5	GTPase, IMAP family member 5	4149	-1.86326	5.5078	5.63404e-19	3.24556e-17
Gm19582	predicted gene, 19582	841	-2.89825	2.73287	6.191e-19	3.55633e-17
Gm37248		3174	11.4991	2.98284	6.49965e-19	3.72311e-17
Ctla4	cytotoxic T-lymphocyte-associated protein 4	2330	-2.40202	4.81065	6.57431e-19	3.7553e-17
Oasl1	2'-5' oligoadenylate synthetase-like 1	2608	2.53003	4.28027	6.59313e-19	3.7555e-17
Tomt	transmembrane O-methyltransferase	2857	1.79845	4.1741	7.56514e-19	4.29712e-17
Sumf1	sulfatase modifying factor 1	3405	1.29422	4.95839	8.04386e-19	4.55632e-17
Pla2g2d	phospholipase A2, group IID	2243	8.30015	1.86099	1.05217e-18	5.9433e-17
Prps2	phosphoribosyl pyrophosphate synthetase 2	3873	-1.55502	5.4359	1.0567e-18	5.95236e-17
Cryzl2	crystallin zeta like 2	2534	1.84141	3.81194	1.14997e-18	6.45987e-17
Usp11	ubiquitin specific peptidase 11	4732	-1.8228	5.06013	1.1721e-18	6.56603e-17
Kctd14	potassium channel tetramerisation domain containing 14	2568	-3.28726	2.52705	1.20928e-18	6.75567e-17
Ngfr	nerve growth factor receptor (TNFR superfamily, member 16)	3446	-4.2156	2.79979	1.25963e-18	7.01772e-17
Gcnt2	glucosaminyl (N-acetyl) transferase 2, I-branching enzyme	7051	2.7154	3.51464	1.33451e-18	7.41455e-17
Uap1l1	UDP-N-acteylglucosamine pyrophosphorylase 1-like 1	4071	1.38709	4.89514	1.38382e-18	7.66127e-17
Eva1b	eva-1 homolog B (C. elegans)	1942	2.59057	3.00499	1.38645e-18	7.66127e-17
Gm15408	predicted gene 15408	1379	-4.4631	2.07198	1.61216e-18	8.88437e-17
Gm5150	predicted gene 5150	1213	3.61083	2.03971	1.73741e-18	9.54872e-17
Ctsl	cathepsin L	6489	2.6694	7.18412	1.75146e-18	9.59998e-17
Bank1	B cell scaffold protein with ankyrin repeats 1	7486	-2.559	7.49906	1.86969e-18	1.02204e-16
Ccl7	chemokine (C-C motif) ligand 7	801	4.82388	2.0947	1.90025e-18	1.03597e-16
Arg1	arginase, liver	2228	5.87596	9.4676	2.00823e-18	1.09191e-16
S1pr2	sphingosine-1-phosphate receptor 2	7971	2.29873	3.75209	2.02942e-18	1.10048e-16
Spsb1	splA/ryanodine receptor domain and SOCS box containing 1	4396	4.42855	1.38634	2.05724e-18	1.11261e-16
Tm2d2	TM2 domain containing 2	1802	1.34172	4.67676	2.11788e-18	1.14236e-16
Abhd17b	abhydrolase domain containing 17B	2833	-1.84164	5.72976	2.14973e-18	1.15648e-16
Filip1l	filamin A interacting protein 1-like	5335	-2.1944	6.79153	2.25865e-18	1.21186e-16
Ets1	E26 avian leukemia oncogene 1, 5' domain	8476	-2.63307	9.11074	2.29231e-18	1.22669e-16
Mybpc2	myosin binding protein C, fast-type	3611	-4.7489	1.95087	2.52967e-18	1.35015e-16
Wipf3	WAS/WASL interacting protein family, member 3	7114	-5.2797	0.728799	2.94273e-18	1.56651e-16
Mrgprb11-ps	MAS-related GPR, member B11, pseudogene	994	-10.1649	0.849175	3.32579e-18	1.76579e-16
Ehd3	EH-domain containing 3	6558	-1.63201	4.79794	3.36061e-18	1.77963e-16
Ighv12-3	immunoglobulin heavy variable V12-3	353	-5.55752	2.54525	3.63691e-18	1.91976e-16
Extl1	exostosin-like glycosyltransferase 1	4333	-3.51087	1.82464	3.64411e-18	1.91976e-16
Fbxw13	F-box and WD-40 domain protein 13	1513	-5.0893	3.7953	3.90074e-18	2.04965e-16
Gm2810	corepressor interacting with RBPJ, 1 pseudogene	990	7.07599	0.16877	4.29239e-18	2.24963e-16
Gm49342		750	1.53971	5.24791	4.31374e-18	2.25501e-16
Gzmk	granzyme K	1389	3.89099	3.35782	4.65765e-18	2.42855e-16
Robo1	roundabout guidance receptor 1	16511	-6.06527	0.949095	4.69085e-18	2.4396e-16
Zeb1	zinc finger E-box binding homeobox 1	10266	-1.86625	4.75029	5.23567e-18	2.70994e-16
Cxxc5	CXXC finger 5	3008	-2.6951	4.82335	5.23731e-18	2.70994e-16
Gm13594	predicted gene 13594	476	-4.54978	2.18168	5.56188e-18	2.87058e-16
Tmem268	transmembrane protein 268	3974	1.33745	4.78656	5.7648e-18	2.96778e-16
Pou2af1	POU domain, class 2, associating factor 1	2549	-2.75065	7.8399	5.9866e-18	3.07418e-16
Creg2	cellular repressor of E1A-stimulated genes 2	6091	7.53389	0.541525	6.78566e-18	3.47573e-16
Scn4a	sodium channel, voltage-gated, type IV, alpha	7041	-2.62813	4.50829	6.98748e-18	3.57011e-16
Gm48682		1209	-5.3982	0.986592	7.40273e-18	3.7728e-16
Gbp8	guanylate-binding protein 8	3443	2.75434	5.26239	7.49425e-18	3.80989e-16
Lypd6b	LY6/PLAUR domain containing 6B	2604	-6.6061	1.63796	8.83278e-18	4.47916e-16
Tmem221	transmembrane protein 221	1604	3.02807	2.22097	8.86386e-18	4.48375e-16
Vegfa	vascular endothelial growth factor A	4285	3.01584	3.15322	8.90505e-18	4.49295e-16
Slc29a4	solute carrier family 29 (nucleoside transporters), member 4	2862	-3.84991	1.37289	8.92625e-18	4.49295e-16
Penk	preproenkephalin	1634	9.24516	2.53383	9.0099e-18	4.52386e-16
Gm15987	predicted gene 15987	2231	-2.04708	4.73558	9.76515e-18	4.89099e-16
Dpysl2	dihydropyrimidinase-like 2	4520	1.77373	4.90727	1.02959e-17	5.14416e-16
Pdgfa	platelet derived growth factor, alpha	3119	3.21107	2.45418	1.08888e-17	5.42706e-16
Gpc1	glypican 1	5159	2.82581	3.03114	1.1093e-17	5.51533e-16
Pak1	p21 (RAC1) activated kinase 1	3943	1.50161	4.43906	1.11918e-17	5.55085e-16
Nkg7	natural killer cell group 7 sequence	914	2.25811	5.83257	1.12924e-17	5.58712e-16
Rhoc	ras homolog family member C	1618	2.09928	5.79065	1.15489e-17	5.70019e-16
Ccdc152	coiled-coil domain containing 152	1358	2.42036	6.06345	1.18458e-17	5.83257e-16
Ighv8-4	immunoglobulin heavy variable V8-4	351	-8.8945	0.676775	1.27425e-17	6.25889e-16
Gm50467		700	6.73413	1.91151	1.40947e-17	6.90639e-16
Tmem140	transmembrane protein 140	5853	1.3774	4.77063	1.48531e-17	7.26054e-16
Kcnq5	potassium voltage-gated channel, subfamily Q, member 5	7689	-2.94444	2.49163	1.56557e-17	7.6345e-16
Gpx3	glutathione peroxidase 3	1813	3.17246	3.59255	1.83379e-17	8.92109e-16
Card6	caspase recruitment domain family, member 6	6101	-2.158	5.562	1.90099e-17	9.2259e-16
Slc27a1	solute carrier family 27 (fatty acid transporter), member 1	5835	1.891	4.76208	1.93744e-17	9.38045e-16
Pax5	paired box 5	8853	-3.02226	8.08262	2.00835e-17	9.70066e-16
Mafa	v-maf musculoaponeurotic fibrosarcoma oncogene family, protein A (avian)	2739	-4.80337	2.85841	2.0698e-17	9.97378e-16
D7Ertd128e	DNA segment, Chr 7, ERATO Doi 128, expressed	928	8.10037	1.22724	2.33514e-17	1.12258e-15
Rap2a	RAS related protein 2a	4191	1.69358	4.13471	2.37536e-17	1.13922e-15
Vamp5	vesicle-associated membrane protein 5	2707	1.86259	3.82429	2.40039e-17	1.14852e-15
Bnip3	BCL2/adenovirus E1B interacting protein 3	2265	2.29715	2.87891	2.45865e-17	1.17363e-15
Hfe	homeostatic iron regulator	3572	2.00914	5.57248	2.46534e-17	1.17407e-15
Cd63	CD63 antigen	3682	2.47514	5.09211	2.64836e-17	1.25828e-15
Hexb	hexosaminidase B	1906	2.02661	7.46782	2.98137e-17	1.4132e-15
Nxpe3	neurexophilin and PC-esterase domain family, member 3	6436	-2.07368	5.37652	3.07248e-17	1.453e-15
Cyren	cell cycle regulator of NHEJ	4269	1.31342	4.67339	3.23001e-17	1.52395e-15
Dtnb	dystrobrevin, beta	9603	-1.56118	4.21448	3.40077e-17	1.6008e-15
Gm44805		765	3.82809	6.42129	3.48012e-17	1.63437e-15
Acod1	aconitate decarboxylase 1	2623	4.9849	4.81741	3.79906e-17	1.78004e-15
Slc25a31	solute carrier family 25 (mitochondrial carrier; adenine nucleotide translocator), member 31	2128	6.423	1.16895	3.88006e-17	1.81381e-15
Fdft1	farnesyl diphosphate farnesyl transferase 1	4116	1.58652	5.01026	4.12577e-17	1.92424e-15
Qrfp	pyroglutamylated RFamide peptide	2927	4.54492	1.25942	4.13519e-17	1.92424e-15
Cyp39a1	cytochrome P450, family 39, subfamily a, polypeptide 1	3053	-3.50815	2.26674	4.22482e-17	1.95926e-15
P2ry13	purinergic receptor P2Y, G-protein coupled 13	2528	3.71852	1.84671	4.22973e-17	1.95926e-15
Hk2	hexokinase 2	5969	2.2248	5.23814	4.32935e-17	2.00085e-15
Ermard	ER membrane associated RNA degradation	7247	1.55876	4.07151	4.35774e-17	2.0094e-15
Cela1	chymotrypsin-like elastase family, member 1	2306	4.21745	1.32757	4.55688e-17	2.09648e-15
Slc45a4	solute carrier family 45, member 4	8471	1.67856	5.10226	4.9839e-17	2.28776e-15
Apoc2	apolipoprotein C2	813	3.81798	6.39901	5.05808e-17	2.31658e-15
Dhcr24	24-dehydrocholesterol reductase	4028	-2.1424	4.09355	5.64144e-17	2.57795e-15
Slc9a7	solute carrier family 9 (sodium/hydrogen exchanger), member 7	3820	-2.37955	3.83587	6.58687e-17	3.00323e-15
Cers4	ceramide synthase 4	12264	-1.55336	4.61256	7.09696e-17	3.22856e-15
Lmtk2	lemur tyrosine kinase 2	8114	-1.52868	5.59271	7.78192e-17	3.53226e-15
Mmp23	matrix metallopeptidase 23	2340	7.61509	1.2995	8.23173e-17	3.72811e-15
Fblim1	filamin binding LIM protein 1	4457	1.8035	4.65317	8.37045e-17	3.78252e-15
Dleu2	deleted in lymphocytic leukemia, 2	11334	1.66713	3.84333	8.57197e-17	3.86499e-15
Gm13919	predicted gene 13919	1954	-3.80213	1.22745	9.21348e-17	4.14505e-15
Ppfia4	protein tyrosine phosphatase, receptor type, f polypeptide (PTPRF), interacting protein (liprin), alpha 4	6572	1.78974	4.38398	9.34848e-17	4.1965e-15
Amdhd2	amidohydrolase domain containing 2	3659	1.62087	4.32647	1.0069e-16	4.51e-15
Igkv14-126	immunoglobulin kappa variable 14-126	358	-5.38825	6.2492	1.01793e-16	4.54939e-15
Ggh	gamma-glutamyl hydrolase	1965	1.55015	5.03143	1.02848e-16	4.58645e-15
Gm17455	predicted gene, 17455	960	7.59136	0.366557	1.0453e-16	4.65123e-15
Iglj3	immunoglobulin lambda joining 3	38	-2.59627	4.643	1.14526e-16	5.08491e-15
Ankub1	ankyrin repeat and ubiquitin domain containing 1	4231	-8.08522	2.07913	1.23754e-16	5.4721e-15
Slc16a3	solute carrier family 16 (monocarboxylic acid transporters), member 3	5318	2.01221	5.85789	1.23785e-16	5.4721e-15
Gm1043	predicted gene 1043	13507	-1.75664	5.49329	1.2938e-16	5.70702e-15
St8sia6	ST8 alpha-N-acetyl-neuraminide alpha-2,8-sialyltransferase 6	7664	-2.28869	4.92354	1.32945e-16	5.85159e-15
Mapk12	mitogen-activated protein kinase 12	3805	-2.97364	3.32088	1.41735e-16	6.22502e-15
Mast4	microtubule associated serine/threonine kinase family member 4	32401	-1.89462	4.52479	1.4301e-16	6.25678e-15
Wdr86	WD repeat domain 86	5034	11.5796	3.76173	1.43074e-16	6.25678e-15
Col14a1	collagen, type XIV, alpha 1	7013	4.22862	1.14105	1.48518e-16	6.48094e-15
Vhl	von Hippel-Lindau tumor suppressor	2997	1.25541	4.58763	1.49991e-16	6.53118e-15
Adgrl2	adhesion G protein-coupled receptor L2	14198	-3.24544	2.50553	1.69537e-16	7.36652e-15
Gm11690	predicted gene 11690	1856	-4.02868	1.89154	1.75527e-16	7.61056e-15
Spint1	serine protease inhibitor, Kunitz type 1	2767	3.33538	1.56052	1.76427e-16	7.63328e-15
Gm14137	predicted gene 14137	3067	-3.14741	1.62667	1.78578e-16	7.70994e-15
Stac2	SH3 and cysteine rich domain 2	3139	-2.34178	4.7871	1.79465e-16	7.7318e-15
Dram1	DNA-damage regulated autophagy modulator 1	3045	2.15949	5.24279	1.81532e-16	7.80433e-15
Phlda3	pleckstrin homology like domain, family A, member 3	1559	2.86383	2.32945	1.88077e-16	8.06866e-15
Slc34a1	solute carrier family 34 (sodium phosphate), member 1	4676	-5.33979	2.71468	1.97395e-16	8.45059e-15
Rtl6	retrotransposon Gag like 6	4426	-1.77842	3.868	2.02117e-16	8.63455e-15
Igkv12-89	immunoglobulin kappa chain variable 12-89	338	-4.39768	3.78238	2.14353e-16	9.1381e-15
Gm2447	predicted gene 2447	2058	-4.81804	0.402886	2.16006e-16	9.1893e-15
Sox4	SRY (sex determining region Y)-box 4	4795	3.61471	2.43274	2.20323e-16	9.35339e-15
Slc38a6	solute carrier family 38, member 6	7783	1.58543	4.23024	2.2528e-16	9.54389e-15
Tex264	testis expressed gene 264	2874	1.16986	4.96794	2.27999e-16	9.63899e-15
Gfm2	G elongation factor, mitochondrial 2	10685	1.9246	6.98388	2.34423e-16	9.87479e-15
Gm29439		509	-2.20718	5.96861	2.34547e-16	9.87479e-15
Pbld1	phenazine biosynthesis-like protein domain containing 1	3928	10.0559	1.92522	2.61018e-16	1.09665e-14
Gm15832		1832	1.7549	3.63179	2.7551e-16	1.15516e-14
S1pr1	sphingosine-1-phosphate receptor 1	3046	-2.2633	7.17825	2.87027e-16	1.20096e-14
Sorcs2	sortilin-related VPS10 domain containing receptor 2	8802	-2.04817	4.13186	3.04858e-16	1.27296e-14
Pld3	phospholipase D family, member 3	2924	1.8813	6.82636	3.07407e-16	1.28097e-14
Sh3pxd2b	SH3 and PX domains 2B	9793	2.41117	4.51427	3.1385e-16	1.30514e-14
Gm28053		989	-1.62783	5.10741	3.26819e-16	1.3563e-14
Ehd2	EH-domain containing 2	5119	-2.24186	2.83711	3.33447e-16	1.38099e-14
Il13ra1	interleukin 13 receptor, alpha 1	3712	2.0359	4.26171	3.38433e-16	1.39879e-14
Prf1	perforin 1 (pore forming protein)	2584	2.35762	4.26332	3.69078e-16	1.52235e-14
Tdrp	testis development related protein	4695	-3.64873	3.27986	3.80932e-16	1.56807e-14
Armcx2	armadillo repeat containing, X-linked 2	4532	-2.04389	3.55921	3.82662e-16	1.57201e-14
Asb2	ankyrin repeat and SOCS box-containing 2	3542	2.04174	4.13664	4.01542e-16	1.64624e-14
Cfap410	cilia and flagella associated protein 410	6627	1.51854	3.85157	4.08159e-16	1.67e-14
Gm12160		342	-5.977	0.0431271	4.60858e-16	1.88184e-14
Gm43292		2449	-2.28231	3.40404	4.6783e-16	1.90648e-14
Ifit2	interferon-induced protein with tetratricopeptide repeats 2	3927	2.19262	4.40392	5.26363e-16	2.14072e-14
Ang	angiogenin, ribonuclease, RNase A family, 5	1202	3.51019	1.54147	5.28881e-16	2.14666e-14
Acer3	alkaline ceramidase 3	15324	1.49788	4.90144	5.59576e-16	2.26673e-14
Pcolce2	procollagen C-endopeptidase enhancer 2	4625	8.1831	1.47172	5.72032e-16	2.30976e-14
P2ry10	purinergic receptor P2Y, G-protein coupled 10	2982	-2.51625	5.99822	5.72472e-16	2.30976e-14
Itgax	integrin alpha X	4803	1.52658	5.64042	5.75161e-16	2.31424e-14
Klrd1	killer cell lectin-like receptor, subfamily D, member 1	1281	1.8538	3.84849	5.76988e-16	2.31424e-14
Acvrl1	activin A receptor, type II-like 1	4265	2.18974	3.5847	5.76994e-16	2.31424e-14
Tnfsf8	tumor necrosis factor (ligand) superfamily, member 8	3807	-2.39765	4.12247	5.85881e-16	2.34294e-14
Herc3	hect domain and RLD 3	9127	-1.56315	5.33413	5.86455e-16	2.34294e-14
Gna12	guanine nucleotide binding protein, alpha 12	3416	1.69634	5.51452	6.12475e-16	2.44209e-14
Il18bp	interleukin 18 binding protein	3026	2.00899	4.93244	6.14022e-16	2.44347e-14
Igkv4-62	immunoglobulin kappa variable 4-62	354	-9.26429	1.11879	6.32605e-16	2.5125e-14
Gm15228	predicted gene 15228	3440	-5.26303	2.71126	6.71871e-16	2.66325e-14
E130215H24Rik	RIKEN cDNA E130215H24 gene	939	-2.56301	2.67487	6.85937e-16	2.71372e-14
Gm8848	ornithine decarboxylase, structural 1 pseudogene	1343	-5.19641	0.642957	7.08868e-16	2.799e-14
Ighv6-6	immunoglobulin heavy variable 6-6	357	-3.53108	4.77172	7.43131e-16	2.9286e-14
Nek6	NIMA (never in mitosis gene a)-related expressed kinase 6	10714	1.26482	5.32478	8.17771e-16	3.21502e-14
Card11	caspase recruitment domain family, member 11	4866	-2.28295	7.05666	8.18972e-16	3.21502e-14
Snn	stannin	2967	-2.62552	7.39223	8.25528e-16	3.23451e-14
Dtx4	deltex 4, E3 ubiquitin ligase	5226	2.14872	3.75352	8.69101e-16	3.39869e-14
Slc7a8	solute carrier family 7 (cationic amino acid transporter, y+ system), member 8	5005	1.75302	5.36585	9.14487e-16	3.56931e-14
Gm47079		3485	1.7708	4.4077	9.50407e-16	3.7024e-14
Cox7c-ps1	cytochrome c oxidase subunit 7C, pseudogene 1	372	9.44784	1.94715	9.5485e-16	3.71259e-14
Mdn1	midasin AAA ATPase 1	21836	-1.85766	6.21953	9.62513e-16	3.73525e-14
Fcgr1	Fc receptor, IgG, high affinity I	2589	2.86713	5.0294	1.01392e-15	3.92724e-14
Dkc1	dyskeratosis congenita 1, dyskerin	4121	-1.40306	5.3855	1.0788e-15	4.1706e-14
Foxp1	forkhead box P1	13751	-2.21481	7.60944	1.09038e-15	4.20737e-14
Sirpb1c	signal-regulatory protein beta 1C	3682	2.73875	3.05259	1.11402e-15	4.29046e-14
Gsap	gamma-secretase activating protein	10425	1.31623	5.22328	1.22686e-15	4.71612e-14
Pdgfc	platelet-derived growth factor, C polypeptide	5089	7.51268	1.50801	1.24605e-15	4.77887e-14
Hook1	hook microtubule tethering protein 1	8318	-1.92089	3.63703	1.24789e-15	4.77887e-14
Twsg1	twisted gastrulation BMP signaling modulator 1	5153	-1.66434	5.09956	1.25139e-15	4.78329e-14
Oosp1	oocyte secreted protein 1	972	-4.36416	1.71402	1.32955e-15	5.07249e-14
Neurod4	neurogenic differentiation 4	3345	-6.11678	1.15044	1.42828e-15	5.43896e-14
Siglecg	sialic acid binding Ig-like lectin G	4806	-3.0278	8.07012	1.56049e-15	5.93131e-14
Lgmn	legumain	2323	2.23607	8.34452	1.60094e-15	6.07371e-14
Sirpb1b	signal-regulatory protein beta 1B	2877	2.5739	2.14013	1.60635e-15	6.08287e-14
Mir19b-1	microRNA 19b-1	87	-10.2876	2.04671	1.69876e-15	6.42086e-14
Efhd2	EF hand domain containing 2	2381	1.8329	7.35054	1.79858e-15	6.78556e-14
Adm	adrenomedullin	1619	-3.7363	1.52348	1.83069e-15	6.8939e-14
Gm37274		1682	-7.01583	0.962376	1.8341e-15	6.89396e-14
Gm16540		426	6.09177	2.51965	1.86898e-15	7.01213e-14
Aicda	activation-induced cytidine deaminase	2653	-4.93719	2.28411	1.87853e-15	7.03496e-14
Slc9a9	solute carrier family 9 (sodium/hydrogen exchanger), member 9	5679	1.90193	4.25484	1.9139e-15	7.15426e-14
Prune2	prune homolog 2	20297	6.32027	1.32864	2.03706e-15	7.60065e-14
Sbk1	SH3-binding kinase 1	4478	-2.37474	7.25574	2.0586e-15	7.66696e-14
Slc6a8	solute carrier family 6 (neurotransmitter transporter, creatine), member 8	5210	3.44301	0.824245	2.19262e-15	8.15119e-14
Rab30	RAB30, member RAS oncogene family	9642	-2.69322	4.28845	2.21399e-15	8.21559e-14
Igkv6-13	immunoglobulin kappa variable 6-13	359	-3.84266	3.94903	2.26377e-15	8.38501e-14
Ctse	cathepsin E	3170	-2.27097	4.46072	2.37503e-15	8.78114e-14
Trim30b	tripartite motif-containing 30B	7527	-1.7705	5.35985	2.49657e-15	9.21376e-14
Chd1	chromodomain helicase DNA binding protein 1	8721	-1.98698	6.9056	2.50158e-15	9.21552e-14
P4ha1	procollagen-proline, 2-oxoglutarate 4-dioxygenase (proline 4-hydroxylase), alpha 1 polypeptide	4114	1.78157	5.95019	2.57885e-15	9.48297e-14
Mapk11	mitogen-activated protein kinase 11	2887	-2.26775	5.17808	2.61827e-15	9.61056e-14
Patj	PATJ, crumbs cell polarity complex component	13162	-2.00388	3.88904	2.6474e-15	9.69998e-14
Plcd3	phospholipase C, delta 3	3393	-2.85775	2.32398	2.75102e-15	1.00615e-13
Zfp882	zinc finger protein 882	3569	-2.9255	2.06173	2.7988e-15	1.02179e-13
Mab21l3	mab-21-like 3	3610	8.37246	0.496955	3.01434e-15	1.09851e-13
Itpr3	inositol 1,4,5-triphosphate receptor 3	9019	-1.92037	7.23374	3.03886e-15	1.10546e-13
Abhd6	abhydrolase domain containing 6	2226	-2.10186	2.56805	3.12746e-15	1.13566e-13
Gm25436	predicted gene, 25436	145	-4.27341	1.46731	3.15418e-15	1.14332e-13
Dmpk	dystrophia myotonica-protein kinase	4330	-1.78048	5.53185	3.41567e-15	1.2359e-13
Gm43915	predicted gene, 43915	5037	-7.34442	1.26258	3.45925e-15	1.24945e-13
Anks1b	ankyrin repeat and sterile alpha motif domain containing 1B	14501	-9.12372	2.04044	3.53548e-15	1.27472e-13
Pgm1	phosphoglucomutase 1	2921	1.18447	4.86603	3.55889e-15	1.28088e-13
Efna1	ephrin A1	1830	-4.32371	3.19802	3.63623e-15	1.30641e-13
Arvcf	armadillo repeat gene deleted in velocardiofacial syndrome	6715	1.56581	3.75456	3.65989e-15	1.31259e-13
Gpr157	G protein-coupled receptor 157	4900	2.29205	2.12913	3.75361e-15	1.34383e-13
Phactr3	phosphatase and actin regulator 3	6407	7.31151	1.82337	3.86956e-15	1.38291e-13
Gdpd1	glycerophosphodiester phosphodiesterase domain containing 1	2336	2.83354	1.30961	3.96813e-15	1.41565e-13
Hal	histidine ammonia lyase	5549	-2.31413	5.35022	3.98189e-15	1.41807e-13
Vdr	vitamin D (1,25-dihydroxyvitamin D3) receptor	5650	4.22117	1.61055	4.3388e-15	1.54247e-13
Tmod2	tropomodulin 2	11683	-7.78216	1.58214	4.6029e-15	1.63264e-13
Traj49	T cell receptor alpha joining 49	62	6.92082	0.240488	4.60849e-15	1.63264e-13
Gm3227	predicted gene 3227	2167	-4.66306	2.75237	4.64527e-15	1.64281e-13
Il1r2	interleukin 1 receptor, type II	1908	3.71035	3.38631	4.68741e-15	1.65483e-13
Gm44616		1732	1.45159	3.82281	4.79712e-15	1.69063e-13
Adgrl1	adhesion G protein-coupled receptor L1	8587	-1.56437	4.38993	5.12815e-15	1.80417e-13
Gm36161	predicted gene, 36161	1509	1.88526	4.72648	5.27424e-15	1.85236e-13
Klra4	killer cell lectin-like receptor, subfamily A, member 4	1245	3.19817	2.13904	5.34442e-15	1.87377e-13
Trim7	tripartite motif-containing 7	7597	-2.7982	6.0004	5.49408e-15	1.92293e-13
Dnajc15	DnaJ heat shock protein family (Hsp40) member C15	6513	1.49317	4.57746	5.62615e-15	1.96577e-13
Uhrf1bp1	UHRF1 (ICBP90) binding protein 1	8758	1.80635	4.22376	5.83113e-15	2.03389e-13
4930592A05Rik	RIKEN cDNA 4930592A05 gene	1006	1.88968	3.52681	5.92553e-15	2.06328e-13
Nedd4	neural precursor cell expressed, developmentally down-regulated 4	12601	-2.63729	5.87145	5.94561e-15	2.06674e-13
Cttnbp2nl	CTTNBP2 N-terminal like	8138	2.12638	3.76429	6.04525e-15	2.09778e-13
S100a8	S100 calcium binding protein A8 (calgranulin A)	694	4.13561	7.82698	6.12939e-15	2.12336e-13
Gpr55	G protein-coupled receptor 55	3722	-2.05392	4.2225	6.21346e-15	2.14882e-13
Blvra	biliverdin reductase A	2446	1.52032	4.72532	6.29184e-15	2.17223e-13
Wwp1	WW domain containing E3 ubiquitin protein ligase 1	6453	1.57378	4.67223	7.21301e-15	2.48605e-13
Skil	SKI-like	9694	1.65566	5.83132	7.27357e-15	2.50268e-13
Flt1	FMS-like tyrosine kinase 1	13504	3.77401	2.97581	7.40366e-15	2.54313e-13
Arl11	ADP-ribosylation factor-like 11	2184	1.80409	3.63796	8.03706e-15	2.75605e-13
Malt1	MALT1 paracaspase	18040	-2.06145	7.17652	8.09444e-15	2.76692e-13
0610012G03Rik	RIKEN cDNA 0610012G03 gene	1445	1.51417	4.28307	8.09599e-15	2.76692e-13
Phgdh	3-phosphoglycerate dehydrogenase	2486	-2.37248	5.60698	8.21636e-15	2.80335e-13
Ttbk1	tau tubulin kinase 1	14097	-3.16681	2.36084	8.46005e-15	2.88166e-13
Lag3	lymphocyte-activation gene 3	2109	2.65723	4.33281	8.52235e-15	2.89803e-13
Ms4a6c	membrane-spanning 4-domains, subfamily A, member 6C	2050	2.04485	6.04543	8.939e-15	3.03059e-13
Gna15	guanine nucleotide binding protein, alpha 15	2135	1.16697	5.21882	8.94199e-15	3.03059e-13
Ccr2	chemokine (C-C motif) receptor 2	6760	2.12886	6.72359	9.10234e-15	3.0798e-13
Gimap1os	GTPase, IMAP family member 1, opposite strand	3099	-1.47127	4.86292	9.64962e-15	3.25955e-13
Wdfy4	WD repeat and FYVE domain containing 4	10552	-1.89792	8.2889	1.00366e-14	3.38465e-13
Ntpcr	nucleoside-triphosphatase, cancer-related	2673	1.54926	3.782	1.03844e-14	3.49614e-13
Ebf1	early B cell factor 1	9756	-3.06828	6.28108	1.0685e-14	3.59138e-13
Atox1	antioxidant 1 copper chaperone	541	1.46157	5.4346	1.07131e-14	3.59488e-13
Aph1c	aph1 homolog C, gamma secretase subunit	5205	2.14866	2.88428	1.09844e-14	3.67986e-13
Gm38316	predicted gene, 38316	469	1.56435	4.25726	1.10567e-14	3.69801e-13
Tnrc6b	trinucleotide repeat containing 6b	23677	-1.7356	6.30924	1.13991e-14	3.80625e-13
Lacc1	laccase domain containing 1	3644	1.26385	5.06469	1.14415e-14	3.81414e-13
Epb41l3	erythrocyte membrane protein band 4.1 like 3	13031	3.69956	1.83801	1.18451e-14	3.94224e-13
Acss1	acyl-CoA synthetase short-chain family member 1	4128	-2.10248	6.48025	1.22244e-14	4.06181e-13
Nagk	N-acetylglucosamine kinase	4676	1.16025	4.98102	1.25251e-14	4.15494e-13
Gm50230		3709	-2.02122	7.15427	1.48215e-14	4.90873e-13
Tkfc	triokinase, FMN cyclase	4617	-1.61031	5.72508	1.51641e-14	5.01401e-13
Gramd4	GRAM domain containing 4	5567	-1.91829	6.87304	1.56987e-14	5.18236e-13
Arid3b	AT rich interactive domain 3B (BRIGHT-like)	7976	-1.68954	5.69906	1.57279e-14	5.18358e-13
Tst	thiosulfate sulfurtransferase, mitochondrial	3163	2.76583	1.92075	1.66885e-14	5.49128e-13
Ddx19b	DEAD box helicase 19b	6742	-1.47762	5.00089	1.67328e-14	5.49695e-13
Ocstamp	osteoclast stimulatory transmembrane protein	3657	6.95755	0.304019	1.69528e-14	5.56026e-13
C9orf72	C9orf72, member of C9orf72-SMCR8 complex	4603	1.39462	3.98994	1.72785e-14	5.65793e-13
4930481B07Rik	RIKEN cDNA 4930481B07 gene	1490	-7.14465	0.701644	1.78481e-14	5.83506e-13
Adamdec1	ADAM-like, decysin 1	2442	7.22672	1.93632	1.83268e-14	5.98196e-13
Atm	ataxia telangiectasia mutated	10338	-1.72433	5.14959	1.87342e-14	6.10513e-13
Cacnb3	calcium channel, voltage-dependent, beta 3 subunit	4010	2.72871	2.19719	1.89256e-14	6.15255e-13
Ndufb1	NADH:ubiquinone oxidoreductase subunit B1	1153	1.41496	5.4982	1.89686e-14	6.15255e-13
Gpr137b	G protein-coupled receptor 137B	5026	-1.76541	4.79882	1.89705e-14	6.15255e-13
Cyp4v3	cytochrome P450, family 4, subfamily v, polypeptide 3	3808	1.26752	5.17921	1.98374e-14	6.42345e-13
Acp2	acid phosphatase 2, lysosomal	5186	1.76722	6.10557	2.01028e-14	6.49906e-13
Niban3	niban apoptosis regulator 3	3560	-3.12964	5.97907	2.06059e-14	6.65114e-13
Gm49392		1659	1.97515	2.9996	2.11336e-14	6.81065e-13
Fez2	fasciculation and elongation protein zeta 2 (zygin II)	7762	1.33107	4.78042	2.22587e-14	7.16188e-13
Slc8a1	solute carrier family 8 (sodium/calcium exchanger), member 1	18807	2.21886	3.63862	2.38776e-14	7.67062e-13
Adgrg1	adhesion G protein-coupled receptor G1	5421	3.60056	2.72678	2.48434e-14	7.95679e-13
Otulinl	OTU deubiquitinase with linear linkage specificity like	3241	1.26517	5.67591	2.48466e-14	7.95679e-13
Slc20a2	solute carrier family 20, member 2	6216	-1.40727	4.31025	2.57736e-14	8.24066e-13
Spib	Spi-B transcription factor (Spi-1/PU.1 related)	2868	-2.70175	7.87755	2.65407e-14	8.4726e-13
Dock9	dedicator of cytokinesis 9	13398	-1.59191	4.16132	2.70673e-14	8.62716e-13
Ighj1	immunoglobulin heavy joining 1	53	-3.81448	7.36253	2.73496e-14	8.70351e-13
Gm43388		1225	-2.87179	2.6299	2.8422e-14	9.03063e-13
Dysf	dysferlin	8328	-7.90827	0.0558285	2.88236e-14	9.13902e-13
E330020D12Rik	Riken cDNA E330020D12 gene	2287	-2.43251	3.48444	2.8853e-14	9.13902e-13
Gm22504	predicted gene, 22504	139	-10.2579	3.06444	2.89344e-14	9.15056e-13
Lpcat2	lysophosphatidylcholine acyltransferase 2	3388	1.75358	5.70598	2.91073e-14	9.19096e-13
Nr3c2	nuclear receptor subfamily 3, group C, member 2	6474	-2.44263	2.50188	3.00747e-14	9.48168e-13
Auts2	autism susceptibility candidate 2	22884	-6.27788	-0.0289048	3.03556e-14	9.55543e-13
Ighv10-1	immunoglobulin heavy variable 10-1	359	-3.28764	4.35779	3.06479e-14	9.63254e-13
Klrb1c	killer cell lectin-like receptor subfamily B member 1C	2961	2.46102	3.06588	3.21409e-14	1.00862e-12
A230028O05Rik	RIKEN cDNA A230028O05 gene	2793	7.35028	0.411835	3.22867e-14	1.01163e-12
Gimap8	GTPase, IMAP family member 8	3700	-1.86726	7.00223	3.25776e-14	1.01918e-12
Retnlg	resistin like gamma	593	5.04946	5.55242	3.33622e-14	1.04212e-12
Rfx2	regulatory factor X, 2 (influences HLA class II expression)	7311	-4.00774	4.4804	3.38592e-14	1.05602e-12
Scarf1	scavenger receptor class F, member 1	2887	1.90349	4.71264	3.41602e-14	1.06378e-12
Cst7	cystatin F (leukocystatin)	986	2.15608	4.01747	3.47223e-14	1.07963e-12
Clec4a3	C-type lectin domain family 4, member a3	1327	2.20636	5.11159	3.6561e-14	1.13506e-12
Mir6409	microRNA 6409	92	-9.38717	3.28512	3.67823e-14	1.1402e-12
Ear2	eosinophil-associated, ribonuclease A family, member 2	719	2.85683	4.65973	3.78584e-14	1.17177e-12
Rhof	ras homolog family member F (in filopodia)	4602	-1.61709	5.84779	4.01251e-14	1.24004e-12
D530033B14Rik	RIKEN cDNA D530033B14 gene	742	2.48382	2.47718	4.20499e-14	1.29755e-12
Tbxa2r	thromboxane A2 receptor	1919	-1.94004	3.40744	4.67388e-14	1.43792e-12
Klre1	killer cell lectin-like receptor family E member 1	3494	2.89472	3.15312	4.67403e-14	1.43792e-12
Neurl2	neuralized E3 ubiquitin protein ligase 2	1014	1.80748	3.1747	4.78699e-14	1.47044e-12
Clcn1	chloride channel, voltage-sensitive 1	5428	10.1312	3.08403	4.84462e-14	1.4859e-12
Gm15912	predicted gene 15912	1297	-5.58247	1.48982	5.03854e-14	1.54305e-12
Scn11a	sodium channel, voltage-gated, type XI, alpha	5931	-10.1476	3.10056	5.1187e-14	1.56525e-12
Ighm	immunoglobulin heavy constant mu	1886	-2.92054	12.7319	5.41425e-14	1.65314e-12
F11r	F11 receptor	2663	2.89805	2.4041	6.26152e-14	1.90897e-12
Ngp	neutrophilic granule protein	1222	9.29176	8.6072	6.39927e-14	1.94804e-12
Slc25a23	solute carrier family 25 (mitochondrial carrier; phosphate carrier), member 23	5294	-1.70503	3.68366	6.57829e-14	1.99955e-12
Xlr4e-ps	X-linked lymphocyte-regulated 4E, pseudogene	648	-8.60067	3.14801	6.9724e-14	2.11617e-12
Mir7649	microRNA 7649	56	-2.16264	2.90963	7.19801e-14	2.18139e-12
Stx12	syntaxin 12	3188	1.11716	5.08042	7.31452e-14	2.2134e-12
Ighv6-3	immunoglobulin heavy variable 6-3	356	-2.98563	5.59859	7.43917e-14	2.24778e-12
Pard6b	par-6 family cell polarity regulator beta	3399	-2.8694	1.19327	7.66047e-14	2.31121e-12
Colq	collagen-like tail subunit (single strand of homotrimer) of asymmetric acetylcholinesterase	3803	-3.0481	2.03682	7.80819e-14	2.35229e-12
Enho	energy homeostasis associated	1269	7.07513	0.546053	8.41678e-14	2.53188e-12
Cdk5rap2	CDK5 regulatory subunit associated protein 2	13012	-1.21467	4.95723	8.84561e-14	2.65695e-12
Procr	protein C receptor, endothelial	2031	3.95544	0.632929	8.92423e-14	2.67661e-12
Pcmtd1	protein-L-isoaspartate (D-aspartate) O-methyltransferase domain containing 1	6654	-1.38038	5.81889	9.03519e-14	2.7059e-12
Mdfic	MyoD family inhibitor domain containing	7427	1.19391	4.65003	9.09625e-14	2.72018e-12
Gm15701		573	2.62346	2.21535	9.31053e-14	2.78017e-12
Igkv4-51	immunoglobulin kappa chain variable 4-51	394	-7.14228	1.46799	9.34899e-14	2.78756e-12
Bcl11a	B cell CLL/lymphoma 11A (zinc finger protein)	13175	-2.51373	6.20814	9.44618e-14	2.81242e-12
Adam33	a disintegrin and metallopeptidase domain 33	5394	3.85336	0.292564	9.67027e-14	2.87493e-12
Stab1	stabilin 1	10288	3.37505	5.93968	1.0222e-13	3.03451e-12
Mir6992	microRNA 6992	109	-6.92518	1.08507	1.04974e-13	3.1086e-12
Gm26642		2782	1.21642	5.3116	1.05021e-13	3.1086e-12
Ankrd28	ankyrin repeat domain 28	12233	-1.39337	4.69082	1.05359e-13	3.11406e-12
Scamp5	secretory carrier membrane protein 5	3707	2.01297	3.5803	1.08863e-13	3.21295e-12
Xcl1	chemokine (C motif) ligand 1	523	3.06554	2.54589	1.1118e-13	3.2766e-12
Cd160	CD160 antigen	2642	3.05186	2.59325	1.14287e-13	3.36327e-12
Plod1	procollagen-lysine, 2-oxoglutarate 5-dioxygenase 1	6765	1.5431	5.62916	1.22385e-13	3.59638e-12
Msrb3	methionine sulfoxide reductase B3	4048	7.37043	0.953854	1.22584e-13	3.59703e-12
Samd4	sterile alpha motif domain containing 4	8658	7.91691	1.15918	1.25038e-13	3.66048e-12
Pls3	plastin 3 (T-isoform)	4238	2.34407	2.98946	1.25106e-13	3.66048e-12
Fbxo6	F-box protein 6	2207	1.22257	4.13304	1.34734e-13	3.93653e-12
Syne3	spectrin repeat containing, nuclear envelope family member 3	5548	-2.12222	4.72279	1.38502e-13	4.0408e-12
Fcgr4	Fc receptor, IgG, low affinity IV	1256	2.66698	7.15808	1.39149e-13	4.04849e-12
Traf3ip3	TRAF3 interacting protein 3	5756	-1.81874	6.82981	1.39164e-13	4.04849e-12
Naaa	N-acylethanolamine acid amidase	3721	1.76589	6.74092	1.40313e-13	4.07609e-12
Cxcl14	chemokine (C-X-C motif) ligand 14	1827	3.09053	2.97718	1.43002e-13	4.14827e-12
Echs1	enoyl Coenzyme A hydratase, short chain, 1, mitochondrial	8286	1.22486	5.3213	1.4688e-13	4.25471e-12
Cd302	CD302 antigen	1354	1.87366	5.27005	1.51363e-13	4.37834e-12
Atp8b2	ATPase, class I, type 8B, member 2	8561	-1.73023	6.44099	1.51806e-13	4.3849e-12
Gm10224	predicted pseudogene 10224	615	10.2252	3.31307	1.52392e-13	4.39558e-12
Mfsd4a	major facilitator superfamily domain containing 4A	7187	-1.84966	5.02823	1.54627e-13	4.45375e-12
Gm50238		496	-6.968	0.851585	1.55275e-13	4.46606e-12
Atp6v1c1	ATPase, H+ transporting, lysosomal V1 subunit C1	5601	1.06884	5.48011	1.5864e-13	4.55642e-12
Il21r	interleukin 21 receptor	3324	1.88852	6.90176	1.61761e-13	4.63952e-12
Wfdc21	WAP four-disulfide core domain 21	434	9.36019	3.4766	1.62473e-13	4.65335e-12
Chst7	carbohydrate (N-acetylglucosamino) sulfotransferase 7	2206	-3.4782	2.03746	1.69763e-13	4.85533e-12
Amigo2	adhesion molecule with Ig like domain 2	3163	-1.44716	3.98771	1.7334e-13	4.95065e-12
Chdh	choline dehydrogenase	6217	3.08619	1.91092	1.79609e-13	5.12251e-12
Ms4a14	membrane-spanning 4-domains, subfamily A, member 14	4065	4.63072	-0.180498	1.86271e-13	5.30506e-12
Gpr65	G-protein coupled receptor 65	2069	1.14716	4.6837	1.8726e-13	5.32577e-12
Pyroxd2	pyridine nucleotide-disulphide oxidoreductase domain 2	4815	1.94232	3.04988	1.91355e-13	5.43465e-12
ENSMUSG00000118636		239	10.6037	2.25544	1.98973e-13	5.64312e-12
Uchl3	ubiquitin carboxyl-terminal esterase L3 (ubiquitin thiolesterase)	3831	-1.40882	4.84707	1.99378e-13	5.64674e-12
Pgap2	post-GPI attachment to proteins 2	4529	1.12097	4.80964	2.03906e-13	5.76693e-12
Abcg1	ATP binding cassette subfamily G member 1	7298	1.97416	6.57913	2.08402e-13	5.8859e-12
Arhgap26	Rho GTPase activating protein 26	9983	-1.40545	5.59599	2.10786e-13	5.94498e-12
AI839979	expressed sequence AI839979	1539	2.86229	1.55435	2.14184e-13	6.03246e-12
Ctsc	cathepsin C	5808	1.92381	8.5513	2.1488e-13	6.0437e-12
Pik3ip1	phosphoinositide-3-kinase interacting protein 1	4272	-2.25777	5.50562	2.17975e-13	6.1141e-12
Ctsb	cathepsin B	6051	2.06398	10.5363	2.17985e-13	6.1141e-12
Bst2	bone marrow stromal cell antigen 2	903	1.95807	6.13525	2.25232e-13	6.30868e-12
Iglj2	immunoglobulin lambda joining 2	38	-2.71792	6.41043	2.29265e-13	6.4128e-12
Tmem163	transmembrane protein 163	4292	-1.75666	3.69199	2.30423e-13	6.43635e-12
Lpgat1	lysophosphatidylglycerol acyltransferase 1	7610	-1.57179	6.17866	2.30828e-13	6.4388e-12
Gm22107	predicted gene, 22107	100	7.08713	1.27267	2.32147e-13	6.46674e-12
6030468B19Rik	RIKEN cDNA 6030468B19 gene	1071	-6.70413	1.23917	2.34125e-13	6.51289e-12
Rragb	Ras-related GTP binding B	2258	-2.60757	1.56639	2.35982e-13	6.55561e-12
Rap2b	RAP2B, member of RAS oncogene family	6793	1.23872	5.69816	2.37654e-13	6.59303e-12
Ints4	integrator complex subunit 4	7038	-1.17949	5.57714	2.44558e-13	6.76886e-12
Stap1	signal transducing adaptor family member 1	6215	-1.38906	5.11656	2.44658e-13	6.76886e-12
Trim24	tripartite motif-containing 24	8521	-1.17418	5.18317	2.47698e-13	6.84206e-12
Adap2	ArfGAP with dual PH domains 2	1785	3.19519	3.32966	2.47976e-13	6.84206e-12
Vars	valyl-tRNA synthetase	5608	-1.79392	8.23781	2.49302e-13	6.86932e-12
Septin6	septin 6	9882	-1.75717	6.88028	2.50471e-13	6.89218e-12
Cytip	cytohesin 1 interacting protein	6744	-1.93467	7.83031	2.55463e-13	7.02005e-12
Plau	plasminogen activator, urokinase	2367	1.83575	3.74661	2.5714e-13	7.05659e-12
Akap7	A kinase (PRKA) anchor protein 7	4375	1.73414	4.17201	2.57832e-13	7.06606e-12
Cd19	CD19 antigen	3075	-2.71091	9.39131	2.63676e-13	7.21648e-12
Dtnbp1	dystrobrevin binding protein 1	3728	1.36384	4.86471	2.64087e-13	7.21802e-12
Cttn	cortactin	4192	2.02714	3.06147	2.70282e-13	7.37742e-12
Prr5l	proline rich 5 like	4967	1.77878	4.09323	2.76406e-13	7.53448e-12
Car9	carbonic anhydrase 9	2304	2.86434	1.17085	2.80768e-13	7.63982e-12
Ccr5	chemokine (C-C motif) receptor 5	8434	3.0603	6.31873	2.81022e-13	7.63982e-12
Slc30a9	solute carrier family 30 (zinc transporter), member 9	12374	1.23024	5.85354	2.95457e-13	8.02152e-12
Gmnn	geminin	1465	1.61126	4.05073	3.06126e-13	8.3001e-12
Rcbtb2	regulator of chromosome condensation (RCC1) and BTB (POZ) domain containing protein 2	9489	1.27771	4.87538	3.08938e-13	8.36517e-12
Adam19	a disintegrin and metallopeptidase domain 19 (meltrin beta)	7115	-1.92481	6.51722	3.0957e-13	8.37116e-12
Snora69	small nucleolar RNA, H/ACA box 69	131	9.33811	3.21208	3.1113e-13	8.40218e-12
Gm43181		2072	7.2553	2.37283	3.21817e-13	8.67924e-12
Mmp2	matrix metallopeptidase 2	3371	3.54175	0.571607	3.37417e-13	9.08791e-12
Ighd2-4	immunoglobulin heavy diversity 2-4	17	-7.20206	1.58619	3.40863e-13	9.16859e-12
B3gnt5	UDP-GlcNAc:betaGal beta-1,3-N-acetylglucosaminyltransferase 5	5197	-2.32436	5.9633	3.47271e-13	9.32861e-12
Islr2	immunoglobulin superfamily containing leucine-rich repeat 2	5921	-5.28962	1.22166	3.50957e-13	9.41519e-12
Gm35065	predicted gene, 35065	428	-7.32249	1.50753	3.59337e-13	9.62729e-12
Tg	thyroglobulin	8883	-4.16986	2.07339	3.6884e-13	9.86888e-12
Gm29019		564	-8.74714	0.0106695	3.72739e-13	9.9601e-12
Klrk1	killer cell lectin-like receptor subfamily K, member 1	7183	1.69975	4.55592	3.74443e-13	9.99253e-12
Gm20460		1572	1.25791	4.25484	3.84177e-13	1.02389e-11
Ighv2-9	immunoglobulin heavy variable 2-9	362	-3.82966	3.87282	3.88094e-13	1.03297e-11
Psap	prosaposin	2744	1.79471	11.3226	4.00251e-13	1.06394e-11
Jakmip1	janus kinase and microtubule interacting protein 1	8586	-1.63261	5.56743	4.05359e-13	1.07611e-11
4933424M12Rik	RIKEN cDNA 4933424M12 gene	2141	8.03077	1.29469	4.16267e-13	1.10362e-11
Gas6	growth arrest specific 6	2548	4.83699	2.83018	4.2774e-13	1.13256e-11
Eepd1	endonuclease/exonuclease/phosphatase family domain containing 1	2935	1.73502	3.6718	4.31949e-13	1.14222e-11
Atp6ap2	ATPase, H+ transporting, lysosomal accessory protein 2	2618	1.31514	5.83417	4.34346e-13	1.14707e-11
Tigit	T cell immunoreceptor with Ig and ITIM domains	919	2.88337	3.66281	4.52334e-13	1.19302e-11
Cacna2d4	calcium channel, voltage-dependent, alpha 2/delta subunit 4	9478	-2.63424	2.59061	4.61685e-13	1.21611e-11
Ifi44	interferon-induced protein 44	6129	3.80156	2.52414	4.65581e-13	1.22478e-11
Alas2	aminolevulinic acid synthase 2, erythroid	2403	7.77268	3.32224	4.73572e-13	1.2442e-11
Tmbim1	transmembrane BAX inhibitor motif containing 1	12659	1.10953	5.33603	4.84136e-13	1.27031e-11
Gm45515		2141	-1.42962	5.7639	5.01109e-13	1.31315e-11
Lgals3	lectin, galactose binding, soluble 3	1858	1.91509	7.09837	5.26192e-13	1.37711e-11
Pakap	paralemmin A kinase anchor protein	12136	-2.11126	3.9449	5.45104e-13	1.42477e-11
Ighd2-8	immunoglobulin heavy diversity 2-8	17	-9.60296	0.791809	5.47508e-13	1.42921e-11
Ighv4-2	immunoglobulin heavy variable V4-2	362	-6.76836	0.475697	5.50677e-13	1.43564e-11
Gm50383		382	8.00291	1.33988	5.53871e-13	1.44133e-11
P2ry10b	purinergic receptor P2Y, G-protein coupled 10B	3465	-1.53257	3.72828	5.54813e-13	1.44133e-11
Zbtb4	zinc finger and BTB domain containing 4	8117	-1.32719	5.76235	5.54986e-13	1.44133e-11
5830418P13Rik	RIKEN cDNA 5830418P13 gene	2764	-2.79119	2.52106	5.59467e-13	1.45112e-11
Cercam	cerebral endothelial cell adhesion molecule	3383	2.90274	1.41435	5.82383e-13	1.50863e-11
Gm18030	ribosomal protein S2 pseudogene	731	-7.27992	1.71487	6.14015e-13	1.58855e-11
Rfx7	regulatory factor X, 7	15302	-1.57912	5.95649	6.24344e-13	1.61322e-11
Slc22a3	solute carrier family 22 (organic cation transporter), member 3	4513	9.13147	1.22631	6.30541e-13	1.62716e-11
Dcxr	dicarbonyl L-xylulose reductase	1144	1.6712	3.61978	6.32419e-13	1.62994e-11
Gm52969		4881	-6.16692	0.32508	6.33723e-13	1.63123e-11
Ercc6	excision repair cross-complementing rodent repair deficiency, complementation group 6	12851	-1.46695	5.01832	6.35416e-13	1.63353e-11
Ifngas1	Ifng antisense RNA 1	1686	4.06849	1.36024	6.41213e-13	1.64635e-11
Otud7b	OTU domain containing 7B	9181	-1.11612	5.57845	6.77366e-13	1.73698e-11
Plxna4os1	plexin A4, opposite strand 1	1977	2.15496	3.55363	6.92384e-13	1.77325e-11
Bfsp2	beaded filament structural protein 2, phakinin	1698	-2.85518	3.15534	6.96897e-13	1.78257e-11
Prg2	proteoglycan 2, bone marrow	838	7.08803	4.65118	7.13824e-13	1.82357e-11
C1qtnf6	C1q and tumor necrosis factor related protein 6	2702	2.92349	1.96822	7.19102e-13	1.83475e-11
Slc35f5	solute carrier family 35, member F5	2956	1.66263	3.71088	7.34006e-13	1.87043e-11
Gm43652		675	7.22262	0.62862	7.58621e-13	1.92903e-11
Aldh1b1	aldehyde dehydrogenase 1 family, member B1	2298	2.19871	2.97956	7.589e-13	1.92903e-11
Gem	GTP binding protein (gene overexpressed in skeletal muscle)	2104	-2.36693	4.55972	7.60478e-13	1.93063e-11
Plekhg4	pleckstrin homology domain containing, family G (with RhoGef domain) member 4	5478	6.58556	0.670796	7.62565e-13	1.93351e-11
Aknaos	AT-hook transcription factor, opposite strand	1104	-2.76709	2.65971	7.96136e-13	2.01612e-11
Cox6a2	cytochrome c oxidase subunit 6A2	680	4.33938	1.05956	7.99307e-13	2.02163e-11
Napsa	napsin A aspartic peptidase	2660	-2.37075	7.65472	8.16999e-13	2.06381e-11
D430018E03Rik	RIKEN cDNA D430018E03 gene	3832	-7.25952	0.749618	8.21287e-13	2.07207e-11
Gm4987	ribosomal protein L32 pseudogene	408	10.3388	2.09453	8.48254e-13	2.13745e-11
Prkce	protein kinase C, epsilon	7261	-1.55043	4.98196	8.55273e-13	2.15247e-11
Rap1gap	Rap1 GTPase-activating protein	6429	-1.93529	3.87997	8.57418e-13	2.1552e-11
Rnf180	ring finger protein 180	5579	4.54143	-0.0880332	8.91521e-13	2.23645e-11
Il1rl2	interleukin 1 receptor-like 2	6812	3.33316	1.56863	8.91942e-13	2.23645e-11
Sulf2	sulfatase 2	5871	1.90947	4.69445	8.94695e-13	2.24059e-11
A530030E21Rik	RIKEN cDNA A530030E21 gene	1310	-3.01644	2.60992	9.04107e-13	2.26138e-11
Wee1	WEE 1 homolog 1 (S. pombe)	3419	-2.1363	3.0108	9.17607e-13	2.29233e-11
Rapgef3os2	Rap guanine nucleotide exchange factor (GEF) 3, opposite strand 2	920	-8.91795	2.35059	9.41598e-13	2.34937e-11
Ube2l6	ubiquitin-conjugating enzyme E2L 6	1996	1.69308	4.7549	9.47637e-13	2.36154e-11
Carmil2	capping protein regulator and myosin 1 linker 2	5487	-2.12237	7.11186	9.51379e-13	2.36797e-11
Cmah	cytidine monophospho-N-acetylneuraminic acid hydroxylase	10660	-1.66483	7.15223	9.91966e-13	2.46355e-11
Gm43065		2092	-7.07871	0.831126	9.92205e-13	2.46355e-11
Kmt2a	lysine (K)-specific methyltransferase 2A	16670	-1.93854	7.28102	1.02332e-12	2.53771e-11
Traf4	TNF receptor associated factor 4	3292	-1.71046	4.72718	1.03677e-12	2.56792e-11
2510009E07Rik	RIKEN cDNA 2510009E07 gene	6564	1.98842	3.51465	1.04984e-12	2.59714e-11
Acads	acyl-Coenzyme A dehydrogenase, short chain	2269	1.04733	4.64303	1.05561e-12	2.60576e-11
Sesn3	sestrin 3	15269	-1.77661	6.65087	1.05589e-12	2.60576e-11
Pnp	purine-nucleoside phosphorylase	3979	1.73274	6.22361	1.09487e-12	2.69868e-11
Gm29668		315	5.63033	-0.355493	1.11901e-12	2.75486e-11
Fcrla	Fc receptor-like A	1745	-2.71332	6.85806	1.13612e-12	2.79359e-11
Zfp507	zinc finger protein 507	8231	-1.22679	4.70128	1.14007e-12	2.79966e-11
Wnt11	wingless-type MMTV integration site family, member 11	4137	-3.54035	1.0127	1.14134e-12	2.79966e-11
Ell3	elongation factor RNA polymerase II-like 3	2190	-2.15208	4.44975	1.14845e-12	2.81371e-11
Pde4c	phosphodiesterase 4C, cAMP specific	5596	-3.58725	1.80047	1.19502e-12	2.92173e-11
Gm38118		2222	8.70681	1.96861	1.19542e-12	2.92173e-11
Dennd11	DENN domain containing 11	7811	-1.19494	4.20161	1.2266e-12	2.9925e-11
Gm49927		238	-5.47616	0.322993	1.22732e-12	2.9925e-11
Ccnd2	cyclin D2	9409	-2.12265	6.92221	1.23589e-12	3.00979e-11
Atp6v1h	ATPase, H+ transporting, lysosomal V1 subunit H	9746	1.09785	5.48382	1.23841e-12	3.01234e-11
Tmem256	transmembrane protein 256	1105	1.51188	4.19325	1.24833e-12	3.03284e-11
Serpinb7	serine (or cysteine) peptidase inhibitor, clade B, member 7	1957	2.81202	1.33218	1.25451e-12	3.04422e-11
Igkv5-45	immunoglobulin kappa chain variable 5-45	385	-4.913	2.56342	1.26773e-12	3.07263e-11
Gm42793		1252	4.94163	0.31855	1.28396e-12	3.10826e-11
Ift140	intraflagellar transport 140	8333	-1.20416	5.67199	1.31233e-12	3.17314e-11
Mfsd12	major facilitator superfamily domain containing 12	3971	1.61808	5.12967	1.32927e-12	3.21029e-11
G0s2	G0/G1 switch gene 2	871	3.34169	2.29198	1.35345e-12	3.26482e-11
Enpp5	ectonucleotide pyrophosphatase/phosphodiesterase 5	4858	1.87489	4.5855	1.36211e-12	3.28182e-11
Tcf20	transcription factor 20	8245	-1.57343	6.23395	1.36389e-12	3.28221e-11
2010309G21Rik		458	-2.46623	6.29646	1.37341e-12	3.30121e-11
Ddhd1	DDHD domain containing 1	14076	1.46838	5.79521	1.40295e-12	3.36825e-11
Slain1os	SLAIN motif family, member 1, opposite strand	3101	-2.77546	2.06947	1.41859e-12	3.40178e-11
Slc7a5	solute carrier family 7 (cationic amino acid transporter, y+ system), member 5	3708	-1.79715	5.06752	1.42222e-12	3.40646e-11
Dyrk3	dual-specificity tyrosine-(Y)-phosphorylation regulated kinase 3	3178	-2.58152	2.59723	1.44254e-12	3.45106e-11
Igkv4-91	immunoglobulin kappa chain variable 4-91	358	-4.33752	5.15155	1.44866e-12	3.46162e-11
Nup160	nucleoporin 160	8761	-1.3794	5.10226	1.45475e-12	3.47211e-11
Traf3ip2	TRAF3 interacting protein 2	3687	-1.19983	4.98146	1.48512e-12	3.54043e-11
Fcamr	Fc receptor, IgA, IgM, high affinity	1911	-3.22882	2.13201	1.5185e-12	3.61578e-11
Pla2g15	phospholipase A2, group XV	3013	1.7294	6.35942	1.54458e-12	3.67356e-11
Galc	galactosylceramidase	14879	1.36674	4.09015	1.54649e-12	3.67382e-11
Ighv4-1	immunoglobulin heavy variable 4-1	414	-4.29926	5.21793	1.5488e-12	3.67501e-11
Styxl1	serine/threonine/tyrosine interacting-like 1	1770	-9.68258	1.87367	1.59053e-12	3.76962e-11
Pdlim7	PDZ and LIM domain 7	4849	1.18302	5.16412	1.63761e-12	3.87402e-11
Prob1	proline rich basic protein 1	4888	-3.06584	1.31424	1.63838e-12	3.87402e-11
Cacna1s	calcium channel, voltage-dependent, L type, alpha 1S subunit	6550	-2.92823	3.1893	1.67806e-12	3.96322e-11
Bend5	BEN domain containing 5	2105	-1.92433	4.09767	1.68066e-12	3.96477e-11
Klrc1	killer cell lectin-like receptor subfamily C, member 1	1984	3.41367	2.72287	1.69912e-12	4.00366e-11
Spink2	serine peptidase inhibitor, Kazal type 2	788	3.01845	0.660745	1.71933e-12	4.04658e-11
Gm23458	predicted gene, 23458	169	-6.32556	1.04328	1.74525e-12	4.1009e-11
Nckap5l	NCK-associated protein 5-like	5002	1.30031	4.11954	1.74644e-12	4.1009e-11
Ccdc80	coiled-coil domain containing 80	4293	4.20196	0.431435	1.77604e-12	4.1656e-11
Gne	glucosamine (UDP-N-acetyl)-2-epimerase/N-acetylmannosamine kinase	6358	-1.24579	4.93289	1.7858e-12	4.18366e-11
Itga5	integrin alpha 5 (fibronectin receptor alpha)	4933	1.39415	4.90031	1.79127e-12	4.19165e-11
Sacs	sacsin	20414	-1.72453	4.2361	1.79925e-12	4.20549e-11
Fmnl3	formin-like 3	5021	1.41475	5.76001	1.80533e-12	4.21486e-11
Clasp1	CLIP associating protein 1	21844	-1.25358	5.57831	1.80757e-12	4.21525e-11
Leprotl1	leptin receptor overlapping transcript-like 1	2879	1.11609	5.62473	1.83717e-12	4.27936e-11
Nuak1	NUAK family, SNF1-like kinase, 1	5625	2.66735	3.24344	1.84282e-12	4.28762e-11
Tbc1d10c	TBC1 domain family, member 10c	3623	-1.92811	7.53635	1.86414e-12	4.33226e-11
Gclc	glutamate-cysteine ligase, catalytic subunit	3766	-1.11155	5.01366	1.87373e-12	4.34958e-11
Itpr1	inositol 1,4,5-trisphosphate receptor 1	18319	-1.61805	6.56642	1.90966e-12	4.42793e-11
Abca6	ATP-binding cassette, sub-family A (ABC1), member 6	5398	-3.38895	1.61384	1.92615e-12	4.46107e-11
Emp1	epithelial membrane protein 1	5935	3.22365	4.90955	1.93913e-12	4.48602e-11
Glt1d1	glycosyltransferase 1 domain containing 1	4378	-8.57649	2.25517	2.03802e-12	4.70944e-11
Gm37759		3246	-2.89864	3.22371	2.08536e-12	4.81337e-11
Prkar1b	protein kinase, cAMP dependent regulatory, type I beta	3810	3.51117	0.612127	2.14338e-12	4.94167e-11
Hspg2	perlecan (heparan sulfate proteoglycan 2)	14739	-2.8641	2.15607	2.19279e-12	5.04987e-11
Cdk18	cyclin-dependent kinase 18	4764	2.78544	2.10574	2.21794e-12	5.10203e-11
Klra5	killer cell lectin-like receptor, subfamily A, member 5	1398	6.54884	0.125327	2.27252e-12	5.22167e-11
Dapk2	death-associated protein kinase 2	4127	3.5577	1.44051	2.29948e-12	5.27765e-11
Ighv2-9-1	immunoglobulin heavy variable 2-9-1	369	-3.29811	4.28609	2.32732e-12	5.33551e-11
Pld2	phospholipase D2	6252	1.02941	4.5743	2.3387e-12	5.35556e-11
Paqr7	progestin and adipoQ receptor family member VII	4259	1.3396	4.4368	2.40469e-12	5.50048e-11
Nectin2	nectin cell adhesion molecule 2	3494	2.75667	1.51359	2.41322e-12	5.51379e-11
Ptch1	patched 1	14185	-1.36817	4.51084	2.4293e-12	5.54431e-11
Tshz1	teashirt zinc finger family member 1	5848	-1.46035	4.51897	2.44153e-12	5.56597e-11
Gm9465	predicted gene 9465	570	7.78611	1.42026	2.45609e-12	5.59289e-11
Tnfrsf11a	tumor necrosis factor receptor superfamily, member 11a, NFKB activator	5987	2.30998	3.14156	2.47599e-12	5.62991e-11
Spon1	spondin 1, (f-spondin) extracellular matrix protein	10382	3.98084	2.43855	2.47788e-12	5.62991e-11
Scml4	Scm polycomb group protein like 4	7725	-1.51805	5.12317	2.49919e-12	5.672e-11
Polr1a	polymerase (RNA) I polypeptide A	11871	-1.16056	5.82478	2.5438e-12	5.76679e-11
Trim34a	tripartite motif-containing 34A	2592	-1.51086	5.79657	2.56476e-12	5.80315e-11
Pigr	polymeric immunoglobulin receptor	4025	-4.45972	1.17534	2.56554e-12	5.80315e-11
C3ar1	complement component 3a receptor 1	4305	2.10383	6.57395	2.60062e-12	5.87596e-11
Tarbp1	TAR RNA binding protein 1	6383	-1.68295	3.16677	2.62826e-12	5.93181e-11
Btbd18	BTB (POZ) domain containing 18	3519	-5.92935	0.327467	2.69033e-12	6.06518e-11
Angptl4	angiopoietin-like 4	3541	2.86255	2.98356	2.69345e-12	6.06549e-11
Spin2c	spindlin family, member 2C	1377	7.10948	0.808609	2.75721e-12	6.20221e-11
Snx6	sorting nexin 6	2998	1.22126	5.55317	2.91444e-12	6.54863e-11
Ccl1	chemokine (C-C motif) ligand 1	2369	7.94233	0.286726	2.92364e-12	6.55715e-11
Angptl2	angiopoietin-like 2	6286	4.22725	2.82274	2.92468e-12	6.55715e-11
Glipr1	GLI pathogenesis-related 1 (glioma)	1543	1.32404	5.44317	3.00265e-12	6.72287e-11
Upp1	uridine phosphorylase 1	1961	3.04803	1.77757	3.00521e-12	6.72287e-11
Dnajb2	DnaJ heat shock protein family (Hsp40) member B2	4249	-1.46925	3.99915	3.06403e-12	6.84692e-11
Ltbr	lymphotoxin B receptor	2354	1.33647	5.08054	3.06994e-12	6.8526e-11
Cxcr3	chemokine (C-X-C motif) receptor 3	1731	1.61463	4.69829	3.1374e-12	6.99551e-11
Arl4c	ADP-ribosylation factor-like 4C	5492	1.92667	6.78831	3.18229e-12	7.08782e-11
5830428M24Rik	RIKEN cDNA 5830428M24 gene	2790	-2.06636	3.32607	3.31702e-12	7.37983e-11
Tmprss4	transmembrane protease, serine 4	2589	4.5857	-0.456632	3.328e-12	7.39617e-11
Ptpn22	protein tyrosine phosphatase, non-receptor type 22 (lymphoid)	6775	-1.68491	6.8263	3.42025e-12	7.59287e-11
Gm28914		667	1.86597	2.84531	3.49776e-12	7.75648e-11
Srpk3	serine/arginine-rich protein specific kinase 3	2784	-2.79483	5.77125	3.52158e-12	7.8008e-11
Igf2bp2	insulin-like growth factor 2 mRNA binding protein 2	7402	3.73259	0.245932	3.55373e-12	7.86344e-11
Gm40645	predicted gene, 40645	874	1.44625	4.51058	3.60555e-12	7.96944e-11
Ralgps2	Ral GEF with PH domain and SH3 binding motif 2	12085	-2.04769	7.28914	3.64196e-12	8.04118e-11
Ap1s1	adaptor protein complex AP-1, sigma 1	2198	1.27168	5.35738	3.66097e-12	8.0675e-11
Serping1	serine (or cysteine) peptidase inhibitor, clade G, member 1	2325	4.97848	1.22946	3.66182e-12	8.0675e-11
Plaat3	phospholipase A and acyltransferase 3	6396	1.21181	5.39251	3.71964e-12	8.18604e-11
BC106179	cDNA sequence BC106179	4145	-2.27139	3.2607	3.82151e-12	8.40113e-11
Gm37270		330	-2.21787	2.17075	3.86668e-12	8.49126e-11
Lepr	leptin receptor	7049	8.98789	0.275397	3.91038e-12	8.57795e-11
Myc	myelocytomatosis oncogene	2717	-1.94721	7.14457	4.04104e-12	8.85502e-11
Fscn1	fascin actin-bundling protein 1	3012	-2.1335	4.28978	4.10172e-12	8.97831e-11
Nlrp1b	NLR family, pyrin domain containing 1B	6305	2.4496	3.56666	4.11464e-12	8.9969e-11
Zc3h7b	zinc finger CCCH type containing 7B	10045	-1.04762	5.56791	4.159e-12	9.08414e-11
Arhgef10l	Rho guanine nucleotide exchange factor (GEF) 10-like	5693	1.44352	4.63598	4.17913e-12	9.1183e-11
Stab2	stabilin 2	8757	8.05929	1.78838	4.22327e-12	9.20474e-11
Gm40723	predicted gene, 40723	603	7.80115	0.863585	4.27742e-12	9.31277e-11
Gm12223	predicted gene 12223	528	9.76428	1.97286	4.36343e-12	9.48988e-11
1700087I21Rik	RIKEN cDNA 1700087I21 gene	4145	-6.47691	1.10246	4.59409e-12	9.98085e-11
Tox2	TOX high mobility group box family member 2	3401	-2.49986	3.7646	4.6098e-12	1.00043e-10
Tnfrsf19	tumor necrosis factor receptor superfamily, member 19	4738	-4.90322	0.579982	4.78634e-12	1.03764e-10
Ceacam16	carcinoembryonic antigen-related cell adhesion molecule 16	1635	-2.32488	2.80894	4.8114e-12	1.04196e-10
Scai	suppressor of cancer cell invasion	12341	-1.88303	3.58992	4.89056e-12	1.05797e-10
Aldh1l2	aldehyde dehydrogenase 1 family, member L2	7503	-3.59548	1.16483	5.08687e-12	1.09927e-10
Atp2a3	ATPase, Ca++ transporting, ubiquitous	5281	-1.69502	8.8984	5.19334e-12	1.12109e-10
Tmed8	transmembrane p24 trafficking protein 8	7409	-1.22848	5.10719	5.20692e-12	1.12283e-10
Pgk1	phosphoglycerate kinase 1	2244	1.66768	6.15785	5.24096e-12	1.12897e-10
Jade1	jade family PHD finger 1	8492	-1.25828	4.41825	5.2605e-12	1.13198e-10
Ttc39c	tetratricopeptide repeat domain 39C	7234	1.80527	3.36924	5.41348e-12	1.16367e-10
Sash1	SAM and SH3 domain containing 1	8568	1.86841	5.18434	5.55011e-12	1.19178e-10
Taf4b	TATA-box binding protein associated factor 4b	5149	-1.51479	3.57144	5.62739e-12	1.2071e-10
Ppp3cc	protein phosphatase 3, catalytic subunit, gamma isoform	2985	-1.2133	5.81787	5.72778e-12	1.22734e-10
Eomes	eomesodermin	4155	1.86748	4.81637	5.76167e-12	1.2333e-10
Grn	granulin	3474	1.79485	9.93507	5.9216e-12	1.2662e-10
Slc25a10	solute carrier family 25 (mitochondrial carrier, dicarboxylate transporter), member 10	3455	1.5154	3.86754	5.93456e-12	1.267e-10
Clec5a	C-type lectin domain family 5, member a	3840	3.11745	3.73618	5.9378e-12	1.267e-10
Vat1	vesicle amine transport 1	2766	1.72704	6.4706	6.0138e-12	1.28187e-10
Igkv3-7	immunoglobulin kappa variable 3-7	359	-3.29171	4.82209	6.07818e-12	1.29424e-10
Trim46	tripartite motif-containing 46	3792	-2.61643	2.43294	6.15144e-12	1.30847e-10
Stk26	serine/threonine kinase 26	5271	-1.47096	4.40867	6.28038e-12	1.3345e-10
Gm45188		1369	-7.86361	1.75461	6.2884e-12	1.33481e-10
Gucy2c	guanylate cyclase 2c	3959	-6.55983	0.353448	6.39157e-12	1.35529e-10
Ackr2	atypical chemokine receptor 2	3127	-2.77283	2.61669	6.47858e-12	1.37231e-10
Trim29	tripartite motif-containing 29	3473	6.83991	0.769646	6.61391e-12	1.39952e-10
Prxl2b	peroxiredoxin like 2B	1027	2.09499	3.62061	6.77181e-12	1.43021e-10
Irf6	interferon regulatory factor 6	7069	-3.77304	1.03933	6.77304e-12	1.43021e-10
Sirpa	signal-regulatory protein alpha	4911	1.68912	8.0324	6.90942e-12	1.4575e-10
Rasal1	RAS protein activator like 1 (GAP1 like)	3539	-1.83987	3.78055	7.31105e-12	1.54062e-10
Cbx7	chromobox 7	6487	-2.02762	7.1284	7.32316e-12	1.54158e-10
Cd79b	CD79B antigen	1431	-2.6398	8.97273	7.40087e-12	1.55633e-10
Tlr9	toll-like receptor 9	3478	-1.58128	5.06859	7.64622e-12	1.60626e-10
Ccdc88b	coiled-coil domain containing 88B	5032	1.50487	6.83814	7.73684e-12	1.62362e-10
Gm10156	predicted gene 10156	462	-6.43302	0.860312	7.85455e-12	1.64662e-10
Zfp646	zinc finger protein 646	9723	-1.61445	6.26896	7.8891e-12	1.65132e-10
Stk39	serine/threonine kinase 39	4955	2.1801	3.81615	7.89319e-12	1.65132e-10
Gm44036		336	1.94286	2.70266	8.0448e-12	1.68131e-10
Dpp4	dipeptidylpeptidase 4	6319	-1.43593	5.80197	8.21457e-12	1.71502e-10
Map3k1	mitogen-activated protein kinase kinase kinase 1	7447	-1.73225	6.94126	8.91535e-12	1.85801e-10
Col18a1	collagen, type XVIII, alpha 1	7021	3.01553	3.1169	8.91773e-12	1.85801e-10
Lpar6	lysophosphatidic acid receptor 6	5400	1.59857	4.02932	9.00803e-12	1.8749e-10
Tmem245	transmembrane protein 245	17090	-1.02611	5.30453	9.24568e-12	1.9224e-10
Mroh7	maestro heat-like repeat family member 7	4800	-6.69368	0.386879	9.35869e-12	1.94391e-10
Igkv2-116	immunoglobulin kappa variable 2-116	362	-6.9154	1.27009	9.39674e-12	1.94982e-10
2010007H06Rik		4934	-2.08722	2.73883	9.62413e-12	1.99497e-10
Gm10602	predicted gene 10602	4764	3.25873	5.36081	9.88849e-12	2.04768e-10
Zhx2	zinc fingers and homeoboxes 2	4434	-1.33767	5.0784	9.97874e-12	2.06427e-10
Gm20402		687	-2.14253	3.69098	1.02422e-11	2.11662e-10
Creg1	cellular repressor of E1A-stimulated genes 1	2362	1.65711	6.77383	1.0461e-11	2.15964e-10
Ifi211	interferon activated gene 211	1785	2.03895	3.54576	1.07345e-11	2.21386e-10
Rnf128	ring finger protein 128	3464	2.50997	2.79831	1.10897e-11	2.2848e-10
Mir6946	microRNA 6946	69	-5.71976	0.33609	1.13153e-11	2.32891e-10
Ralb	v-ral simian leukemia viral oncogene B	4930	1.17522	5.59593	1.17468e-11	2.41528e-10
Tespa1	thymocyte expressed, positive selection associated 1	6294	-1.56407	4.43455	1.17778e-11	2.4192e-10
P2ry14	purinergic receptor P2Y, G-protein coupled, 14	11059	1.47738	3.20252	1.20634e-11	2.47536e-10
S100a9	S100 calcium binding protein A9 (calgranulin B)	522	4.26916	8.94234	1.20978e-11	2.47992e-10
1700029N11Rik	RIKEN cDNA 1700029N11 gene	1248	7.74298	0.652741	1.21989e-11	2.49813e-10
BE692007	expressed sequence BE692007	5236	1.51591	5.9172	1.22513e-11	2.50635e-10
Cyb561a3	cytochrome b561 family, member A3	3910	-2.0018	7.25253	1.23442e-11	2.52281e-10
Fzd7	frizzled class receptor 7	4532	1.78216	3.08031	1.23785e-11	2.52728e-10
Ccl4	chemokine (C-C motif) ligand 4	660	3.49731	3.88842	1.37853e-11	2.81167e-10
1700126G02Rik	RIKEN cDNA 1700126G02 gene	725	-1.98676	3.42327	1.38553e-11	2.82311e-10
Tspyl3	TSPY-like 3	3072	-1.27133	3.74361	1.3879e-11	2.82512e-10
Tspo	translocator protein	1051	1.77319	6.87623	1.39534e-11	2.83743e-10
Gm26631	predicted gene, 26631	2505	1.48186	5.52119	1.47041e-11	2.98631e-10
Bicral	BRD4 interacting chromatin remodeling complex associated protein like	6851	-1.28107	5.59554	1.47149e-11	2.98631e-10
Irgq	immunity-related GTPase family, Q	6083	-1.09015	4.8081	1.50352e-11	3.04613e-10
Gpr84	G protein-coupled receptor 84	1725	4.1368	0.981744	1.50396e-11	3.04613e-10
Hipk1	homeodomain interacting protein kinase 1	10914	-1.62022	7.38114	1.54347e-11	3.12302e-10
H2-DMb2	histocompatibility 2, class II, locus Mb2	1747	-2.19932	7.90928	1.58285e-11	3.19953e-10
Ablim1	actin-binding LIM protein 1	11949	-1.70133	8.28825	1.59829e-11	3.22754e-10
Prmt3	protein arginine N-methyltransferase 3	5996	-0.950041	4.94115	1.62719e-11	3.28263e-10
Tlr2	toll-like receptor 2	3014	2.51071	5.81201	1.65438e-11	3.33418e-10
2810429I04Rik	RIKEN cDNA 2810429I04 gene	8789	-6.02911	0.658546	1.67315e-11	3.36866e-10
Xpnpep1	X-prolyl aminopeptidase (aminopeptidase P) 1, soluble	9234	0.987472	5.20598	1.69359e-11	3.40645e-10
Fcer1g	Fc receptor, IgE, high affinity I, gamma polypeptide	874	1.95112	7.76923	1.73121e-11	3.47867e-10
D930048N14Rik	RIKEN cDNA D930048N14 gene	3429	-2.55857	1.75167	1.79323e-11	3.59974e-10
Ropn1l	ropporin 1-like	957	2.94276	0.990185	1.79569e-11	3.60111e-10
Fcgrt	Fc fragment of IgG receptor and transporter	2102	2.1245	7.0872	1.85167e-11	3.70973e-10
Zg16	zymogen granule protein 16	1257	-5.65151	-0.139262	1.85982e-11	3.72238e-10
D030051J21Rik	RIKEN cDNA D030051J21 gene	3095	10.0803	3.91042	1.89709e-11	3.79324e-10
Ighv1-47	immunoglobulin heavy variable 1-47	397	-3.37214	2.55716	1.92915e-11	3.85357e-10
Gm6061	peptidylprolyl isomerase A pseudogene 3_1245.1	492	6.93854	0.588411	1.99209e-11	3.97537e-10
Gm21370	predicted gene, 21370	709	1.83806	3.67606	2.0355e-11	4.05802e-10
Fbxw4	F-box and WD-40 domain protein 4	3158	1.23453	4.75434	2.11064e-11	4.19717e-10
Chst10	carbohydrate sulfotransferase 10	11964	-1.56719	4.15314	2.11255e-11	4.19717e-10
Gdf3	growth differentiation factor 3	2423	5.03247	1.53411	2.11262e-11	4.19717e-10
Rnd1	Rho family GTPase 1	2967	3.15907	0.869192	2.11355e-11	4.19717e-10
Prr15	proline rich 15	3157	3.62096	0.529376	2.1439e-11	4.25329e-10
Trgv6	T cell receptor gamma, variable 6	424	-9.70256	3.06104	2.17987e-11	4.32044e-10
Qtrt2	queuine tRNA-ribosyltransferase accessory subunit 2	4629	-1.36031	4.09581	2.22289e-11	4.4014e-10
Dkkl1	dickkopf-like 1	1576	-2.91873	1.97154	2.22708e-11	4.40542e-10
Dnah8	dynein, axonemal, heavy chain 8	26820	-1.36164	4.23132	2.2686e-11	4.48319e-10
Iglc2	immunoglobulin lambda constant 2	612	-2.64133	8.06492	2.28418e-11	4.5096e-10
Clu	clusterin	3437	3.37541	0.738177	2.28943e-11	4.51558e-10
Arhgap22	Rho GTPase activating protein 22	3876	2.39724	1.4108	2.31159e-11	4.55487e-10
Ttc3	tetratricopeptide repeat domain 3	16220	-1.1762	5.46042	2.32248e-11	4.5719e-10
Gm48832		3422	-1.94909	4.93621	2.33061e-11	4.58346e-10
Oas1a	2'-5' oligoadenylate synthetase 1A	1885	1.48618	5.33904	2.36049e-11	4.63773e-10
Gm17552	predicted gene, 17552	3877	-2.04266	3.77356	2.41436e-11	4.739e-10
A630072L19Rik	RIKEN cDNA A630072L19 gene	4663	-2.62668	3.59314	2.43465e-11	4.77422e-10
Mgst2	microsomal glutathione S-transferase 2	3703	-2.06214	4.38789	2.52977e-11	4.95595e-10
Senp7	SUMO1/sentrin specific peptidase 7	13966	-1.23943	4.93229	2.56271e-11	5.01565e-10
Fam167b	family with sequence similarity 167, member B	959	3.92259	-0.330377	2.5743e-11	5.03314e-10
Ccr7	chemokine (C-C motif) receptor 7	1978	-2.84465	7.08046	2.57659e-11	5.03314e-10
Smim3	small integral membrane protein 3	6828	1.71191	3.28257	2.58891e-11	5.05235e-10
Iglc3	immunoglobulin lambda constant 3	452	-2.36562	7.21258	2.59591e-11	5.06115e-10
Ap1m2	adaptor protein complex AP-1, mu 2 subunit	3140	-2.63756	1.81276	2.66113e-11	5.18333e-10
Nudt9	nudix (nucleoside diphosphate linked moiety X)-type motif 9	2392	1.00779	5.16036	2.68488e-11	5.22459e-10
Cbx6	chromobox 6	10609	-1.82126	4.98028	2.75232e-11	5.35071e-10
Usp18	ubiquitin specific peptidase 18	2790	1.78531	4.23186	2.77467e-11	5.389e-10
Tmem100	transmembrane protein 100	1767	-5.98735	-0.427953	2.78363e-11	5.40125e-10
Cpd	carboxypeptidase D	8332	1.40688	5.27565	2.98427e-11	5.78505e-10
Phlpp1	PH domain and leucine rich repeat protein phosphatase 1	6752	-1.6651	4.60696	3.00567e-11	5.82099e-10
Slc35f2	solute carrier family 35, member F2	2716	-2.46638	1.92015	3.02452e-11	5.85191e-10
Parp12	poly (ADP-ribose) polymerase family, member 12	3995	1.47922	5.01233	3.05982e-11	5.91459e-10
Nipa2	non imprinted in Prader-Willi/Angelman syndrome 2 homolog (human)	7068	1.14291	5.11924	3.0788e-11	5.94562e-10
Ece2	endothelin converting enzyme 2	5110	-6.43356	0.308049	3.18547e-11	6.14579e-10
Gm371	germ cell-less homolog 1 pseudogene	1245	-5.78415	2.17709	3.20851e-11	6.18437e-10
N4bp3	NEDD4 binding protein 3	2728	-1.95282	3.79089	3.45393e-11	6.6511e-10
Gm44123		577	-2.39021	3.56261	3.52945e-11	6.79011e-10
Tmem123	transmembrane protein 123	3109	-1.70176	7.75796	3.5527e-11	6.82838e-10
Ntng2	netrin G2	3990	-1.44129	5.48942	3.55701e-11	6.8302e-10
ENSMUSG00002075914		78	-4.72278	1.58005	3.74827e-11	7.19066e-10
Cebpzos	CCAAT/enhancer binding protein (C/EBP), zeta, opposite strand	1131	1.35228	4.1366	3.75357e-11	7.19404e-10
Dhx37	DEAH (Asp-Glu-Ala-His) box polypeptide 37	5024	-0.987328	4.79242	3.79884e-11	7.27396e-10
Gabarapl1	gamma-aminobutyric acid (GABA) A receptor-associated protein-like 1	2013	1.20632	4.34949	4.10923e-11	7.86089e-10
Ero1b	endoplasmic reticulum oxidoreductase 1 beta	6653	-1.53516	6.6349	4.18214e-11	7.99283e-10
Myadm	myeloid-associated differentiation marker	4479	-1.76239	7.18127	4.19439e-11	8.00873e-10
Gde1	glycerophosphodiester phosphodiesterase 1	1692	0.94273	4.83313	4.32426e-11	8.24895e-10
Rps27l	ribosomal protein S27-like	816	1.40578	5.11273	4.33545e-11	8.26254e-10
Tifab	TRAF-interacting protein with forkhead-associated domain, family member B	3497	1.70934	5.33892	4.36866e-11	8.31805e-10
Akr1b10	aldo-keto reductase family 1, member B10 (aldose reductase)	3535	1.03532	4.35525	4.43545e-11	8.4373e-10
Anxa5	annexin A5	1777	1.79529	6.58997	4.51064e-11	8.57233e-10
Rrm2b	ribonucleotide reductase M2 B (TP53 inducible)	9134	-1.28555	4.08001	4.62453e-11	8.78057e-10
4930565N06Rik	RIKEN cDNA 4930565N06 gene	2416	-8.01901	0.485531	4.63102e-11	8.78467e-10
Gm27232		597	-1.62736	3.55579	4.85937e-11	9.20926e-10
Cd79a	CD79A antigen (immunoglobulin-associated alpha)	1457	-2.66257	9.36708	4.9252e-11	9.32532e-10
Ces2c	carboxylesterase 2C	2298	8.15121	0.535569	4.93378e-11	9.33287e-10
Igkv8-24	immunoglobulin kappa chain variable 8-24	365	-2.78226	5.58069	4.97784e-11	9.40748e-10
Sox5os3	SRY (sex determining region Y)-box 5, opposite strand 3	1240	-7.31088	-0.549358	5.02373e-11	9.48538e-10
Begain	brain-enriched guanylate kinase-associated	4631	-3.21827	1.56417	5.07523e-11	9.57373e-10
Mrpl27	mitochondrial ribosomal protein L27	985	1.34055	3.68211	5.14588e-11	9.698e-10
Ifi205	interferon activated gene 205	4177	2.89402	3.29828	5.19268e-11	9.77715e-10
Gm41611	predicted gene, 41611	2943	8.60905	1.31409	5.24458e-11	9.86573e-10
Gm5086	predicted gene 5086	2157	5.57438	-0.265803	5.37983e-11	1.01108e-09
Itgae	integrin alpha E, epithelial-associated	4581	2.15246	3.09264	5.38643e-11	1.01139e-09
Ino80d	INO80 complex subunit D	17713	-1.28252	5.82838	5.40088e-11	1.01316e-09
Rpl21-ps4	ribosomal protein L21, pseudogene 4	438	-8.58702	2.29448	5.5424e-11	1.03875e-09
Tcf4	transcription factor 4	27382	-1.34322	6.16568	5.71278e-11	1.0697e-09
Folr2	folate receptor 2 (fetal)	1546	3.90286	5.46463	5.7217e-11	1.07038e-09
Aloxe3	arachidonate lipoxygenase 3	6397	3.08672	4.9001	5.81756e-11	1.08732e-09
Gm11629		384	-6.73419	0.69874	5.87343e-11	1.09675e-09
Ighj4	immunoglobulin heavy joining 4	54	-3.19777	7.28651	5.94456e-11	1.10902e-09
Arhgef18	rho/rac guanine nucleotide exchange factor (GEF) 18	13889	-1.98334	7.55777	6.09418e-11	1.13589e-09
Rtn4rl1	reticulon 4 receptor-like 1	3525	-1.60455	2.98241	6.15974e-11	1.14705e-09
Mars2	methionine-tRNA synthetase 2 (mitochondrial)	11294	-1.56961	3.77643	6.31954e-11	1.17574e-09
Gm48653		2263	2.51559	1.37446	6.43557e-11	1.19623e-09
Adamts6	a disintegrin-like and metallopeptidase (reprolysin type) with thrombospondin type 1 motif, 6	7798	-3.1426	4.19289	6.4424e-11	1.1964e-09
Zcchc18	zinc finger, CCHC domain containing 18	4876	-1.70706	4.01476	6.78448e-11	1.25878e-09
Pea15a	proliferation and apoptosis adaptor protein 15A	3861	1.34129	5.83003	6.79075e-11	1.2588e-09
St3gal1	ST3 beta-galactoside alpha-2,3-sialyltransferase 1	6851	-1.58343	7.30642	6.85591e-11	1.26972e-09
Pdcd1	programmed cell death 1	1933	2.53797	3.39694	6.94702e-11	1.28542e-09
Chil3	chitinase-like 3	1632	7.91173	8.62381	6.98916e-11	1.29204e-09
Fam120c	family with sequence similarity 120, member C	5823	-2.04897	2.52574	7.06582e-11	1.30503e-09
Igkj2	immunoglobulin kappa joining 2	43	-3.13719	7.38448	7.09518e-11	1.30926e-09
Ank3	ankyrin 3, epithelial	34838	-6.63141	0.42809	7.26022e-11	1.3385e-09
Cbr2	carbonyl reductase 2	1327	3.3338	4.55734	7.63282e-11	1.40592e-09
Phyh	phytanoyl-CoA hydroxylase	1893	1.08221	5.27199	7.71108e-11	1.41905e-09
4930538E20Rik	RIKEN cDNA 4930538E20 gene	927	-2.25858	3.56396	7.78925e-11	1.43214e-09
Prkra	protein kinase, interferon inducible double stranded RNA dependent activator	2028	1.55711	3.37948	7.83484e-11	1.43922e-09
Gm16033		596	-1.44203	4.08727	7.85842e-11	1.44225e-09
Hivep3	human immunodeficiency virus type I enhancer binding protein 3	17627	1.37303	4.16219	7.95171e-11	1.45805e-09
Tuba1c	tubulin, alpha 1C	2287	1.24074	5.63521	8.01294e-11	1.46796e-09
Gbp6	guanylate binding protein 6	5954	1.83875	5.11808	8.1038e-11	1.48327e-09
Ffar2	free fatty acid receptor 2	2790	2.4957	3.28452	8.1312e-11	1.48694e-09
9130214F15Rik	RIKEN cDNA 9130214F15 gene	1653	-10.0971	2.661	8.17767e-11	1.4941e-09
Gm7895	predicted gene 7895	1173	9.53088	1.74336	8.25189e-11	1.5063e-09
Sipa1l1	signal-induced proliferation-associated 1 like 1	12806	-1.60507	6.20059	8.2774e-11	1.5096e-09
Rab20	RAB20, member RAS oncogene family	1392	1.93447	3.94085	8.30737e-11	1.51371e-09
Ap1s2	adaptor-related protein complex 1, sigma 2 subunit	4965	1.20878	5.00222	8.33104e-11	1.51667e-09
Hnrnpll	heterogeneous nuclear ribonucleoprotein L-like	11677	1.29186	4.7834	8.5555e-11	1.55614e-09
Cry1	cryptochrome 1 (photolyase-like)	3340	-1.50422	3.70024	8.65479e-11	1.57279e-09
Acbd4	acyl-Coenzyme A binding domain containing 4	2937	-1.23705	3.9498	8.75846e-11	1.59021e-09
Clec4a1	C-type lectin domain family 4, member a1	1558	2.14984	5.374	9.00363e-11	1.63326e-09
Il9r	interleukin 9 receptor	4947	-2.18403	5.75198	9.08828e-11	1.64715e-09
Pim2	proviral integration site 2	2795	-1.66597	5.57234	9.16884e-11	1.66027e-09
4930404N11Rik	RIKEN cDNA 4930404N11 gene	1751	1.53236	4.00198	9.46488e-11	1.71235e-09
Tnnt1	troponin T1, skeletal, slow	2204	2.93352	0.630345	9.56799e-11	1.72947e-09
Gm46519	predicted gene, 46519	2847	6.45557	0.112416	1.00397e-10	1.81312e-09
Iglj1	immunoglobulin lambda joining 1	38	-2.43341	6.15002	1.02005e-10	1.84053e-09
Klra3	killer cell lectin-like receptor, subfamily A, member 3	1238	2.93296	1.11443	1.02734e-10	1.85204e-09
Tcp11	t-complex protein 11	3841	-3.08621	0.828699	1.03075e-10	1.85653e-09
Ctsz	cathepsin Z	1441	1.54251	8.55149	1.03177e-10	1.85674e-09
Sema4a	sema domain, immunoglobulin domain (Ig), transmembrane domain (TM) and short cytoplasmic domain, (semaphorin) 4A	5406	1.93571	6.71159	1.03792e-10	1.86614e-09
St3gal2	ST3 beta-galactoside alpha-2,3-sialyltransferase 2	5041	-1.12406	4.45695	1.10499e-10	1.98497e-09
Prkdc	protein kinase, DNA activated, catalytic polypeptide	13187	-1.08584	4.90185	1.11128e-10	1.99452e-09
Ncr1	natural cytotoxicity triggering receptor 1	1540	2.57314	2.27396	1.11334e-10	1.99645e-09
Gga2	golgi associated, gamma adaptin ear containing, ARF binding protein 2	9769	-1.77086	6.48203	1.11581e-10	1.99913e-09
Eppk1	epiplakin 1	12332	-5.71861	-0.0890464	1.12485e-10	2.01355e-09
P2rx7	purinergic receptor P2X, ligand-gated ion channel, 7	5970	1.23288	5.3763	1.13017e-10	2.02128e-09
Cd200r4	CD200 receptor 4	2045	2.0296	3.13564	1.14101e-10	2.03888e-09
Vamp1	vesicle-associated membrane protein 1	10167	-1.48003	5.35773	1.16501e-10	2.07993e-09
Ripor2	RHO family interacting cell polarization regulator 2	11825	-1.69938	7.69097	1.17292e-10	2.09223e-09
Ndufc1	NADH:ubiquinone oxidoreductase subunit C1	1495	1.34096	4.05007	1.17986e-10	2.10275e-09
Gm10134	predicted gene 10134	1679	1.89926	4.04538	1.18138e-10	2.10361e-09
Mcfd2	multiple coagulation factor deficiency 2	2827	1.11833	5.46254	1.20018e-10	2.13522e-09
Klra6	killer cell lectin-like receptor, subfamily A, member 6	1116	3.17955	1.04302	1.20854e-10	2.14823e-09
Apoc1	apolipoprotein C-I	744	3.51527	5.28289	1.21926e-10	2.16538e-09
Gm5751	predicted gene 5751	444	9.75407	2.27514	1.30621e-10	2.31686e-09
Gm3571	farnesyl diphosphate synthetase pseudogene	1060	8.96522	0.526524	1.30683e-10	2.31686e-09
H2-Ab1	histocompatibility 2, class II antigen A, beta 1	2568	1.78106	11.2146	1.30975e-10	2.32001e-09
Plekha7	pleckstrin homology domain containing, family A member 7	12933	-2.61494	1.94883	1.3805e-10	2.44321e-09
Myo1f	myosin IF	4970	1.53893	7.57179	1.39011e-10	2.45807e-09
Ltbp4	latent transforming growth factor beta binding protein 4	6463	-3.60645	1.92082	1.41766e-10	2.50462e-09
Pigz	phosphatidylinositol glycan anchor biosynthesis, class Z	2541	2.2551	1.56711	1.41993e-10	2.50645e-09
Ighv5-2	immunoglobulin heavy variable 5-2	353	-3.75545	1.41517	1.42533e-10	2.5138e-09
Mov10	Mov10 RISC complex RNA helicase	5607	1.2444	5.12464	1.4713e-10	2.59262e-09
Septin1	septin 1	2763	-1.66031	7.69699	1.47931e-10	2.60448e-09
Igkv8-19	immunoglobulin kappa variable 8-19	370	-3.66245	5.01271	1.48521e-10	2.61261e-09
Ttyh2	tweety family member 2	3739	2.12289	1.82581	1.4967e-10	2.63055e-09
Nebl	nebulette	15235	-2.66781	2.54564	1.50185e-10	2.63731e-09
Dcaf1	DDB1 and CUL4 associated factor 1	7786	-1.15878	5.17818	1.50916e-10	2.64787e-09
Ccl5	chemokine (C-C motif) ligand 5	960	2.09944	7.18	1.52283e-10	2.66955e-09
Higd1a	HIG1 domain family, member 1A	3040	1.18292	4.08079	1.52706e-10	2.67466e-09
Pkp3	plakophilin 3	3616	-1.34718	4.97883	1.54033e-10	2.69464e-09
Ethe1	ethylmalonic encephalopathy 1	1484	1.51717	4.04618	1.54112e-10	2.69464e-09
Shank3	SH3 and multiple ankyrin repeat domains 3	9236	-2.12868	3.65818	1.55907e-10	2.72369e-09
Gm10652	predicted gene 10652	2622	-9.86051	2.03812	1.56526e-10	2.73215e-09
H2-Pa	histocompatibility 2, P region alpha locus	697	6.35025	0.330819	1.57856e-10	2.75249e-09
Syt17	synaptotagmin XVII	5205	7.55298	0.557933	1.57962e-10	2.75249e-09
Nt5dc2	5'-nucleotidase domain containing 2	2378	2.17572	3.19452	1.64501e-10	2.86399e-09
6330537M06Rik	RIKEN cDNA 6330537M06 gene	1642	1.09536	5.71759	1.65334e-10	2.87603e-09
Scarb1	scavenger receptor class B, member 1	8500	1.15154	5.50303	1.66815e-10	2.89931e-09
Myom1	myomesin 1	10459	3.55321	0.25374	1.70917e-10	2.96806e-09
Slc28a2b	solute carrier family 28 member 2b	4996	-2.43137	3.95643	1.72163e-10	2.98715e-09
Trbv14	T cell receptor beta, variable 14	368	3.73316	1.39084	1.73208e-10	3.00271e-09
Dkk3	dickkopf WNT signaling pathway inhibitor 3	3359	4.30452	0.0618714	1.77216e-10	3.06958e-09
Reps2	RALBP1 associated Eps domain containing protein 2	8296	2.38676	1.55567	1.78198e-10	3.08397e-09
DPCD		2350	1.21889	4.96561	2.00193e-10	3.46168e-09
Chd6	chromodomain helicase DNA binding protein 6	19093	-1.14694	5.74423	2.00711e-10	3.46769e-09
4833407H14Rik	RIKEN cDNA 4833407H14 gene	1494	-1.95333	2.70128	2.0411e-10	3.52341e-09
Gm14379	predicted gene 14379	1878	6.69929	0.804115	2.06711e-10	3.56528e-09
Prdx5	peroxiredoxin 5	2139	1.83045	8.29289	2.07473e-10	3.57539e-09
Nrp1	neuropilin 1	9785	1.67329	5.48064	2.07806e-10	3.5781e-09
Ppp1r2-ps4	protein phosphatase 1, regulatory (inhibitor) subunit 2, pseudogene 4	633	-6.48258	0.24149	2.0833e-10	3.58409e-09
Gm43868	predicted gene, 43868	2114	8.94744	2.03176	2.12543e-10	3.65348e-09
Chst2	carbohydrate sulfotransferase 2	7328	2.86558	2.21598	2.12934e-10	3.6571e-09
Fam160a1		5290	-3.53888	1.25438	2.17296e-10	3.72887e-09
Casq1	calsequestrin 1	1951	-10.1643	0.907308	2.18499e-10	3.74635e-09
Gm15991	predicted gene 15991	4148	-2.98796	0.472279	2.18729e-10	3.74714e-09
Ttc37	tetratricopeptide repeat domain 37	11802	-1.08687	4.39721	2.24515e-10	3.84302e-09
Arhgap33	Rho GTPase activating protein 33	5336	-2.03139	3.0951	2.29101e-10	3.91822e-09
Gm6934	predicted gene 6934	1905	-5.84458	0.373394	2.30721e-10	3.94262e-09
Kmt2e	lysine (K)-specific methyltransferase 2E	10444	-1.80328	7.29254	2.35552e-10	4.02179e-09
Gm34084	predicted gene, 34084	1298	2.84035	1.17455	2.37255e-10	4.04747e-09
Osbpl5	oxysterol binding protein-like 5	4915	-1.32543	4.55035	2.41833e-10	4.12211e-09
Myzap	myocardial zonula adherens protein	5635	-2.78919	2.00384	2.42826e-10	4.13556e-09
Osbpl3	oxysterol binding protein-like 3	9021	1.65883	3.87405	2.44191e-10	4.15534e-09
Gm26574	predicted gene, 26574	2141	-5.48857	-0.916725	2.44721e-10	4.16087e-09
Gm45745		1180	-2.71151	1.50852	2.48173e-10	4.21604e-09
Ripor3	RIPOR family member 3	4244	6.13657	1.3326	2.51334e-10	4.26618e-09
Palm	paralemmin	5655	1.06596	5.40531	2.55573e-10	4.3345e-09
Asl	argininosuccinate lyase	4831	1.06467	4.28026	2.64503e-10	4.48223e-09
B430305J03Rik	RIKEN cDNA B430305J03 gene	3702	1.08727	4.81244	2.66899e-10	4.51906e-09
Iglv1	immunoglobulin lambda variable 1	391	-2.52416	7.60574	2.68496e-10	4.54232e-09
Gm37126		883	-3.76681	1.10617	2.69372e-10	4.54717e-09
Gm45507		519	2.19222	2.07085	2.69394e-10	4.54717e-09
Slc17a9	solute carrier family 17, member 9	3200	-1.50162	5.1548	2.69554e-10	4.54717e-09
Cops9	COP9 signalosome subunit 9	1499	1.23929	4.96585	2.69677e-10	4.54717e-09
Gm5611	nucleophosmin 1 pseudogene	852	6.46796	0.474043	2.7063e-10	4.55945e-09
Gm49482		726	3.89762	0.326206	2.7896e-10	4.69591e-09
Xkrx	X-linked Kx blood group related, X-linked	3024	-2.41811	3.66298	2.7935e-10	4.69858e-09
Gm13140	SWI/SNF related, matrix associated, actin dependent regulator of chromatin, subfamily a, member 5 pseudogene	3151	8.19576	1.76729	2.79698e-10	4.70055e-09
Dedd2	death effector domain-containing DNA binding protein 2	5981	-1.41795	5.92022	2.79971e-10	4.70125e-09
Gm50218		1285	6.37465	0.342862	2.8055e-10	4.70708e-09
Zrsr1	zinc finger (CCCH type), RNA binding motif and serine/arginine rich 1	4492	-1.13612	4.56063	2.81073e-10	4.71197e-09
Gm8091	stearoyl-CoA desaturase 5 pseudogene	886	7.69458	0.831076	2.81352e-10	4.71276e-09
Gm22357	predicted gene, 22357	83	-1.85486	3.39425	2.8297e-10	4.73596e-09
Kcnj5	potassium inwardly-rectifying channel, subfamily J, member 5	4685	-7.3135	-1.15857	2.84486e-10	4.75742e-09
P2rx4	purinergic receptor P2X, ligand-gated ion channel 4	7025	1.31026	6.56755	2.88201e-10	4.81558e-09
Gm12609		610	-8.75586	1.42702	2.95156e-10	4.92776e-09
Vezf1	vascular endothelial zinc finger 1	4601	-1.13577	5.92186	3.06019e-10	5.10492e-09
Snord35b	small nucleolar RNA, C/D box 35B	87	-2.00556	2.55921	3.07979e-10	5.13341e-09
Klra13-ps	killer cell lectin-like receptor subfamily A, member 13, pseudogene	1041	1.91142	3.60422	3.10045e-10	5.16361e-09
Nek8	NIMA (never in mitosis gene a)-related expressed kinase 8	5222	-1.43898	3.6088	3.12988e-10	5.20836e-09
Pou6f1	POU domain, class 6, transcription factor 1	6949	-1.00109	5.50371	3.16864e-10	5.26854e-09
Gm5398	cathepsin H pseudogene	984	9.65854	3.57079	3.17684e-10	5.27786e-09
Tmem37	transmembrane protein 37	1311	2.00829	4.10789	3.18165e-10	5.28153e-09
Togaram2	TOG array regulator of axonemal microtubules 2	5624	-8.58459	1.65515	3.23048e-10	5.35822e-09
Lrmda	leucine rich melanocyte differentiation associated	2714	1.92064	2.30523	3.24849e-10	5.3837e-09
Ly6d	lymphocyte antigen 6 complex, locus D	744	-2.59601	7.6829	3.25213e-10	5.38379e-09
Trbj2-6	T cell receptor beta joining 2-6	48	-6.45904	0.831212	3.25384e-10	5.38379e-09
Csrp1	cysteine and glycine-rich protein 1	1956	1.19514	5.75172	3.27577e-10	5.41568e-09
Bdp1	B double prime 1, subunit of RNA polymerase III transcription initiation factor IIIB	11005	-1.20416	5.31676	3.44215e-10	5.68612e-09
Chid1	chitinase domain containing 1	10855	1.08173	4.60778	3.452e-10	5.69776e-09
Gm47230		5045	-4.06503	0.922121	3.4946e-10	5.7634e-09
Efcab8	EF-hand calcium binding domain 8	5693	-6.69668	-0.0803171	3.51942e-10	5.79962e-09
Slc36a2	solute carrier family 36 (proton/amino acid symporter), member 2	3255	5.47443	0.142312	3.53001e-10	5.81238e-09
Ifi30	interferon gamma inducible protein 30	980	1.5324	8.41656	3.54498e-10	5.8323e-09
Pam	peptidylglycine alpha-amidating monooxygenase	11892	1.42934	4.16067	3.58872e-10	5.89949e-09
Atp1b2	ATPase, Na+/K+ transporting, beta 2 polypeptide	4085	-5.91006	1.84207	3.60347e-10	5.91895e-09
Grtp1	GH regulated TBC protein 1	4093	1.43129	7.05236	3.62326e-10	5.94665e-09
Misp3	MISP family member 3	1413	6.50969	0.180735	3.64453e-10	5.97673e-09
BB187690	expressed sequence BB187690	1176	-8.73203	0.146591	3.68196e-10	6.03325e-09
Syk	spleen tyrosine kinase	9362	-1.62669	9.49934	3.71924e-10	6.08943e-09
Nceh1	neutral cholesterol ester hydrolase 1	5253	1.11357	4.69308	3.73343e-10	6.10775e-09
Gm2245	predicted gene 2245	3376	1.16349	4.78155	3.77914e-10	6.17755e-09
Soat1	sterol O-acyltransferase 1	9791	1.24668	6.0737	3.79263e-10	6.19462e-09
H1f2	H1.2 linker histone, cluster member	1560	1.99681	4.95582	3.86409e-10	6.30627e-09
Gm37755		2179	-8.20832	2.69522	3.87003e-10	6.31092e-09
Gm38372		4028	-4.17792	0.34092	3.89843e-10	6.35213e-09
B4galt4	UDP-Gal:betaGlcNAc beta 1,4-galactosyltransferase, polypeptide 4	3213	2.43145	1.53234	3.93794e-10	6.41137e-09
Ufc1	ubiquitin-fold modifier conjugating enzyme 1	2070	1.06462	5.33557	3.97294e-10	6.46318e-09
Fam107b	family with sequence similarity 107, member B	4329	-1.68795	7.88466	3.98545e-10	6.47835e-09
Mir6950	microRNA 6950	73	-9.83314	1.72343	4.04538e-10	6.57052e-09
Zfp703	zinc finger protein 703	3392	1.22382	5.49618	4.11844e-10	6.68384e-09
Tuba4a	tubulin, alpha 4A	3701	-1.47515	6.3482	4.16604e-10	6.75569e-09
Larp4	La ribonucleoprotein domain family, member 4	10843	-1.09564	5.58804	4.19334e-10	6.79455e-09
Dtx1	deltex 1, E3 ubiquitin ligase	5270	-2.07712	6.88364	4.24948e-10	6.88003e-09
Rab32	RAB32, member RAS oncogene family	2339	1.40191	6.00258	4.28065e-10	6.92498e-09
Il12rb1	interleukin 12 receptor, beta 1	4105	1.79829	3.51546	4.3084e-10	6.96434e-09
Gm31544	predicted gene, 31544	441	1.69284	3.26626	4.31221e-10	6.96495e-09
Egln3	egl-9 family hypoxia-inducible factor 3	2662	1.44633	4.53836	4.38059e-10	7.06978e-09
Mpeg1	macrophage expressed gene 1	4334	1.61198	9.05683	4.41066e-10	7.11267e-09
Aopep	aminopeptidase O	11294	1.14028	4.55301	4.42212e-10	7.1255e-09
Efcab5	EF-hand calcium binding domain 5	5164	-2.68541	1.56251	4.45927e-10	7.17968e-09
Olfr164	olfactory receptor 164	2883	-7.55645	2.81979	4.57394e-10	7.35846e-09
Irf4	interferon regulatory factor 4	4903	-1.64845	7.11105	4.62317e-10	7.43179e-09
Galm	galactose mutarotase	2476	1.69228	2.73884	4.64995e-10	7.46893e-09
Smim13	small integral membrane protein 13	4483	1.2666	3.43973	4.70394e-10	7.5497e-09
Tmem14c	transmembrane protein 14C	914	1.1489	5.85138	4.74063e-10	7.60258e-09
Gm21958		648	-1.91506	2.43902	4.81016e-10	7.70801e-09
Dok2	docking protein 2	2902	1.64353	6.67494	4.8143e-10	7.70857e-09
Gm7115	ring finger protein 175 pseudogene	948	7.68644	0.7293	4.82315e-10	7.71667e-09
Nudt19	nudix (nucleoside diphosphate linked moiety X)-type motif 19	2680	0.924949	4.65953	4.9263e-10	7.8755e-09
Cplx2	complexin 2	4928	-2.58239	3.1121	5.044e-10	8.05732e-09
Ighv5-16	immunoglobulin heavy variable 5-16	380	-3.14981	4.35381	5.08612e-10	8.11824e-09
Snx10	sorting nexin 10	9300	1.28031	5.57055	5.09941e-10	8.13305e-09
Ciao2a	cytosolic iron-sulfur assembly component 2A	1240	1.17518	5.69174	5.11198e-10	8.14672e-09
Mdga1	MAM domain containing glycosylphosphatidylinositol anchor 1	9515	2.83358	2.08968	5.12402e-10	8.15951e-09
Gng5	guanine nucleotide binding protein (G protein), gamma 5	2765	1.04085	5.4809	5.18248e-10	8.24614e-09
Ighj2	immunoglobulin heavy joining 2	100	-2.80403	7.53098	5.19545e-10	8.26031e-09
Mxi1	MAX interactor 1, dimerization protein	6823	0.979029	4.90289	5.55179e-10	8.81998e-09
Uck2	uridine-cytidine kinase 2	5464	-1.47226	5.12406	5.58042e-10	8.85853e-09
Pawr	PRKC, apoptosis, WT1, regulator	1745	-4.44011	-0.27588	5.65974e-10	8.97743e-09
Gsto1	glutathione S-transferase omega 1	2023	1.04493	5.34553	5.79722e-10	9.18835e-09
Cenpa	centromere protein A	5860	1.11473	5.30993	5.83989e-10	9.24876e-09
Mir5120	microRNA 5120	78	-5.24938	0.2841	5.92161e-10	9.37089e-09
Oasl2	2'-5' oligoadenylate synthetase-like 2	6374	1.76538	6.41938	5.99078e-10	9.47298e-09
Cd7	CD7 antigen	1133	1.49254	5.03359	6.11905e-10	9.66829e-09
Fam174a	family with sequence similarity 174, member A	4814	1.10899	4.45955	6.26066e-10	9.88436e-09
Flrt2	fibronectin leucine rich transmembrane protein 2	7721	5.05059	0.189131	6.26873e-10	9.88942e-09
Ikbke	inhibitor of kappaB kinase epsilon	9018	1.46071	6.91913	6.3702e-10	1.00417e-08
Birc5	baculoviral IAP repeat-containing 5	3402	1.95678	4.36478	6.42926e-10	1.0127e-08
Gm11573		394	7.54408	-1.75619	6.48639e-10	1.0209e-08
Kcnip3	Kv channel interacting protein 3, calsenilin	3546	2.53832	1.26557	6.52174e-10	1.02567e-08
Fabp5	fatty acid binding protein 5, epidermal	3567	1.68311	5.15065	6.52946e-10	1.02609e-08
Gm20538		225	1.06964	4.74202	6.55787e-10	1.02976e-08
Rybp	RING1 and YY1 binding protein	4740	-1.26383	3.99636	6.67944e-10	1.04804e-08
Asb1	ankyrin repeat and SOCS box-containing 1	6432	-1.12971	4.01216	6.86582e-10	1.07646e-08
Gpr155	G protein-coupled receptor 155	6679	1.36743	3.88693	6.87221e-10	1.07663e-08
Dmrt3	doublesex and mab-3 related transcription factor 3	2445	-6.74995	-0.505439	6.92044e-10	1.08335e-08
Vmn2r97	vomeronasal 2, receptor 97	14819	-1.65752	3.61035	7.05209e-10	1.10311e-08
Wdr62	WD repeat domain 62	5743	1.44652	3.67759	7.09227e-10	1.10854e-08
Irag1	inositol 1,4,5-triphosphate receptor associated 1	6827	-2.07006	3.00683	7.14896e-10	1.11654e-08
Flrt3	fibronectin leucine rich transmembrane protein 3	4865	7.86855	1.00419	7.22356e-10	1.12733e-08
Zbtb39	zinc finger and BTB domain containing 39	5960	-1.05774	4.01401	7.67392e-10	1.1967e-08
Ighj3	immunoglobulin heavy joining 3	48	-2.7883	6.93653	7.70818e-10	1.20112e-08
Rubcn	RUN domain and cysteine-rich domain containing, Beclin 1-interacting protein	7478	-1.43797	6.6184	7.8479e-10	1.22195e-08
Csf2rb2	colony stimulating factor 2 receptor, beta 2, low-affinity (granulocyte-macrophage)	4740	1.26288	5.45945	7.89279e-10	1.228e-08
Iglc1	immunoglobulin lambda constant 1	454	-2.53088	7.91919	7.95637e-10	1.23695e-08
Sh2b2	SH2B adaptor protein 2	5406	1.85104	3.04588	8.11302e-10	1.26034e-08
Vps13a	vacuolar protein sorting 13A	17801	-1.18279	5.63599	8.13209e-10	1.26234e-08
Gyg	glycogenin	2344	1.2701	5.90746	8.44139e-10	1.30935e-08
Mapk3	mitogen-activated protein kinase 3	2257	1.39251	6.09179	8.47708e-10	1.31388e-08
Gprasp1	G protein-coupled receptor associated sorting protein 1	8119	-1.05519	4.83662	8.52433e-10	1.3202e-08
Gimap4	GTPase, IMAP family member 4	1837	-1.50218	7.92344	8.54373e-10	1.3222e-08
Eci2	enoyl-Coenzyme A delta isomerase 2	5540	0.937317	4.88683	8.63638e-10	1.33552e-08
Phtf2	putative homeodomain transcription factor 2	6929	-0.986182	4.90936	8.73175e-10	1.34924e-08
Syngr1	synaptogyrin 1	4808	2.46257	1.54477	8.84158e-10	1.36518e-08
Borcs6	BLOC-1 related complex subunit 6	1862	1.07439	4.92503	8.98576e-10	1.38638e-08
Sphk1	sphingosine kinase 1	4775	7.59804	2.11952	9.02685e-10	1.39167e-08
Cdon	cell adhesion molecule-related/down-regulated by oncogenes	7715	-1.45333	3.42962	9.06164e-10	1.39597e-08
Camk2b	calcium/calmodulin-dependent protein kinase II, beta	9125	1.63088	3.05109	9.09129e-10	1.39948e-08
Gm49616		2433	-3.42616	0.34039	9.11114e-10	1.40147e-08
Camsap1	calmodulin regulated spectrin-associated protein 1	8368	-1.09797	4.64645	9.20572e-10	1.41495e-08
Gas2l3	growth arrest-specific 2 like 3	7032	1.98693	2.29734	9.24707e-10	1.42024e-08
Ttpal	tocopherol (alpha) transfer protein-like	5951	-1.24463	6.06016	9.26177e-10	1.42142e-08
Npl	N-acetylneuraminate pyruvate lyase	2961	2.32155	1.38189	9.52015e-10	1.45997e-08
Gm26920		2374	-1.72901	2.78182	9.54074e-10	1.46203e-08
Col8a2	collagen, type VIII, alpha 2	4489	5.65221	-0.147777	9.56926e-10	1.46529e-08
Pecam1	platelet/endothelial cell adhesion molecule 1	6228	-1.7253	6.58896	9.67652e-10	1.4806e-08
Sos1	SOS Ras/Rac guanine nucleotide exchange factor 1	10594	-1.18048	5.0118	9.84045e-10	1.50455e-08
C5ar1	complement component 5a receptor 1	2570	1.7972	6.11629	9.91724e-10	1.51515e-08
Igkv6-20	immunoglobulin kappa variable 6-20	375	-2.82892	4.12099	9.98526e-10	1.5244e-08
Gm12679	predicted gene 12679	636	-10.5494	3.29616	1.0165e-09	1.55068e-08
ENSMUSG00002076712		147	-3.19681	1.73863	1.0321e-09	1.5733e-08
Mif	macrophage migration inhibitory factor (glycosylation-inhibiting factor)	745	1.4724	6.02485	1.04741e-09	1.59544e-08
Kctd17	potassium channel tetramerisation domain containing 17	2541	1.73536	3.3464	1.06312e-09	1.61816e-08
Thada	thyroid adenoma associated	11486	-1.18681	4.58803	1.06445e-09	1.61897e-08
Slc11a2	solute carrier family 11 (proton-coupled divalent metal ion transporters), member 2	6354	1.05504	4.23861	1.07208e-09	1.62936e-08
Gprc5b	G protein-coupled receptor, family C, group 5, member B	4630	-1.24426	4.59529	1.07766e-09	1.63661e-08
Sfn	stratifin	1613	-1.71662	5.29629	1.08909e-09	1.65273e-08
Pparg	peroxisome proliferator activated receptor gamma	2953	3.19733	1.77956	1.10484e-09	1.67539e-08
Eif2ak3	eukaryotic translation initiation factor 2 alpha kinase 3	6026	-1.29228	6.35378	1.11525e-09	1.68992e-08
Ighv1-11	immunoglobulin heavy variable V1-11	351	-4.56405	2.05582	1.11752e-09	1.69209e-08
1700027A07Rik	RIKEN cDNA 1700027A07 gene	458	1.79006	2.68079	1.12659e-09	1.70456e-08
Ccl6	chemokine (C-C motif) ligand 6	1795	2.01034	9.68875	1.13094e-09	1.70986e-08
Smyd1	SET and MYND domain containing 1	4546	6.43066	1.24426	1.13267e-09	1.71064e-08
Klhl14	kelch-like 14	4425	-2.24298	3.40951	1.13314e-09	1.71064e-08
Atp6v0c	ATPase, H+ transporting, lysosomal V0 subunit C	3384	1.30317	6.42799	1.14671e-09	1.72986e-08
Tmem106a	transmembrane protein 106A	3138	1.50762	6.53587	1.17966e-09	1.77823e-08
Map4k5	mitogen-activated protein kinase kinase kinase kinase 5	8614	-1.21408	4.43642	1.18856e-09	1.78793e-08
Tmem104	transmembrane protein 104	4610	1.09231	5.18247	1.18868e-09	1.78793e-08
Tagap	T cell activation Rho GTPase activating protein	3080	-1.64402	6.19983	1.18938e-09	1.78793e-08
Dpy19l3	dpy-19-like 3 (C. elegans)	11367	-1.47975	3.56512	1.18961e-09	1.78793e-08
Srd5a3	steroid 5 alpha-reductase 3	4648	0.90457	4.86278	1.19123e-09	1.78905e-08
Mag	myelin-associated glycoprotein	4072	2.12734	1.76495	1.21291e-09	1.82027e-08
Iglj3p	immunoglobulin lambda joining 3 pseudogene	38	-3.88478	1.62049	1.22154e-09	1.83185e-08
Fam174b	family with sequence similarity 174, member B	3262	-2.43569	1.82501	1.23088e-09	1.84451e-08
Txndc17	thioredoxin domain containing 17	1324	1.07162	5.58599	1.23412e-09	1.84799e-08
Tbxas1	thromboxane A synthase 1, platelet	9094	1.80659	6.66938	1.24914e-09	1.86911e-08
Grap2	GRB2-related adaptor protein 2	6243	-1.41021	6.80696	1.25215e-09	1.87224e-08
Tmem9b	TMEM9 domain family, member B	2002	1.04752	5.35848	1.25914e-09	1.8813e-08
Gm9823		327	-1.35482	3.98529	1.31278e-09	1.96002e-08
Hdac10	histone deacetylase 10	3379	-1.23036	5.82797	1.32178e-09	1.972e-08
Mettl9	methyltransferase like 9	4357	1.00491	4.66444	1.32331e-09	1.97283e-08
Gimap6	GTPase, IMAP family member 6	3496	-1.73641	8.57951	1.33202e-09	1.98436e-08
Maml3	mastermind like transcriptional coactivator 3	10486	-1.82163	2.48319	1.3429e-09	1.99912e-08
Dgkh	diacylglycerol kinase, eta	16975	-1.53105	3.055	1.39239e-09	2.06887e-08
Lsmem1	leucine-rich single-pass membrane protein 1	2281	-8.4157	0.142202	1.39262e-09	2.06887e-08
Ifi204	interferon activated gene 204	3561	1.60517	5.95984	1.39281e-09	2.06887e-08
Ccl12	chemokine (C-C motif) ligand 12	537	6.63635	-0.0873631	1.39588e-09	2.07191e-08
Gm10644	predicted gene 10644	2936	-2.04056	2.16748	1.41337e-09	2.09634e-08
Gimap3	GTPase, IMAP family member 3	2577	-1.8013	8.38328	1.41939e-09	2.10373e-08
Dynlt3	dynein light chain Tctex-type 3	2576	0.932053	4.86669	1.42723e-09	2.11382e-08
1700109G14Rik	RIKEN cDNA 1700109G14 gene	1508	9.94028	3.37425	1.44649e-09	2.14078e-08
Crb2	crumbs family member 2	6698	3.46566	0.0882629	1.46122e-09	2.16101e-08
Ighv14-2	immunoglobulin heavy variable 14-2	351	-3.45099	4.88407	1.49092e-09	2.20334e-08
Ifi214	interferon activated gene 214	8107	-1.53926	3.77929	1.49792e-09	2.21054e-08
Eef1akmt1	EEF1A alpha lysine methyltransferase 1	947	1.33798	3.28486	1.49797e-09	2.21054e-08
Gm43637		2926	8.0259	1.03712	1.52114e-09	2.24199e-08
Zfp811	zinc finger protein 811	3555	-4.41682	0.340845	1.52149e-09	2.24199e-08
Zfp142	zinc finger protein 142	11355	-0.909305	4.78334	1.52397e-09	2.24402e-08
Zfp532	zinc finger protein 532	8970	2.83529	1.56562	1.54396e-09	2.27182e-08
Nob1	NIN1/RPN12 binding protein 1 homolog	3486	-0.930343	5.07351	1.54517e-09	2.27195e-08
Atp6v1d	ATPase, H+ transporting, lysosomal V1 subunit D	4602	1.02556	5.75827	1.54889e-09	2.27578e-08
Gadd45g	growth arrest and DNA-damage-inducible 45 gamma	1173	1.26703	4.26345	1.55716e-09	2.28628e-08
C1qa	complement component 1, q subcomponent, alpha polypeptide	1040	1.95887	10.3144	1.5865e-09	2.32767e-08
Prrt2	proline-rich transmembrane protein 2	3159	-2.87784	2.61637	1.60899e-09	2.35896e-08
Cd8a	CD8 antigen, alpha chain	3637	1.65601	5.95139	1.61687e-09	2.36881e-08
Glmp	glycosylated lysosomal membrane protein	6291	1.28938	6.91246	1.62737e-09	2.38247e-08
Ccl2	chemokine (C-C motif) ligand 2	1138	2.37834	2.95308	1.63657e-09	2.39421e-08
Cd3d	CD3 antigen, delta polypeptide	1815	1.56182	5.87214	1.63793e-09	2.39448e-08
Igkv4-86	immunoglobulin kappa variable 4-86	378	-4.0484	4.13479	1.66469e-09	2.43187e-08
Rpl21-ps1	ribosomal protein 21, pseudogene 1	480	8.49703	0.807163	1.68797e-09	2.4641e-08
Aldoa	aldolase A, fructose-bisphosphate	3710	1.45147	8.96566	1.71682e-09	2.50441e-08
Tcirg1	T cell, immune regulator 1, ATPase, H+ transporting, lysosomal V0 protein A3	4603	1.47433	7.58198	1.72206e-09	2.51025e-08
Myh10	myosin, heavy polypeptide 10, non-muscle	10458	2.58349	2.31921	1.73018e-09	2.52029e-08
Tnfrsf13b	tumor necrosis factor receptor superfamily, member 13b	2836	-1.4685	6.36754	1.75285e-09	2.55149e-08
Cyp26a1	cytochrome P450, family 26, subfamily a, polypeptide 1	1983	2.82983	3.02627	1.75575e-09	2.55388e-08
Ccser2	coiled-coil serine rich 2	8715	-1.01623	5.22543	1.75733e-09	2.55435e-08
Igkv9-124	immunoglobulin kappa chain variable 9-124	353	-3.01556	4.2071	1.79888e-09	2.61288e-08
Cd22	CD22 antigen	5042	-1.91124	8.82127	1.81097e-09	2.62738e-08
Slc17a5	solute carrier family 17 (anion/sugar transporter), member 5	3627	1.27083	4.07138	1.81233e-09	2.62738e-08
Rsbn1	rosbin, round spermatid basic protein 1	6861	-1.12591	4.98688	1.81274e-09	2.62738e-08
Gm5621	predicted gene 5621	640	7.71844	0.916653	1.8531e-09	2.68396e-08
Szt2	SZT2 subunit of KICSTOR complex	11947	-1.21923	5.81231	1.86954e-09	2.70584e-08
Il27	interleukin 27	1021	1.70066	2.94532	1.87645e-09	2.71391e-08
Gm12250	predicted gene 12250	1274	1.5382	4.47774	1.88484e-09	2.7241e-08
Gm38020		4676	-3.85087	-0.107613	1.90899e-09	2.75705e-08
Strbp	spermatid perinuclear RNA binding protein	18616	-1.28338	5.58786	1.91821e-09	2.7684e-08
Gm11832	predicted gene 11832	432	6.66404	1.69712	1.92e-09	2.76902e-08
Dgkd	diacylglycerol kinase, delta	6850	-1.60567	8.1759	1.94088e-09	2.79716e-08
Slc12a8	solute carrier family 12 (potassium/chloride transporters), member 8	4444	-5.2612	0.687591	1.94858e-09	2.80532e-08
Fam149b	family with sequence similarity 149, member B	9400	-1.17153	5.16955	1.94931e-09	2.80532e-08
Ifngr2	interferon gamma receptor 2	3767	1.28261	6.14244	1.95217e-09	2.80745e-08
Gm13565		700	-8.14607	2.26489	1.96841e-09	2.8288e-08
Unc5cl	unc-5 family C-terminal like	3224	-1.74965	2.98393	1.97174e-09	2.83159e-08
Lamtor5	late endosomal/lysosomal adaptor, MAPK and MTOR activator 5	884	0.891982	4.98057	2.03029e-09	2.91362e-08
Rph3al	rabphilin 3A-like (without C2 domains)	3814	-2.28835	1.83303	2.03501e-09	2.91833e-08
Htr7	5-hydroxytryptamine (serotonin) receptor 7	3399	4.32886	0.226255	2.03794e-09	2.92047e-08
Adra2a	adrenergic receptor, alpha 2a	4832	8.99339	5.42753	2.04081e-09	2.92253e-08
Vmp1	vacuole membrane protein 1	3862	1.05128	5.46937	2.06083e-09	2.94913e-08
Gm16000		447	8.67967	0.938372	2.13856e-09	3.05821e-08
Simc1	SUMO-interacting motifs containing 1	5675	-1.386	3.65658	2.14703e-09	3.06815e-08
Gm47196		2209	-4.69438	1.34604	2.15475e-09	3.07703e-08
Gm36172	predicted gene, 36172	723	4.0744	0.463138	2.15841e-09	3.07948e-08
Igkv12-47	immunoglobulin kappa variable 12-47	356	-6.94383	2.02962	2.15949e-09	3.07948e-08
Gm45155		596	-6.68593	-0.349944	2.16698e-09	3.08799e-08
Gm37844		4097	-1.70447	3.73752	2.16974e-09	3.08976e-08
Hopx	HOP homeobox	1516	1.13575	5.29375	2.17316e-09	3.09246e-08
Med13	mediator complex subunit 13	10840	-1.61923	6.6793	2.18026e-09	3.10039e-08
Hivep1	human immunodeficiency virus type I enhancer binding protein 1	9294	-1.20066	5.8051	2.18918e-09	3.1109e-08
Igkv2-109	immunoglobulin kappa variable 2-109	374	-3.08781	5.00547	2.22121e-09	3.15421e-08
Gm41780	predicted gene, 41780	354	-8.02703	0.369844	2.23316e-09	3.16897e-08
1700112J05Rik	RIKEN cDNA 1700112J05 gene	793	-5.71866	-0.540139	2.24029e-09	3.17687e-08
Fnip2	folliculin interacting protein 2	8698	1.48118	3.72752	2.27962e-09	3.2304e-08
Traj26	T cell receptor alpha joining 26	60	6.04712	0.211283	2.2831e-09	3.23307e-08
Rab6b	RAB6B, member RAS oncogene family	5031	-1.3249	3.55933	2.33603e-09	3.30572e-08
Ranbp6	RAN binding protein 6	4575	-1.32218	4.19642	2.35025e-09	3.32353e-08
Clmn	calmin	12409	1.80141	4.25921	2.37897e-09	3.3618e-08
Cyp51	cytochrome P450, family 51	4415	-1.04507	4.65289	2.39389e-09	3.38054e-08
Uqcr10	ubiquinol-cytochrome c reductase, complex III subunit X	584	1.32652	5.29658	2.41035e-09	3.40142e-08
Tsku	tsukushi, small leucine rich proteoglycan	3050	1.92797	2.87945	2.41274e-09	3.40243e-08
Mterf2	mitochondrial transcription termination factor 2	1752	-1.95235	2.54374	2.43933e-09	3.43754e-08
Septin8	septin 8	6087	1.34676	4.63091	2.44483e-09	3.44291e-08
Trpm2	transient receptor potential cation channel, subfamily M, member 2	12459	1.43587	5.4812	2.45039e-09	3.44835e-08
Plin1	perilipin 1	4649	2.65002	1.83065	2.4727e-09	3.47734e-08
Cep68	centrosomal protein 68	5865	-0.997281	4.8587	2.48462e-09	3.4917e-08
Gm43126		429	-1.73934	3.72479	2.50478e-09	3.51759e-08
Slc7a6	solute carrier family 7 (cationic amino acid transporter, y+ system), member 6	4570	-1.11037	4.62097	2.51957e-09	3.53592e-08
Rps6ka5	ribosomal protein S6 kinase, polypeptide 5	11932	-1.2557	3.991	2.52275e-09	3.53794e-08
Urb2	URB2 ribosome biogenesis 2 homolog (S. cerevisiae)	6153	-1.16365	4.14399	2.5365e-09	3.55477e-08
Traj9	T cell receptor alpha joining 9	58	7.79302	-0.824234	2.54259e-09	3.56085e-08
D7Bwg0826e	DNA segment, Chr 7, Brigham & Women's Genetics 0826 expressed	3795	-1.30385	3.24635	2.59262e-09	3.62842e-08
Scd1	stearoyl-Coenzyme A desaturase 1	4892	-2.09298	8.32892	2.59568e-09	3.63021e-08
Abhd12b	abhydrolase domain containing 12B	3941	9.73026	2.63379	2.61398e-09	3.65329e-08
Map4k2	mitogen-activated protein kinase kinase kinase kinase 2	6654	-1.62913	8.18617	2.61946e-09	3.65843e-08
Klra8	killer cell lectin-like receptor, subfamily A, member 8	1178	2.43485	2.28491	2.63626e-09	3.67921e-08
Rapgef1	Rap guanine nucleotide exchange factor (GEF) 1	7485	-1.32494	7.4437	2.63796e-09	3.67921e-08
Kbtbd11	kelch repeat and BTB (POZ) domain containing 11	7137	-1.54165	6.80833	2.65047e-09	3.69412e-08
Gnl3l	guanine nucleotide binding protein-like 3 (nucleolar)-like	5570	-1.12277	4.86231	2.66969e-09	3.71836e-08
Hic1	hypermethylated in cancer 1	3765	2.39179	2.12251	2.70723e-09	3.76807e-08
Prss12	protease, serine 12 neurotrypsin (motopsin)	2602	-3.65037	1.60535	2.70973e-09	3.76897e-08
Tppp3	tubulin polymerization-promoting protein family member 3	1848	-2.15502	5.94231	2.71785e-09	3.77768e-08
Luzp1	leucine zipper protein 1	8112	1.53077	4.44548	2.78696e-09	3.87109e-08
Gm48649		316	-7.97866	2.06985	2.83721e-09	3.93821e-08
Gm43302		4310	1.70897	4.60277	2.8664e-09	3.97601e-08
Kcna3	potassium voltage-gated channel, shaker-related subfamily, member 3	1902	-2.72346	3.01289	2.88054e-09	3.99289e-08
Cep97	centrosomal protein 97	9163	-1.45864	4.11814	2.91372e-09	4.03614e-08
Limd1	LIM domains containing 1	6018	-1.35042	6.90085	2.94224e-09	4.07287e-08
Zbtb38	zinc finger and BTB domain containing 38	11733	-1.12806	5.21871	2.97537e-09	4.11593e-08
Cmc1	COX assembly mitochondrial protein 1	1169	1.33424	3.81143	2.98734e-09	4.12967e-08
Zbp1	Z-DNA binding protein 1	3529	1.81987	6.80388	3.1292e-09	4.32285e-08
Lpcat4	lysophosphatidylcholine acyltransferase 4	2823	-1.22262	4.79841	3.17448e-09	4.38242e-08
Noxred1	NADP+ dependent oxidoreductase domain containing 1	1709	-2.19045	1.96766	3.17811e-09	4.38446e-08
Rtel1	regulator of telomere elongation helicase 1	6616	-0.908525	5.43504	3.18854e-09	4.39586e-08
Svbp	small vasohibin binding protein	1065	1.36648	3.86275	3.1957e-09	4.40275e-08
Gpr171	G protein-coupled receptor 171	2225	-1.81182	4.92856	3.21368e-09	4.42452e-08
Sec61g	SEC61, gamma subunit	2464	1.29295	4.12315	3.27207e-09	4.50187e-08
Slc39a8	solute carrier family 39 (metal ion transporter), member 8	7664	2.10617	1.55172	3.30483e-09	4.54386e-08
P4htm	prolyl 4-hydroxylase, transmembrane (endoplasmic reticulum)	3890	-2.47616	1.26783	3.31271e-09	4.55162e-08
Tmem154	transmembrane protein 154	4738	-1.3584	5.72504	3.36787e-09	4.62428e-08
Gm7481	glyceraldehyde-3-phosphate dehydrogenase pseudogene	995	9.85782	1.5267	3.39306e-09	4.65572e-08
Nrep	neuronal regeneration related protein	3908	-4.35127	-0.428676	3.41179e-09	4.67827e-08
Prkcb	protein kinase C, beta	7651	-1.40202	6.81024	3.44492e-09	4.72051e-08
Gm23344	predicted gene, 23344	68	-5.44682	0.28212	3.48937e-09	4.7782e-08
Myo1d	myosin ID	6465	-1.7763	2.75449	3.53419e-09	4.83633e-08
Map7	microtubule-associated protein 7	7935	-1.72852	3.33845	3.57734e-09	4.89208e-08
Lipn	lipase, family member N	1884	-3.23795	0.249004	3.65705e-09	4.99772e-08
Ccdc88c	coiled-coil domain containing 88C	11386	-1.53729	7.53699	3.69662e-09	5.04841e-08
Ppp2r2c	protein phosphatase 2, regulatory subunit B, gamma	4450	8.51555	0.297662	3.70137e-09	5.0515e-08
Gm12944	60S ribosomal protein L21 pseudogene	463	-6.13761	-0.876139	3.71337e-09	5.06448e-08
Gm30124	predicted gene, 30124	1230	-6.71235	0.131611	3.72455e-09	5.07329e-08
Ube2f	ubiquitin-conjugating enzyme E2F (putative)	8842	0.911294	5.26168	3.72482e-09	5.07329e-08
Mzb1	marginal zone B and B1 cell-specific protein 1	1215	-2.64232	7.10644	3.75774e-09	5.11471e-08
Igkj3	immunoglobulin kappa joining 3	38	-2.74355	2.23951	3.76259e-09	5.11788e-08
Hmox1	heme oxygenase 1	1751	1.71163	6.79666	3.77741e-09	5.1346e-08
Ugp2	UDP-glucose pyrophosphorylase 2	3069	1.10804	5.67042	3.78706e-09	5.14428e-08
Fgd2	FYVE, RhoGEF and PH domain containing 2	4507	-1.85457	7.4238	3.83472e-09	5.20555e-08
Nfatc1	nuclear factor of activated T cells, cytoplasmic, calcineurin dependent 1	7469	-1.31376	7.24882	3.85787e-09	5.23347e-08
Mtmr12	myotubularin related protein 12	7041	-1.02115	5.465	3.93975e-09	5.34099e-08
Siglec1	sialic acid binding Ig-like lectin 1, sialoadhesin	7143	3.11091	5.95928	3.94422e-09	5.34348e-08
Tmem273	transmembrane protein 273	1604	1.71267	3.33258	3.98025e-09	5.38871e-08
Ighv2-2	immunoglobulin heavy variable 2-2	352	-3.48864	5.05496	3.98862e-09	5.39645e-08
Mbnl3	muscleblind like splicing factor 3	8743	-1.89865	2.48315	4.18376e-09	5.6567e-08
Gm2237	predicted gene 2237	2090	-3.41367	0.354836	4.20811e-09	5.68584e-08
Rbm15	RNA binding motif protein 15	7423	-1.1256	5.17063	4.2138e-09	5.68975e-08
Zfhx2	zinc finger homeobox 2	18166	-1.29215	4.09712	4.28305e-09	5.77906e-08
Gm16083	predicted gene 16083	2547	-1.88646	3.07018	4.28562e-09	5.77906e-08
ENSMUSG00002076054		71	-3.32706	0.318428	4.3387e-09	5.84675e-08
Chst14	carbohydrate sulfotransferase 14	2090	1.34896	2.98765	4.36138e-09	5.87343e-08
Ndufc2	NADH:ubiquinone oxidoreductase subunit C2	754	1.04659	4.78804	4.42576e-09	5.95617e-08
Tnfsf14	tumor necrosis factor (ligand) superfamily, member 14	1847	1.53975	2.94438	4.45054e-09	5.9817e-08
Gm3226	tubulin, alpha 1B pseudogene	1342	6.48287	0.438586	4.45061e-09	5.9817e-08
Gm15848	predicted gene 15848	1066	-2.66381	1.80448	4.56574e-09	6.13238e-08
ENSMUSG00002076091		78	-4.72586	0.803353	4.62666e-09	6.21011e-08
Aph1a	aph1 homolog A, gamma secretase subunit	3450	0.829145	4.91229	4.7058e-09	6.31217e-08
Postn	periostin, osteoblast specific factor	8702	7.45912	0.979167	4.82042e-09	6.46165e-08
A230072E10Rik	RIKEN cDNA A230072E10 gene	6252	-2.5111	1.11557	4.8359e-09	6.47813e-08
Rec8	REC8 meiotic recombination protein	2935	-2.04868	2.43447	4.90075e-09	6.56069e-08
Aprt	adenine phosphoribosyl transferase	1615	1.19855	5.53244	4.91566e-09	6.57631e-08
Galnt12	polypeptide N-acetylgalactosaminyltransferase 12	2288	-1.23779	4.07209	4.9272e-09	6.58742e-08
Mcu	mitochondrial calcium uniporter	6936	-0.982238	4.76331	4.93312e-09	6.591e-08
Stxbp1	syntaxin binding protein 1	4997	1.34694	3.2353	4.94405e-09	6.60127e-08
C1s1	complement component 1, s subcomponent 1	3129	3.68683	-0.175079	5.0275e-09	6.70828e-08
S1pr3	sphingosine-1-phosphate receptor 3	4463	-3.6685	3.34921	5.04783e-09	6.72908e-08
Degs2	delta(4)-desaturase, sphingolipid 2	2583	1.37442	4.46209	5.04971e-09	6.72908e-08
Gm24411	predicted gene, 24411	131	-2.14298	2.55314	5.08271e-09	6.76501e-08
Nab2	Ngfi-A binding protein 2	2941	1.04221	5.66749	5.08332e-09	6.76501e-08
Foxp3	forkhead box P3	4577	1.01831	4.68786	5.14442e-09	6.84185e-08
Gpr15	G protein-coupled receptor 15	1638	3.03107	0.939405	5.16521e-09	6.865e-08
Mri1	methylthioribose-1-phosphate isomerase 1	3273	-1.0322	4.77701	5.21103e-09	6.92138e-08
Nln	neurolysin (metallopeptidase M3 family)	8484	1.03585	4.67254	5.25278e-09	6.97227e-08
Lamp1	lysosomal-associated membrane protein 1	2675	1.43991	9.21447	5.33519e-09	7.07513e-08
Grina	glutamate receptor, ionotropic, N-methyl D-aspartate-associated protein 1 (glutamate binding)	2067	1.27307	7.19339	5.34393e-09	7.07513e-08
Slit1	slit guidance ligand 1	5921	4.19585	-0.349554	5.3444e-09	7.07513e-08
Iqgap3	IQ motif containing GTPase activating protein 3	11384	2.05683	3.23998	5.34517e-09	7.07513e-08
Vrk2	vaccinia related kinase 2	6591	0.964092	4.4729	5.34766e-09	7.07513e-08
Dok1	docking protein 1	1977	0.893493	5.47862	5.47744e-09	7.23816e-08
Mmp19	matrix metallopeptidase 19	3533	1.27593	4.11727	5.47801e-09	7.23816e-08
Dnase2a	deoxyribonuclease II alpha	5389	1.17988	5.86921	5.48894e-09	7.2479e-08
Msi2	musashi RNA-binding protein 2	10405	-1.14792	5.5038	5.52327e-09	7.2885e-08
Igkv8-16	immunoglobulin kappa variable 8-16	379	-4.66794	2.53873	5.64783e-09	7.44803e-08
Ptgr1	prostaglandin reductase 1	2296	1.63146	3.90497	5.69849e-09	7.50997e-08
Hk3	hexokinase 3	3682	1.51583	6.02915	5.70693e-09	7.51622e-08
Helz	helicase with zinc finger domain	15044	-1.06459	5.60247	5.72231e-09	7.53159e-08
Agap2	ArfGAP with GTPase domain, ankyrin repeat and PH domain 2	5941	-0.998409	5.5975	5.72937e-09	7.53601e-08
Prickle3	prickle planar cell polarity protein 3	4902	-1.01712	4.77312	5.74682e-09	7.55407e-08
1500009L16Rik	RIKEN cDNA 1500009L16 gene	3465	3.27468	-0.051285	5.75167e-09	7.55556e-08
Cxcr6	chemokine (C-X-C motif) receptor 6	1931	2.20993	3.18697	5.7949e-09	7.6027e-08
Mir92-1	microRNA 92-1	80	-6.83898	-0.372723	5.79502e-09	7.6027e-08
Gm44291		2865	3.27034	4.63548	5.81426e-09	7.62302e-08
Dna2	DNA replication helicase/nuclease 2	5878	1.24545	4.02311	5.83056e-09	7.63946e-08
Nampt	nicotinamide phosphoribosyltransferase	5054	1.36076	6.43925	5.99658e-09	7.85193e-08
Ophn1	oligophrenin 1	13100	3.89352	1.84598	6.04409e-09	7.90905e-08
Gm24453	predicted gene, 24453	76	-3.13962	0.732239	6.28149e-09	8.21441e-08
Slc38a1	solute carrier family 38, member 1	17236	-1.38459	7.01279	6.32912e-09	8.27138e-08
Map3k9	mitogen-activated protein kinase kinase kinase 9	5902	-1.56059	3.18885	6.42527e-09	8.39164e-08
Usp35	ubiquitin specific peptidase 35	5288	1.4296	3.14271	6.43418e-09	8.39789e-08
Msrb1	methionine sulfoxide reductase B1	1258	1.40059	6.53718	6.45389e-09	8.41821e-08
A430035B10Rik	RIKEN cDNA A430035B10 gene	5056	-2.03773	1.75011	6.46457e-09	8.42673e-08
Ap3s1	adaptor-related protein complex 3, sigma 1 subunit	2399	1.19015	4.17946	6.53248e-09	8.5098e-08
Gm15635		2870	7.52076	-0.675015	6.62922e-09	8.63029e-08
Amz2	archaelysin family metallopeptidase 2	5590	0.869938	5.03634	6.73722e-09	8.76128e-08
Zdhhc14	zinc finger, DHHC domain containing 14	3078	1.11333	3.74322	6.73845e-09	8.76128e-08
Trafd1	TRAF type zinc finger domain containing 1	4486	1.34596	7.18874	6.87497e-09	8.93307e-08
Mturn	maturin, neural progenitor differentiation regulator homolog (Xenopus)	5695	-1.17676	3.83905	6.91895e-09	8.98447e-08
Samd10	sterile alpha motif domain containing 10	2448	-1.2521	3.45976	6.92631e-09	8.98829e-08
C77080	expressed sequence C77080	5770	-2.74162	1.83582	7.04454e-09	9.13589e-08
Gm7511	RNA polymerase II, polypeptide H	450	10.5342	2.8851	7.09564e-09	9.19629e-08
Prps1l3	phosphoribosyl pyrophosphate synthetase 1-like 3	1720	-1.03823	4.4	7.12119e-09	9.22353e-08
Fpr2	formyl peptide receptor 2	1296	1.90295	4.04496	7.12657e-09	9.22462e-08
Gm12403	predicted gene 12403	959	7.43319	0.287771	7.13664e-09	9.23178e-08
Atg16l2	autophagy related 16-like 2 (S. cerevisiae)	8469	-1.21363	5.71106	7.23042e-09	9.3436e-08
Ndufs4	NADH:ubiquinone oxidoreductase core subunit S4	2708	1.01969	4.93713	7.23227e-09	9.3436e-08
Icam1	intercellular adhesion molecule 1	4360	1.34493	6.27365	7.34367e-09	9.48014e-08
Gm15512		2257	2.38437	1.11763	7.34728e-09	9.48014e-08
Sapcd2	suppressor APC domain containing 2	3499	2.99558	1.80139	7.41629e-09	9.56311e-08
ENSMUSG00002075660		70	-4.0927	1.79475	7.44054e-09	9.58831e-08
Mx1	MX dynamin-like GTPase 1	3785	1.36897	4.63043	7.49781e-09	9.65598e-08
Igkj5	immunoglobulin kappa joining 5	42	-2.485	7.3231	7.50383e-09	9.65762e-08
Ctnnbip1	catenin beta interacting protein 1	2792	1.9867	2.36898	7.64787e-09	9.83678e-08
9930014A18Rik	RIKEN cDNA 9930014A18 gene	7043	-1.7738	2.75904	7.83785e-09	1.00748e-07
Egr2	early growth response 2	3398	2.03489	3.81076	7.84801e-09	1.00814e-07
Igkv9-120	immunoglobulin kappa chain variable 9-120	353	-2.08186	5.33774	7.95957e-09	1.02183e-07
Gpr141	G protein-coupled receptor 141	5974	2.28788	3.05399	7.97604e-09	1.0233e-07
Gm27241		794	-2.59669	2.19586	7.98553e-09	1.02332e-07
Leprot	leptin receptor overlapping transcript	1898	1.14738	6.12424	7.9863e-09	1.02332e-07
Il1a	interleukin 1 alpha	1974	2.26247	2.43326	8.03599e-09	1.02904e-07
Baiap3	BAI1-associated protein 3	5112	1.55159	4.84651	8.0621e-09	1.03174e-07
Mei1	meiotic double-stranded break formation protein 1	4740	-9.36899	0.306061	8.0869e-09	1.03426e-07
Itgav	integrin alpha V	10744	1.17407	4.93081	8.13441e-09	1.03968e-07
Apoe	apolipoprotein E	2138	2.18163	12.5071	8.26671e-09	1.05593e-07
Anxa3	annexin A3	3643	1.81417	6.49661	8.27314e-09	1.05609e-07
Dhx58	DEXH (Asp-Glu-X-His) box polypeptide 58	3272	1.0856	5.53543	8.30413e-09	1.05938e-07
Gm47201		464	9.07582	1.28595	8.38675e-09	1.06925e-07
Dgat2	diacylglycerol O-acyltransferase 2	3083	-2.34652	1.99564	8.42843e-09	1.07389e-07
Srms	src-related kinase lacking C-terminal regulatory tyrosine and N-terminal myristylation sites	2562	-2.91657	1.41644	8.4458e-09	1.07507e-07
Cdk1	cyclin-dependent kinase 1	4934	1.82471	4.3401	8.44827e-09	1.07507e-07
Ccdc8	coiled-coil domain containing 8	4809	-7.4274	1.11639	8.45477e-09	1.07522e-07
Gm20511	predicted gene 20511	456	-1.21488	4.6714	8.51877e-09	1.08268e-07
Nexmif	neurite extension and migration factor	11532	3.17675	1.70772	8.54695e-09	1.08559e-07
Obscn	obscurin, cytoskeletal calmodulin and titin-interacting RhoGEF	29422	-2.10042	2.24124	8.5627e-09	1.08691e-07
Mmp15	matrix metallopeptidase 15	5397	-5.72526	0.00266638	8.66216e-09	1.09885e-07
Oxct1	3-oxoacid CoA transferase 1	3701	1.25755	5.90108	8.79816e-09	1.1154e-07
Gm44226		1195	-1.60679	2.85121	8.98193e-09	1.13799e-07
Ifng	interferon gamma	1295	2.29243	3.36236	9.10559e-09	1.15294e-07
Gk	glycerol kinase	7743	1.39002	3.43496	9.12385e-09	1.15453e-07
Gm23969	predicted gene, 23969	74	-2.30042	1.47837	9.17619e-09	1.16043e-07
Gm43442		414	9.15163	1.5735	9.24398e-09	1.16828e-07
Sema5a	sema domain, seven thrombospondin repeats (type 1 and type 1-like), transmembrane domain (TM) and short cytoplasmic domain, (semaphorin) 5A	18686	-2.98463	1.11899	9.27557e-09	1.17154e-07
Pcmtd2	protein-L-isoaspartate (D-aspartate) O-methyltransferase domain containing 2	4183	-0.924249	4.94883	9.3221e-09	1.17669e-07
Gm36608	predicted gene, 36608	571	-7.69045	1.42089	9.36895e-09	1.18187e-07
Peg13	paternally expressed 13	4725	-1.29858	6.08869	9.45986e-09	1.1926e-07
4833422M21Rik	RIKEN cDNA 4833422M21 gene	5720	-6.81085	0.137549	9.47891e-09	1.19369e-07
Gm37790		3346	-3.16945	0.841036	9.48028e-09	1.19369e-07
Eng	endoglin	4048	1.33749	5.73392	9.49419e-09	1.1947e-07
Tuba3a	tubulin, alpha 3A	1509	-8.60811	1.4477	9.5465e-09	1.20054e-07
Tmem102	transmembrane protein 102	1933	-4.59543	1.29361	9.57271e-09	1.2031e-07
Fasl	Fas ligand (TNF superfamily, member 6)	1937	2.39382	2.06366	9.66951e-09	1.21451e-07
Sectm1a	secreted and transmembrane 1A	1692	4.28252	0.757387	9.69389e-09	1.21657e-07
F730311O21Rik	RIKEN cDNA F730311O21 gene	5447	-1.81841	4.01684	9.70345e-09	1.21657e-07
Plekha5	pleckstrin homology domain containing, family A member 5	9356	-1.27983	3.83875	9.70384e-09	1.21657e-07
Slc46a1	solute carrier family 46, member 1	3080	2.01092	1.6062	9.9475e-09	1.24635e-07
Sowahc	sosondowah ankyrin repeat domain family member C	4482	1.67872	3.81036	1.00811e-08	1.26231e-07
Haus8	4HAUS augmin-like complex, subunit 8	5278	1.02712	4.78021	1.00967e-08	1.26348e-07
Scrn2	secernin 2	2050	-1.79247	2.39987	1.01074e-08	1.26405e-07
Gm42717		3463	8.95099	1.14933	1.01247e-08	1.26543e-07
Fbxl12	F-box and leucine-rich repeat protein 12	5090	-1.32537	5.50702	1.02814e-08	1.28423e-07
Stat1	signal transducer and activator of transcription 1	7105	1.75339	8.60758	1.0323e-08	1.28864e-07
Gm6637	predicted gene 6637	382	2.96661	1.06274	1.04225e-08	1.30025e-07
Mansc1	MANSC domain containing 1	2376	2.30057	0.850626	1.069e-08	1.33281e-07
Acap1	ArfGAP with coiled-coil, ankyrin repeat and PH domains 1	4878	-1.5665	7.80242	1.09552e-08	1.36504e-07
Gpsm2	G-protein signalling modulator 2 (AGS3-like, C. elegans)	3909	1.23004	3.66337	1.09996e-08	1.36973e-07
ENSMUSG00002074884		60	-4.04123	1.76898	1.10393e-08	1.37383e-07
Tmem192	transmembrane protein 192	1750	0.97242	4.49993	1.11177e-08	1.38274e-07
Fry	FRY microtubule binding protein	29729	-0.920891	5.51044	1.12116e-08	1.39356e-07
Mrc1	mannose receptor, C type 1	6371	2.50355	6.55968	1.12645e-08	1.39929e-07
Igkj4	immunoglobulin kappa joining 4	38	-2.62523	6.37222	1.13975e-08	1.41494e-07
Gm44101		2221	-2.13892	2.06917	1.14242e-08	1.4174e-07
Lrba	LPS-responsive beige-like anchor	19324	-0.907345	5.23834	1.15767e-08	1.43544e-07
2410018L13Rik	RIKEN cDNA 2410018L13 gene	4122	-6.85509	0.234794	1.16643e-08	1.44541e-07
Cndp2	CNDP dipeptidase 2 (metallopeptidase M20 family)	4249	1.38237	7.22955	1.1755e-08	1.45573e-07
Rcn2	reticulocalbin 2	4745	0.876213	4.71036	1.17627e-08	1.45573e-07
Prtg	protogenin	9158	-4.48788	1.26474	1.1769e-08	1.45573e-07
Atp2b4	ATPase, Ca++ transporting, plasma membrane 4	12248	1.51825	4.14211	1.1881e-08	1.46869e-07
Arf2	ADP-ribosylation factor 2	2998	1.11683	5.18391	1.18945e-08	1.46947e-07
Dclk2	doublecortin-like kinase 2	10553	-1.62794	4.60701	1.19108e-08	1.47059e-07
Rprd1b	regulation of nuclear pre-mRNA domain containing 1B	6499	1.01961	5.4538	1.19438e-08	1.47377e-07
Sap30	sin3 associated polypeptide	1178	1.25864	4.31648	1.19573e-08	1.47454e-07
Etnk1	ethanolamine kinase 1	14151	-1.34474	7.55104	1.19826e-08	1.47676e-07
Slc39a1	solute carrier family 39 (zinc transporter), member 1	2364	1.24782	6.09177	1.20359e-08	1.48243e-07
Gm16274	family with sequence similarity 111, member A pseudogene	592	-8.63895	2.20814	1.20491e-08	1.48316e-07
Abracl	ABRA C-terminal like	1056	0.929431	5.29308	1.20742e-08	1.48536e-07
Zscan18	zinc finger and SCAN domain containing 18	4261	-2.48364	1.26173	1.20897e-08	1.48636e-07
Nup210l	nucleoporin 210-like	5720	-1.89694	1.66559	1.21031e-08	1.48711e-07
Col1a2	collagen, type I, alpha 2	12426	4.69649	-0.576589	1.24372e-08	1.52724e-07
Stx3	syntaxin 3	5711	0.912236	4.35845	1.24804e-08	1.53162e-07
Cd86	CD86 antigen	3661	1.0985	5.6793	1.26021e-08	1.54562e-07
Kmt2c	lysine (K)-specific methyltransferase 2C	20291	-1.30935	6.55754	1.26276e-08	1.54781e-07
Bmi1	Bmi1 polycomb ring finger oncogene	3974	-1.00385	5.08015	1.26606e-08	1.55092e-07
Edaradd	EDAR (ectodysplasin-A receptor)-associated death domain	6668	-2.19027	3.45592	1.26726e-08	1.55146e-07
Eif4ebp1	eukaryotic translation initiation factor 4E binding protein 1	2196	0.972903	4.91466	1.27021e-08	1.55414e-07
Mmp17	matrix metallopeptidase 17	6619	-3.5909	-0.263132	1.28765e-08	1.57452e-07
Irf7	interferon regulatory factor 7	3776	2.01999	6.80137	1.29427e-08	1.58166e-07
Tgfbr1	transforming growth factor, beta receptor I	6534	1.09376	4.76576	1.30312e-08	1.59153e-07
Trak2	trafficking protein, kinesin binding 2	7088	-1.19458	6.21483	1.31086e-08	1.60002e-07
Wdr31	WD repeat domain 31	4738	6.90356	-0.325837	1.31372e-08	1.60255e-07
Usf3	upstream transcription factor family member 3	13050	-1.05081	5.83075	1.32135e-08	1.61057e-07
Cstf2	cleavage stimulation factor, 3' pre-RNA subunit 2	9180	-0.964178	5.05086	1.32188e-08	1.61057e-07
Gm4610	predicted gene 4610	905	-1.9848	2.3196	1.32576e-08	1.61434e-07
Klhl42	kelch-like 42	6449	-1.16732	3.95411	1.34047e-08	1.63127e-07
Zbtb11	zinc finger and BTB domain containing 11	7440	-0.974903	5.28248	1.35999e-08	1.65389e-07
Mir17hg	Mir17 host gene (non-protein coding)	3536	-1.82836	2.81313	1.36069e-08	1.65389e-07
Gm22871	predicted gene, 22871	54	2.1082	1.18582	1.36161e-08	1.65402e-07
Gm50318		1115	-2.48152	7.00029	1.36787e-08	1.66064e-07
Pigo	phosphatidylinositol glycan anchor biosynthesis, class O	4283	-1.00029	4.76642	1.37181e-08	1.66442e-07
Gm25604	predicted gene, 25604	133	6.92905	3.30396	1.37398e-08	1.66607e-07
Oas1f	2'-5' oligoadenylate synthetase 1F	1480	9.12774	2.13751	1.39306e-08	1.68819e-07
Mctp2	multiple C2 domains, transmembrane 2	12351	-1.31145	3.70716	1.40509e-08	1.70176e-07
Ighv2-6-8	immunoglobulin heavy variable 2-6-8	350	-5.07148	1.63432	1.43566e-08	1.73774e-07
Rtp4	receptor transporter protein 4	2131	1.50097	5.56009	1.44208e-08	1.74448e-07
Naga	N-acetyl galactosaminidase, alpha	2577	0.969111	5.87527	1.44724e-08	1.74968e-07
Ryr3	ryanodine receptor 3	18977	-3.17669	0.91926	1.45203e-08	1.75443e-07
Creb3l3	cAMP responsive element binding protein 3-like 3	3016	4.28094	-0.784522	1.46455e-08	1.7685e-07
2010013B24Rik	RIKEN cDNA 2010013B24 gene	747	7.42385	1.33351	1.47284e-08	1.77747e-07
Pif1	PIF1 5'-to-3' DNA helicase	4388	2.64736	2.20152	1.49826e-08	1.80707e-07
Kdr	kinase insert domain protein receptor	9030	3.78642	0.349635	1.50187e-08	1.81035e-07
Tasor2	transcription activation suppressor family member 2	12454	-1.39463	5.53627	1.51102e-08	1.82029e-07
Nacad	NAC alpha domain containing	4892	-2.40675	1.78187	1.51683e-08	1.82622e-07
Rbbp8	retinoblastoma binding protein 8, endonuclease	12521	0.873405	4.78885	1.5187e-08	1.82739e-07
Gm45224		414	9.28034	1.62176	1.54119e-08	1.85229e-07
Pdlim4	PDZ and LIM domain 4	2560	1.32533	4.1096	1.54122e-08	1.85229e-07
Zap70	zeta-chain (TCR) associated protein kinase	2992	1.20968	5.69061	1.54295e-08	1.85327e-07
Il3ra	interleukin 3 receptor, alpha chain	2967	1.05868	4.88782	1.54881e-08	1.85921e-07
Ahnak2	AHNAK nucleoprotein 2	11349	-2.1444	3.54339	1.55415e-08	1.86452e-07
Il18rap	interleukin 18 receptor accessory protein	6752	1.09623	4.60505	1.56957e-08	1.88191e-07
Gm42372		5067	-2.8956	0.942757	1.57484e-08	1.88711e-07
Csf2	colony stimulating factor 2 (granulocyte-macrophage)	800	6.88259	0.189803	1.59608e-08	1.91145e-07
Gm2792	tubby like protein 4 pseudogene	3159	-4.23071	-0.440203	1.60683e-08	1.92319e-07
Tmed1	transmembrane p24 trafficking protein 1	1519	1.03885	3.80151	1.61807e-08	1.93549e-07
H2-DMb1	histocompatibility 2, class II, locus Mb1	1681	1.40124	6.96142	1.62181e-08	1.93884e-07
Washc3	WASH complex subunit 3	4536	0.988844	4.49002	1.65837e-08	1.98137e-07
Ifit3	interferon-induced protein with tetratricopeptide repeats 3	1745	1.98844	4.02085	1.66331e-08	1.9861e-07
Serpinb6b	serine (or cysteine) peptidase inhibitor, clade B, member 6b	2262	1.63446	3.44537	1.67327e-08	1.99682e-07
Slc27a3	solute carrier family 27 (fatty acid transporter), member 3	2569	-2.01094	3.07707	1.69414e-08	2.02055e-07
Gm50270	predicted gene, 50270	1655	-5.1169	-0.354111	1.71407e-08	2.04312e-07
Arhgap27os2	Rho GTPase activating protein 27, opposite strand 2	1390	2.2286	1.07636	1.73613e-08	2.06821e-07
Map1lc3a	microtubule-associated protein 1 light chain 3 alpha	1181	1.3986	3.9373	1.76297e-08	2.09895e-07
Slc1a5	solute carrier family 1 (neutral amino acid transporter), member 5	4173	-1.5254	7.35878	1.77234e-08	2.10887e-07
Zbtb37	zinc finger and BTB domain containing 37	18814	-1.03506	4.7089	1.79631e-08	2.13614e-07
Slc41a1	solute carrier family 41, member 1	4912	-1.15857	4.93787	1.80497e-08	2.14518e-07
Chka	choline kinase alpha	12024	0.990436	4.62109	1.81482e-08	2.15563e-07
Aff1	AF4/FMR2 family, member 1	9458	-1.27773	6.82641	1.83341e-08	2.17644e-07
Gm21742		548	-2.91398	2.00935	1.84544e-08	2.18945e-07
Haao	3-hydroxyanthranilate 3,4-dioxygenase	4681	-1.61959	5.75128	1.84756e-08	2.19068e-07
Cacna1d	calcium channel, voltage-dependent, L type, alpha 1D subunit	15183	1.92038	3.86837	1.8596e-08	2.20367e-07
Adcy5	adenylate cyclase 5	7184	-6.028	0.0798806	1.86575e-08	2.20967e-07
Sema6a	sema domain, transmembrane domain (TM), and cytoplasmic domain, (semaphorin) 6A	8778	9.69833	1.18747	1.90371e-08	2.25331e-07
Atp5md	ATP synthase membrane subunit DAPIT	2755	1.10774	4.5993	1.95956e-08	2.31807e-07
Susd1	sushi domain containing 1	4766	-1.07286	5.14471	1.96166e-08	2.31921e-07
Ncoa7	nuclear receptor coactivator 7	10565	-1.06003	4.50633	1.96517e-08	2.32201e-07
Gm43215		252	9.71115	2.69153	2.00038e-08	2.36224e-07
Ezr	ezrin	3290	-1.31556	8.36333	2.0352e-08	2.40196e-07
Rcan1	regulator of calcineurin 1	3085	0.954732	3.7975	2.04253e-08	2.40921e-07
Tmem219	transmembrane protein 219	2292	0.955096	4.90252	2.06471e-08	2.43396e-07
Itm2b	integral membrane protein 2B	2732	1.35142	9.59639	2.07512e-08	2.44482e-07
Gm15886	predicted gene 15886	1425	-2.30535	3.85499	2.08765e-08	2.45815e-07
Gm12592	predicted gene 12592	2954	-1.42046	3.33662	2.10064e-08	2.47202e-07
ENSMUSG00002076126		70	9.75403	1.5701	2.11116e-08	2.48297e-07
Tubb3	tubulin, beta 3 class III	1868	-2.23684	2.09545	2.11904e-08	2.49014e-07
Fam83g	family with sequence similarity 83, member G	6659	-2.05387	1.86341	2.11971e-08	2.49014e-07
Gm49619		383	-8.42075	-0.388688	2.14037e-08	2.51296e-07
B3galnt1	UDP-GalNAc:betaGlcNAc beta 1,3-galactosaminyltransferase, polypeptide 1	2028	2.13924	1.79283	2.14756e-08	2.51994e-07
Syce2	synaptonemal complex central element protein 2	1968	1.64364	2.39049	2.15493e-08	2.52713e-07
Mir6981	microRNA 6981	115	9.24684	0.725042	2.17339e-08	2.54732e-07
C3	complement component 3	5143	2.27658	9.28872	2.19747e-08	2.57405e-07
Snord4a	small nucleolar RNA, C/D box 4A	71	-3.68276	0.15079	2.21263e-08	2.59032e-07
Ifitm1	interferon induced transmembrane protein 1	1094	1.79817	3.57233	2.22603e-08	2.6045e-07
Gm3443	predicted gene 3443	1596	-4.4276	-0.136715	2.23887e-08	2.61803e-07
Pwp2	PWP2 periodic tryptophan protein homolog (yeast)	3872	-0.86635	4.84737	2.25339e-08	2.63349e-07
Mir935	microRNA 935	91	6.1933	-0.752318	2.2718e-08	2.65348e-07
Adora2a	adenosine A2a receptor	3062	-1.12758	4.94218	2.29955e-08	2.68435e-07
Cd8b1	CD8 antigen, beta chain 1	1483	1.59755	5.78175	2.31103e-08	2.6962e-07
Snapc4	small nuclear RNA activating complex, polypeptide 4	6622	-1.16484	5.2806	2.32946e-08	2.71614e-07
Gm47819		220	5.53419	1.93109	2.33136e-08	2.7168e-07
Pmm1	phosphomannomutase 1	2866	1.48613	3.43629	2.33693e-08	2.72064e-07
Gm21985	predicted gene 21985	4532	-1.70269	6.32697	2.33786e-08	2.72064e-07
Slc1a3	solute carrier family 1 (glial high affinity glutamate transporter), member 3	8537	6.62479	0.045113	2.33866e-08	2.72064e-07
Cep170	centrosomal protein 170	18049	-1.27283	5.52749	2.34765e-08	2.72952e-07
Wnk3	WNK lysine deficient protein kinase 3	10589	-5.76816	0.66586	2.37561e-08	2.76046e-07
Cavin4	caveolae associated 4	2054	-7.56145	1.13899	2.40985e-08	2.79864e-07
Nopchap1	NOP protein chaperone 1	123179	-0.952877	5.87385	2.41309e-08	2.80081e-07
ENSMUSG00002076814		143	-6.85422	0.803981	2.42266e-08	2.80895e-07
9530046B11Rik	RIKEN cDNA 9530046B11 gene	1157	10.1001	2.70572	2.42287e-08	2.80895e-07
Col3a1	collagen, type III, alpha 1	9816	3.9873	-0.544554	2.43714e-08	2.82311e-07
Cryba4	crystallin, beta A4	838	2.78106	0.911536	2.43896e-08	2.82311e-07
Tmsb4x	thymosin, beta 4, X chromosome	1371	1.51222	11.2086	2.43925e-08	2.82311e-07
Cnrip1	cannabinoid receptor interacting protein 1	4003	-1.90066	1.95734	2.44234e-08	2.82509e-07
Anxa4	annexin A4	4645	1.27321	5.71451	2.44833e-08	2.83001e-07
Mafb	v-maf musculoaponeurotic fibrosarcoma oncogene family, protein B (avian)	3363	1.57869	7.58789	2.44938e-08	2.83001e-07
Nfe2l2	nuclear factor, erythroid derived 2, like 2	3796	1.22612	6.26941	2.47435e-08	2.85723e-07
Sema4b	sema domain, immunoglobulin domain (Ig), transmembrane domain (TM) and short cytoplasmic domain, (semaphorin) 4B	5645	-1.37447	6.37394	2.47785e-08	2.85965e-07
Zfp82	zinc finger protein 82	6041	-1.59717	2.67009	2.49398e-08	2.87663e-07
Slc25a15	solute carrier family 25 (mitochondrial carrier ornithine transporter), member 15	5629	-1.17597	3.93185	2.50475e-08	2.88742e-07
Igkv3-5	immunoglobulin kappa chain variable 3-5	382	-3.10095	4.93733	2.50961e-08	2.89138e-07
Dnah12	dynein, axonemal, heavy chain 12	12009	-1.61801	3.35709	2.51868e-08	2.90019e-07
Nle1	notchless homolog 1	3233	-1.21374	4.31685	2.52466e-08	2.90543e-07
Pou2f2	POU domain, class 2, transcription factor 2	8243	-1.52943	7.27342	2.53421e-08	2.91477e-07
Ighv5-17	immunoglobulin heavy variable 5-17	405	-3.07132	5.25507	2.55555e-08	2.93765e-07
1300002E11Rik	RIKEN cDNA 1300002E11 gene	4213	-1.23073	3.62869	2.57421e-08	2.95743e-07
Mir7225	microRNA 7225	54	7.92459	-1.42175	2.5923e-08	2.97654e-07
Gm6548	eukaryotic translation elongation factor 1 alpha 1 pseudogene	1165	1.13986	4.18441	2.60299e-08	2.98712e-07
Vamp3	vesicle-associated membrane protein 3	2889	1.18004	6.17827	2.60906e-08	2.9924e-07
Npr2	natriuretic peptide receptor 2	4667	-2.64028	0.538455	2.63558e-08	3.02111e-07
Gcnt1	glucosaminyl (N-acetyl) transferase 1, core 2	5760	1.06376	4.09119	2.68433e-08	3.07526e-07
4930426D05Rik	RIKEN cDNA 4930426D05 gene	3001	-2.18906	4.26652	2.7149e-08	3.10853e-07
Bcl7a	B cell CLL/lymphoma 7A	9490	-1.42457	5.05277	2.7655e-08	3.16468e-07
Dnm1	dynamin 1	5249	-1.62362	4.33087	2.7829e-08	3.18281e-07
Gm20490		198	-1.26985	3.78259	2.80516e-08	3.20646e-07
Btnl7-ps	butyrophilin-like 7, pseudogene	1763	-3.34988	0.0982664	2.81239e-08	3.21292e-07
Gramd1c	GRAM domain containing 1C	5018	-2.06586	1.5804	2.81762e-08	3.21708e-07
Serpini1	serine (or cysteine) peptidase inhibitor, clade I, member 1	7286	-1.98576	3.26954	2.82517e-08	3.22389e-07
1810041H14Rik	RIKEN cDNA 1810041H14 gene	851	-2.64035	0.839823	2.84449e-08	3.24412e-07
Lratd2	LRAT domain containing 1	5926	-1.07333	3.93747	2.85573e-08	3.25512e-07
Urb1	URB1 ribosome biogenesis 1 homolog (S. cerevisiae)	8190	-1.06839	4.50745	2.87939e-08	3.28025e-07
ENSMUSG00002076457		107	1.09247	3.94162	2.88214e-08	3.28154e-07
A630014C17Rik	RIKEN cDNA A630014C17 gene	2984	-4.80718	0.826846	2.88894e-08	3.28744e-07
B3gnt3	UDP-GlcNAc:betaGal beta-1,3-N-acetylglucosaminyltransferase 3	3055	1.55026	2.47073	2.89623e-08	3.29254e-07
Abcc3	ATP-binding cassette, sub-family C (CFTR/MRP), member 3	5698	1.04374	4.28707	2.89666e-08	3.29254e-07
Lrp12	low density lipoprotein-related protein 12	4588	1.56723	2.9374	2.9075e-08	3.30302e-07
Pwwp2b	PWWP domain containing 2B	5963	1.69374	2.49339	2.985e-08	3.38917e-07
Cpne2	copine II	3200	1.26566	4.30651	2.98949e-08	3.39237e-07
Decr1	2,4-dienoyl CoA reductase 1, mitochondrial	3879	0.970758	4.11814	3.0275e-08	3.43359e-07
Rnase2a	ribonuclease, RNase A family, 2A (liver, eosinophil-derived neurotoxin)	690	10.5061	5.16943	3.10156e-08	3.51563e-07
Mecp2	methyl CpG binding protein 2	15067	-0.916765	5.5327	3.10747e-08	3.51939e-07
Abhd12	abhydrolase domain containing 12	2823	1.20617	6.78981	3.10835e-08	3.51939e-07
Arhgap10	Rho GTPase activating protein 10	3084	1.47963	3.32105	3.12115e-08	3.53191e-07
Slc30a1	solute carrier family 30 (zinc transporter), member 1	5244	0.92259	4.12359	3.13671e-08	3.54755e-07
BC065397	cDNA sequence BC065397	3515	-2.4193	1.66236	3.15675e-08	3.56824e-07
Gm9873	predicted gene 9873	1361	11.3145	4.29268	3.1692e-08	3.58032e-07
H2-Q10	histocompatibility 2, Q region locus 10	4348	1.51828	3.38192	3.17343e-08	3.58311e-07
Ccl8	chemokine (C-C motif) ligand 8	511	7.90889	0.181019	3.18593e-08	3.59522e-07
Tnfrsf21	tumor necrosis factor receptor superfamily, member 21	4109	1.20705	5.37006	3.19316e-08	3.60139e-07
Olfm1	olfactomedin 1	3553	1.02262	4.27578	3.25239e-08	3.66514e-07
Gpt2	glutamic pyruvate transaminase (alanine aminotransferase) 2	5643	2.29691	1.88553	3.2533e-08	3.66514e-07
Ctsh	cathepsin H	4499	1.30748	8.33008	3.25968e-08	3.6703e-07
Ccdc15	coiled-coil domain containing 15	5773	-2.11315	1.27735	3.26766e-08	3.67725e-07
Ddo	D-aspartate oxidase	8925	6.76031	0.706817	3.28861e-08	3.69878e-07
Wdr41	WD repeat domain 41	5726	0.846927	5.04832	3.29561e-08	3.7046e-07
Rfk	riboflavin kinase	2603	-0.972455	5.84529	3.30308e-08	3.71094e-07
Arl9	ADP-ribosylation factor-like 9	597	-3.43769	-0.646009	3.33474e-08	3.74444e-07
Tlcd3b	TLC domain containing 3B	3935	1.03007	5.70735	3.34861e-08	3.75755e-07
Slc25a39	solute carrier family 25, member 39	2756	1.0387	5.83071	3.35011e-08	3.75755e-07
Ighv5-6	immunoglobulin heavy variable 5-6	353	-2.5002	4.70038	3.38057e-08	3.78963e-07
Kcnk4	potassium channel, subfamily K, member 4	4465	-10.0266	2.30689	3.39127e-08	3.79953e-07
Tnfaip2	tumor necrosis factor, alpha-induced protein 2	4984	1.35684	6.61472	3.42044e-08	3.8301e-07
Ctsf	cathepsin F	5041	1.40978	3.59672	3.43181e-08	3.83964e-07
Ube2e3	ubiquitin-conjugating enzyme E2E 3	4390	1.00729	4.60757	3.43387e-08	3.83964e-07
Rab12	RAB12, member RAS oncogene family	3033	0.8495	4.65048	3.43462e-08	3.83964e-07
Pgam1	phosphoglycerate mutase 1	1982	1.1609	4.93861	3.45673e-08	3.86223e-07
H2-Ob	histocompatibility 2, O region beta locus	5380	-1.91148	8.50969	3.46225e-08	3.86627e-07
6530402F18Rik	RIKEN cDNA 6530402F18 gene	5511	-1.15923	5.39722	3.46925e-08	3.87197e-07
Plcb4	phospholipase C, beta 4	8970	-2.63424	2.05436	3.47407e-08	3.87522e-07
Gm29243	predicted gene 29243	418	5.23242	0.665547	3.5131e-08	3.91493e-07
Daglb	diacylglycerol lipase, beta	9567	1.1586	6.32126	3.51352e-08	3.91493e-07
Hgh1	HGH1 homolog	2200	-1.17248	3.68171	3.52105e-08	3.92117e-07
Igkv1-110	immunoglobulin kappa variable 1-110	401	-2.38944	7.00306	3.55979e-08	3.96214e-07
Gm44250		4229	1.51974	3.86999	3.56441e-08	3.96512e-07
Npcd	neuronal pentraxin chromo domain	1453	-2.04735	2.00879	3.58009e-08	3.98037e-07
Gm23187	predicted gene, 23187	86	-2.23425	2.02277	3.65457e-08	4.06096e-07
Myo5b	myosin VB	9766	-5.5215	1.23393	3.65995e-08	4.06472e-07
Rrp12	ribosomal RNA processing 12 homolog	4340	-0.95573	4.74546	3.67261e-08	4.07655e-07
Gnb3	guanine nucleotide binding protein (G protein), beta 3	2632	-6.14733	4.57872	3.68906e-08	4.09259e-07
Gm16252	predicted gene 16252	1841	-9.08318	2.16988	3.72745e-08	4.13292e-07
Gm12596	predicted gene 12596	673	5.70333	0.32494	3.73511e-08	4.13916e-07
Abcg2	ATP binding cassette subfamily G member 2 (Junior blood group)	8153	1.79474	2.23017	3.73754e-08	4.13959e-07
H2-Aa	histocompatibility 2, class II antigen A, alpha	3798	1.53645	11.135	3.75135e-08	4.15262e-07
Mrgpre	MAS-related GPR, member E	3761	-1.66337	2.72657	3.7757e-08	4.1773e-07
Itgb3	integrin beta 3	5901	-1.00969	4.80721	3.78165e-08	4.18162e-07
Fhod3	formin homology 2 domain containing 3	7251	-7.01999	1.38323	3.80118e-08	4.20093e-07
Dnajb6-ps	DnaJ heat shock protein family (Hsp40) member B6, pseudogene	691	7.24041	0.386544	3.80967e-08	4.20802e-07
Pgd	phosphogluconate dehydrogenase	6447	1.26619	7.25808	3.82741e-08	4.22532e-07
D130040H23Rik	RIKEN cDNA D130040H23 gene	4494	-1.89238	2.10416	3.83834e-08	4.23508e-07
Dlgap3	DLG associated protein 3	4521	-7.57573	-0.503286	3.84658e-08	4.24188e-07
Btbd8	BTB (POZ) domain containing 8	7838	-1.49899	2.52587	3.87404e-08	4.26985e-07
1700048O20Rik	RIKEN cDNA 1700048O20 gene	2099	-2.54264	2.05757	3.91685e-08	4.31469e-07
Adrb1	adrenergic receptor, beta 1	3382	2.32824	0.982555	3.97265e-08	4.37379e-07
Mir8091	microRNA 8091	139	-6.33501	0.200275	4.00454e-08	4.40568e-07
Sidt1	SID1 transmembrane family, member 1	5623	-1.21882	5.41108	4.00764e-08	4.40568e-07
Kif13b	kinesin family member 13B	13017	0.960175	5.63219	4.00812e-08	4.40568e-07
Ighv1-59	immunoglobulin heavy variable V1-59	351	-2.88762	3.55555	4.01538e-08	4.41128e-07
Trabd2b	TraB domain containing 2B	6617	-3.26191	1.07991	4.02026e-08	4.41425e-07
Fhl2	four and a half LIM domains 2	1897	3.07543	0.506983	4.04536e-08	4.43941e-07
Ccnh	cyclin H	3105	0.894815	4.44037	4.05795e-08	4.45083e-07
Cables2	CDK5 and Abl enzyme substrate 2	4597	-1.08047	5.80497	4.10579e-08	4.50088e-07
Il6st	interleukin 6 signal transducer	11099	-1.2647	6.42295	4.14524e-08	4.54167e-07
Mef2c	myocyte enhancer factor 2C	15715	-1.3797	6.81131	4.15354e-08	4.54832e-07
Sdcbp	syndecan binding protein	6904	1.32146	7.7991	4.16664e-08	4.5602e-07
Phldb3	pleckstrin homology like domain, family B, member 3	3001	-1.10062	4.29353	4.21648e-08	4.61227e-07
Kcnmb3	potassium large conductance calcium-activated channel, subfamily M, beta member 3	1715	-7.97635	2.82462	4.23045e-08	4.62506e-07
Gm7457	predicted gene 7457	3950	-7.45217	3.44591	4.2369e-08	4.62963e-07
Ighv5-4	immunoglobulin heavy variable 5-4	425	-3.4315	5.0075	4.2434e-08	4.63424e-07
Acsl1	acyl-CoA synthetase long-chain family member 1	10483	0.922802	4.80523	4.29765e-08	4.69096e-07
Exoc3l4	exocyst complex component 3-like 4	5650	4.13517	-0.902732	4.42378e-08	4.8254e-07
Shank1	SH3 and multiple ankyrin repeat domains 1	10514	-1.93879	3.32246	4.42556e-08	4.8254e-07
F2r	coagulation factor II (thrombin) receptor	3336	1.63877	3.68298	4.43218e-08	4.83003e-07
Ftl1	ferritin light polypeptide 1	1340	1.40024	10.8856	4.47212e-08	4.87094e-07
Usp42	ubiquitin specific peptidase 42	6238	-0.998369	4.559	4.50639e-08	4.90501e-07
Gm12424		447	-5.6774	-0.307385	4.50822e-08	4.90501e-07
Slc10a1	solute carrier family 10 (sodium/bile acid cotransporter family), member 1	2199	8.69591	0.602185	4.51945e-08	4.9146e-07
Acacb	acetyl-Coenzyme A carboxylase beta	9632	-2.262	0.788844	4.55044e-08	4.94566e-07
Cbr3	carbonyl reductase 3	1254	1.80594	1.63199	4.71285e-08	5.11944e-07
Gm32401	predicted gene, 32401	2707	-1.4084	3.05834	4.72937e-08	5.13464e-07
Gm17231		1106	-2.14133	1.84929	4.80534e-08	5.21434e-07
4930444A19Rik	RIKEN cDNA 4930444A19 gene	2666	-2.05826	2.85336	4.84551e-08	5.25512e-07
Gm10614	predicted gene 10614	2538	6.33144	0.98712	4.86478e-08	5.2732e-07
Cadm3	cell adhesion molecule 3	7248	-2.26868	1.37842	4.89062e-08	5.29838e-07
Cerox1	cytoplasmic endogenous regulator of oxidative phosphorylation 1	2124	-3.5307	-0.198856	4.91024e-08	5.31681e-07
Sdhb	succinate dehydrogenase complex, subunit B, iron sulfur (Ip)	2239	1.13488	6.16872	4.91726e-08	5.32158e-07
Aldh1l1	aldehyde dehydrogenase 1 family, member L1	4516	1.68238	3.04991	4.93749e-08	5.34063e-07
Gm13736	signal recognition particle 9 pseudogene	253	7.11568	1.17521	4.96998e-08	5.37292e-07
Gm10252	predicted gene 10252	832	1.32259	9.53467	4.97789e-08	5.37861e-07
Gpr68	G protein-coupled receptor 68	7159	1.18175	3.5055	4.98324e-08	5.38153e-07
Slc16a10	solute carrier family 16 (monocarboxylic acid transporters), member 10	7356	1.34443	5.09026	5.04991e-08	5.45063e-07
Rapgef6	Rap guanine nucleotide exchange factor (GEF) 6	13295	-1.35926	6.70663	5.06336e-08	5.46225e-07
Gm46610	diamine acetyltransferase 1 pseudogene	471	7.57174	-0.604804	5.0814e-08	5.47881e-07
Zfp7	zinc finger protein 7	5816	-1.09757	3.67061	5.12505e-08	5.52294e-07
Gm42502		1089	-6.34998	0.349469	5.16949e-08	5.56788e-07
Npc2	NPC intracellular cholesterol transporter 2	5438	1.38995	8.89108	5.19586e-08	5.59332e-07
Kcnd1	potassium voltage-gated channel, Shal-related family, member 1	5287	2.18093	0.991417	5.21591e-08	5.61193e-07
Ighv1-7	immunoglobulin heavy variable V1-7	388	-3.29311	4.78049	5.22558e-08	5.61936e-07
Fth1	ferritin heavy polypeptide 1	3469	1.40147	10.2695	5.34695e-08	5.74684e-07
Plac8	placenta-specific 8	1592	-1.47323	7.85969	5.4711e-08	5.87717e-07
Ptger2	prostaglandin E receptor 2 (subtype EP2)	5193	1.87799	3.05052	5.47508e-08	5.87834e-07
Xcr1	chemokine (C motif) receptor 1	4453	2.33087	1.34745	5.538e-08	5.94275e-07
Ap5s1	adaptor-related protein 5 complex, sigma 1 subunit	1660	1.25884	3.74062	5.54307e-08	5.94506e-07
Psma5	proteasome subunit alpha 5	1321	1.00194	5.64839	5.63197e-08	6.03723e-07
Slc8b1	solute carrier family 8 (sodium/lithium/calcium exchanger), member B1	3463	1.12183	5.94093	5.67358e-08	6.07862e-07
Aagab	alpha- and gamma-adaptin binding protein	5681	0.790548	5.52485	5.79397e-08	6.20434e-07
Hlcs	holocarboxylase synthetase (biotin- [propriony-Coenzyme A-carboxylase (ATP-hydrolysing)] ligase)	8923	-0.854567	4.81166	5.9356e-08	6.35265e-07
Mreg	melanoregulin	2284	-1.91763	2.89159	5.96203e-08	6.37758e-07
Ighv2-3	immunoglobulin heavy variable 2-3	347	-2.46837	4.17504	5.99057e-08	6.40474e-07
Ganc	glucosidase, alpha; neutral C	9096	-0.900205	5.17582	6.02207e-08	6.43378e-07
C2	complement component 2 (within H-2S)	3872	1.50272	2.90613	6.02406e-08	6.43378e-07
Relt	RELT tumor necrosis factor receptor	3280	-1.29692	5.96591	6.15766e-08	6.57049e-07
Gm26852		5751	-1.22438	3.4666	6.15852e-08	6.57049e-07
Dennd1a	DENN/MADD domain containing 1A	15344	0.800541	5.30268	6.17388e-08	6.58342e-07
Gm28913	predicted gene 28913	364	1.58794	2.91869	6.20611e-08	6.61433e-07
Tert	telomerase reverse transcriptase	5730	-2.06145	1.518	6.21899e-08	6.62458e-07
Tifa	TRAF-interacting protein with forkhead-associated domain	3199	1.16066	5.03808	6.24701e-08	6.65094e-07
Ap2s1	adaptor-related protein complex 2, sigma 1 subunit	1472	1.4197	6.55587	6.32129e-08	6.7265e-07
Baz2b	bromodomain adjacent to zinc finger domain, 2B	17604	-1.28237	6.40524	6.33916e-08	6.74199e-07
Hba-ps4	hemoglobin alpha, pseudogene 4	447	-8.1863	1.96128	6.35087e-08	6.75091e-07
2610001J05Rik		3784	0.866044	4.56013	6.35717e-08	6.75408e-07
Spag6	sperm associated antigen 6	3392	9.81874	2.29878	6.38035e-08	6.77517e-07
Sele	selectin, endothelial cell	2912	-3.87743	0.330994	6.39314e-08	6.7852e-07
Ankrd9	ankyrin repeat domain 9	3160	-1.57575	2.15087	6.54168e-08	6.93924e-07
Pde7b	phosphodiesterase 7B	12444	1.70579	2.18792	6.54985e-08	6.94427e-07
Psat1	phosphoserine aminotransferase 1	4254	1.13955	4.79397	6.56042e-08	6.95186e-07
Nfix	nuclear factor I/X	7351	0.888982	5.44254	6.59758e-08	6.98759e-07
Gng12	guanine nucleotide binding protein (G protein), gamma 12	4727	1.03811	5.09023	6.69481e-08	7.08667e-07
Mir25	microRNA 25	84	-6.08034	0.546192	6.6981e-08	7.08667e-07
Ralgds	ral guanine nucleotide dissociation stimulator	6345	-1.57209	5.36899	6.77141e-08	7.16051e-07
Clstn1	calsyntenin 1	4662	-0.907248	4.54546	6.8737e-08	7.2649e-07
Gvin-ps6	GTPase, very large interferon inducible, pseudogene 6	6622	-3.09432	3.03759	6.91337e-08	7.30303e-07
Prr33	proline rich 33	2514	-1.35835	4.14015	6.92587e-08	7.31244e-07
Igkv17-121	immunoglobulin kappa variable 17-121	363	-3.50343	5.31264	6.94445e-08	7.32825e-07
A130010J15Rik	RIKEN cDNA A130010J15 gene	4403	-1.16251	4.15473	7.00937e-08	7.39292e-07
Zfp512b	zinc finger protein 512B	6810	-0.963503	5.6173	7.09781e-08	7.48232e-07
Slc12a9	solute carrier family 12 (potassium/chloride transporters), member 9	5020	0.854626	4.58662	7.11491e-08	7.49646e-07
Tmem51	transmembrane protein 51	1875	1.08419	5.16288	7.26352e-08	7.64908e-07
Dusp13	dual specificity phosphatase 13	2744	8.16803	0.83435	7.26792e-08	7.64975e-07
Agpat5	1-acylglycerol-3-phosphate O-acyltransferase 5 (lysophosphatidic acid acyltransferase, epsilon)	10783	0.993712	4.18402	7.27674e-08	7.65507e-07
Cystm1	cysteine-rich transmembrane module containing 1	4261	2.35596	1.08691	7.29584e-08	7.6712e-07
Ypel2	yippee like 2	4847	-1.00594	4.86195	7.3259e-08	7.69882e-07
Zfp747	zinc finger protein 747	2824	-1.39627	2.92642	7.36239e-08	7.73317e-07
C1qc	complement component 1, q subcomponent, C chain	1931	1.68162	10.2594	7.46315e-08	7.83496e-07
Pex11a	peroxisomal biogenesis factor 11 alpha	3182	1.48189	2.63881	7.51069e-08	7.8808e-07
Gm22394	predicted gene, 22394	76	2.02513	1.3207	7.63417e-08	8.00624e-07
Gm49654		2223	-1.80078	1.87038	7.64031e-08	8.00854e-07
Zfp783	zinc finger protein 783	6848	-1.71538	3.00853	7.65278e-08	8.01748e-07
Sod2	superoxide dismutase 2, mitochondrial	10008	1.08329	5.90068	7.68533e-08	8.04744e-07
Myh14	myosin, heavy polypeptide 14	7273	-5.70124	0.620925	7.7134e-08	8.07267e-07
Coq7	demethyl-Q 7	6434	1.38885	2.87909	7.72123e-08	8.0767e-07
Camk1	calcium/calmodulin-dependent protein kinase I	5975	1.31421	6.01803	7.82009e-08	8.17592e-07
Bbc3	BCL2 binding component 3	2124	0.930402	4.18123	7.83433e-08	8.1866e-07
Acot9	acyl-CoA thioesterase 9	2273	0.927457	4.90676	7.8923e-08	8.24293e-07
Mmp9	matrix metallopeptidase 9	3539	2.02987	5.69914	8.21496e-08	8.57552e-07
Ifit1	interferon-induced protein with tetratricopeptide repeats 1	2656	2.01361	3.48257	8.23016e-08	8.58698e-07
Unkl	unkempt family like zinc finger	5673	-0.884892	4.22464	8.26713e-08	8.62113e-07
Ddit4	DNA-damage-inducible transcript 4	1755	-1.36651	5.09509	8.38891e-08	8.74364e-07
Gm44550		2058	6.99804	0.623307	8.3959e-08	8.74645e-07
Maf	avian musculoaponeurotic fibrosarcoma oncogene homolog	8241	1.66065	5.52109	8.43818e-08	8.78599e-07
Lrrc25	leucine rich repeat containing 25	2039	1.21878	6.02819	8.46324e-08	8.80757e-07
Selenop	selenoprotein P	2842	1.62145	8.61214	8.47342e-08	8.81365e-07
Esd	esterase D/formylglutathione hydrolase	3366	1.13166	6.11687	8.4911e-08	8.82753e-07
Gm48873		387	7.84852	-1.86517	8.53916e-08	8.87054e-07
Cep104	centrosomal protein 104	5279	-0.792083	4.54645	8.5412e-08	8.87054e-07
Src	Rous sarcoma oncogene	4371	1.70925	1.38565	8.5694e-08	8.89529e-07
Myb	myeloblastosis oncogene	8933	-1.6873	4.79189	8.58197e-08	8.90379e-07
Igkv2-112	immunoglobulin kappa variable 2-112	361	-2.69157	2.95754	8.62637e-08	8.9453e-07
Wsb2	WD repeat and SOCS box-containing 2	5857	0.894578	5.44396	8.65708e-08	8.97256e-07
Cyb5a	cytochrome b5 type A (microsomal)	3104	0.965894	5.57721	8.66838e-08	8.9797e-07
Ighv3-1	immunoglobulin heavy variable 3-1	350	-4.1114	3.16335	8.68418e-08	8.99149e-07
Pdlim1	PDZ and LIM domain 1 (elfin)	5260	-1.22176	6.39823	8.73846e-08	9.04308e-07
Gm37261		1101	-2.41404	1.36736	8.8119e-08	9.11445e-07
Stard10	START domain containing 10	2419	-1.32217	4.24601	8.86097e-08	9.16054e-07
Cln6	ceroid-lipofuscinosis, neuronal 6	2434	0.926096	5.18787	8.87909e-08	9.17461e-07
Gm45753		2753	1.16092	3.09386	8.88897e-08	9.18015e-07
Vps45	vacuolar protein sorting 45	3991	1.01012	3.75371	8.97291e-08	9.26214e-07
Vwa7	von Willebrand factor A domain containing 7	4313	-1.82634	1.98476	9.00557e-08	9.29113e-07
Gpatch4	G patch domain containing 4	2447	-1.00337	4.40334	9.03918e-08	9.32108e-07
Cd59a	CD59a antigen	1811	2.24819	1.19743	9.08818e-08	9.36686e-07
1600010M07Rik	RIKEN cDNA 1600010M07 gene	1729	1.71957	2.24053	9.11635e-08	9.39113e-07
Akna	AT-hook transcription factor	5765	-1.38482	8.34832	9.1402e-08	9.40927e-07
Gm48719		361	1.34298	4.34441	9.14321e-08	9.40927e-07
Gab2	growth factor receptor bound protein 2-associated protein 2	6168	1.02223	5.06362	9.26303e-08	9.52776e-07
Fam89b	family with sequence similarity 89, member B	1209	0.980029	5.72101	9.29365e-08	9.55442e-07
2610037D02Rik	RIKEN cDNA 2610037D02 gene	5020	-2.64315	0.548162	9.3076e-08	9.56393e-07
Pi4k2a	phosphatidylinositol 4-kinase type 2 alpha	6692	0.902801	5.91964	9.48177e-08	9.73797e-07
Gm24067	predicted gene, 24067	85	-2.3558	0.666548	9.48834e-08	9.73831e-07
Wnk2	WNK lysine deficient protein kinase 2	8481	2.04117	2.84488	9.49168e-08	9.73831e-07
Myh3	myosin, heavy polypeptide 3, skeletal muscle, embryonic	6057	8.45692	-0.682588	9.51734e-08	9.75972e-07
Helz2	helicase with zinc finger 2, transcriptional coactivator	11529	-1.32528	8.04085	9.56554e-08	9.8042e-07
Gm26771		1082	-8.86124	2.09525	9.65848e-08	9.89113e-07
Igkv1-117	immunoglobulin kappa variable 1-117	404	-2.47269	7.02796	9.66009e-08	9.89113e-07
Spen	spen family transcription repressor	14089	-1.38689	6.09485	9.71199e-08	9.93927e-07
Gm15464	predicted gene 15464	431	8.79156	1.00652	9.73712e-08	9.95998e-07
Entpd5	ectonucleoside triphosphate diphosphohydrolase 5	6039	-0.909199	5.06186	9.81545e-08	1.00351e-06
Mybpc3	myosin binding protein C, cardiac	4163	2.7607	0.393923	9.84725e-08	1.00625e-06
Fcmr	Fc fragment of IgM receptor	1736	-2.16647	7.95199	9.8614e-08	1.00719e-06
Cad	carbamoyl-phosphate synthetase 2, aspartate transcarbamylase, and dihydroorotase	8183	-1.15138	5.89094	9.87624e-08	1.0082e-06
Gm45477		5498	5.68809	-0.167855	9.92845e-08	1.01295e-06
Myh7	myosin, heavy polypeptide 7, cardiac muscle, beta	8616	-3.50743	0.398222	9.93276e-08	1.01295e-06
Coq8a	coenzyme Q8A	5293	-1.14254	5.04214	9.94982e-08	1.01417e-06
Lynx1	Ly6/neurotoxin 1	4662	-1.06256	4.57423	9.95467e-08	1.01417e-06
Snrpb2	U2 small nuclear ribonucleoprotein B	2857	1.02245	5.37818	9.98685e-08	1.01694e-06
Dpysl5	dihydropyrimidinase-like 5	7376	8.93297	1.7386	1.00129e-07	1.01908e-06
[truncated: 18,337 more rows]
