# Supplementary material for: CD38 deficiency leads to a defective short-lived transcriptomic response to chronic graft-versus-host disease induction, involving purinergic signaling-related genes and distinct transcriptomic signatures associated with lupus
Source: Front Immunol. 2025 Feb 10;16:1441981. doi: 10.3389/fimmu.2025.1441981 (PMC11847871; doi:10.3389/fimmu.2025.1441981)
Supplement: Supplementary file 2 [file DataSheet2.zip › DEGs_KEGGs_Tables_171124_1441981/Table S8_new.xlsx]

## Sheet: DE Genes
Table S8. Comparative cGVHD_CD38ko_4W vs CD38ko_Control
Gene	Description	Length	logFC	logCPM	PValue	FDR
Gm49936		2047	12.8276	5.46331	1.24857e-178	2.53896e-174
Mir7042	microRNA 7042	58	12.0793	4.72729	1.67998e-169	1.70812e-165
Impg1	interphotoreceptor matrix proteoglycan 1	3630	12.3008	5.60834	2.11758e-158	1.43537e-154
Lpar3	lysophosphatidic acid receptor 3	2464	12.5832	5.23082	2.66182e-144	1.3532e-140
Zfp612	zinc finger protein 612	6083	-11.4328	5.87837	6.00751e-142	2.44325e-138
Gm5776	Mrps33 pseudogene	321	12.2618	4.39501	3.3032e-140	1.11951e-136
Klf15	Kruppel-like factor 15	2791	11.6688	4.3119	6.71716e-135	1.95134e-131
Sap30bpos	SAP30 binding protein, opposite strand	2352	11.4306	4.07788	1.03856e-131	2.416e-128
Sspnos	sarcospan, opposite strand	826	-11.1067	4.90031	1.06929e-131	2.416e-128
Gm34215	predicted gene, 34215	689	-10.1937	4.12093	3.24299e-127	6.59463e-124
Krt4	keratin 4	2133	10.8334	4.39136	1.43245e-126	2.64808e-123
Gm15860	predicted gene 15860	976	11.4241	4.08785	8.34167e-120	1.41357e-116
2700054A10Rik	RIKEN cDNA 2700054A10 gene	5232	13.1845	5.81989	2.58909e-116	4.04994e-113
Gm50386		1069	13.851	6.49881	3.91894e-115	5.69226e-112
Gm28527		297	15.2817	7.41016	2.86983e-113	3.89054e-110
Gm17809	conserved helix-loop-helix ubiquitous kinase pseudogene	1420	13.4732	9.72223	8.54847e-113	1.08646e-109
Tcerg1l	transcription elongation regulator 1-like	3856	-11.096	5.14079	1.97774e-112	2.36573e-109
Ighd4-1	immunoglobulin heavy diversity 4-1	11	13.4316	7.38773	3.99549e-109	4.51379e-106
Gm4524	predicted gene 4524	2152	11.3226	3.97633	9.2636e-109	9.91449e-106
Olfr1029	olfactory receptor 1029	3747	11.2464	3.88666	1.00299e-108	1.01979e-105
Gm11525	predicted gene 11525	2804	14.9095	7.0381	5.01453e-108	4.85574e-105
Gm10790	predicted gene 10790	1958	-9.96141	4.10263	4.56392e-107	4.21852e-104
Igdcc4	immunoglobulin superfamily, DCC subclass, member 4	9481	10.0266	3.59867	7.35091e-107	6.49916e-104
Lrrc63	leucine rich repeat containing 63	2517	15.5285	7.09474	1.41635e-104	1.20006e-101
Gm30239	predicted gene, 30239	1041	13.9663	9.86065	1.42626e-103	1.16012e-100
AU017674	expressed sequence AU017674	720	13.1441	6.45117	6.53449e-101	5.11073e-98
E330032C10Rik	RIKEN cDNA E330032C10 gene	4664	-11.155	4.85783	1.73509e-100	1.27153e-97
Hcrtr2	hypocretin (orexin) receptor 2	6162	11.4627	4.81613	1.75081e-100	1.27153e-97
Gask1a	golgi associated kinase 1A	3871	15.1575	11.0912	8.45056e-99	5.92559e-96
Gm33929	predicted gene, 33929	367	11.3222	4.19949	3.34846e-97	2.2697e-94
Gm43031		1887	10.3693	3.64645	1.18352e-96	7.76354e-94
Mir6898	microRNA 6898	77	15.2315	9.00458	2.68304e-96	1.70499e-93
Gm18329	high mobility group box 3 pseudogene	589	-10.098	3.43695	8.4487e-95	5.20619e-92
Gm11675	eukaryotic translation elongation factor 1 delta (guanine nucleotide exchange protein) pseudogene	832	13.5527	6.18987	9.04687e-94	5.41083e-91
Hsd3b1	hydroxy-delta-5-steroid dehydrogenase, 3 beta- and steroid delta-isomerase 1	1855	-10.7684	3.76536	4.39097e-89	2.55115e-86
Gm7818	zinc finger protein 947 pseudogene	1756	16.4899	8.61778	2.8946e-88	1.63505e-85
Akr1c18	aldo-keto reductase family 1, member C18	1207	10.5769	3.59683	1.12864e-87	6.20296e-85
Trbv15	T cell receptor beta, variable 15	370	9.31345	3.91917	1.04237e-86	5.57805e-84
Sbspon	somatomedin B and thrombospondin, type 1 domain containing	2748	10.9411	3.59596	2.45695e-81	1.28108e-78
Shc2	SHC (Src homology 2 domain containing) transforming protein 2	5426	10.5897	3.6065	5.89558e-78	2.99716e-75
Gm15736	predicted gene 15736	420	13.4356	6.07061	1.36416e-77	6.76591e-75
Akr1cl	aldo-keto reductase family 1, member C-like	4209	-13.1397	3.50433	1.47847e-71	7.15826e-69
Gm36026	predicted gene, 36026	1649	-9.79525	3.30636	4.14245e-71	1.959e-68
Klk13	kallikrein related-peptidase 13	2297	12.8464	6.15104	3.28618e-69	1.51874e-66
Gm24843	predicted gene, 24843	76	13.6486	6.66017	7.09469e-69	3.20601e-66
4933413J09Rik	RIKEN cDNA 4933413J09 gene	4837	9.80802	2.9759	9.65563e-68	4.26842e-65
Glt28d2	glycosyltransferase 28 domain containing 2	2732	-9.46693	3.55293	2.03281e-67	8.79517e-65
Gm32679	predicted gene, 32679	503	13.0532	8.84074	1.44765e-66	6.1329e-64
Cyb5r2	cytochrome b5 reductase 2	2772	-9.13027	2.82398	9.74397e-66	4.04375e-63
Gm28693		2638	11.7362	3.89488	2.66985e-65	1.08583e-62
Gm6159	heterogeneous nuclear ribonucleoprotein R pseudogene	1724	10.3038	2.47709	9.04866e-63	3.60793e-60
Gm35019	predicted gene, 35019	2265	-11.8613	5.86908	2.96685e-62	1.16021e-59
Lrrc23	leucine rich repeat containing 23	1734	-11.941	5.84538	1.0141e-61	3.89089e-59
Slc40a1	solute carrier family 40 (iron-regulated transporter), member 1	9000	8.30311	4.87865	7.29242e-61	2.74614e-58
Gm44734		237	-9.35475	3.60261	1.20472e-60	4.4542e-58
Gm9027	protein FAM60A-like	661	-9.4985	2.76886	9.71767e-60	3.52873e-57
Gm13651	phosphoribosyl pyrophosphate synthetase-associated protein 2 pseudogene	1110	-9.91035	3.25633	1.92377e-58	6.86315e-56
Gm15704	predicted gene 15704	2818	10.7134	2.85439	1.71062e-57	5.99749e-55
Gm20430		207	10.6299	3.29936	1.0161e-55	3.50212e-53
Krt87	keratin 87	2278	9.93926	2.59086	4.09109e-51	1.38654e-48
Wdr95	WD40 repeat domain 95	3477	8.43775	4.03482	1.25226e-50	4.17455e-48
Nyx	nyctalopin	5183	-8.47231	2.25877	7.1938e-50	2.35945e-47
Mir7079	microRNA 7079	69	-8.28268	2.9528	1.41246e-49	4.55909e-47
Igkv4-71	immunoglobulin kappa chain variable 4-71	354	-12.2265	3.25344	1.19984e-47	3.8123e-45
B130021K23Rik	RIKEN cDNA B130021K23 gene	2593	-8.70806	2.27905	1.23971e-45	3.8784e-43
Obscn	obscurin, cytoskeletal calmodulin and titin-interacting RhoGEF	29422	-8.25163	2.24124	2.0575e-44	6.33927e-42
Gm24411	predicted gene, 24411	131	-8.11953	2.55314	5.31716e-43	1.6138e-40
Svep1	sushi, von Willebrand factor type A, EGF and pentraxin domain containing 1	16117	17.0637	9.19306	1.29366e-42	3.86862e-40
Pcdh9	protocadherin 9	6783	-9.27112	2.70935	2.33038e-42	6.86785e-40
Ighd3-2	immunoglobulin heavy diversity 3-2	16	-8.46548	2.96484	1.38065e-41	4.0108e-39
Ak7	adenylate kinase 7	4209	-8.41806	1.88461	7.69968e-41	2.20525e-38
Gm42686		4108	7.96422	2.13564	6.04773e-40	1.70806e-37
Padi1	peptidyl arginine deiminase, type I	3754	-7.93264	2.38074	1.07765e-37	3.00192e-35
Cyp8b1	cytochrome P450, family 8, subfamily b, polypeptide 1	1950	-8.28954	2.36479	3.80549e-37	1.04574e-34
A930016O22Rik	RIKEN cDNA A930016O22 gene	2560	-7.73757	1.79243	4.0982e-37	1.11116e-34
Mir421	microRNA 421	76	-8.70313	2.32324	2.46487e-36	6.59515e-34
Pcdh1	protocadherin 1	8797	-8.8286	1.95092	7.30653e-35	1.92959e-32
Zfp365	zinc finger protein 365	5205	7.40415	1.68128	8.57127e-35	2.23457e-32
Snord72	small nucleolar RNA, C/D box 72	81	-7.4302	1.8831	3.74758e-34	9.64646e-32
Grb14	growth factor receptor bound protein 14	7185	8.2623	2.4345	4.10069e-34	1.04234e-31
Timp1	tissue inhibitor of metalloproteinase 1	888	7.18538	4.83283	2.1164e-33	5.31321e-31
Gm42819		5121	10.5037	1.8772	2.40065e-33	5.95332e-31
Gm13032	predicted gene 13032	2001	-7.46726	2.04135	2.44889e-33	5.99977e-31
Ak4	adenylate kinase 4	4646	7.02619	4.51268	2.20885e-32	5.34726e-30
Ly6a2	lymphocyte antigen 6 complex, locus A2	798	9.61156	7.93699	3.80869e-32	9.11172e-30
1700020N18Rik	RIKEN cDNA 1700020N18 gene	547	-8.10726	1.56499	6.23108e-32	1.47336e-29
Gm13594	predicted gene 13594	476	-8.31647	2.18168	1.4091e-31	3.29358e-29
Chrne	cholinergic receptor, nicotinic, epsilon polypeptide	1690	7.03263	1.40937	2.04451e-31	4.72445e-29
Gm33843	predicted gene, 33843	1637	-8.99682	2.36157	2.2946e-31	5.24277e-29
Gm37909		2159	7.49782	1.12076	2.78408e-31	6.29047e-29
Ighd2-7	immunoglobulin heavy diversity 2-7	17	-7.68409	1.86892	3.78488e-31	8.45775e-29
B230369F24Rik	RIKEN cDNA B230369F24 gene	2560	-6.97521	2.04081	5.22369e-31	1.15461e-28
Gm35551	predicted gene, 35551	1067	7.24336	1.79389	2.71296e-30	5.93204e-28
Ctla4	cytotoxic T-lymphocyte-associated protein 4	2330	-3.28164	4.81065	2.95035e-30	6.38249e-28
Efna1	ephrin A1	1830	-8.31867	3.19802	9.14718e-29	1.95798e-26
4930439D14Rik	RIKEN cDNA 4930439D14 gene	359	-6.77016	1.77488	2.34124e-28	4.95928e-26
Mir5136	microRNA 5136	76	-7.342	1.83027	5.63588e-28	1.1815e-25
Gm15880	predicted gene 15880	2884	8.05196	1.58837	2.11715e-27	4.39309e-25
Gm50467		700	8.55114	1.91151	3.26007e-27	6.69631e-25
Fscn1	fascin actin-bundling protein 1	3012	-3.55757	4.28978	5.36787e-27	1.09156e-24
Noct	nocturnin	10658	2.41559	4.03125	1.20178e-26	2.41962e-24
Flt3	FMS-like tyrosine kinase 3	6176	-2.74833	3.97965	3.79356e-26	7.56295e-24
Gucy1a1	guanylate cyclase 1, soluble, alpha 1	6968	-7.19788	1.1617	6.0937e-26	1.20306e-23
Serpinb1b	serine (or cysteine) peptidase inhibitor, clade B, member 1b	1926	7.08037	1.90634	2.85266e-25	5.57777e-23
Chia1	chitinase, acidic 1	1903	-7.82668	1.82272	2.9608e-25	5.69847e-23
Dnase1l3	deoxyribonuclease 1-like 3	5151	-2.60309	4.87777	2.98524e-25	5.69847e-23
Ckm	creatine kinase, muscle	2913	-7.80666	0.331499	2.99846e-25	5.69847e-23
Gm44037		1891	-7.34628	1.46391	1.79336e-24	3.37667e-22
Gm11212	orosomucoid 1 pseudogene	618	6.84828	1.3061	1.8306e-24	3.41517e-22
Gm49700		1546	-6.68999	1.1445	2.11623e-24	3.91213e-22
Gm26839	predicted gene, 26839	1162	-6.39867	0.922941	2.17914e-24	3.99214e-22
Trem1	triggering receptor expressed on myeloid cells 1	2996	3.82228	4.1413	2.4582e-24	4.46317e-22
Epcam	epithelial cell adhesion molecule	2195	-3.38332	2.9537	3.77051e-24	6.78526e-22
Slc25a31	solute carrier family 25 (mitochondrial carrier; adenine nucleotide translocator), member 31	2128	7.64184	1.16895	4.65931e-24	8.31114e-22
Ak1	adenylate kinase 1	2593	5.77311	4.59061	8.84517e-24	1.56406e-21
Gm28151		951	-6.83287	1.68768	1.37116e-23	2.40368e-21
4921525O09Rik	RIKEN cDNA 4921525O09 gene	3747	-6.08961	1.74868	1.7633e-23	3.06468e-21
Gm48432	60S ribosomal protein L17 pseudogene	558	-6.20745	1.38267	3.63142e-23	6.25805e-21
Hrh4	histamine receptor H4	1626	-7.40185	1.21212	1.50992e-22	2.58019e-20
Wsb2-ps	WD repeat and SOCS box-containing 2, pseudogene	1217	6.38136	0.520441	2.10961e-22	3.57492e-20
Fkbp5	FK506 binding protein 5	9468	-2.58087	5.14856	2.26789e-22	3.81136e-20
Hus1b	HUS1 checkpoint clamp component B	1187	-6.86863	1.30241	4.17837e-22	6.96451e-20
Mmp8	matrix metallopeptidase 8	2425	6.53087	4.09587	1.22734e-21	2.02911e-19
Sema3b	sema domain, immunoglobulin domain (Ig), short basic domain, secreted, (semaphorin) 3B	4777	16.4466	8.60364	1.47026e-21	2.41111e-19
Gm2810	corepressor interacting with RBPJ, 1 pseudogene	990	7.64457	0.16877	2.22577e-21	3.62088e-19
Snord73a	small nucleolar RNA, C/D box U73A	68	-6.06891	1.55174	2.53821e-21	4.09639e-19
Rpl31-ps13	ribosomal protein L31, pseudogene 13	378	-6.40066	0.426435	3.10229e-21	4.96733e-19
Gm20274	predicted gene, 20274	584	-6.8241	0.930578	9.38214e-21	1.49051e-18
4930412B13Rik	RIKEN cDNA 4930412B13 gene	1276	-6.31978	0.534699	2.24438e-20	3.53795e-18
Slco4c1	solute carrier organic anion transporter family, member 4C1	4908	7.38774	1.9412	2.51219e-20	3.92965e-18
D430019H16Rik	RIKEN cDNA D430019H16 gene	5786	-5.70786	5.01993	2.64635e-20	4.10791e-18
Gm47976		1545	-6.25523	1.21946	1.1075e-19	1.70614e-17
Gm47322		1824	-6.47021	1.80673	1.57711e-19	2.41132e-17
Gm18407	translin-associated factor X pseudogene	790	-5.90514	0.75677	2.46441e-19	3.73984e-17
Gm38357		2464	6.83643	1.41702	2.54528e-19	3.83394e-17
Olr1	oxidized low density lipoprotein (lectin-like) receptor 1	3572	3.62451	5.20585	3.46311e-19	5.17811e-17
1700027J07Rik	RIKEN cDNA 1700027J07 gene	2782	-8.42505	2.52324	4.47682e-19	6.64497e-17
Cd209c	CD209c antigen	1997	-9.87618	4.10675	4.88003e-19	7.19098e-17
Utf1	undifferentiated embryonic cell transcription factor 1	1227	-7.90458	0.851336	9.29586e-19	1.35994e-16
Gm8189	solute carrier family 22 (organic anion transporter), member 19 pseudogene	2926	6.07305	0.776031	1.09781e-18	1.59457e-16
Art4	ADP-ribosyltransferase 4	2517	-5.8342	1.24124	1.62692e-18	2.34634e-16
Pde6g	phosphodiesterase 6G, cGMP-specific, rod, gamma	2317	-6.80715	1.10754	2.15323e-18	3.08351e-16
Gm37790		3346	-6.54675	0.841036	2.24851e-18	3.19745e-16
Foxc1	forkhead box C1	5844	-6.30195	0.283647	3.32037e-18	4.68888e-16
Igkv4-60	immunoglobulin kappa variable 4-60	358	-7.57423	1.38083	3.82121e-18	5.35892e-16
Gm5900	MAPK scaffold protein 1 pseudogene	375	7.32349	1.02114	5.8332e-18	8.12453e-16
Iglj3p	immunoglobulin lambda joining 3 pseudogene	38	-7.23189	1.62049	6.43651e-18	8.90384e-16
Gm50021		1734	-6.42833	0.721306	7.69333e-18	1.05705e-15
Sycp2	synaptonemal complex protein 2	5967	6.14367	1.41706	8.46543e-18	1.15533e-15
Syce1	synaptonemal complex central element protein 1	1460	10.181	3.36839	9.70034e-18	1.31504e-15
Gm7097	predicted gene 7097	491	6.26106	0.951891	1.7e-17	2.28937e-15
Fibcd1	fibrinogen C domain containing 1	4751	-6.76466	0.500026	2.01664e-17	2.69792e-15
Trim15	tripartite motif-containing 15	1961	-5.88832	0.503202	3.01503e-17	4.00723e-15
Rps6-ps1	ribosomal protein S6, pseudogene 1	747	6.59228	0.987625	3.09966e-17	4.09296e-15
Snord42a	small nucleolar RNA, C/D box 42A	65	-6.51789	0.909759	4.89193e-17	6.4179e-15
Il36g	interleukin 36G	1648	6.54055	2.50111	6.555e-17	8.54461e-15
Mir1938	microRNA 1938	100	13.7391	6.76007	8.15672e-17	1.05648e-14
H2-Pa	histocompatibility 2, P region alpha locus	697	8.08814	0.330819	1.13219e-16	1.45716e-14
Gm10561	predicted gene 10561	1943	-8.01368	2.31045	1.1834e-16	1.51348e-14
Axl	AXL receptor tyrosine kinase	5033	2.95546	7.25277	2.45172e-16	3.11598e-14
Gm15608	predicted gene 15608	1057	-5.95745	0.661094	2.50634e-16	3.16561e-14
Rnf225	ring finger protein 225	3239	-7.04427	0.756401	2.59718e-16	3.2601e-14
Gm47196		2209	-8.13958	1.34604	2.63422e-16	3.28632e-14
Mrgprb11-ps	MAS-related GPR, member B11, pseudogene	994	-7.47485	0.849175	3.73493e-16	4.63109e-14
Trdj2	T cell receptor delta joining 2	59	18.2714	9.6237	3.81018e-16	4.69575e-14
Ripor3	RIPOR family member 3	4244	7.97096	1.3326	7.32054e-16	8.96766e-14
Krt18	keratin 18	1437	-4.72551	0.91831	1.00494e-15	1.22368e-13
Ncam1	neural cell adhesion molecule 1	8664	-7.28732	1.34322	1.29195e-15	1.5638e-13
Robo1	roundabout guidance receptor 1	16511	-5.06756	0.949095	1.36701e-15	1.64377e-13
Gm22107	predicted gene, 22107	100	7.80974	1.27267	1.37418e-15	1.64377e-13
Il5ra	interleukin 5 receptor, alpha	3575	-2.22375	4.65562	1.40716e-15	1.67337e-13
Nfe2l3	nuclear factor, erythroid derived 2, like 3	2973	-6.27565	0.763954	1.76e-15	2.08079e-13
C030013C21Rik	RIKEN cDNA C030013C21 gene	795	14.7869	6.92181	2.35407e-15	2.76705e-13
Plcd3	phospholipase C, delta 3	3393	-2.87075	2.32398	2.46844e-15	2.8774e-13
Erg	ETS transcription factor	3466	11.5364	4.60492	2.47624e-15	2.8774e-13
Pcolce2	procollagen C-endopeptidase enhancer 2	4625	7.95435	1.47172	4.05321e-15	4.68307e-13
Gm29491		506	2.77174	3.42732	4.63079e-15	5.32018e-13
Gm22748	predicted gene, 22748	136	13.3251	6.35235	4.82597e-15	5.51327e-13
Gm12160		342	-5.42524	0.0431271	5.03571e-15	5.72073e-13
Cxcr2	chemokine (C-X-C motif) receptor 2	3048	4.16762	3.9604	5.09038e-15	5.75072e-13
Obsl1	obscurin-like 1	8467	10.9982	3.66545	5.64113e-15	6.3377e-13
Cblc	Casitas B-lineage lymphoma c	2541	10.683	3.37908	5.86952e-15	6.55806e-13
Mir19b-1	microRNA 19b-1	87	-9.48042	2.04671	8.74851e-15	9.72137e-13
D830024N08Rik	RIKEN cDNA D830024N08 gene	2899	-7.2731	0.956485	9.3839e-15	1.03707e-12
Tnfrsf8	tumor necrosis factor receptor superfamily, member 8	3459	-2.67117	3.48759	1.23081e-14	1.3529e-12
Nexmif	neurite extension and migration factor	11532	4.38297	1.70772	1.25961e-14	1.3771e-12
Gm29243	predicted gene 29243	418	6.75475	0.665547	1.29124e-14	1.40414e-12
Prkcz	protein kinase C, zeta	6318	-1.79901	3.28154	1.31211e-14	1.41924e-12
Vaultrc5	vault RNA component 5	143	-6.67068	0.64458	1.34817e-14	1.45053e-12
Lpcat4	lysophosphatidylcholine acyltransferase 4	2823	-1.62707	4.79841	1.44058e-14	1.5418e-12
Ighv8-4	immunoglobulin heavy variable V8-4	351	-5.70038	0.676775	1.72396e-14	1.83543e-12
Gm42913		1853	11.7553	4.40512	1.7791e-14	1.88428e-12
Klhl41	kelch-like 41	2529	-2.76404	3.42834	1.80628e-14	1.90314e-12
Wee1	WEE 1 homolog 1 (S. pombe)	3419	-2.31839	3.0108	1.84492e-14	1.92655e-12
Hoxa5	homeobox A5	1877	10.6209	3.29912	1.84744e-14	1.92655e-12
Rragb	Ras-related GTP binding B	2258	-2.79348	1.56639	1.88473e-14	1.95541e-12
Zcwpw1	zinc finger, CW type with PWWP domain 1	5697	-2.23774	5.18473	2.16991e-14	2.23986e-12
Slc7a5	solute carrier family 7 (cationic amino acid transporter, y+ system), member 5	3708	-1.94111	5.06752	3.15594e-14	3.24122e-12
1700016K19Rik	RIKEN cDNA 1700016K19 gene	921	14.6341	5.98866	3.30517e-14	3.37741e-12
Dysf	dysferlin	8328	-7.88146	0.0558285	3.55026e-14	3.60972e-12
A330009N23Rik	RIKEN cDNA A330009N23 gene	1772	-6.39378	0.921542	3.76877e-14	3.81283e-12
Nxpe5	neurexophilin and PC-esterase domain family, member 5	4473	-1.64488	4.52748	3.87004e-14	3.8959e-12
Gm44135		368	-6.4601	1.25262	4.43668e-14	4.44433e-12
E230001N04Rik	RIKEN cDNA E230001N04 gene	2679	-4.39741	0.821687	4.63504e-14	4.62027e-12
Faah	fatty acid amide hydrolase	7834	-1.53566	5.48721	4.78652e-14	4.748e-12
Fam167a	family with sequence similarity 167, member A	4274	-2.16369	3.64174	6.6711e-14	6.58528e-12
Ddit4	DNA-damage-inducible transcript 4	1755	-1.96509	5.09509	6.70362e-14	6.58541e-12
Wipf3	WAS/WASL interacting protein family, member 3	7114	-3.96755	0.728799	7.76767e-14	7.59402e-12
Igkv4-62	immunoglobulin kappa variable 4-62	354	-6.58342	1.11879	7.88961e-14	7.67633e-12
Aqp9	aquaporin 9	4143	1.46746	5.12148	8.40867e-14	8.14239e-12
Uck2	uridine-cytidine kinase 2	5464	-1.80021	5.12406	8.65408e-14	8.34032e-12
Alas2	aminolevulinic acid synthase 2, erythroid	2403	8.07941	3.32224	8.93755e-14	8.57288e-12
Gm22504	predicted gene, 22504	139	-9.70526	3.06444	9.64636e-14	9.20933e-12
Acpp	acid phosphatase, prostate	7330	1.86138	3.94121	9.78372e-14	9.29682e-12
Gm40309	predicted gene, 40309	1752	14.2765	5.63148	1.20529e-13	1.13998e-11
Pdcd1lg2	programmed cell death 1 ligand 2	1961	-1.86842	2.85767	1.24399e-13	1.17113e-11
Gm8170	glyceraldehyde-3-phosphate dehydrogenase pseudogene	945	-5.71229	0.414574	1.27982e-13	1.19931e-11
Pard6b	par-6 family cell polarity regulator beta	3399	-2.87679	1.19327	1.30278e-13	1.21523e-11
Mir6409	microRNA 6409	92	-8.83416	3.28512	1.36361e-13	1.26572e-11
Gm10876	predicted gene 10876	4874	-6.7171	1.39264	1.36935e-13	1.26572e-11
Gm16196	predicted gene 16196	2172	-6.40787	0.837009	1.48288e-13	1.36445e-11
Itgb5	integrin beta 5	3553	2.59042	5.1956	1.69347e-13	1.5512e-11
1700047K16Rik	RIKEN cDNA 1700047K16 gene	886	-6.66654	0.782271	1.8743e-13	1.70915e-11
Tmem102	transmembrane protein 102	1933	-7.20178	1.29361	2.22583e-13	2.02063e-11
Auts2	autism susceptibility candidate 2	22884	-5.72334	-0.0289048	2.25299e-13	2.0362e-11
Gm13422	predicted gene 13422	504	10.8656	3.54155	2.48634e-13	2.23715e-11
Ffar3	free fatty acid receptor 3	1849	10.3273	2.54066	2.69232e-13	2.41182e-11
Aox4	aldehyde oxidase 4	8416	18.4295	9.78448	2.70424e-13	2.41187e-11
Ppp1r14a	protein phosphatase 1, regulatory inhibitor subunit 14A	1367	-6.51534	1.63389	2.78368e-13	2.47188e-11
Xlr4e-ps	X-linked lymphocyte-regulated 4E, pseudogene	648	-8.04737	3.14801	2.85305e-13	2.52247e-11
Gm50047		220	15.4237	7.55743	3.57531e-13	3.14736e-11
Gm42648		2505	14.7583	9.7592	3.73947e-13	3.27768e-11
Samd4	sterile alpha motif domain containing 4	8658	7.77243	1.15918	3.7997e-13	3.31618e-11
Gm15411	predicted gene 15411	5131	-3.31791	3.04544	3.9596e-13	3.44096e-11
Plp2	proteolipid protein 2	1334	-1.30571	5.55934	4.70824e-13	4.07413e-11
Serpind1	serine (or cysteine) peptidase inhibitor, clade D, member 1	2191	13.7978	5.15285	6.06143e-13	5.22284e-11
Gm37639		2785	9.8011	2.4972	6.91474e-13	5.93296e-11
Pllp	plasma membrane proteolipid	2083	-6.27734	0.583691	7.07591e-13	6.04574e-11
Scn11a	sodium channel, voltage-gated, type XI, alpha	5931	-8.79236	3.10056	7.57308e-13	6.44346e-11
Dgke	diacylglycerol kinase, epsilon	8387	-1.91042	4.66431	7.77434e-13	6.58713e-11
Glra4	glycine receptor, alpha 4 subunit	2010	10.9551	3.60709	7.83336e-13	6.6096e-11
Fzd6	frizzled class receptor 6	4818	-3.23404	2.09946	8.35447e-13	7.02017e-11
Gm10571		1638	13.6976	7.27152	8.70013e-13	7.28054e-11
Cecr2	CECR2, histone acetyl-lysine reader	17082	-2.25127	3.62772	8.76941e-13	7.30844e-11
Stfa2l1	stefin A2 like 1	419	5.89423	1.53852	9.56959e-13	7.94276e-11
Gm11263	ribosomal protein S6 pseudogene	749	-6.65162	0.73532	1.10408e-12	9.12663e-11
Mir147	microRNA 147	79	5.82538	5.14308	1.20842e-12	9.94864e-11
Gm45210		1577	-3.10633	4.04164	1.21711e-12	9.95477e-11
Rgs13	regulator of G-protein signaling 13	1655	9.92289	3.39799	1.21895e-12	9.95477e-11
Clmn	calmin	12409	2.16311	4.25921	1.28687e-12	1.04674e-10
Gm20412		633	2.12574	5.64013	1.64981e-12	1.33661e-10
Styxl1	serine/threonine/tyrosine interacting-like 1	1770	-9.6506	1.87367	1.75812e-12	1.41871e-10
Eda	ectodysplasin-A	6825	11.847	8.3805	1.87674e-12	1.50844e-10
Ighv3-5	immunoglobulin heavy variable 3-5	353	-6.82818	1.68678	2.01877e-12	1.61621e-10
Mir101a	microRNA 101a	83	10.9226	3.58851	2.09804e-12	1.67308e-10
Derl3	Der1-like domain family, member 3	1993	-2.74459	4.13468	2.15062e-12	1.70832e-10
Gm43584		605	6.07543	0.00249386	2.1704e-12	1.71732e-10
Npb	neuropeptide B	542	-5.36378	0.418009	2.31475e-12	1.82444e-10
Mir6915	microRNA 6915	69	14.9094	9.50772	2.41406e-12	1.89537e-10
Enpp5	ectonucleotide pyrophosphatase/phosphodiesterase 5	4858	1.85235	4.5855	2.49888e-12	1.95441e-10
Trp53i13	transformation related protein 53 inducible protein 13	2157	-1.81877	3.28186	2.60446e-12	2.02919e-10
Twsg1	twisted gastrulation BMP signaling modulator 1	5153	-1.44003	5.09956	2.78276e-12	2.15983e-10
Gm12606	predicted gene 12606	1331	3.67458	0.124656	3.2146e-12	2.48551e-10
Gm16157	predicted gene 16157	1340	12.9642	9.49334	3.30052e-12	2.53308e-10
Trp53inp2	transformation related protein 53 inducible nuclear protein 2	5257	1.51128	4.63093	3.30104e-12	2.53308e-10
Dpf3	D4, zinc and double PHD fingers, family 3	4225	3.26589	-0.064824	3.42684e-12	2.61973e-10
Rapgef4os3	Rap guanine nucleotide exchange factor (GEF) 4, opposite strand 3	3485	-5.52751	0.254065	3.77803e-12	2.87739e-10
Tnfsf8	tumor necrosis factor (ligand) superfamily, member 8	3807	-1.98571	4.12247	4.67768e-12	3.54928e-10
Gm14379	predicted gene 14379	1878	7.37324	0.804115	4.69582e-12	3.54979e-10
Igkv1-108	immunoglobulin kappa variable 1-108	298	12.2121	8.41097	4.84452e-12	3.64864e-10
Adamts13	a disintegrin-like and metallopeptidase (reprolysin type) with thrombospondin type 1 motif, 13	4925	12.6223	8.0254	5.75209e-12	4.31619e-10
Bloc1s2-ps	biogenesis of lysosomal organelles complex-1, subunit 2, pseudogene	432	-5.85245	0.437118	6.4156e-12	4.79637e-10
Cd86	CD86 antigen	3661	1.32947	5.6793	6.69606e-12	4.9877e-10
Mir1198	microRNA 1198	121	15.3802	6.73627	6.78789e-12	5.03765e-10
Zfp534	zinc finger protein 534	2885	18.1575	7.61847	7.17933e-12	5.30879e-10
Mpo	myeloperoxidase	3424	8.61117	5.77428	7.24486e-12	5.33783e-10
Glt1d1	glycosyltransferase 1 domain containing 1	4378	-8.0235	2.25517	7.40475e-12	5.42723e-10
Gm5292	ribosomal protein L15 pseudogene	580	18.6597	10.7933	7.41957e-12	5.42723e-10
Atp6v0d2	ATPase, H+ transporting, lysosomal V0 subunit D2	2716	5.86624	4.13795	7.55064e-12	5.5033e-10
Pafah1b3	platelet-activating factor acetylhydrolase, isoform 1b, subunit 3	2107	-1.56917	4.92719	8.20716e-12	5.96045e-10
Gm18949	eukaryotic translation initiation factor 4A2 pseudogene	1199	14.775	6.90852	8.51949e-12	6.16526e-10
Pls3	plastin 3 (T-isoform)	4238	2.15582	2.98946	8.74456e-12	6.30569e-10
Dgat2	diacylglycerol O-acyltransferase 2	3083	-2.92197	1.99564	1.11695e-11	8.02586e-10
Gm48161		1835	-6.46485	2.55612	1.12724e-11	8.07128e-10
F730048M01Rik	RIKEN cDNA F730048M01 gene	2148	10.4029	7.94304	1.16833e-11	8.33616e-10
5730414N17Rik	RIKEN cDNA 5730414N17 gene	1439	7.11897	0.396731	1.23212e-11	8.76058e-10
Prss23	protease, serine 23	3767	-6.96666	1.11219	1.26383e-11	8.9256e-10
Adgrl1	adhesion G protein-coupled receptor L1	8587	-1.33774	4.38993	1.26411e-11	8.9256e-10
Gm37818		3169	4.67312	-0.832889	1.2759e-11	8.97768e-10
ENSMUSG00002075544		66	9.30821	1.61488	1.30266e-11	9.13431e-10
Myadml2	myeloid-associated differentiation marker-like 2	2128	-5.73431	0.550562	1.42057e-11	9.92691e-10
Gm46432	predicted gene, 46432	638	3.38303	-0.247969	1.50817e-11	1.05029e-09
Rapgef3os2	Rap guanine nucleotide exchange factor (GEF) 3, opposite strand 2	920	-7.56407	2.35059	1.64308e-11	1.14034e-09
Gm37570		3106	-6.61019	0.808558	1.65028e-11	1.14144e-09
Unc5cl	unc-5 family C-terminal like	3224	-1.99266	2.98393	1.72412e-11	1.18847e-09
Gm38091		3871	10.4381	2.21823	1.83981e-11	1.26394e-09
Gm5865	predicted gene 5865	637	9.89836	2.55947	1.92778e-11	1.31991e-09
Msrb3	methionine sulfoxide reductase B3	4048	6.64665	0.953854	1.94663e-11	1.32835e-09
Igsf9b	immunoglobulin superfamily, member 9B	16686	-7.72907	2.37986	2.08518e-11	1.41444e-09
Gm4939	vacuolar protein sorting 4b pseudogene	1325	16.8201	8.149	2.08671e-11	1.41444e-09
Gm45700	predicted gene 45700	347	2.13283	2.57657	2.1966e-11	1.48398e-09
AI606473	expressed sequence AI606473	2386	5.22227	-0.505538	2.25521e-11	1.51854e-09
Gm10614	predicted gene 10614	2538	8.02593	0.98712	2.39498e-11	1.60733e-09
Gm30382	predicted gene, 30382	3500	8.70931	1.53083	2.50394e-11	1.67492e-09
Gm29254		883	-5.88363	-0.0257702	2.60069e-11	1.73393e-09
Gm42611		3407	9.60118	2.30911	2.71692e-11	1.80551e-09
Ighd2-8	immunoglobulin heavy diversity 2-8	17	-6.9247	0.791809	3.23965e-11	2.14587e-09
Crisp1	cysteine-rich secretory protein 1	1416	-6.30571	1.10531	3.40301e-11	2.24676e-09
Igkv3-3	immunoglobulin kappa variable 3-3	359	9.51763	2.30657	3.57432e-11	2.35223e-09
Gm12161	tRNA-yW synthesizing tRNA-yW synthesizing pseudogene	361	14.2511	5.58301	3.80255e-11	2.49435e-09
Gm45510		638	9.61383	1.82871	3.89275e-11	2.54531e-09
Gm12816	predicted gene 12816	1212	-6.84713	1.22636	4.14017e-11	2.69841e-09
Saxo2	stabilizer of axonemal microtubules 2	4784	10.0548	2.72688	4.17384e-11	2.71166e-09
Prkar2b	protein kinase, cAMP dependent regulatory, type II beta	3652	-2.717	5.13106	4.21378e-11	2.72889e-09
Ltbp3	latent transforming growth factor beta binding protein 3	9069	1.48949	4.79924	4.32891e-11	2.79455e-09
Fgd5	FYVE, RhoGEF and PH domain containing 5	6292	9.39365	2.46455	4.45522e-11	2.86699e-09
Sox8	SRY (sex determining region Y)-box 8	3118	13.3713	8.38422	4.48462e-11	2.87681e-09
Apol7c	apolipoprotein L 7c	2060	5.92541	3.76033	4.63135e-11	2.96159e-09
Mir3112	microRNA 3112	82	-5.9551	0.0386253	4.80789e-11	3.06484e-09
Racgap1	Rac GTPase-activating protein 1	7079	-1.41156	5.69216	5.15047e-11	3.27296e-09
Stmn4	stathmin-like 4	1916	15.4274	7.56204	5.27143e-11	3.33939e-09
Gm12912	eukaryotic translation elongation factor 1 alpha 1 pseudogene	1381	11.2247	3.37669	5.31884e-11	3.35896e-09
Ucp1	uncoupling protein 1 (mitochondrial, proton carrier)	1636	3.12	2.5423	5.71339e-11	3.59696e-09
Gm24091	predicted gene, 24091	83	8.81686	1.24108	5.92757e-11	3.72028e-09
Postn	periostin, osteoblast specific factor	8702	8.4654	0.979167	6.07819e-11	3.80308e-09
Trgv6	T cell receptor gamma, variable 6	424	-9.15036	3.06104	6.33636e-11	3.942e-09
Nebl	nebulette	15235	-2.74302	2.54564	6.339e-11	3.942e-09
Dtnb	dystrobrevin, beta	9603	-1.18624	4.21448	7.13911e-11	4.42603e-09
Ahnak2	AHNAK nucleoprotein 2	11349	-2.5054	3.54339	7.91789e-11	4.89393e-09
Gm48735		1310	9.37559	2.06876	8.03529e-11	4.95144e-09
Gm30381	predicted gene, 30381	1119	13.6904	7.43927	8.39939e-11	5.16017e-09
Gm12065		656	15.4435	10.414	8.89177e-11	5.44621e-09
Gm8098	predicted gene 8098	1499	9.35127	1.9565	9.32333e-11	5.69339e-09
Nlgn3	neuroligin 3	9271	-5.56762	0.468043	9.64798e-11	5.874e-09
Gm38575	predicted gene, 38575	4302	19.2396	10.5667	9.83611e-11	5.97067e-09
Gm6543	predicted gene 6543	808	-7.11994	0.265202	1.02569e-10	6.20758e-09
C1qtnf1	C1q and tumor necrosis factor related protein 1	3131	5.07793	1.6466	1.06666e-10	6.43634e-09
Acsl4	acyl-CoA synthetase long-chain family member 4	5405	1.20465	5.20106	1.0851e-10	6.52824e-09
Gm32200	predicted gene, 32200	2385	-6.65676	0.978192	1.14865e-10	6.87567e-09
Itgb3	integrin beta 3	5901	-1.19085	4.80721	1.14961e-10	6.87567e-09
Snord50a	small nucleolar RNA, C/D box 50A	72	-6.30249	0.764985	1.21739e-10	7.25969e-09
Rgl1	ral guanine nucleotide dissociation stimulator,-like 1	6907	1.65257	5.42399	1.24402e-10	7.39684e-09
Gm7464	charged multivesicular body protein 3 pseudogene	667	17.6639	9.79758	1.27855e-10	7.57998e-09
Akr1b8	aldo-keto reductase family 1, member B8	1499	5.47503	2.73553	1.35979e-10	8.03816e-09
Gm25104	predicted gene, 25104	163	12.793	8.03741	1.37772e-10	8.12055e-09
Adcy4	adenylate cyclase 4	4672	1.82273	4.4415	1.40271e-10	8.24394e-09
Lepr	leptin receptor	7049	8.42898	0.275397	1.43007e-10	8.38055e-09
E330020D12Rik	Riken cDNA E330020D12 gene	2287	-2.01157	3.48444	1.47343e-10	8.60649e-09
Ptpn22	protein tyrosine phosphatase, non-receptor type 22 (lymphoid)	6775	-1.54512	6.8263	1.47709e-10	8.60649e-09
Gm16161		290	3.70301	0.00163005	1.48261e-10	8.61396e-09
Ighv2-4	immunoglobulin heavy variable V2-4	350	-6.01117	1.70429	1.57065e-10	9.0995e-09
Smpx	small muscle protein, X-linked	2275	-7.50718	1.12894	1.78402e-10	1.03063e-08
Rpl21-ps4	ribosomal protein L21, pseudogene 4	438	-8.03442	2.29448	1.79253e-10	1.03261e-08
Ildr2	immunoglobulin-like domain containing receptor 2	8251	-8.1416	0.626554	1.83766e-10	1.05561e-08
Gm14137	predicted gene 14137	3067	-2.27748	1.62667	1.84753e-10	1.0583e-08
Gm32460	predicted gene, 32460	232	9.71838	2.41701	2.01264e-10	1.14964e-08
Ramp3	receptor (calcitonin) activity modifying protein 3	1380	2.22885	4.07541	2.10969e-10	1.2017e-08
Hoxaas3	Hoxa cluster antisense RNA 3	2889	-6.87333	1.20499	2.13321e-10	1.2117e-08
Rpl31-ps16	ribosomal protein L31, pseudogene 16	376	9.15613	1.35943	2.16125e-10	1.22421e-08
9130214F15Rik	RIKEN cDNA 9130214F15 gene	1653	-9.54521	2.661	2.18001e-10	1.2314e-08
Ehd3	EH-domain containing 3	6558	-1.15543	4.79794	2.36266e-10	1.33088e-08
Lad1	ladinin	3400	5.1727	1.80725	2.38289e-10	1.33856e-08
Gm39147	predicted gene, 39147	882	11.8567	3.21733	2.41558e-10	1.35319e-08
Gm22378	predicted gene, 22378	111	-6.68087	0.494665	2.74518e-10	1.53361e-08
Mir697	microRNA 697	109	-6.32714	0.27827	2.76922e-10	1.5428e-08
Chil3	chitinase-like 3	1632	7.52626	8.62381	2.8971e-10	1.60388e-08
Alb	albumin	2342	20.0695	11.3961	2.90137e-10	1.60388e-08
4930423D22Rik	RIKEN cDNA 4930423D22 gene	1674	-5.56404	0.221908	2.90253e-10	1.60388e-08
Cngb1	cyclic nucleotide gated channel beta 1	9355	10.2017	2.48172	3.00901e-10	1.65822e-08
S100a14	S100 calcium binding protein A14	1727	6.81994	0.531605	3.17493e-10	1.74492e-08
Gpr55	G protein-coupled receptor 55	3722	-1.62209	4.2225	3.42125e-10	1.87523e-08
Phgdh	3-phosphoglycerate dehydrogenase	2486	-1.88146	5.60698	3.44803e-10	1.88483e-08
Ccr9	chemokine (C-C motif) receptor 9	10260	-2.59869	3.03724	3.52685e-10	1.92275e-08
Slc37a2	solute carrier family 37 (glycerol-3-phosphate transporter), member 2	6643	-1.36526	4.82583	3.5402e-10	1.92487e-08
Togaram2	TOG array regulator of axonemal microtubules 2	5624	-8.50897	1.65515	3.6178e-10	1.96181e-08
Sorbs2	sorbin and SH3 domain containing 2	28634	-3.72657	1.61624	3.67981e-10	1.99013e-08
Evc2	EvC ciliary complex subunit 2	5837	-7.5786	1.55027	3.73972e-10	2.01717e-08
H2bc15	H2B clustered histone 15	381	8.29421	0.613587	3.81635e-10	2.05306e-08
Rpsa-ps11	ribosomal protein SA, pseudogene 11	889	-6.40546	1.05255	3.86395e-10	2.07318e-08
Gimap5	GTPase, IMAP family member 5	4149	-1.27676	5.5078	4.05366e-10	2.16924e-08
Gm9626	protein FAM220A-like	791	-6.79229	0.753583	4.21894e-10	2.25176e-08
Gm37755		2179	-8.15788	2.69522	4.26994e-10	2.27302e-08
Gm9465	predicted gene 9465	570	6.84384	1.42026	4.41955e-10	2.34651e-08
Gcm2	glial cells missing homolog 2	3304	-3.34378	0.654947	4.48258e-10	2.37378e-08
Ralgds	ral guanine nucleotide dissociation stimulator	6345	-1.82982	5.36899	4.7053e-10	2.48525e-08
Ngp	neutrophilic granule protein	1222	7.53963	8.6072	4.87954e-10	2.56427e-08
Rec8	REC8 meiotic recombination protein	2935	-2.21704	2.43447	4.88012e-10	2.56427e-08
Lgr5	leucine rich repeat containing G protein coupled receptor 5	10264	17.0568	8.41574	4.89602e-10	2.56599e-08
Olfr164	olfactory receptor 164	2883	-7.52263	2.81979	5.06997e-10	2.65033e-08
Gm37447		2928	-6.5773	0.706413	5.91279e-10	3.08299e-08
Gm34885	predicted gene, 34885	4070	13.6073	8.66372	5.9486e-10	3.09373e-08
Mageb3	MAGE family member B3	2341	10.6228	2.773	6.27958e-10	3.25753e-08
P2rx1	purinergic receptor P2X, ligand-gated ion channel, 1	2625	1.35645	4.63481	6.52414e-10	3.37579e-08
Egr2	early growth response 2	3398	2.17973	3.81076	6.5412e-10	3.37602e-08
Riox1	ribosomal oxygenase 1	2344	0.996748	4.64784	6.71015e-10	3.45445e-08
Gm14197	predicted gene 14197	1049	10.5013	2.64692	6.78377e-10	3.48353e-08
Kcnj16	potassium inwardly-rectifying channel, subfamily J, member 16	3936	16.3125	7.64557	6.8603e-10	3.51396e-08
Tgm2	transglutaminase 2, C polypeptide	4608	2.14648	7.46297	7.12243e-10	3.63906e-08
Hirip3	HIRA interacting protein 3	3265	-1.29888	4.12899	7.78512e-10	3.96768e-08
Gm12609		610	-8.20357	1.42702	8.7536e-10	4.45011e-08
Hc	hemolytic complement	6265	9.00519	1.71628	9.38936e-10	4.76141e-08
Cyp2ab1	cytochrome P450, family 2, subfamily ab, polypeptide 1	3144	1.52768	4.95838	9.44996e-10	4.78022e-08
Crispld2	cysteine-rich secretory protein LCCL domain containing 2	4777	-3.89483	1.47894	9.48047e-10	4.78375e-08
Ryr2	ryanodine receptor 2, cardiac	28790	1.82847	3.51748	9.80404e-10	4.93478e-08
Smyd1	SET and MYND domain containing 1	4546	6.46467	1.24426	1.04855e-09	5.26477e-08
St7	suppression of tumorigenicity 7	9042	1.38524	3.8639	1.05142e-09	5.26618e-08
Gjb2	gap junction protein, beta 2	2406	14.0028	5.37702	1.05446e-09	5.26842e-08
Bcl6b	B cell CLL/lymphoma 6, member B	3719	-5.76767	1.22352	1.08391e-09	5.40228e-08
Pkp3	plakophilin 3	3616	-1.28349	4.97883	1.14262e-09	5.68095e-08
Mir6950	microRNA 6950	73	-9.01208	1.72343	1.42244e-09	7.05495e-08
Rhag	Rhesus blood group-associated A glycoprotein	2339	13.434	5.62881	1.42699e-09	7.0603e-08
Plekha5	pleckstrin homology domain containing, family A member 5	9356	-1.35882	3.83875	1.43654e-09	7.0903e-08
Gm10652	predicted gene 10652	2622	-8.54126	2.03812	1.45764e-09	7.17702e-08
Kcnn3	potassium intermediate/small conductance calcium-activated channel, subfamily N, member 3	10451	2.19532	4.02239	1.5306e-09	7.51804e-08
Gpr155	G protein-coupled receptor 155	6679	1.34037	3.88693	1.55557e-09	7.61684e-08
Pkp4	plakophilin 4	5707	1.0558	4.58383	1.5582e-09	7.61684e-08
Fam83g	family with sequence similarity 83, member G	6659	-2.26067	1.86341	1.60047e-09	7.80467e-08
Zmynd15	zinc finger, MYND-type containing 15	4409	1.53286	3.57551	1.6263e-09	7.91168e-08
Gm16229		1232	1.25633	4.21521	1.63355e-09	7.92797e-08
Gm7293	glyceraldehyde-3-phosphate dehydrogenase pseudogene	1007	8.62996	2.45893	1.73814e-09	8.39975e-08
Gm47854		3549	8.62996	2.45893	1.73902e-09	8.39975e-08
Gm47826		3139	12.2933	7.86907	1.74629e-09	8.41487e-08
ENSMUSG00002075344		214	8.31625	0.0572569	1.9313e-09	9.28441e-08
Tub	tubby bipartite transcription factor	8391	-3.90747	2.71002	2.00429e-09	9.61255e-08
Gm31513	predicted gene, 31513	684	-5.3945	0.0472979	2.02924e-09	9.70931e-08
Gm12869		344	-5.9788	0.238	2.0472e-09	9.77225e-08
Gm26728	predicted gene, 26728	2982	1.26319	4.94031	2.07581e-09	9.88561e-08
Olfr373	olfactory receptor 373	4208	7.49019	0.120028	2.08288e-09	9.8961e-08
Cdc42ep3	CDC42 effector protein (Rho GTPase binding) 3	2309	1.18095	4.71442	2.10178e-09	9.96265e-08
Igkv6-29	immunoglobulin kappa chain variable 6-29	375	-6.77621	1.05346	2.14185e-09	1.01289e-07
Gm13565		700	-8.11495	2.26489	2.16413e-09	1.02106e-07
Gm24727	predicted gene, 24727	144	-6.77034	-0.0801157	2.18671e-09	1.02932e-07
Mmp23	matrix metallopeptidase 23	2340	5.51184	1.2995	2.35191e-09	1.10453e-07
H2ac6	H2A clustered histone 6	2482	3.07241	0.370045	2.60914e-09	1.22251e-07
Gm22059	predicted gene, 22059	104	6.41484	0.224228	2.72923e-09	1.27584e-07
Fam185a	family with sequence similarity 185, member A	3894	-1.67122	2.717	2.7621e-09	1.28824e-07
Palm	paralemmin	5655	0.999616	5.40531	3.01014e-09	1.40072e-07
Gm48649		316	-7.92472	2.06985	3.10395e-09	1.44107e-07
Gm15513		1569	-3.01198	1.06172	3.1341e-09	1.45175e-07
Nab2	Ngfi-A binding protein 2	2941	1.05542	5.66749	3.30105e-09	1.52561e-07
Prom2	prominin 2	5187	9.41138	2.224	3.32953e-09	1.53528e-07
Gm9891	predicted gene 9891	807	8.94511	0.488747	3.40632e-09	1.56714e-07
Myl7	myosin, light polypeptide 7, regulatory	590	14.7588	6.87193	3.46689e-09	1.58889e-07
Tmem254a		2569	-0.996213	4.82147	3.46923e-09	1.58889e-07
Emb	embigin	6906	-1.39482	6.19508	3.49801e-09	1.59847e-07
Arntl	aryl hydrocarbon receptor nuclear translocator-like	7523	1.07613	4.53594	3.59277e-09	1.63641e-07
C1ra	complement component 1, r subcomponent A	2981	1.44754	5.12244	3.59712e-09	1.63641e-07
Hepacam2	HEPACAM family member 2	5874	-2.14905	5.22063	3.7461e-09	1.70038e-07
Hfe	homeostatic iron regulator	3572	1.3778	5.57248	3.78588e-09	1.71461e-07
Hoxb5os	homeobox B5 and homeobox B6, opposite strand	696	10.7515	2.90202	3.86349e-09	1.74587e-07
Cdc42ep4	CDC42 effector protein (Rho GTPase binding) 4	3643	1.05647	5.02004	3.99816e-09	1.80272e-07
Srgap3	SLIT-ROBO Rho GTPase activating protein 3	9852	1.26724	3.91734	4.0944e-09	1.84203e-07
Snora5c	small nucleolar RNA, H/ACA box 5C	136	-3.04631	-0.0259364	4.20488e-09	1.88755e-07
Islr2	immunoglobulin superfamily containing leucine-rich repeat 2	5921	-3.69978	1.22166	4.27633e-09	1.91412e-07
Gm8741	Nhp2 non-histone chromosome protein 2-like 1 pseudogene	384	8.65701	1.20665	4.28289e-09	1.91412e-07
Fmo5	flavin containing monooxygenase 5	5675	0.954103	4.18754	4.3046e-09	1.9196e-07
Wfdc21	WAP four-disulfide core domain 21	434	7.2456	3.4766	4.33052e-09	1.92694e-07
Gm43652		675	5.89579	0.62862	4.36012e-09	1.93587e-07
Ak8	adenylate kinase 8	1873	1.43597	3.25085	4.5695e-09	2.02442e-07
Lmnb2	lamin B2	4286	-0.950044	4.52935	5.04706e-09	2.23113e-07
Jup	junction plakoglobin	6436	1.04542	5.20059	5.38904e-09	2.37714e-07
Kcnk5	potassium channel, subfamily K, member 5	3404	-1.37112	4.44055	5.43393e-09	2.39175e-07
Acod1	aconitate decarboxylase 1	2623	3.21242	4.81741	5.45159e-09	2.39434e-07
Oas1h	2'-5' oligoadenylate synthetase 1H	1703	-6.11549	1.29853	5.57958e-09	2.44528e-07
Pabpn1l	poly(A)binding protein nuclear 1-like	1193	11.7502	3.38739	6.03795e-09	2.63595e-07
Igkv4-78	immunoglobulin kappa variable 4-78	358	-6.53449	1.76586	6.04059e-09	2.63595e-07
Pgbd5	piggyBac transposable element derived 5	4197	-7.60871	0.35198	6.14408e-09	2.67537e-07
Prr5l	proline rich 5 like	4967	1.40795	4.09323	6.25995e-09	2.72e-07
Gm21188	predicted gene, 21188	4572	1.14819	4.60804	6.30275e-09	2.73276e-07
Rai14	retinoic acid induced 14	8462	1.21112	5.12308	6.75517e-09	2.92269e-07
Rpl17-ps9	ribosomal protein L17, pseudogene 9	555	9.89759	2.05271	6.94473e-09	2.99833e-07
mt-Atp8		204	11.6536	7.2108	7.1462e-09	3.07573e-07
Card10	caspase recruitment domain family, member 10	4952	1.46736	3.19644	7.16536e-09	3.07573e-07
Gm12679	predicted gene 12679	636	-9.23392	3.29616	7.16939e-09	3.07573e-07
Rps11-ps5	ribosomal protein S11, pseudogene 5	472	8.49371	1.71316	7.65185e-09	3.2758e-07
Inpp4b	inositol polyphosphate-4-phosphatase, type II	13066	-1.43935	5.19927	7.68975e-09	3.28511e-07
Gm8091	stearoyl-CoA desaturase 5 pseudogene	886	7.02799	0.831076	7.7826e-09	3.3178e-07
Igkv12-47	immunoglobulin kappa variable 12-47	356	-6.40007	2.02962	7.84389e-09	3.33595e-07
6820402A03Rik	RIKEN cDNA 6820402A03 gene	2654	6.53733	-0.272718	7.85798e-09	3.33595e-07
Gm16557		191	-3.39603	2.03027	7.95548e-09	3.37031e-07
Gm45481		877	-4.95316	-0.53351	8.60499e-09	3.63789e-07
Cmtm2a	CKLF-like MARVEL transmembrane domain containing 2A	1272	10.5732	2.70036	8.82761e-09	3.72426e-07
Pear1	platelet endothelial aggregation receptor 1	6781	-1.07249	5.19295	9.19301e-09	3.87039e-07
Agmo	alkylglycerol monooxygenase	6397	1.49697	3.14113	9.24709e-09	3.88511e-07
Ddo	D-aspartate oxidase	8925	7.07149	0.706817	1.01368e-08	4.24708e-07
Dnajb6-ps	DnaJ heat shock protein family (Hsp40) member B6, pseudogene	691	7.58808	0.386544	1.01504e-08	4.24708e-07
Gm36608	predicted gene, 36608	571	-7.65928	1.42089	1.0217e-08	4.26618e-07
4933431K23Rik	RIKEN cDNA 4933431K23 gene	5337	-7.09684	0.213571	1.02383e-08	4.26632e-07
Gm11738	predicted gene 11738	2158	-5.15917	0.608612	1.03524e-08	4.30503e-07
Gm37176		4051	6.45545	0.246298	1.04206e-08	4.32007e-07
Galnt3	polypeptide N-acetylgalactosaminyltransferase 3	4374	3.61284	1.72552	1.04311e-08	4.32007e-07
Phactr3	phosphatase and actin regulator 3	6407	5.38603	1.82337	1.04542e-08	4.32086e-07
Slc39a4	solute carrier family 39 (zinc transporter), member 4	3106	-1.79428	2.82276	1.06571e-08	4.39578e-07
Ighv1-25	immunoglobulin heavy variable 1-25	345	13.0014	5.64247	1.15258e-08	4.74448e-07
Slc26a2	solute carrier family 26 (sulfate transporter), member 2	12370	1.05378	5.5297	1.21051e-08	4.97289e-07
Igkv8-16	immunoglobulin kappa variable 8-16	379	-4.51818	2.53873	1.23028e-08	5.03699e-07
Bcl2a1d	B cell leukemia/lymphoma 2 related protein A1d	863	1.25332	3.68143	1.23107e-08	5.03699e-07
Gm6813	ribosomal protein L21 pseudogene	480	-6.352	0.0421303	1.24551e-08	5.08581e-07
Zfp977	zinc finger protein 977	1425	9.69013	2.34486	1.25226e-08	5.10313e-07
Crip2	cysteine rich protein 2	2099	-2.2035	2.69582	1.33015e-08	5.40972e-07
Gm26574	predicted gene, 26574	2141	-4.147	-0.916725	1.44199e-08	5.85288e-07
Dtx3	deltex 3, E3 ubiquitin ligase	2572	-1.21849	5.29018	1.47068e-08	5.95743e-07
Gm16171		324	-5.90127	0.246922	1.53153e-08	6.19159e-07
Hbb-bs	hemoglobin, beta adult s chain	768	6.13267	5.94066	1.53807e-08	6.20567e-07
Usp46os1	ubiquitin specific peptidase 46, opposite strand 1	508	3.24193	-0.601032	1.55146e-08	6.24731e-07
Gm17035		419	-2.24495	1.79072	1.62254e-08	6.52061e-07
Rhbdf1	rhomboid 5 homolog 1	5433	-1.32037	3.81652	1.64502e-08	6.59793e-07
Gm9208	alpha-enolase pseudogene	948	17.7272	9.05397	1.68245e-08	6.73477e-07
Casq1	calsequestrin 1	1951	-6.96929	0.907308	1.68587e-08	6.73522e-07
Gm12227	predicted gene 12227	563	-6.05264	0.179578	1.69378e-08	6.75351e-07
Cyp26b1	cytochrome P450, family 26, subfamily b, polypeptide 1	5352	2.48255	2.08894	1.70571e-08	6.7878e-07
Gata6	GATA binding protein 6	6508	1.33072	5.12304	1.71915e-08	6.82791e-07
BB187690	expressed sequence BB187690	1176	-6.04072	0.146591	1.74047e-08	6.89912e-07
C330024D21Rik	RIKEN cDNA C330024D21 gene	4070	12.4586	8.188	1.7865e-08	7.06781e-07
Ern1	endoplasmic reticulum (ER) to nucleus signalling 1	8173	1.36962	5.88832	1.85636e-08	7.32992e-07
Vwf	Von Willebrand factor	16064	2.35231	1.2925	1.87972e-08	7.40778e-07
Gm42372		5067	-2.952	0.942757	1.91036e-08	7.51395e-07
Ptgir	prostaglandin I receptor (IP)	3334	1.42526	4.23289	1.94378e-08	7.63065e-07
Vwa7	von Willebrand factor A domain containing 7	4313	-1.93778	1.98476	1.9556e-08	7.66226e-07
Gm50270	predicted gene, 50270	1655	-5.06567	-0.354111	1.96662e-08	7.69062e-07
Gm38067		1911	-5.32767	-0.0200044	1.99259e-08	7.77724e-07
Gm26771		1082	-10.6673	2.09525	2.15917e-08	8.41126e-07
Snord3a	small nucleolar RNA, C/D box 3A	213	10.8333	3.49874	2.17588e-08	8.44445e-07
ENSMUSG00002074875		214	10.8333	3.49874	2.176e-08	8.44445e-07
Ighv1-11	immunoglobulin heavy variable V1-11	351	-4.04434	2.05582	2.19381e-08	8.49735e-07
Gm15848	predicted gene 15848	1066	-2.51758	1.80448	2.21371e-08	8.55814e-07
Gm42467		1447	11.1979	3.85776	2.24213e-08	8.65155e-07
4933424M12Rik	RIKEN cDNA 4933424M12 gene	2141	6.03737	1.29469	2.28731e-08	8.80919e-07
Uchl3	ubiquitin carboxyl-terminal esterase L3 (ubiquitin thiolesterase)	3831	-1.05905	4.84707	2.29864e-08	8.83608e-07
Snord50b	small nucleolar RNA, C/D box 50B	72	-5.1507	0.583447	2.31788e-08	8.89323e-07
Banp	BTG3 associated nuclear protein	6632	-1.38723	4.54233	2.42727e-08	9.2954e-07
Gm37694		2133	9.07553	1.7354	2.5038e-08	9.56285e-07
Tuba3a	tubulin, alpha 3A	1509	-8.05631	1.4477	2.50652e-08	9.56285e-07
Gpr83	G protein-coupled receptor 83	5095	-3.48749	0.534794	2.51998e-08	9.59074e-07
Pf4	platelet factor 4	721	-2.37191	5.61071	2.52326e-08	9.59074e-07
Tmc1	transmembrane channel-like gene family 1	7190	10.5445	2.80916	2.56195e-08	9.71964e-07
Cavin4	caveolae associated 4	2054	-7.51907	1.13899	2.63799e-08	9.98949e-07
Gm41780	predicted gene, 41780	354	-6.70413	0.369844	2.75199e-08	1.04018e-06
Marveld1	MARVEL (membrane-associating) domain containing 1	4304	1.26231	5.99149	2.76463e-08	1.04302e-06
Gm37105		2085	12.0059	4.16751	2.85774e-08	1.07615e-06
2010013B24Rik	RIKEN cDNA 2010013B24 gene	747	7.26074	1.33351	2.89497e-08	1.08815e-06
Sox5os1	SRY (sex determining region Y)-box 5, opposite strand 1	1585	10.7141	8.18402	3.04641e-08	1.14248e-06
Oasl1	2'-5' oligoadenylate synthetase-like 1	2608	1.56162	4.28027	3.05406e-08	1.14248e-06
Gm17455	predicted gene, 17455	960	5.45828	0.366557	3.05635e-08	1.14248e-06
Ighv6-4	immunoglobulin heavy variable V6-4	357	17.0235	9.15892	3.06232e-08	1.14261e-06
Gm16274	family with sequence similarity 111, member A pseudogene	592	-8.08722	2.20814	3.1165e-08	1.1607e-06
Ces2g	carboxylesterase 2G	3574	10.1505	3.08707	3.17327e-08	1.17968e-06
Mbtd1	mbt domain containing 1	13896	0.835846	4.86495	3.19568e-08	1.18584e-06
Kcnj5	potassium inwardly-rectifying channel, subfamily J, member 5	4685	-4.63105	-1.15857	3.25884e-08	1.20708e-06
4930426I24Rik	RIKEN cDNA 4930426I24 gene	1232	9.97913	2.65117	3.30777e-08	1.22297e-06
Pld1	phospholipase D1	12961	1.31424	4.24374	3.31801e-08	1.22453e-06
Srl	sarcalumenin	5325	3.22002	0.127022	3.33294e-08	1.22781e-06
Arvcf	armadillo repeat gene deleted in velocardiofacial syndrome	6715	1.09812	3.75456	3.42673e-08	1.26008e-06
Cxcl9	chemokine (C-X-C motif) ligand 9	3016	3.02376	3.58111	3.47271e-08	1.27469e-06
Ptpn14	protein tyrosine phosphatase, non-receptor type 14	13413	-1.37996	3.4216	3.50288e-08	1.28344e-06
Gm26738		601	1.93971	0.970963	3.60641e-08	1.319e-06
Pdgfb	platelet derived growth factor, B polypeptide	4161	1.77486	3.87292	3.61743e-08	1.32065e-06
Gm21742		548	-2.8436	2.00935	3.69038e-08	1.34487e-06
Gpr162	G protein-coupled receptor 162	3838	-3.1242	0.863017	3.83567e-08	1.39395e-06
Pparg	peroxisome proliferator activated receptor gamma	2953	2.91442	1.77956	3.83876e-08	1.39395e-06
Slfn5os	schlafen 5, opposite strand	1102	1.76852	3.54016	3.8571e-08	1.39811e-06
Samd10	sterile alpha motif domain containing 10	2448	-1.18474	3.45976	3.90692e-08	1.41365e-06
Nln	neurolysin (metallopeptidase M3 family)	8484	0.975461	4.67254	3.92952e-08	1.41931e-06
Gm16252	predicted gene 16252	1841	-9.05699	2.16988	3.98389e-08	1.43639e-06
Gm20493		392	10.7009	0.266386	4.03581e-08	1.45254e-06
Clec9a	C-type lectin domain family 9, member a	3293	-2.22439	1.98446	4.14425e-08	1.48893e-06
Gm11707		490	-3.09984	0.655507	4.19083e-08	1.50301e-06
Ifngas1	Ifng antisense RNA 1	1686	3.23527	1.36024	4.20183e-08	1.5043e-06
Mcc	mutated in colorectal cancers	14577	-2.65395	0.532123	4.22037e-08	1.50828e-06
Colq	collagen-like tail subunit (single strand of homotrimer) of asymmetric acetylcholinesterase	3803	-2.04538	2.03682	4.53991e-08	1.61963e-06
Prob1	proline rich basic protein 1	4888	-2.17027	1.31424	4.7873e-08	1.7049e-06
Rhoc	ras homolog family member C	1618	1.31293	5.79065	4.82798e-08	1.71638e-06
Socs1	suppressor of cytokine signaling 1	2908	-1.19515	4.13598	4.83746e-08	1.71675e-06
Ntn4	netrin 4	3741	1.9499	2.22194	4.99014e-08	1.76785e-06
Slc26a8	solute carrier family 26, member 8	4756	-6.33915	0.453087	5.03482e-08	1.78057e-06
Mxd3	Max dimerization protein 3	2369	-1.2729	4.56727	5.32684e-08	1.88058e-06
Pim2	proviral integration site 2	2795	-1.38337	5.57234	5.39357e-08	1.90084e-06
Slurp1	secreted Ly6/Plaur domain containing 1	2933	-4.76902	0.592432	5.41846e-08	1.9063e-06
Mxra8	matrix-remodelling associated 8	2918	-2.32767	0.95844	5.43779e-08	1.9098e-06
Pdgfc	platelet-derived growth factor, C polypeptide	5089	5.01628	1.50801	5.45472e-08	1.91244e-06
Col5a3	collagen, type V, alpha 3	6809	9.65068	2.26665	5.6796e-08	1.98786e-06
Mamdc2	MAM domain containing 2	3458	2.64178	1.65488	5.71706e-08	1.99753e-06
Lilra5	leukocyte immunoglobulin-like receptor, subfamily A (with TM domain), member 5	2109	2.48435	1.59461	5.78966e-08	2.01943e-06
Reps2	RALBP1 associated Eps domain containing protein 2	8296	2.02527	1.55567	5.88854e-08	2.0504e-06
Gng2	guanine nucleotide binding protein (G protein), gamma 2	4390	-0.954414	5.65216	6.25146e-08	2.17305e-06
Gm11505		737	6.81477	4.09057	6.68984e-08	2.32147e-06
Chn1	chimerin 1	6365	6.60116	0.752747	6.96647e-08	2.41334e-06
Ndrg1	N-myc downstream regulated gene 1	6596	-1.56742	3.62122	7.38528e-08	2.55407e-06
Serpinb8	serine (or cysteine) peptidase inhibitor, clade B, member 8	4795	1.24759	5.35649	7.59259e-08	2.62131e-06
Flrt3	fibronectin leucine rich transmembrane protein 3	4865	6.81511	1.00419	7.8091e-08	2.69149e-06
Clec7a	C-type lectin domain family 7, member a	2638	1.87694	6.7554	7.9418e-08	2.7326e-06
Pkmyt1	protein kinase, membrane associated tyrosine/threonine 1	3643	-1.15514	4.96706	8.01793e-08	2.75413e-06
Ighv3-2	immunoglobulin heavy variable 3-2	349	12.6267	9.40205	8.08305e-08	2.77182e-06
Arf2	ADP-ribosylation factor 2	2998	1.05031	5.18391	8.18314e-08	2.80142e-06
Serping1	serine (or cysteine) peptidase inhibitor, clade G, member 1	2325	3.77385	1.22946	8.21653e-08	2.80812e-06
Gm45120		408	-6.18079	0.215985	8.32007e-08	2.83873e-06
Dusp16	dual specificity phosphatase 16	7798	1.11394	4.55397	8.47145e-08	2.88554e-06
Flt1	FMS-like tyrosine kinase 1	13504	2.5198	2.97581	8.66171e-08	2.94542e-06
Myh14	myosin, heavy polypeptide 14	7273	-5.65183	0.620925	8.73421e-08	2.96511e-06
Mcu	mitochondrial calcium uniporter	6936	-0.897286	4.76331	8.89223e-08	3.01373e-06
Traj31	T cell receptor alpha joining 31	57	5.08371	0.810573	8.92293e-08	3.0191e-06
Gm5611	nucleophosmin 1 pseudogene	852	5.49797	0.474043	9.18279e-08	3.10186e-06
Gm7467	predicted gene 7467	652	10.4792	3.677	9.35886e-08	3.15609e-06
Ace	angiotensin I converting enzyme (peptidyl-dipeptidase A) 1	5287	1.93713	5.01655	9.37965e-08	3.15787e-06
Gm37115		2849	13.1409	5.40455	9.45384e-08	3.17758e-06
Abhd6	abhydrolase domain containing 6	2226	-1.34778	2.56805	9.5058e-08	3.18978e-06
Wwc2	WW, C2 and coiled-coil domain containing 2	13784	1.10938	3.67849	9.56927e-08	3.20578e-06
Klrg1	killer cell lectin-like receptor subfamily G, member 1	1414	2.09877	2.9195	9.62178e-08	3.21807e-06
Armc6	armadillo repeat containing 6	3262	-1.24248	3.02023	1.00439e-07	3.35375e-06
Traj21	T cell receptor alpha joining 21	57	7.66451	0.625419	1.05694e-07	3.52343e-06
Gm17509	predicted gene, 17509	2375	-1.40983	3.49953	1.07997e-07	3.59429e-06
Sqor	sulfide quinone oxidoreductase	4084	1.20003	5.29294	1.14737e-07	3.81238e-06
Ank3	ankyrin 3, epithelial	34838	-4.48016	0.42809	1.18007e-07	3.91462e-06
Eepd1	endonuclease/exonuclease/phosphatase family domain containing 1	2935	1.26271	3.6718	1.18262e-07	3.91672e-06
Ankle1	ankyrin repeat and LEM domain containing 1	2558	-2.01381	2.3067	1.19775e-07	3.95583e-06
Gm25596	predicted gene, 25596	107	8.56742	1.60181	1.19832e-07	3.95583e-06
Ighv15-2	immunoglobulin heavy variable V15-2	357	-5.79462	2.05292	1.20236e-07	3.96272e-06
Gm49417		2128	1.30147	3.60655	1.22739e-07	4.03868e-06
Mybpc2	myosin binding protein C, fast-type	3611	-2.26502	1.95087	1.23987e-07	4.07313e-06
Gm19696	predicted gene, 19696	2197	5.69093	0.600455	1.24287e-07	4.07642e-06
Tmprss7	transmembrane serine protease 7	2837	13.5348	7.46771	1.24674e-07	4.08253e-06
Gm49876		568	7.15593	0.286499	1.25189e-07	4.08787e-06
Gm36161	predicted gene, 36161	1509	1.26036	4.72648	1.25315e-07	4.08787e-06
Snord7	small nucleolar RNA, C/D box 7	97	-4.79852	0.787425	1.2544e-07	4.08787e-06
Tspan6	tetraspanin 6	2060	-5.50842	-0.290451	1.25896e-07	4.09474e-06
Ext1	exostosin glycosyltransferase 1	8077	1.13886	4.54509	1.26054e-07	4.09474e-06
Ass1	argininosuccinate synthetase 1	2414	-1.13785	5.59117	1.27183e-07	4.12483e-06
Rfx2	regulatory factor X, 2 (influences HLA class II expression)	7311	-2.61584	4.4804	1.28029e-07	4.14566e-06
Ctdspl	CTD (carboxy-terminal domain, RNA polymerase II, polypeptide A) small phosphatase-like	5190	1.0933	3.80345	1.28999e-07	4.17042e-06
Gm15334		325	17.4828	8.84411	1.37582e-07	4.44085e-06
Cbx6	chromobox 6	10609	-1.42053	4.98028	1.38439e-07	4.46143e-06
P4htm	prolyl 4-hydroxylase, transmembrane (endoplasmic reticulum)	3890	-2.14723	1.26783	1.41205e-07	4.54336e-06
Magef1	MAGE family member F1	1455	-1.81451	1.95012	1.41852e-07	4.55697e-06
Gm21885		779	-8.30021	0.00529798	1.43897e-07	4.61536e-06
Acer3	alkaline ceramidase 3	15324	0.968471	4.90144	1.47886e-07	4.73584e-06
Zfp608	zinc finger protein 608	8513	0.939379	4.97617	1.51929e-07	4.85766e-06
Folr2	folate receptor 2 (fetal)	1546	3.00756	5.46463	1.54936e-07	4.94605e-06
Gm5421	aconitase 2, mitochondrial pseudogene	2354	2.0359	1.31712	1.61358e-07	5.14207e-06
Hba-ps4	hemoglobin alpha, pseudogene 4	447	-7.63464	1.96128	1.61583e-07	5.14207e-06
Rab3b	RAB3B, member RAS oncogene family	3524	-3.26832	2.33671	1.62969e-07	5.17809e-06
Platr16	pluripotency associated transcript 16	665	-5.58512	-0.199336	1.64278e-07	5.20587e-06
Tnfrsf18	tumor necrosis factor receptor superfamily, member 18	1524	-0.984139	4.15161	1.64356e-07	5.20587e-06
Grik2	glutamate receptor, ionotropic, kainate 2 (beta 2)	13246	-5.88921	-0.66783	1.65028e-07	5.21903e-06
Nt5dc2	5'-nucleotidase domain containing 2	2378	-1.89647	3.19452	1.6642e-07	5.25393e-06
Zfp786	zinc finger protein 786	5421	-5.81769	0.45359	1.66648e-07	5.25393e-06
Igkv14-126	immunoglobulin kappa variable 14-126	358	-3.02857	6.2492	1.66958e-07	5.25557e-06
Pitpnm2	phosphatidylinositol transfer protein, membrane-associated 2	12843	-0.918995	5.66994	1.69914e-07	5.34034e-06
Gm5575	heat shock protein 8 pseudogene	398	-6.27704	-0.187989	1.70944e-07	5.36442e-06
Ighv11-2	immunoglobulin heavy variable V11-2	461	-2.73516	5.15126	1.7196e-07	5.38766e-06
Gm7457	predicted gene 7457	3950	-6.59422	3.44591	1.72214e-07	5.38766e-06
Angptl2	angiopoietin-like 2	6286	3.23411	2.82274	1.72595e-07	5.39126e-06
Gm13169	protein phosphatase 2, regulatory subunit B', alpha pseudogene	1459	17.9271	10.0625	1.76844e-07	5.51551e-06
Gm37863		1457	15.9586	5.4321	1.78498e-07	5.55858e-06
Syn3	synapsin III	12282	-2.63722	0.123277	1.81144e-07	5.63237e-06
Gm12596	predicted gene 12596	673	5.44386	0.32494	1.82665e-07	5.67097e-06
Gab2	growth factor receptor bound protein 2-associated protein 2	6168	0.998465	5.06362	1.83458e-07	5.68691e-06
Mir5625	microRNA 5625	80	2.26448	0.583858	1.86415e-07	5.76978e-06
Ckap2l	cytoskeleton associated protein 2-like	3137	-1.70674	3.49099	1.87335e-07	5.78945e-06
Iglv2	immunoglobulin lambda variable 2	366	-1.70045	6.19426	1.88072e-07	5.8034e-06
Prss23os	protease, serine 23, opposite strand	1592	-6.32473	-0.0359162	1.89789e-07	5.84751e-06
Anpep	alanyl (membrane) aminopeptidase	4135	1.3301	5.81086	1.91218e-07	5.86929e-06
ENSMUSG00000118646		383	-1.57319	2.1314	1.9126e-07	5.86929e-06
Rps18-ps3	ribosomal protein S18, pseudogene 3	456	-3.0123	0.977968	1.91362e-07	5.86929e-06
Adm	adrenomedullin	1619	-2.18974	1.52348	1.91981e-07	5.87942e-06
Gm14373	La ribonucleoprotein domain family, member 4 pseudogene	2158	17.3767	8.70217	1.9498e-07	5.96227e-06
Gm5781	predicted gene 5781	443	-3.40156	0.112227	1.97646e-07	6.03473e-06
Gm36955		1661	11.8372	8.67064	1.98765e-07	6.0598e-06
Mei1	meiotic double-stranded break formation protein 1	4740	-6.67597	0.306061	1.99637e-07	6.07728e-06
Kcnk4	potassium channel, subfamily K, member 4	4465	-8.66217	2.30689	2.03991e-07	6.20054e-06
Gm15501	predicted pseudogene 15501	849	-1.85266	1.7213	2.07031e-07	6.28146e-06
Diras2	DIRAS family, GTP-binding RAS-like 2	4786	-1.97482	5.45541	2.07271e-07	6.28146e-06
Wnt11	wingless-type MMTV integration site family, member 11	4137	-2.39293	1.0127	2.12925e-07	6.4432e-06
Spata6	spermatogenesis associated 6	5616	0.941269	4.64663	2.14665e-07	6.4862e-06
Gm37593		3254	14.1988	7.79667	2.16e-07	6.51593e-06
Snora57	small nucleolar RNA, H/ACA box 57	148	-2.99739	0.581442	2.1629e-07	6.51593e-06
Qrfp	pyroglutamylated RFamide peptide	2927	3.01313	1.25942	2.17975e-07	6.55698e-06
4933426B08Rik	RIKEN cDNA 4933426B08 gene	1299	3.00145	-0.388178	2.21823e-07	6.66288e-06
Srm	spermidine synthase	1599	-0.979275	5.20862	2.23899e-07	6.71533e-06
Lsmem1	leucine-rich single-pass membrane protein 1	2281	-5.22111	0.142202	2.24402e-07	6.7205e-06
Tppp	tubulin polymerization promoting protein	5102	-1.69302	5.22763	2.28883e-07	6.8446e-06
Snord47	small nucleolar RNA, C/D box 47	77	-2.72485	0.874441	2.33641e-07	6.97663e-06
Gm52951		888	-8.30747	1.33325	2.34543e-07	6.9933e-06
Hipk2	homeodomain interacting protein kinase 2	8836	1.34101	5.19848	2.36436e-07	7.03941e-06
Phyhd1	phytanoyl-CoA dioxygenase domain containing 1	2657	-1.19562	3.7033	2.37559e-07	7.06252e-06
Gna15	guanine nucleotide binding protein, alpha 15	2135	0.77725	5.21882	2.41287e-07	7.1615e-06
Slfn5	schlafen 5	6326	1.3355	6.62724	2.41593e-07	7.1615e-06
Gm13736	signal recognition particle 9 pseudogene	253	6.69376	1.17521	2.45921e-07	7.27918e-06
Gm10602	predicted gene 10602	4764	2.38151	5.36081	2.58278e-07	7.63383e-06
Tnks1bp1	tankyrase 1 binding protein 1	6425	0.81303	4.5851	2.59881e-07	7.67007e-06
Slc25a53	solute carrier family 25, member 53	7963	-1.20375	4.0868	2.60961e-07	7.69079e-06
Gm49961		495	4.05239	-1.15227	2.71362e-07	7.98575e-06
Rapgef3	Rap guanine nucleotide exchange factor (GEF) 3	6336	-2.30641	2.20551	2.86885e-07	8.42087e-06
Mir7054	microRNA 7054	62	-9.44254	1.91786	2.86976e-07	8.42087e-06
Klhl5	kelch-like 5	7057	0.820299	5.54194	2.88689e-07	8.45891e-06
Pabpc1l	poly(A) binding protein, cytoplasmic 1-like	2724	3.07855	0.248937	2.93246e-07	8.58008e-06
Tcf23	transcription factor 23	4116	2.07604	1.85495	2.94003e-07	8.58988e-06
Plin1	perilipin 1	4649	2.25766	1.83065	3.00173e-07	8.75755e-06
A730089K16Rik	RIKEN cDNA A730089K16 gene	2427	8.55112	1.5971	3.07184e-07	8.94927e-06
Grk5	G protein-coupled receptor kinase 5	7055	1.10632	5.95602	3.08799e-07	8.97707e-06
Gm45212		3403	3.14409	-0.513339	3.09021e-07	8.97707e-06
5930430L01Rik	RIKEN cDNA 5930430L01 gene	3994	2.94971	-0.553448	3.10469e-07	9.00627e-06
Cttn	cortactin	4192	1.41176	3.06147	3.13459e-07	9.08005e-06
Shisa2	shisa family member 2	3672	-9.66908	2.2658	3.14531e-07	9.09814e-06
4933431G14Rik	RIKEN cDNA 4933431G14 gene	1670	6.88561	0.0510764	3.17129e-07	9.16025e-06
H2bc11	H2B clustered histone 11	463	7.20902	0.925532	3.30586e-07	9.5354e-06
Gucy2c	guanylate cyclase 2c	3959	-3.86802	0.353448	3.3902e-07	9.76484e-06
Scrn1	secernin 1	8613	-5.81107	-0.745063	3.4505e-07	9.92446e-06
Samd13	sterile alpha motif domain containing 13	2591	-6.49839	0.237066	3.48884e-07	1.00206e-05
Ptger3	prostaglandin E receptor 3 (subtype EP3)	5688	-7.44972	1.02997	3.52255e-07	1.01031e-05
2210406O10Rik	RIKEN cDNA 2210406O10 gene	2472	10.4284	2.00116	3.55597e-07	1.01846e-05
Sash1	SAM and SH3 domain containing 1	8568	1.36498	5.18434	3.56804e-07	1.02048e-05
Gm26571		1332	1.3547	2.64017	3.64181e-07	1.04012e-05
Arl9	ADP-ribosylation factor-like 9	597	-2.99319	-0.646009	3.6732e-07	1.04761e-05
Tmem151b	transmembrane protein 151B	4839	-2.29823	1.35735	3.68632e-07	1.04988e-05
Gm6652	predicted gene 6652	1070	6.79724	0.0890125	3.71108e-07	1.05545e-05
Gm16008	predicted gene 16008	1324	-1.14797	3.28113	3.75449e-07	1.06631e-05
H2bu1-ps	H2B.U histone 1, pseudogene	381	-9.03247	1.4101	3.82707e-07	1.08425e-05
Gpr151	G protein-coupled receptor 151	1772	-8.10875	0.620178	3.82832e-07	1.08425e-05
Tln2	talin 2	18357	1.27909	4.39131	3.92808e-07	1.11095e-05
Olfr157	olfactory receptor 157	6617	7.74278	2.90764	3.93724e-07	1.1117e-05
1810041H14Rik	RIKEN cDNA 1810041H14 gene	851	-2.40223	0.839823	3.94682e-07	1.1117e-05
Alcam	activated leukocyte cell adhesion molecule	7121	1.02385	5.63959	3.94714e-07	1.1117e-05
Mir7013	microRNA 7013	72	-3.02994	0.100367	3.9709e-07	1.11685e-05
Gm4673	predicted gene 4673	4452	0.891888	3.92779	4.04235e-07	1.13498e-05
Cdon	cell adhesion molecule-related/down-regulated by oncogenes	7715	-1.18836	3.42962	4.04652e-07	1.13498e-05
Gpr176	G protein-coupled receptor 176	3899	-5.78777	0.381249	4.07187e-07	1.14052e-05
Gm43065		2092	-3.84312	0.831126	4.10555e-07	1.14837e-05
A130010J15Rik	RIKEN cDNA A130010J15 gene	4403	-1.09033	4.15473	4.12884e-07	1.1533e-05
Clrn3	clarin 3	3305	3.96264	-0.812226	4.25441e-07	1.18674e-05
Slain1	SLAIN motif family, member 1	3284	-1.01682	4.64653	4.32547e-07	1.20491e-05
Lima1	LIM domain and actin binding 1	7608	1.33592	4.59478	4.35703e-07	1.21204e-05
Syngr4	synaptogyrin 4	1001	6.53203	2.95463	4.46033e-07	1.23908e-05
Adgrb2	adhesion G protein-coupled receptor B2	6487	6.30393	0.20843	4.51268e-07	1.25037e-05
9030404E10Rik	RIKEN cDNA 9030404E10 gene	1209	2.92766	-0.767278	4.51326e-07	1.25037e-05
Gm31718	predicted gene, 31718	1827	-1.91185	2.25404	4.53333e-07	1.25422e-05
Gm10284	glyceraldehyde-3-phosphate dehydrogenase pseudogene	1005	8.8652	1.78309	4.59954e-07	1.27081e-05
Fgf7	fibroblast growth factor 7	3248	8.158	0.435257	4.61025e-07	1.27204e-05
Gm28872		158	9.33064	1.97726	4.63274e-07	1.27651e-05
Gm5431	predicted gene 5431	3862	1.53687	4.01109	4.69542e-07	1.29203e-05
Spin2c	spindlin family, member 2C	1377	5.38239	0.808609	4.737e-07	1.30172e-05
Gm45477		5498	5.39426	-0.167855	4.81425e-07	1.31958e-05
Tspan2	tetraspanin 2	4755	-1.18137	3.27789	4.81622e-07	1.31958e-05
Alpk2	alpha-kinase 2	7960	-2.04782	2.09903	4.82146e-07	1.31958e-05
Muc1	mucin 1, transmembrane	2346	-2.41595	0.137472	4.92137e-07	1.34511e-05
Gm37004	predicted gene, 37004	683	-3.13699	-0.187624	4.93943e-07	1.34823e-05
Paqr9	progestin and adipoQ receptor family member IX	8367	7.38018	2.25306	5.01395e-07	1.36674e-05
Hba-a2	hemoglobin alpha, adult chain 2	667	9.81235	4.06763	5.03125e-07	1.36962e-05
Jam2	junction adhesion molecule 2	6045	1.58962	4.13181	5.04004e-07	1.37002e-05
Ccne1	cyclin E1	2662	-1.25828	3.79687	5.0462e-07	1.37002e-05
Gm25604	predicted gene, 25604	133	6.16642	3.30396	5.08594e-07	1.37897e-05
Gm43145		628	16.8035	8.18027	5.16994e-07	1.39988e-05
LTO1	ABCE maturation factor	7061	-1.11473	5.09981	5.17814e-07	1.40023e-05
Gm44226		1195	-1.38987	2.85121	5.22346e-07	1.41061e-05
4930515G16Rik	myc induced nuclear antigen pseudogene	1256	-5.62449	1.20453	5.29331e-07	1.42758e-05
Ighd2-3	immunoglobulin heavy diversity 2-3	17	10.153	7.06206	5.30503e-07	1.42782e-05
Dhrs13	dehydrogenase/reductase (SDR family) member 13	1967	-2.24026	1.08458	5.30824e-07	1.42782e-05
Syt17	synaptotagmin XVII	5205	5.96619	0.557933	5.32145e-07	1.42845e-05
Rnu11	U11 small nuclear RNA	134	9.33061	1.97677	5.32462e-07	1.42845e-05
Gm36423	predicted gene, 36423	1476	-0.872232	4.32735	5.39405e-07	1.44517e-05
Igkv12-40	immunoglobulin kappa chain variable 12-40	347	-4.59777	-0.347532	5.4049e-07	1.44617e-05
Gabarapl1	gamma-aminobutyric acid (GABA) A receptor-associated protein-like 1	2013	0.915765	4.34949	5.5067e-07	1.47147e-05
Gm47726		361	13.9385	6.07947	5.66648e-07	1.51172e-05
Gm5815	glucocorticoid induced transcript 1 pseudogene	1227	-5.70379	-0.103881	5.67523e-07	1.51172e-05
Trat1	T cell receptor associated transmembrane adaptor 1	4665	-1.74677	2.63932	5.67963e-07	1.51172e-05
H3c13	H3 clustered histone 13	488	-4.75347	0.512776	5.7741e-07	1.53485e-05
Ubash3a	ubiquitin associated and SH3 domain containing, A	11239	-1.07899	4.23292	5.83361e-07	1.54865e-05
Igkv14-126-1	immunoglobulin kappa chain variable 14-126-1	346	-5.84931	1.41392	5.85528e-07	1.55237e-05
Slc38a8	solute carrier family 38, member 8	3499	12.0961	5.87147	5.90045e-07	1.56231e-05
Snx29	sorting nexin 29	6435	1.27616	3.84487	5.9103e-07	1.56289e-05
Rab11fip4	RAB11 family interacting protein 4 (class II)	7451	-0.940177	4.77624	6.15093e-07	1.6244e-05
Gm11748		1498	1.24549	4.08142	6.1728e-07	1.62807e-05
Dhrs9	dehydrogenase/reductase (SDR family) member 9	4281	3.15174	1.45552	6.19386e-07	1.6315e-05
Bcam	basal cell adhesion molecule	3199	1.93722	6.60611	6.27953e-07	1.65193e-05
Relt	RELT tumor necrosis factor receptor	3280	-1.19006	5.96591	6.40383e-07	1.68245e-05
Cpq	carboxypeptidase Q	5026	0.909568	5.41911	6.45041e-07	1.6925e-05
Tgfb2	transforming growth factor, beta 2	5791	1.63977	7.07783	6.46995e-07	1.69544e-05
Mir8092	microRNA 8092	87	11.5188	7.99729	6.54334e-07	1.71247e-05
Snora2b	small nucleolar RNA, H/ACA box 2B	137	-6.06077	1.10755	6.67598e-07	1.74494e-05
Foxm1	forkhead box M1	5754	-1.40038	4.30957	6.7983e-07	1.77463e-05
Lysmd2	LysM, putative peptidoglycan-binding, domain containing 2	1543	-1.33099	2.26813	6.8515e-07	1.78622e-05
Zfp457	zinc finger protein 457	3374	-6.4745	0.534009	6.90197e-07	1.79707e-05
Gm49619		383	-5.74466	-0.388688	6.95788e-07	1.80932e-05
Gch1	GTP cyclohydrolase 1	6251	0.963129	4.57522	6.97189e-07	1.81064e-05
2210414B05Rik	RIKEN cDNA 2210414B05 gene	872	-4.95998	0.911418	6.98387e-07	1.81144e-05
Mir5620	microRNA 5620	56	-7.85158	0.947832	7.05089e-07	1.82649e-05
1700101I11Rik	RIKEN cDNA 1700101I11 gene	1868	1.4689	2.33685	7.1002e-07	1.8367e-05
Serpinb10	serine (or cysteine) peptidase inhibitor, clade B (ovalbumin), member 10	3466	1.19111	5.48548	7.10835e-07	1.8367e-05
Tnn	tenascin N	5817	-6.62962	1.63907	7.15296e-07	1.84588e-05
Gm4258	predicted gene 4258	1453	-6.19215	0.763109	7.16585e-07	1.84686e-05
Gm3226	tubulin, alpha 1B pseudogene	1342	5.59758	0.438586	7.44947e-07	1.91753e-05
Arhgap31	Rho GTPase activating protein 31	11141	1.31542	5.14614	7.50444e-07	1.92924e-05
Cth	cystathionase (cystathionine gamma-lyase)	2791	10.3578	5.61411	7.66637e-07	1.96838e-05
Kcnj9	potassium inwardly-rectifying channel, subfamily J, member 9	4288	-6.38661	0.451344	7.7382e-07	1.98432e-05
Gm11747	predicted gene 11747	1648	5.1088	0.296713	7.77519e-07	1.99129e-05
Sult1a1	sulfotransferase family 1A, phenol-preferring, member 1	1507	0.898354	5.02538	7.86566e-07	2.01193e-05
Gm14251	predicted gene 14251	279	-5.94955	0.557819	7.88536e-07	2.01443e-05
Fpgs	folylpolyglutamyl synthetase	3802	-0.853574	4.20393	8.0415e-07	2.05174e-05
Slc7a7	solute carrier family 7 (cationic amino acid transporter, y+ system), member 7	3315	-0.820936	4.45384	8.14381e-07	2.07524e-05
Arg1	arginase, liver	2228	2.88095	9.4676	8.29507e-07	2.11114e-05
Gm6218	ribosomal protein L13 pseudogene	628	-6.47664	-0.181367	8.47573e-07	2.15442e-05
Gm40723	predicted gene, 40723	603	5.65618	0.863585	8.51464e-07	2.16161e-05
Gm15497	predicted gene 15497	551	-8.29786	2.14797	8.60034e-07	2.17868e-05
Dao	D-amino acid oxidase	2952	9.12206	1.02316	8.60328e-07	2.17868e-05
Gm11832	predicted gene 11832	432	5.43587	1.69712	8.62293e-07	2.18094e-05
Gm24265	predicted gene, 24265	141	-7.46186	1.45406	8.66955e-07	2.19e-05
Muc6	mucin 6, gastric	15593	6.6785	0.386758	8.8333e-07	2.2286e-05
Tspan3	tetraspanin 3	4274	0.931791	4.58275	8.89264e-07	2.24079e-05
Pbld1	phenazine biosynthesis-like protein domain containing 1	3928	5.87989	1.92522	8.9215e-07	2.24528e-05
Gm33195	predicted gene, 33195	2337	-4.88329	0.977177	9.05831e-07	2.27689e-05
Gm30373	predicted gene, 30373	6037	6.19894	-0.200995	9.1119e-07	2.28754e-05
Slc35d3	solute carrier family 35, member D3	2630	6.77228	-0.383636	9.13214e-07	2.28979e-05
Gm37422		4718	-1.31822	2.85242	9.24031e-07	2.31406e-05
Ldlr	low density lipoprotein receptor	9622	1.43853	6.05131	9.34756e-07	2.33804e-05
Nmnat3	nicotinamide nucleotide adenylyltransferase 3	5004	1.35947	2.85693	9.39578e-07	2.34721e-05
Slc12a4	solute carrier family 12, member 4	4279	0.863725	4.82447	9.45952e-07	2.36024e-05
Grb10	growth factor receptor bound protein 10	9089	-6.07329	0.963329	9.8877e-07	2.4614e-05
Gm43712		291	-2.26314	1.06489	9.88919e-07	2.4614e-05
Lipc	lipase, hepatic	2150	-1.95331	2.10751	1.0282e-06	2.55605e-05
Gm4353	nucleoporin 35 pseudogene	978	-5.68675	0.0195897	1.0387e-06	2.579e-05
Wwp1	WW domain containing E3 ubiquitin protein ligase 1	6453	0.982616	4.67223	1.06321e-06	2.63663e-05
ENSMUSG00002075675		138	8.23388	0.435144	1.06627e-06	2.641e-05
Ascl3	achaete-scute family bHLH transcription factor 3	700	-8.45507	2.16461	1.07507e-06	2.65956e-05
4930503B20Rik		2404	-6.58265	-0.336267	1.0814e-06	2.67197e-05
Gm18362	ADP-ribosylation factor 3 pseudogene	529	-8.78095	0.339444	1.09901e-06	2.71219e-05
Grip1	glutamate receptor interacting protein 1	8780	-7.70448	1.11939	1.12758e-06	2.77932e-05
Uhrf1	ubiquitin-like, containing PHD and RING finger domains, 1	4259	-1.22704	5.09394	1.14478e-06	2.8183e-05
Hba-a1	hemoglobin alpha, adult chain 1	812	4.65447	4.77565	1.15668e-06	2.84414e-05
Zscan10	zinc finger and SCAN domain containing 10	2856	7.52305	-0.90167	1.1637e-06	2.85794e-05
Gm43062		1319	2.98808	-0.417525	1.19021e-06	2.91953e-05
Nrp2	neuropilin 2	11842	-1.42381	4.21004	1.19976e-06	2.9394e-05
Gm26531		1967	-6.31675	1.05906	1.20511e-06	2.94896e-05
Ltbr	lymphotoxin B receptor	2354	0.926661	5.08054	1.21587e-06	2.97171e-05
C3	complement component 3	5143	1.9518	9.28872	1.22067e-06	2.97988e-05
Gm12366	ribosomal protein S2 pseudogene	873	-5.42307	0.529132	1.22459e-06	2.98586e-05
Tjp1	tight junction protein 1	7811	1.78373	2.97366	1.27359e-06	3.10068e-05
S100a9	S100 calcium binding protein A9 (calgranulin B)	522	2.89644	8.94234	1.27473e-06	3.10068e-05
Ighj1	immunoglobulin heavy joining 1	53	-2.2608	7.36253	1.27834e-06	3.10573e-05
Gm42620		630	16.7426	8.23715	1.28409e-06	3.11599e-05
Endod1	endonuclease domain containing 1	4645	-0.847681	4.35188	1.29391e-06	3.13607e-05
Fam83f	family with sequence similarity 83, member F	2993	4.01694	1.34009	1.29736e-06	3.14069e-05
Slc35f6	solute carrier family 35, member F6	8495	0.854442	5.37335	1.3004e-06	3.14432e-05
Nphp1	nephronophthisis 1 (juvenile) homolog (human)	2708	1.44257	2.52066	1.30853e-06	3.16022e-05
Igkv6-20	immunoglobulin kappa variable 6-20	375	-2.14903	4.12099	1.31037e-06	3.16089e-05
Lsr	lipolysis stimulated lipoprotein receptor	2172	0.957241	4.13907	1.31254e-06	3.16105e-05
Pmf1	polyamine-modulated factor 1	4063	-0.998672	5.04819	1.31354e-06	3.16105e-05
Ube2c	ubiquitin-conjugating enzyme E2C	2600	-1.72401	4.41565	1.31599e-06	3.16184e-05
Adam32	a disintegrin and metallopeptidase domain 32	2993	9.8959	2.86464	1.31698e-06	3.16184e-05
Plekhg4	pleckstrin homology domain containing, family G (with RhoGef domain) member 4	5478	4.60209	0.670796	1.38858e-06	3.32981e-05
Ifih1	interferon induced with helicase C domain 1	8165	1.16162	4.89097	1.40576e-06	3.36704e-05
Esyt3	extended synaptotagmin-like protein 3	7138	-2.66794	-0.219505	1.41568e-06	3.38681e-05
Oas3	2'-5' oligoadenylate synthetase 3	7069	1.19165	5.67778	1.41792e-06	3.38818e-05
Ccr6	chemokine (C-C motif) receptor 6	2320	1.21632	4.50733	1.4351e-06	3.42521e-05
Nectin3	nectin cell adhesion molecule 3	12747	16.9552	9.09078	1.47821e-06	3.52396e-05
Gm41442	predicted gene, 41442	4634	1.4953	1.68186	1.48506e-06	3.53614e-05
Rps15a-ps3	ribosomal protein S15A, pseudogene 3	395	2.5924	-0.286119	1.49708e-06	3.56059e-05
Gm44292		2364	12.7248	6.31692	1.50093e-06	3.56546e-05
Dnah2os	dynein, axonemal, heavy chain 2, opposite strand	859	-5.46817	-2.21537	1.50263e-06	3.56546e-05
Prmt3	protein arginine N-methyltransferase 3	5996	-0.67338	4.94115	1.56129e-06	3.70033e-05
Gm37943	predicted gene, 37943	3944	6.30632	-1.37768	1.56449e-06	3.7036e-05
Ighv1-31	immunoglobulin heavy variable 1-31	351	-6.23928	1.94289	1.57086e-06	3.71436e-05
Ccnf	cyclin F	7800	-1.51918	3.38345	1.60081e-06	3.78077e-05
Gm37860		1034	16.6006	7.99321	1.61148e-06	3.80156e-05
Nptxr	neuronal pentraxin receptor	5170	-1.85518	0.842642	1.61599e-06	3.80777e-05
Tubb2b	tubulin, beta 2B class IIB	2294	-1.5982	3.83529	1.61995e-06	3.81269e-05
Ccnd1	cyclin D1	4709	-1.62244	5.42973	1.6484e-06	3.87518e-05
Zfp618	zinc finger protein 618	9352	-8.35687	2.2376	1.66544e-06	3.9107e-05
Tnfsf13os	tumor necrosis factor (ligand) superfamily, member 13, opposite strand	1109	0.95197	4.52846	1.67047e-06	3.91799e-05
Rassf8	Ras association (RalGDS/AF-6) domain family (N-terminal) member 8	5559	1.36611	3.76043	1.68081e-06	3.93771e-05
Gm11789	predicted gene 11789	1568	-8.07768	-0.528445	1.68655e-06	3.94217e-05
Tstd1	thiosulfate sulfurtransferase (rhodanese)-like domain containing 1	867	-1.74348	2.2058	1.6866e-06	3.94217e-05
C430049B03Rik	RIKEN cDNA C430049B03 gene	1610	6.17469	1.40775	1.73165e-06	4.04284e-05
Traj37	T cell receptor alpha joining 37	60	5.4934	1.93558	1.74047e-06	4.05877e-05
Dlgap3	DLG associated protein 3	4521	-4.88503	-0.503286	1.77673e-06	4.13858e-05
Tmeff1	transmembrane protein with EGF-like and two follistatin-like domains 1	2549	-2.44503	1.16025	1.81177e-06	4.21537e-05
Rpl10-ps2	ribosomal protein L10, pseudogene 2	645	-6.0942	-0.134896	1.82386e-06	4.23864e-05
Gm26827		148	-1.29528	2.27962	1.85206e-06	4.29927e-05
Lrrk2	leucine-rich repeat kinase 2	11834	1.26605	6.88039	1.86891e-06	4.33343e-05
Smox	spermine oxidase	3894	1.03838	4.19234	1.88706e-06	4.37055e-05
Mir704	microRNA 704	77	-1.11192	3.71271	1.89564e-06	4.38542e-05
Gm43126		429	-1.37371	3.72479	1.91363e-06	4.422e-05
Gm37902		1683	2.47235	-0.464756	1.94202e-06	4.48251e-05
Rpl10-ps5	ribosomal protein L10, pseudogene 5	642	-5.81075	0.0494312	1.95831e-06	4.51499e-05
Mir7068	microRNA 7068	74	2.97496	-0.470482	1.96475e-06	4.52472e-05
Vim	vimentin	4743	-1.17332	9.57757	1.96737e-06	4.52563e-05
Car1	carbonic anhydrase 1	1248	7.58878	4.37412	1.99569e-06	4.58558e-05
Pimreg	PICALM interacting mitotic regulator	2529	-2.22141	2.09116	2.02165e-06	4.63489e-05
Gm43336		4504	14.5864	6.72354	2.02364e-06	4.63489e-05
Gm4900	polypyrimidine tract binding protein 1 pseudogene	1628	4.51703	-0.765878	2.0245e-06	4.63489e-05
Gm43088		2347	3.60906	-0.491291	2.02627e-06	4.63489e-05
Cacna1s	calcium channel, voltage-dependent, L type, alpha 1S subunit	6550	-1.86733	3.1893	2.0412e-06	4.6638e-05
Zfp703	zinc finger protein 703	3392	0.926849	5.49618	2.06853e-06	4.72094e-05
1700008B11Rik	RIKEN cDNA 1700008B11 gene	634	2.61578	-0.516269	2.08436e-06	4.74832e-05
Snord19	small nucleolar RNA, C/D box 19	76	2.60355	0.165198	2.0852e-06	4.74832e-05
Dock5	dedicator of cytokinesis 5	12169	0.985358	5.58532	2.08768e-06	4.74865e-05
Fignl1	fidgetin-like 1	4839	-1.43791	3.08616	2.11566e-06	4.80692e-05
Igkv12-89	immunoglobulin kappa chain variable 12-89	338	-2.21195	3.78238	2.13752e-06	4.85118e-05
Snora65	small nucleolar RNA, H/ACA box 65	130	-1.3839	2.99153	2.21462e-06	5.02054e-05
mt-Ta		69	-1.64327	2.86836	2.22437e-06	5.03703e-05
Mir1905	microRNA 1905	82	11.3411	5.98138	2.23205e-06	5.04881e-05
Tjp3	tight junction protein 3	3714	-1.08914	3.3747	2.28312e-06	5.15859e-05
Gm15396	predicted gene 15396	1089	-1.25527	5.98707	2.28716e-06	5.16196e-05
Carmil1	capping protein regulator and myosin 1 linker 1	8977	-0.899746	4.37552	2.33512e-06	5.26436e-05
Dsg2	desmoglein 2	8268	-4.49763	-0.329316	2.34252e-06	5.27521e-05
Dram1	DNA-damage regulated autophagy modulator 1	3045	1.21123	5.24279	2.36674e-06	5.32386e-05
Mir99a	microRNA 99a	65	-5.60208	0.72481	2.37873e-06	5.34491e-05
Sestd1	SEC14 and spectrin domains 1	9857	1.05483	3.56431	2.40811e-06	5.40496e-05
H2bc8	H2B clustered histone 8	618	2.12558	1.25471	2.41886e-06	5.4231e-05
Gm47111		3116	-8.74345	2.83197	2.44179e-06	5.46849e-05
Ccdc150	coiled-coil domain containing 150	5021	7.91007	1.09042	2.48478e-06	5.55864e-05
Spag4	sperm associated antigen 4	4831	-3.89136	0.839147	2.49805e-06	5.58219e-05
Gm43637		2926	6.01036	1.03712	2.50733e-06	5.59678e-05
Camk2n1	calcium/calmodulin-dependent protein kinase II inhibitor 1	4444	-1.73978	2.04498	2.52405e-06	5.62626e-05
Ppil1	peptidylprolyl isomerase (cyclophilin)-like 1	2496	-1.05527	4.99461	2.52608e-06	5.62626e-05
AA914427	EST AA914427	1166	-5.18163	-0.237735	2.53013e-06	5.62912e-05
Gm671	predicted gene 671	777	-6.0658	-0.22428	2.53802e-06	5.6405e-05
Apoa2	apolipoprotein A-II	537	-5.55955	0.921708	2.56766e-06	5.70015e-05
Hoxa7	homeobox A7	2876	-5.13312	0.232484	2.58367e-06	5.72082e-05
Zcchc18	zinc finger, CCHC domain containing 18	4876	-1.20382	4.01476	2.58441e-06	5.72082e-05
Gm53033		480	-7.86871	1.71284	2.58541e-06	5.72082e-05
Peli2	pellino 2	9089	1.20101	3.15393	2.59841e-06	5.74333e-05
Serpinb7	serine (or cysteine) peptidase inhibitor, clade B, member 7	1957	1.87285	1.33218	2.61966e-06	5.78402e-05
Gm15536		114	-3.0511	0.383905	2.64991e-06	5.84446e-05
Cyp51	cytochrome P450, family 51	4415	-0.816578	4.65289	2.66118e-06	5.86296e-05
Zfp532	zinc finger protein 532	8970	2.19812	1.56562	2.68802e-06	5.91568e-05
Actn1	actinin, alpha 1	5533	-1.13846	5.80831	2.71429e-06	5.96704e-05
Gm48086		2142	2.27483	-0.129001	2.7789e-06	6.10248e-05
ENSMUSG00002076427		173	-1.85488	1.2378	2.84929e-06	6.25031e-05
Ddx19b	DEAD box helicase 19b	6742	-0.886086	5.00089	2.87447e-06	6.29875e-05
Hand2os1	Hand2, opposite strand 1	12840	-8.09018	1.01283	2.8833e-06	6.3113e-05
Rbm11	RNA binding motif protein 11	2754	7.27398	0.475222	2.88949e-06	6.31804e-05
Cbx5	chromobox 5	9006	-0.826483	5.50979	2.89538e-06	6.32411e-05
Ska2	spindle and kinetochore associated complex subunit 2	3272	-1.2174	3.19553	2.97869e-06	6.4991e-05
SNORD83A		93	-1.69246	1.83662	3.0287e-06	6.60114e-05
Gm17994	ribosomal protein S7 pseudogene	533	-7.99352	0.848422	3.04263e-06	6.6244e-05
Gm16042	F-box protein 5	1247	-0.975549	4.75755	3.08479e-06	6.70901e-05
Gm48570		393	-10.4002	1.03985	3.11528e-06	6.76808e-05
Cd9	CD9 antigen	2044	1.18533	7.37871	3.13653e-06	6.80698e-05
Trav10	T cell receptor alpha variable 10	406	5.7566	0.142415	3.15555e-06	6.84094e-05
Ndufa12	NADH:ubiquinone oxidoreductase subunit A12	1569	-0.830433	4.35309	3.18185e-06	6.883e-05
Gm10702		1268	-4.52415	0.410088	3.18197e-06	6.883e-05
Gm36120	predicted gene, 36120	1734	-5.46947	-0.625926	3.1851e-06	6.883e-05
Gm6020	predicted gene 6020	66	-6.39208	-0.829994	3.19691e-06	6.90118e-05
Vav3	vav 3 oncogene	6005	0.906703	4.69046	3.22944e-06	6.96401e-05
Gm42047	predicted gene, 42047	5647	-1.32192	5.53637	3.23456e-06	6.96767e-05
Fam189b	family with sequence similarity 189, member B	3649	-0.869196	5.18099	3.321e-06	7.14629e-05
Agbl1	ATP/GTP binding protein-like 1	5015	-2.34745	6.23479	3.32881e-06	7.15553e-05
Gm3739	predicted gene 3739	2011	7.13318	0.66854	3.38886e-06	7.27692e-05
Ptms	parathymosin	1619	-1.1498	6.12426	3.44137e-06	7.38188e-05
Gm10051	predicted pseudogene 10051	414	-3.09072	0.0500942	3.44608e-06	7.38419e-05
Clec4a3	C-type lectin domain family 4, member a3	1327	1.32455	5.11159	3.47657e-06	7.44168e-05
Cxcl16	chemokine (C-X-C motif) ligand 16	3021	1.2114	5.18477	3.48033e-06	7.4419e-05
Iqgap2	IQ motif containing GTPase activating protein 2	6910	1.25945	6.39758	3.50627e-06	7.4895e-05
Gm6829	predicted pseudogene 6829	360	-5.48365	2.33535	3.55906e-06	7.59429e-05
Gm42528		3418	-5.96664	3.28846	3.59623e-06	7.66554e-05
Pik3ip1	phosphoinositide-3-kinase interacting protein 1	4272	-1.37997	5.50562	3.6778e-06	7.83121e-05
Zfp318	zinc finger protein 318	13804	1.12047	6.51417	3.75055e-06	7.97777e-05
Gm43425		3291	-7.34168	2.48936	3.75594e-06	7.98089e-05
Mirt1	myocardial infarction associated transcript 1	8569	-1.03678	5.46701	3.86493e-06	8.2039e-05
Gm20369	gamma-secretase subunit PEN-2 pseudogene	307	8.54646	0.00306177	3.92458e-06	8.32183e-05
Rps12-ps5	ribosomal protein S12, pseudogene 5	389	-9.3762	1.83721	3.94205e-06	8.35017e-05
Prrt4	proline-rich transmembrane protein 4	3411	11.9744	5.95246	3.95412e-06	8.35724e-05
Atp8b2	ATPase, class I, type 8B, member 2	8561	-1.06115	6.44099	3.95728e-06	8.35724e-05
Gm31793	predicted gene, 31793	415	-6.93411	1.94667	3.95772e-06	8.35724e-05
Chtf18	CTF18, chromosome transmission fidelity factor 18	5299	-1.37031	3.15076	3.9809e-06	8.39747e-05
Lmo7	LIM domain only 7	11951	-1.58257	4.58414	4.09251e-06	8.62163e-05
Gm49599		5095	2.7726	0.468297	4.09565e-06	8.62163e-05
Bcl6	B cell leukemia/lymphoma 6	6700	0.858289	5.4074	4.15907e-06	8.74609e-05
Gm36660	predicted gene, 36660	3871	16.1773	7.50278	4.17352e-06	8.76476e-05
Evi5	ecotropic viral integration site 5	8060	1.16268	6.42641	4.17657e-06	8.76476e-05
Gm12732		180	-5.79979	0.371778	4.21759e-06	8.84172e-05
Ccnd2	cyclin D2	9409	-1.34215	6.92221	4.22282e-06	8.84356e-05
Tmbim1	transmembrane BAX inhibitor motif containing 1	12659	0.704958	5.33603	4.22738e-06	8.844e-05
Gm37759		3246	-1.79125	3.22371	4.27527e-06	8.93501e-05
Mir7065	microRNA 7065	61	9.99603	2.78488	4.28956e-06	8.95566e-05
H2ac7	H2A clustered histone 7	572	6.6339	0.260575	4.36785e-06	9.10977e-05
Gm10271		156	-5.35205	-1.55729	4.38872e-06	9.14393e-05
AK157302	cDNA sequence AK157302	1924	9.55913	2.94597	4.42021e-06	9.20009e-05
Gm48621		1262	9.08837	1.81692	4.42965e-06	9.21032e-05
Nt5dc1	5'-nucleotidase domain containing 1	3505	0.801617	4.18534	4.45957e-06	9.26307e-05
Gm48837	predicted gene, 48837	2849	6.72579	0.520462	4.48808e-06	9.31277e-05
Fam20c	FAM20C, golgi associated secretory pathway kinase	6590	1.44546	6.39469	4.50076e-06	9.32956e-05
Gm26953		4532	7.43339	1.5263	4.63017e-06	9.58804e-05
Gm38387		2577	7.14797	0.496835	4.64019e-06	9.599e-05
Gm30948	predicted gene, 30948	4827	-5.44207	1.18605	4.6555e-06	9.62089e-05
Map1lc3a	microtubule-associated protein 1 light chain 3 alpha	1181	1.1335	3.9373	4.66542e-06	9.6316e-05
Map2	microtubule-associated protein 2	16456	5.34591	1.09144	4.69476e-06	9.6669e-05
Slfn8	schlafen 8	4091	0.971535	6.02413	4.69552e-06	9.6669e-05
Oasl2	2'-5' oligoadenylate synthetase-like 2	6374	1.29066	6.41938	4.69678e-06	9.6669e-05
Odad4	outer dynein arm complex subunit 4	6147	1.30678	2.47452	4.77063e-06	9.80898e-05
Prc1	protein regulator of cytokinesis 1	8225	-1.45232	4.36156	4.78293e-06	9.82433e-05
Ptpn12	protein tyrosine phosphatase, non-receptor type 12	3509	0.751275	5.43506	4.84692e-06	9.94573e-05
Mir7061	microRNA 7061	68	6.2498	-0.3185	4.92341e-06	0.000100925
Rrm2	ribonucleotide reductase M2	2771	-1.34329	5.14353	4.93617e-06	0.000101085
Phxr2	per-hexamer repeat gene 2	1159	-7.06026	0.596182	5.02044e-06	0.000102707
Gm15738	predicted gene 15738	1841	2.88997	-0.621794	5.10909e-06	0.000104416
Hivep3	human immunodeficiency virus type I enhancer binding protein 3	17627	0.965795	4.16219	5.12653e-06	0.000104667
Gm11723	predicted gene 11723	466	1.2246	3.27468	5.15667e-06	0.000105176
Gm15535	predicted gene 15535	1858	-9.0022	2.76392	5.18157e-06	0.000105578
Gm28577		741	7.16869	0.533636	5.21765e-06	0.000106207
Cd300c2	CD300C molecule 2	1275	0.939941	4.74662	5.24613e-06	0.00010668
Prkag2os1	protein kinase, AMP-activated, gamma 2 non-catalytic subunit, opposite strand 1	991	6.54552	2.73989	5.36307e-06	0.000108949
Prg4	proteoglycan 4 (megakaryocyte stimulating factor, articular superficial zone protein)	4280	1.29067	10.9428	5.37473e-06	0.000109077
Gm21370	predicted gene, 21370	709	1.23552	3.67606	5.49634e-06	0.000111408
Gm15964	predicted gene 15964	2745	-0.720541	4.41686	5.50264e-06	0.000111408
Gm37905		341	-4.78318	-0.453999	5.50603e-06	0.000111408
Gm23119	predicted gene, 23119	140	7.11937	0.045251	5.54328e-06	0.000111964
Nsg2	neuron specific gene family member 2	4157	-1.31314	4.88891	5.5445e-06	0.000111964
Gm49549		109	18.0797	9.53772	5.5876e-06	0.000112722
Luzp1	leucine zipper protein 1	8112	1.16397	4.44548	5.63175e-06	0.0001135
Id2	inhibitor of DNA binding 2	2438	1.09006	6.83225	5.71232e-06	0.00011501
Cbarp	calcium channel, voltage-dependent, beta subunit associated regulatory protein	4996	-0.854762	4.42451	5.75256e-06	0.000115705
Anln	anillin, actin binding protein	9063	-1.55271	3.10136	5.83426e-06	0.000117233
Eml1	echinoderm microtubule associated protein like 1	7436	1.4346	3.25972	5.87415e-06	0.000117918
Mir6386	microRNA 6386	104	-8.59126	3.07111	5.99378e-06	0.000120201
Aspm	abnormal spindle microtubule assembly	11590	-1.66766	3.10224	6.10828e-06	0.000122376
Mcm5	minichromosome maintenance complex component 5	3993	-1.12126	6.01201	6.23347e-06	0.000124743
Nusap1	nucleolar and spindle associated protein 1	4059	-1.51177	4.11355	6.23869e-06	0.000124743
Ddr1	discoidin domain receptor family, member 1	4774	-1.36032	2.68286	6.24657e-06	0.000124778
Plau	plasminogen activator, urokinase	2367	-1.17465	3.74661	6.29375e-06	0.000125597
Igkv3-7	immunoglobulin kappa variable 3-7	359	-2.02531	4.82209	6.31303e-06	0.000125858
Gm22972	predicted gene, 22972	131	2.78187	-0.173812	6.3526e-06	0.000126523
Gm7292	predicted gene 7292	2527	10.4972	3.39341	6.3831e-06	0.000127006
Gm49588		4490	16.4436	7.80876	6.47082e-06	0.000128626
Acacb	acetyl-Coenzyme A carboxylase beta	9632	-1.79734	0.788844	6.48592e-06	0.0001288
Abca1	ATP-binding cassette, sub-family A (ABC1), member 1	10363	1.45717	6.41827	6.52556e-06	0.000129438
Kif11	kinesin family member 11	7461	-1.52926	4.85448	6.53533e-06	0.000129438
Kynu	kynureninase	6149	-0.968088	3.75003	6.53713e-06	0.000129438
Mif-ps8		357	6.5159	-1.44093	6.58122e-06	0.000130184
C4a	complement component 4A (Rodgers blood group)	6206	1.53733	3.18624	6.74113e-06	0.000133218
Cuedc1	CUE domain containing 1	5779	-1.47222	2.62167	6.93028e-06	0.000136823
Hspa4l	heat shock protein 4 like	11501	1.03264	4.42272	6.97531e-06	0.000137578
Fpr3	formyl peptide receptor 3	1268	2.19418	0.367922	6.99088e-06	0.000137751
Hlf	hepatic leukemia factor	6681	5.88992	-0.559197	7.01333e-06	0.00013806
Tsen54	tRNA splicing endonuclease subunit 54	2458	-0.866984	4.12345	7.0734e-06	0.000139026
Dmwd	dystrophia myotonica-containing WD repeat motif	2556	0.970108	3.92531	7.07607e-06	0.000139026
Gm44697		1679	-5.78406	-1.39335	7.13282e-06	0.000140006
Lef1	lymphoid enhancer binding factor 1	8788	-1.29834	5.42351	7.27116e-06	0.000142533
Epas1	endothelial PAS domain protein 1	5590	0.998429	4.45352	7.2756e-06	0.000142533
Ighv8-5	immunoglobulin heavy variable V8-5	358	-1.98477	4.16943	7.32197e-06	0.000143294
Gm16572		279	9.62015	2.50493	7.32854e-06	0.000143294
Gm48903		644	-6.64545	2.24263	7.36006e-06	0.000143772
Bmp8a	bone morphogenetic protein 8a	2405	9.52782	1.75202	7.37832e-06	0.000143991
Gm50051		438	-2.52515	-0.403495	7.42768e-06	0.000144815
Gm9694	predicted gene 9694	1189	12.6029	2.78814	7.47847e-06	0.000145665
Sema3g	sema domain, immunoglobulin domain (Ig), short basic domain, secreted, (semaphorin) 3G	4540	-1.81348	2.47331	7.54973e-06	0.000146913
Il1rn	interleukin 1 receptor antagonist	5535	1.46316	3.61244	7.56726e-06	0.000147113
Knstrn	kinetochore-localized astrin/SPAG5 binding	5158	-1.33332	3.93646	7.63663e-06	0.00014832
Hoxb6	homeobox B6	1964	-3.56648	-0.812862	7.71427e-06	0.000149685
Chil4	chitinase-like 4	2817	7.54004	2.50373	7.82311e-06	0.000151652
Ddx60	DExD/H box helicase 60	8684	1.15709	3.98889	7.86999e-06	0.000152362
Gm12403	predicted gene 12403	959	5.75288	0.287771	7.87471e-06	0.000152362
Icam2	intercellular adhesion molecule 2	1904	1.12591	7.62347	7.97578e-06	0.000154171
Gm8317	predicted gene 8317	471	5.84934	-0.330753	8.01064e-06	0.000154697
Nfe2	nuclear factor, erythroid derived 2	2988	0.978471	5.6318	8.13641e-06	0.000156889
Cd300lb	CD300 molecule like family member B	2917	1.19855	5.83935	8.13957e-06	0.000156889
Tulp3	tubby-like protein 3	9342	-1.5279	2.45168	8.17824e-06	0.000157485
Lmna	lamin A	5838	-1.11036	5.53058	8.20404e-06	0.000157764
2210409E12Rik	transcription elongation factor B (SIII), polypeptide 2 pseudogene	346	5.75577	-0.710428	8.20822e-06	0.000157764
Fcgr4	Fc receptor, IgG, low affinity IV	1256	1.54855	7.15808	8.22018e-06	0.000157844
Gm45137		4415	9.69329	3.04841	8.29381e-06	0.000159108
Pole	polymerase (DNA directed), epsilon	11160	-1.0047	3.93765	8.30791e-06	0.000159199
Eomes	eomesodermin	4155	1.21985	4.81637	8.31421e-06	0.000159199
Gm12918	ribosomal protein L13 pseudogene	636	-1.91456	1.24586	8.33792e-06	0.000159459
Gm6109	predicted gene 6109	348	5.87491	0.336914	8.34345e-06	0.000159459
Gm12498	predicted gene 12498	2458	-8.82768	0.330314	8.35672e-06	0.000159562
Rwdd2a	RWD domain containing 2A	1380	1.74143	0.840783	8.41355e-06	0.000160423
1700016F12Rik	RIKEN cDNA 1700016F12 gene	655	2.71769	0.668798	8.41756e-06	0.000160423
Tpx2	TPX2, microtubule-associated	4677	-1.45083	4.58319	8.56817e-06	0.00016314
Gm15765	tubulin, beta 6 pseudogene	910	-3.58454	3.06133	8.59201e-06	0.000163404
Thegl	theg spermatid protein like	2243	6.04269	-1.16447	8.59811e-06	0.000163404
Il17re	interleukin 17 receptor E	5868	8.33874	1.10857	8.63038e-06	0.000163864
Zfr2	zinc finger RNA binding protein 2	7483	-1.83548	0.733881	8.83508e-06	0.000167595
Gm48876		1841	6.77915	0.17307	9.24997e-06	0.000175301
Igkv4-73	immunoglobulin kappa variable 4-73	358	2.32406	-0.223109	9.33105e-06	0.000176632
Mcm2	minichromosome maintenance complex component 2	6956	-0.936579	5.8445	9.33756e-06	0.000176632
Fgr	FGR proto-oncogene, Src family tyrosine kinase	3863	1.06875	6.75813	9.43237e-06	0.000178191
Gm16675	predicted gene, 16675	3486	1.00758	2.94918	9.43752e-06	0.000178191
Gm38109		181	12.4103	4.57943	9.58786e-06	0.000180862
Rasgef1b	RasGEF domain family, member 1B	13805	1.0429	5.71286	9.66352e-06	0.00018212
Lrrtm2	leucine rich repeat transmembrane neuronal 2	6022	9.68373	3.94148	9.75841e-06	0.000183738
Podxl2	podocalyxin-like 2	5749	-4.27644	1.21588	9.96086e-06	0.000187377
Strip2	striatin interacting protein 2	8329	2.10275	1.42948	9.99389e-06	0.000187824
Pkp2	plakophilin 2	5360	-5.15001	-0.405037	1.00069e-05	0.000187895
Fam174b	family with sequence similarity 174, member B	3262	-1.68032	1.82501	1.00906e-05	0.000189292
AI506816	expressed sequence AI506816	4479	-1.11609	6.52856	1.01215e-05	0.000189697
Scx	scleraxis	2007	-2.84247	-0.389114	1.01815e-05	0.000190479
Stmn1	stathmin 1	1922	-1.33368	5.20039	1.0182e-05	0.000190479
Cdca8	cell division cycle associated 8	5177	-1.2347	4.28339	1.02794e-05	0.000192125
Gm43181		2072	4.79779	2.37283	1.05019e-05	0.000196025
Plscr4	phospholipid scramblase 4	3590	1.14933	3.11811	1.05074e-05	0.000196025
Zbtb32	zinc finger and BTB domain containing 32	2357	-1.50252	5.76262	1.05828e-05	0.000197251
Zc3h12d	zinc finger CCCH type containing 12D	4092	-0.881298	5.82251	1.064e-05	0.000198135
Stox1	storkhead box 1	3680	7.40164	0.427985	1.06744e-05	0.00019848
mt-Tl1		75	-1.01591	5.18974	1.0678e-05	0.00019848
Slc2a4rg-ps	Slc2a4 regulator, pseudogene	2976	-1.12977	4.42882	1.07435e-05	0.000199515
Brca1	breast cancer 1, early onset	8533	-1.44535	3.24534	1.08029e-05	0.000200436
Aldh1a2	aldehyde dehydrogenase family 1, subfamily A2	2264	1.08886	4.18441	1.08889e-05	0.000201847
Vegfb	vascular endothelial growth factor B	1605	-1.0681	3.1575	1.09621e-05	0.000203018
ENSMUSG00002076491		69	1.76514	0.736928	1.09817e-05	0.000203196
Tnc	tenascin C	7772	-8.18417	0.00191912	1.10271e-05	0.00020385
Rgs11	regulator of G-protein signaling 11	4206	-1.51673	2.23429	1.10454e-05	0.000204003
Smbd1	somatomedin B domain containing 1	679	16.9267	8.25048	1.11658e-05	0.000206041
Scart2	scavenger receptor family member expressed on T cells 2	5532	-2.37807	1.7338	1.13092e-05	0.000208498
1700099I09Rik	RIKEN cDNA 1700099I09 gene	885	-2.55491	-0.0180552	1.14238e-05	0.000210249
Thap11	THAP domain containing 11	1819	0.647456	5.04489	1.14249e-05	0.000210249
Rpl35a-ps7	ribosomal protein L35A, pseudogene 7	333	14.2922	6.47235	1.14739e-05	0.000210961
Gm6212	CD24a antigen pseudogene	220	13.62	5.76779	1.15734e-05	0.000212597
Mocos	molybdenum cofactor sulfurase	3225	0.934525	3.90531	1.17133e-05	0.000214973
Pls1	plastin 1 (I-isoform)	3890	3.39961	0.538747	1.17419e-05	0.00021514
Tcf19	transcription factor 19	1782	-1.26093	3.63672	1.17435e-05	0.00021514
Tmem86b	transmembrane protein 86B	1917	-1.08959	3.42624	1.18223e-05	0.000216387
Gm5621	predicted gene 5621	640	5.42363	0.916653	1.18616e-05	0.000216879
Kcnmb4os1	potassium large conductance calcium-activated channel, subfamily M, beta member 4, opposite strand 1	824	-7.27372	0.46833	1.18705e-05	0.000216879
Rps6-ps3	ribosomal protein S6, pseudogene 3	750	-2.203	0.286717	1.19387e-05	0.00021793
Gzmb	granzyme B	1436	1.81761	4.44612	1.19871e-05	0.000218616
St6galnac3	ST6 (alpha-N-acetyl-neuraminyl-2,3-beta-galactosyl-1,3)-N-acetylgalactosaminide alpha-2,6-sialyltransferase 3	8994	-1.73006	1.66365	1.20789e-05	0.000220049
Ube2s	ubiquitin-conjugating enzyme E2S	5141	-0.96538	5.52773	1.20873e-05	0.000220049
Mical3	microtubule associated monooxygenase, calponin and LIM domain containing 3	23038	-0.874922	4.14301	1.22833e-05	0.000223418
Egln3	egl-9 family hypoxia-inducible factor 3	2662	1.00777	4.53836	1.24618e-05	0.000226462
1700029N11Rik	RIKEN cDNA 1700029N11 gene	1248	5.17859	0.652741	1.24759e-05	0.000226516
ENSMUSG00002076492		54	2.05102	-0.134325	1.26004e-05	0.000228442
Gm16048		663	-5.99842	0.532954	1.26045e-05	0.000228442
Tmem86a	transmembrane protein 86A	1887	1.18718	5.00922	1.26223e-05	0.000228562
Shisa8	shisa family member 8	2776	-2.11317	1.21193	1.26608e-05	0.000229055
Gm6807	ribosomal protein L6 pseudogene	888	-2.23236	0.976727	1.27034e-05	0.000229621
Sntb2	syntrophin, basic 2	10350	0.938011	4.67903	1.2718e-05	0.00022968
Cd302	CD302 antigen	1354	1.08892	5.27005	1.28557e-05	0.000231918
Dyrk2	dual-specificity tyrosine-(Y)-phosphorylation regulated kinase 2	6251	0.839106	5.96619	1.28647e-05	0.000231918
Pbk	PDZ binding kinase	1791	-2.06233	2.56303	1.29805e-05	0.000233799
Mtm1	X-linked myotubular myopathy gene 1	13935	0.939499	4.34231	1.30083e-05	0.000234092
Gm36445	predicted gene, 36445	2840	1.38743	1.62848	1.30669e-05	0.000234939
Nbl1	NBL1, DAN family BMP antagonist	2033	1.85429	2.40963	1.31732e-05	0.00023664
Aqp1	aquaporin 1	2627	6.10624	3.51601	1.32929e-05	0.000238494
Gm17812	ATPase, H+ transporting, lysosomal V1 subunit G1 pseudogene	318	12.9697	7.06631	1.32998e-05	0.000238494
Cd2	CD2 antigen	1741	-1.3835	7.63721	1.3345e-05	0.000239094
5330426L24Rik	RIKEN cDNA 5330426L24 gene	2175	-6.98175	2.42592	1.35537e-05	0.000242618
Gm44008	predicted gene, 44008	412	-4.91306	0.247726	1.35819e-05	0.00024291
Tef	thyrotroph embryonic factor	7867	-0.765661	5.02009	1.36894e-05	0.000244617
Tmod2	tropomodulin 2	11683	-3.06517	1.58214	1.37495e-05	0.000245475
Vamp4	vesicle-associated membrane protein 4	4565	0.697015	4.95843	1.37961e-05	0.000246091
Trav6n-6	T cell receptor alpha variable 6N-6	365	-5.75116	-0.551236	1.38218e-05	0.000246333
Gm3940	ribosomal protein L23A pseudogene	432	-6.51792	0.296109	1.38562e-05	0.000246729
Cald1	caldesmon 1	12041	1.28703	5.40513	1.40439e-05	0.000249855
Gm48857		986	7.18899	0.0599333	1.40925e-05	0.000250499
Steap3	STEAP family member 3	5715	1.13743	4.75146	1.41427e-05	0.000251172
Gm7808	ubiquitin A-52 residue ribosomal protein fusion product 1 pseudogene	387	-2.25697	0.607171	1.41986e-05	0.000251944
Atp1b2	ATPase, Na+/K+ transporting, beta 2 polypeptide	4085	-3.10811	1.84207	1.42779e-05	0.000253132
Chrnb1	cholinergic receptor, nicotinic, beta polypeptide 1 (muscle)	2531	-1.27723	3.03908	1.43352e-05	0.000253925
Mcm7	minichromosome maintenance complex component 7	4426	-1.02424	6.17736	1.4385e-05	0.000254586
Gm44550		2058	5.54122	0.623307	1.44052e-05	0.000254678
Pnck	pregnancy upregulated non-ubiquitously expressed CaM kinase	1971	6.55493	-0.306761	1.44153e-05	0.000254678
Tgfbr3	transforming growth factor, beta receptor III	6545	1.21019	4.08327	1.4445e-05	0.000254982
Best1	bestrophin 1	2579	1.89569	0.691653	1.44643e-05	0.000255102
Rps12-ps3	ribosomal protein S12, pseudogene 3	396	5.78137	-0.233051	1.44825e-05	0.0002552
Gm11815		708	-7.3366	1.64717	1.4533e-05	0.000255869
S100a8	S100 calcium binding protein A8 (calgranulin A)	694	2.20046	7.82698	1.45596e-05	0.000256115
Gm8850	high mobility group protein B3 pseudogene	588	17.4757	8.93968	1.45779e-05	0.000256217
Sh2d1a	SH2 domain containing 1A	5505	1.34164	3.52989	1.46261e-05	0.000256841
Rpl15-ps5	ribosomal protein L15, pseudogene 5	605	7.11772	-0.793216	1.48224e-05	0.000260063
Gm614	predicted gene 614	774	1.0558	3.01357	1.48842e-05	0.000260922
Lrrc8d	leucine rich repeat containing 8D	12573	0.696305	5.46883	1.49275e-05	0.000261456
Rpl10-ps3	ribosomal protein L10, pseudogene 3	768	-3.02391	0.373135	1.503e-05	0.000263026
Scart1	scavenger receptor family member expressed on T cells 1	3851	-1.71632	2.14687	1.51516e-05	0.000264926
Mir7088	microRNA 7088	86	-7.45833	1.91849	1.5216e-05	0.000265822
Gm42555		1039	6.62311	-0.291521	1.52513e-05	0.000266009
Birc5	baculoviral IAP repeat-containing 5	3402	-1.4702	4.36478	1.52528e-05	0.000266009
Olfr77	olfactory receptor 77	9649	-2.25693	0.608918	1.52725e-05	0.000266124
Trgj4	T cell receptor gamma joining 4	61	-5.16741	0.561943	1.5304e-05	0.000266445
Slc9a3r2	solute carrier family 9 (sodium/hydrogen exchanger), member 3 regulator 2	2646	1.1335	5.12582	1.56652e-05	0.0002725
Gm8828	ornithine decarboxylase, structural 1 pseudogene	1290	-4.47273	-1.36907	1.56915e-05	0.000272724
Snord80	small nucleolar RNA, C/D box 80	81	-2.20469	1.42593	1.57058e-05	0.00027274
Gm25878	predicted gene, 25878	93	-2.3341	0.143048	1.57468e-05	0.000273218
Arhgap33	Rho GTPase activating protein 33	5336	-1.33496	3.0951	1.58379e-05	0.000274565
Gm23187	predicted gene, 23187	86	-1.68512	2.02277	1.58731e-05	0.00027494
Prr5	proline rich 5 (renal)	1917	-1.05622	4.97818	1.59394e-05	0.000275854
Gk	glycerol kinase	7743	1.04752	3.43496	1.59531e-05	0.000275856
Mir8097	microRNA 8097	119	-2.34674	0.913326	1.60227e-05	0.000276824
Gm26581		4479	1.99974	0.330159	1.606e-05	0.000277233
9130008F23Rik	RIKEN cDNA 9130008F23 gene	2161	1.35941	2.7853	1.63793e-05	0.000282505
Slx1b	SLX1 structure-specific endonuclease subunit homolog B (S. cerevisiae)	3521	0.950589	3.4596	1.65376e-05	0.000284992
ENSMUSG00002076074		201	2.3276	-0.74929	1.66978e-05	0.000287511
Tes3-ps	testis derived transcript 3, pseudogene	3272	-4.64301	-0.361647	1.67187e-05	0.000287627
Gm47994		780	-5.58367	0.810593	1.68385e-05	0.000289442
Sytl3	synaptotagmin-like 3	5062	-1.34162	2.91326	1.7013e-05	0.000292195
4930474H06Rik	RIKEN cDNA 4930474H06 gene	1590	6.21804	-0.598529	1.7065e-05	0.000292841
Frmd4a	FERM domain containing 4A	23468	0.989624	4.81132	1.70935e-05	0.000292945
Anp32-ps	acidic (leucine-rich) nuclear phosphoprotein 32 family, pseudogene	388	5.28442	-0.0672989	1.70999e-05	0.000292945
Irf7	interferon regulatory factor 7	3776	1.50428	6.80137	1.7265e-05	0.000295525
Septin6	septin 6	9882	-1.01155	6.88028	1.72999e-05	0.000295873
Gm43823		1808	-4.82592	-1.49691	1.76512e-05	0.000301628
1810073O08Rik	RIKEN cDNA 1810073O08 gene	1853	-3.01923	-0.761407	1.7746e-05	0.000302994
Pglyrp1	peptidoglycan recognition protein 1	1837	1.06452	5.54125	1.77897e-05	0.000303485
Stab2	stabilin 2	8757	5.14115	1.78838	1.79902e-05	0.000306649
Gm37676		507	-1.20752	2.60645	1.80668e-05	0.000307695
Gm45371		459	1.21141	3.19511	1.80892e-05	0.000307728
Fras1	Fraser extracellular matrix complex subunit 1	17709	-1.27851	4.71461	1.8099e-05	0.000307728
Endou	endonuclease, polyU-specific	2745	-2.30174	2.33876	1.82634e-05	0.000310264
Gem	GTP binding protein (gene overexpressed in skeletal muscle)	2104	-1.35161	4.55972	1.8323e-05	0.000311017
Gm13436	ribosomal protein L18 pseudogene	567	-1.17297	3.9675	1.89049e-05	0.000320626
Gm45805	predicted gene 45805	2066	9.14333	1.83062	1.90158e-05	0.000322239
4930596I21Rik	RIKEN cDNA 4930596I21 gene	461	5.5605	-0.103299	1.91921e-05	0.000324955
Gm10369	predicted gene 10369	1148	1.32173	2.08561	1.93357e-05	0.000327115
Ffar2	free fatty acid receptor 2	2790	1.67966	3.28452	1.94271e-05	0.000328196
Zdhhc23	zinc finger, DHHC domain containing 23	5836	-1.1008	3.1862	1.94319e-05	0.000328196
Mreg	melanoregulin	2284	-1.4621	2.89159	1.94759e-05	0.000328667
Mir1957b		123	2.76888	-1.08462	1.96382e-05	0.00033113
Gm19522	predicted gene, 19522	2525	7.46586	1.00401	1.97481e-05	0.000332591
Clic5	chloride intracellular channel 5	9669	1.7929	0.819016	1.97576e-05	0.000332591
Ccdc28b	coiled coil domain containing 28B	2026	-0.852588	4.15027	1.97912e-05	0.00033273
Snhg17	small nucleolar RNA host gene 17	7052	-1.09678	4.9353	1.97985e-05	0.00033273
Gm29629		386	6.52394	1.44757	1.98244e-05	0.000332889
Trbj1-3	T cell receptor beta joining 1-3	54	2.8653	0.285118	1.98826e-05	0.000333591
Otos	otospiralin	3082	-3.44161	-1.07615	1.99399e-05	0.000334277
Pald1	phosphatase domain containing, paladin 1	4535	1.97824	3.19019	2.00266e-05	0.000335454
Gm25128	predicted gene, 25128	76	7.27457	0.167302	2.0119e-05	0.000336724
Pcbp4	poly(rC) binding protein 4	4268	-1.13804	2.84873	2.01617e-05	0.000337162
Gm3807	predicted gene 3807	1168	-5.77325	-0.412502	2.03536e-05	0.000339981
Tuba4a	tubulin, alpha 4A	3701	-0.994272	6.3482	2.03747e-05	0.000339981
Zfp93	zinc finger protein 93	3633	1.9572	-0.187546	2.03805e-05	0.000339981
9230102O04Rik	RIKEN cDNA 9230102O04 gene	935	16.4127	5.89297	2.05562e-05	0.000342632
Plk-ps1	polo like kinase, pseudogene 1	1787	-2.21183	0.207185	2.08727e-05	0.000347622
Gm10029	predicted gene 10029	330	9.91149	3.28772	2.13259e-05	0.000354879
Rps16-ps2	ribosomal protein S16, pseudogene 2	441	-0.967723	4.38739	2.16194e-05	0.00035947
Cdc45	cell division cycle 45	3506	-1.33289	3.44504	2.16981e-05	0.000360263
Ube2cbp	ubiquitin-conjugating enzyme E2C binding protein	1790	-1.80626	0.979248	2.17026e-05	0.000360263
Gm45605		4269	-6.92733	1.52691	2.17347e-05	0.000360502
Gm14165	ribosomal protein, large, P0 pseudogene	952	-2.16769	1.47944	2.18342e-05	0.000361858
Penk	preproenkephalin	1634	4.81668	2.53383	2.18596e-05	0.000361983
Tbxa2r	thromboxane A2 receptor	1919	-1.04806	3.40744	2.19228e-05	0.000362733
Gm12066	predicted gene 12066	443	2.73579	0.0709822	2.20194e-05	0.000364036
Skint3	selection and upkeep of intraepithelial T cells 3	3843	1.40002	2.27446	2.20552e-05	0.000364257
Pilrb2	paired immunoglobin-like type 2 receptor beta 2	1957	0.876384	4.85989	2.20686e-05	0.000364257
Rad51ap1	RAD51 associated protein 1	4813	-1.72125	2.64975	2.21183e-05	0.000364781
Arhgef25	Rho guanine nucleotide exchange factor (GEF) 25	3994	-5.49124	0.699219	2.21878e-05	0.000365631
Ndc80	NDC80 kinetochore complex component	6493	-1.17464	3.71933	2.23809e-05	0.000368514
Gm10073	ribosomal protein, large, P1 pseudogene	342	-1.62262	2.8071	2.24676e-05	0.000369644
Inpp1	inositol polyphosphate-1-phosphatase	6460	-0.829025	4.44764	2.25723e-05	0.000371066
Ly6a	lymphocyte antigen 6 complex, locus A	1205	-1.3382	7.84136	2.295e-05	0.000376969
Zfp961	zinc finger protein 961	4334	-0.860815	5.59763	2.29736e-05	0.000377052
Fndc5	fibronectin type III domain containing 5	2763	6.80248	-0.282232	2.30976e-05	0.000378781
Hspg2	perlecan (heparan sulfate proteoglycan 2)	14739	-1.61411	2.15607	2.31739e-05	0.000379728
Fam169b	family with sequence similarity 169, member B	7027	-0.9588	5.63322	2.35611e-05	0.000385761
Abhd14a	abhydrolase domain containing 14A	2111	-1.05244	2.70912	2.37441e-05	0.000388444
Trim43a	tripartite motif-containing 43A	1984	4.39622	0.0146177	2.37704e-05	0.000388562
Inka1	inka box actin regulator 1	1156	0.911367	3.49111	2.39866e-05	0.00039178
Slc36a2	solute carrier family 36 (proton/amino acid symporter), member 2	3255	3.64962	0.142312	2.40228e-05	0.000392058
AU019990	expressed sequence AU019990	2228	-4.80282	-0.819517	2.40966e-05	0.000392947
Rpl28-ps1	ribosomal protein L28, pseudogene 1	414	-1.7404	1.83801	2.42286e-05	0.000394763
Abcc3	ATP-binding cassette, sub-family C (CFTR/MRP), member 3	5698	-0.81686	4.28707	2.42468e-05	0.000394763
Angptl1	angiopoietin-like 1	2841	-5.07065	1.27057	2.43168e-05	0.000395306
Tmem150c	transmembrane protein 150C	5555	6.1269	-0.357772	2.43191e-05	0.000395306
Gm44220		2487	-6.50139	-1.0768	2.43724e-05	0.000395857
Nkd1	naked cuticle 1	4558	-8.83332	3.03936	2.45112e-05	0.000397735
Gm12469		207	6.66657	-0.75652	2.45271e-05	0.000397735
Gm19582	predicted gene, 19582	841	-1.24523	2.73287	2.4578e-05	0.000398243
Gpr135	G protein-coupled receptor 135	3150	6.62113	-0.242208	2.47543e-05	0.000400779
Bambi-ps1	BMP and activin membrane-bound inhibitor, pseudogene (Xenopus laevis)	592	1.39635	2.35977	2.49384e-05	0.000403438
Gm29642	predicted gene 29642	921	-4.58223	-0.76786	2.50956e-05	0.000405659
Prim2	DNA primase, p58 subunit	5938	-0.880448	3.73743	2.51451e-05	0.000406136
Bcl2a1a	B cell leukemia/lymphoma 2 related protein A1a	819	1.5043	2.29364	2.53386e-05	0.000408728
1700029H14Rik	RIKEN cDNA 1700029H14 gene	1421	7.51586	-0.126359	2.53458e-05	0.000408728
Cystm1	cysteine-rich transmembrane module containing 1	4261	1.86793	1.08691	2.54689e-05	0.000410389
Pde4c	phosphodiesterase 4C, cAMP specific	5596	-1.90002	1.80047	2.58365e-05	0.000415982
Prickle3	prickle planar cell polarity protein 3	4902	-0.728268	4.77312	2.58702e-05	0.000416194
Ifi44	interferon-induced protein 44	6129	2.17531	2.52414	2.59793e-05	0.000417619
Gpn1	GPN-loop GTPase 1	7846	-0.685465	4.63809	2.60332e-05	0.000418156
Gm43661		687	-5.93068	-0.531756	2.61496e-05	0.000419693
Shank3	SH3 and multiple ankyrin repeat domains 3	9236	-1.35686	3.65818	2.62515e-05	0.000420997
2610028D06Rik	RIKEN cDNA 2610028D06 gene	1713	11.8602	7.32837	2.65698e-05	0.000425767
Gm22858	predicted gene, 22858	76	-5.08424	-1.0154	2.68548e-05	0.000429994
Gtse1	G two S phase expressed protein 1	2742	-1.58364	2.98519	2.73665e-05	0.000437544
Cdt1	chromatin licensing and DNA replication factor 1	3140	-0.79918	5.78642	2.73694e-05	0.000437544
Rps26-ps1	ribosomal protein S26, pseudogene 1	449	-1.54331	2.01051	2.74343e-05	0.000438238
Gm19327	predicted gene, 19327	3271	-6.42556	0.281952	2.76098e-05	0.000440671
Sgo2a	shugoshin 2A	7007	-1.56402	2.28112	2.76299e-05	0.000440671
Cep85l	centrosomal protein 85-like	7986	1.04834	3.7936	2.78693e-05	0.00044414
Gm18782	karyopherin alpha 7 (importin alpha 8) pseudogene	1399	6.0503	-0.78949	2.85398e-05	0.000454469
Gm31544	predicted gene, 31544	441	1.13141	3.26626	2.85745e-05	0.000454666
Gm3443	predicted gene 3443	1596	-2.82678	-0.136715	2.86502e-05	0.000455514
Gm45153		1901	-7.22813	-0.8647	2.87936e-05	0.000457435
Rnf138	ring finger protein 138	8138	-0.6542	4.65045	2.89107e-05	0.000458938
Klrc1	killer cell lectin-like receptor subfamily C, member 1	1984	2.06654	2.72287	2.92301e-05	0.000463647
Gm44270		1234	11.6851	5.27671	2.96128e-05	0.0004691
Ccdc148	coiled-coil domain containing 148	9929	-5.63294	-0.57544	2.96201e-05	0.0004691
Nsun5	NOL1/NOP2/Sun domain family, member 5	4317	-0.742362	4.82898	2.98024e-05	0.00047162
Qprt	quinolinate phosphoribosyltransferase	2645	-1.55136	1.91854	2.98805e-05	0.000472489
Fstl1	follistatin-like 1	4914	-2.42467	-0.470269	3.00978e-05	0.000475554
Gm13771	cytochrome c oxidase subunit 7B, mitochondrial pseudogene	238	-5.51619	-1.87466	3.03195e-05	0.000478685
Plet1os	placenta expressed transcript 1, opposite strand	1245	-6.53516	-0.181507	3.04035e-05	0.000479639
Oosp1	oocyte secreted protein 1	972	-1.88798	1.71402	3.06547e-05	0.000483227
Gm11539	ribosomal protein L18 pseudogene	557	-2.33544	0.520433	3.10245e-05	0.00048833
Ctsf	cathepsin F	5041	1.06186	3.59672	3.10264e-05	0.00048833
C77080	expressed sequence C77080	5770	-1.88596	1.83582	3.10974e-05	0.000488815
Lig1	ligase I, DNA, ATP-dependent	4227	-0.932519	5.42794	3.11053e-05	0.000488815
Gm14232	predicted gene 14232	446	-2.24448	0.0589383	3.12281e-05	0.000490366
Nt5c3b	5'-nucleotidase, cytosolic IIIB	3420	-0.655486	4.56697	3.15969e-05	0.000495773
Ell3	elongation factor RNA polymerase II-like 3	2190	-1.20589	4.44975	3.19466e-05	0.000500874
Dmpk	dystrophia myotonica-protein kinase	4330	0.913502	5.53185	3.21215e-05	0.000503229
Ldlrad3	low density lipoprotein receptor class A domain containing 3	6023	1.2735	3.51881	3.23251e-05	0.000506029
Gm43791		468	-2.45035	0.814024	3.24479e-05	0.000507561
Insr	insulin receptor	13746	0.942367	5.7363	3.28439e-05	0.00051336
St3gal4	ST3 beta-galactoside alpha-2,3-sialyltransferase 4	2923	0.887054	6.26143	3.28844e-05	0.000513598
Gm43682		2090	1.51969	1.50678	3.33662e-05	0.000520723
ENSMUSG00002076828		96	-5.44771	0.34889	3.36189e-05	0.000524264
Rpl31-ps11	ribosomal protein L31, pseudogene 11	377	-5.35637	-0.887828	3.38354e-05	0.000527236
Hs3st3b1	heparan sulfate (glucosamine) 3-O-sulfotransferase 3B1	4911	-1.15211	2.82277	3.38925e-05	0.000527721
Gm45342		1363	7.89149	1.2094	3.42295e-05	0.000532561
Gm13572	predicted gene 13572	559	-7.4423	3.04482	3.43921e-05	0.000534647
Aven	apoptosis, caspase activation inhibitor	5001	-0.735914	4.05409	3.44162e-05	0.000534647
Chst7	carbohydrate (N-acetylglucosamino) sulfotransferase 7	2206	-1.77047	2.03746	3.46017e-05	0.000537119
Inafm2	InaF motif containing 2	3053	0.79782	4.03511	3.46983e-05	0.000538207
Gm34220	predicted gene, 34220	2709	-2.12364	0.334474	3.47428e-05	0.000538487
Smg8	SMG8 nonsense mediated mRNA decay factor	3218	0.668596	4.39965	3.49401e-05	0.000541128
Rap1gap	Rap1 GTPase-activating protein	6429	-1.08389	3.87997	3.49664e-05	0.000541128
Cobll1	Cobl-like 1	8342	-0.817284	4.93936	3.503e-05	0.000541699
Cd247	CD247 antigen	5329	-0.940855	6.07705	3.5383e-05	0.000546652
Rab11b-ps2	RAB11B, member RAS oncogene family, pseudogene 2	654	2.09208	-0.343916	3.5404e-05	0.000546652
Gm36551	predicted gene, 36551	300	1.06815	2.69013	3.54833e-05	0.000547205
Spata13	spermatogenesis associated 13	9102	-1.1114	6.46208	3.54937e-05	0.000547205
Lnx2	ligand of numb-protein X 2	4557	-0.763785	5.07331	3.56689e-05	0.000549491
Erbb2	erb-b2 receptor tyrosine kinase 2	5210	1.96446	1.4032	3.58655e-05	0.000552101
Art3	ADP-ribosyltransferase 3	3932	-2.92146	0.729912	3.59882e-05	0.000553571
Tesmin	testis expressed metallothionein like	3912	1.83	0.991549	3.61939e-05	0.000556314
Hspa1l	heat shock protein 1-like	2472	-1.77433	0.892968	3.63292e-05	0.000557971
Cyp4f18	cytochrome P450, family 4, subfamily f, polypeptide 18	1855	-1.2412	6.8809	3.66226e-05	0.000562053
Gm26704	predicted gene, 26704	2901	9.99496	7.29944	3.68866e-05	0.000565678
Tent5c	terminal nucleotidyltransferase 5C	6097	-1.26328	6.06088	3.70642e-05	0.000567563
Gsdmcl-ps	gasdermin C-like, pseudogene	2310	-7.60144	1.59364	3.70653e-05	0.000567563
Platr8	pluripotency associated transcript 8	1349	-7.23533	0.772682	3.71163e-05	0.000567916
Wdr77	WD repeat domain 77	4841	-0.586347	5.24835	3.72803e-05	0.000569995
Gm47754	predicted gene, 47754	389	1.88323	0.981457	3.73937e-05	0.000570959
Gm12892	brain creatine kinase pseudogene	1146	6.24366	-0.352178	3.73994e-05	0.000570959
Il6st	interleukin 6 signal transducer	11099	-0.943727	6.42295	3.74979e-05	0.000571884
Syt6	synaptotagmin VI	5828	7.40924	0.605384	3.75163e-05	0.000571884
Noa1	nitric oxide associated 1	4029	-0.638718	4.50735	3.76908e-05	0.000574114
Vopp1	vesicular, overexpressed in cancer, prosurvival protein 1	9821	0.645267	5.55228	3.79626e-05	0.000577822
Rnase2a	ribonuclease, RNase A family, 2A (liver, eosinophil-derived neurotoxin)	690	7.20033	5.16943	3.8233e-05	0.000581502
Fam20a	FAM20A, golgi associated secretory pathway pseudokinase	3634	0.840275	5.25941	3.83721e-05	0.000583181
Ttbk1	tau tubulin kinase 1	14097	-1.52013	2.36084	3.84769e-05	0.000584338
Nanos1	nanos C2HC-type zinc finger 1	3928	-1.47329	2.06982	3.86125e-05	0.000585958
Arhgef5	Rho guanine nucleotide exchange factor (GEF) 5	9977	0.986211	3.35853	3.87307e-05	0.000587314
Scarf1	scavenger receptor class F, member 1	2887	1.01778	4.71264	3.89024e-05	0.000589479
Teddm2	transmembrane epididymal family member 2	4905	0.76375	5.20141	3.89328e-05	0.0005895
Gm29094		664	1.03204	5.91635	3.91016e-05	0.000591615
Gm42495		405	10.9628	6.06984	3.92159e-05	0.000592904
Slco5a1	solute carrier organic anion transporter family, member 5A1	13137	2.31774	0.781986	3.93341e-05	0.000594249
Platr27	pluripotency associated transcript 27	629	-2.59692	-0.839874	3.95675e-05	0.000597331
Ndnf	neuron-derived neurotrophic factor	10114	2.09614	0.454654	3.96568e-05	0.000598235
Tnfsf13	tumor necrosis factor (ligand) superfamily, member 13	1637	0.970823	5.98325	4.01639e-05	0.000605065
H2-T24	histocompatibility 2, T region locus 24	2182	0.916751	5.87527	4.0169e-05	0.000605065
Gm15912	predicted gene 15912	1297	-2.5288	1.48982	4.06064e-05	0.000611201
Gm11534		674	-4.3833	1.60084	4.08302e-05	0.000614114
5430405H02Rik	RIKEN cDNA 5430405H02 gene	3851	-0.892034	4.04773	4.09081e-05	0.000614831
Rem2	rad and gem related GTP binding protein 2	2251	-7.24253	0.794129	4.1067e-05	0.000616763
Tm2d2	TM2 domain containing 2	1802	0.632983	4.67676	4.11062e-05	0.000616896
Slc6a19	solute carrier family 6 (neurotransmitter transporter), member 19	5006	-2.78068	1.49205	4.14757e-05	0.000621982
Snord99	small nucleolar RNA, C/D box 99	74	-1.69161	1.39078	4.16388e-05	0.000623968
Gm52981		3035	7.1296	1.57934	4.17852e-05	0.000625701
Mir7084	microRNA 7084	70	5.56681	-0.49328	4.18703e-05	0.000626514
Gm50218		1285	4.52563	0.342862	4.19051e-05	0.000626574
Gm47731		582	-5.888	-0.277663	4.21411e-05	0.00062964
Lsm2	LSM2 homolog, U6 small nuclear RNA and mRNA degradation associated	3152	-0.81453	4.04609	4.26847e-05	0.000637293
Nuak1	NUAK family, SNF1-like kinase, 1	5625	1.51031	3.24344	4.28996e-05	0.000640032
ENSMUSG00002075679		93	12.6168	7.57821	4.29931e-05	0.000640957
Fam234a	family with sequence similarity 234, member A	4016	0.942171	6.93547	4.30302e-05	0.000641039
Kntc1	kinetochore associated 1	7983	-1.38375	2.98498	4.33512e-05	0.000645349
Masp2	mannan-binding lectin serine peptidase 2	3307	-1.21305	3.82599	4.34876e-05	0.000646448
Clec4n	C-type lectin domain family 4, member n	1420	1.57085	3.18691	4.34886e-05	0.000646448
Wdr89	WD repeat domain 89	3192	-1.06633	3.89425	4.38084e-05	0.000650726
Pate2	prostate and testis expressed 2	4720	-4.79754	0.355267	4.40707e-05	0.000653826
Gm10451	predicted gene 10451	2494	-1.37587	1.54198	4.40836e-05	0.000653826
Dhx58os	DEAH (Asp-Glu-Ala-His) box polypeptide 58, opposite strand	1594	1.12802	2.84137	4.41135e-05	0.000653826
Gm14964	predicted gene 14964	760	8.67891	0.719788	4.42449e-05	0.000655296
Gm37553		1602	6.35931	-0.837393	4.4459e-05	0.000657987
Gm29114		2508	5.73838	0.251616	4.45135e-05	0.000658315
Wdhd1	WD repeat and HMG-box DNA binding protein 1	7349	-0.748976	4.44798	4.47674e-05	0.000661588
Cd5	CD5 antigen	4928	-0.753616	5.70913	4.48692e-05	0.000662402
Gm12435	heterogeneous nuclear ribonucleoprotein F pseudogene	1016	6.17949	-0.0512003	4.48978e-05	0.000662402
Srxn1	sulfiredoxin 1 homolog (S. cerevisiae)	2820	1.07655	3.34129	4.49202e-05	0.000662402
Rpl31-ps6	ribosomal protein L31, pseudogene 6	378	-8.19789	3.39816	4.52668e-05	0.000667029
ENSMUSG00002076984		101	-1.01278	4.78939	4.5357e-05	0.000667874
Mospd4	motile sperm domain containing 4	576	2.53351	-0.931054	4.55073e-05	0.000669294
Gm8848	ornithine decarboxylase, structural 1 pseudogene	1343	-1.96116	0.642957	4.55193e-05	0.000669294
Ighv1-79	immunoglobulin heavy variable 1-79	350	-8.89412	1.22374	4.60358e-05	0.000676184
Soga1	suppressor of glucose, autophagy associated 1	7984	1.00781	4.70882	4.60544e-05	0.000676184
Retn	resistin	1579	6.54618	-0.0106331	4.6141e-05	0.000676968
Ccr3	chemokine (C-C motif) receptor 3	3272	2.67756	3.30606	4.62876e-05	0.000678629
Igkv11-106	immunoglobulin kappa variable 11-106	346	-6.65503	0.740496	4.63438e-05	0.000678963
Tspyl3	TSPY-like 3	3072	-0.747034	3.74361	4.64491e-05	0.000680016
Tubb3	tubulin, beta 3 class III	1868	-1.57414	2.09545	4.65205e-05	0.000680518
Ighv2-9-1	immunoglobulin heavy variable 2-9-1	369	-1.71661	4.28609	4.65503e-05	0.000680518
Gm11978	predicted gene 11978	1409	2.21159	0.474249	4.67458e-05	0.000682885
Vmn2r96	vomeronasal 2, receptor 96	6894	-2.16814	0.33856	4.7085e-05	0.000687347
Manba	mannosidase, beta A, lysosomal	6971	0.675307	5.31946	4.71221e-05	0.000687394
Cpne8	copine VIII	4164	1.35547	2.86202	4.74637e-05	0.000691881
ENSMUSG00002075950		77	-2.10021	1.31883	4.75422e-05	0.000692528
Timp2	tissue inhibitor of metalloproteinase 2	3896	1.04683	8.9785	4.80018e-05	0.000698723
Chil5	chitinase-like 5	1509	-1.71987	1.14078	4.82665e-05	0.000701603
1810059H22Rik	RIKEN cDNA 1810059H22 gene	5024	3.23723	-0.77591	4.82687e-05	0.000701603
Il1r1	interleukin 1 receptor, type I	6363	-2.55981	0.382509	4.83155e-05	0.000701783
Col4a4	collagen, type IV, alpha 4	10612	-5.14116	-0.641756	4.88266e-05	0.0007087
Plekhg6	pleckstrin homology domain containing, family G (with RhoGef domain) member 6	3299	2.73412	1.90005	4.89956e-05	0.000710646
Ccr5	chemokine (C-C motif) receptor 5	8434	1.61718	6.31873	4.90961e-05	0.000711596
Phf11d	PHD finger protein 11D	4498	0.949607	4.20222	4.91792e-05	0.000712292
Nle1	notchless homolog 1	3233	-0.875384	4.31685	4.92712e-05	0.000713117
Socs6	suppressor of cytokine signaling 6	11349	1.17982	4.71089	4.95187e-05	0.00071619
Thop1	thimet oligopeptidase 1	5059	-0.747977	3.80617	4.96975e-05	0.000718265
Mir3535	microRNA 3535	147	-5.37535	-0.088895	4.98387e-05	0.000719793
Klf4	Kruppel-like factor 4 (gut)	3049	1.32631	6.66494	4.99956e-05	0.000721548
ENSMUSG00002076509		95	7.62039	-0.568996	5.04227e-05	0.000727196
Sele	selectin, endothelial cell	2912	2.04604	0.330994	5.06557e-05	0.000730038
Npcd	neuronal pentraxin chromo domain	1453	-1.46087	2.00879	5.07597e-05	0.000731019
Meg3	maternally expressed 3	18089	-8.20445	1.96058	5.09364e-05	0.000733045
Gm43495		205	1.25056	2.85253	5.10157e-05	0.000733666
Mir8119	microRNA 8119	129	-1.17967	3.43484	5.14024e-05	0.000738705
Pcmtd1	protein-L-isoaspartate (D-aspartate) O-methyltransferase domain containing 1	6654	-0.738629	5.81889	5.15225e-05	0.000739609
Gm4478	ribosomal protein L21 pseudogene	483	12.3345	5.87703	5.15381e-05	0.000739609
Ebf4	early B cell factor 4	3236	-6.08759	-1.85966	5.16765e-05	0.000741072
Asb10	ankyrin repeat and SOCS box-containing 10	2806	-4.6869	-0.713795	5.18847e-05	0.000743534
Dbp	D site albumin promoter binding protein	2993	-1.25184	3.08532	5.2056e-05	0.000745463
Ubfd1	ubiquitin family domain containing 1	9629	-0.726622	5.51034	5.27482e-05	0.00075358
Gm17334		3144	0.900628	5.4995	5.27629e-05	0.00075358
Rpl15-ps3	ribosomal protein L15, pseudogene 3	615	15.7432	5.24284	5.27676e-05	0.00075358
Mitf	melanogenesis associated transcription factor	6196	1.0066	3.84953	5.2771e-05	0.00075358
Adra2a	adrenergic receptor, alpha 2a	4832	5.81291	5.42753	5.31429e-05	0.000758359
ENSMUSG00002075713		114	7.82947	1.93259	5.32986e-05	0.000759651
Gm15569	predicted gene 15569	594	1.99746	0.133545	5.33082e-05	0.000759651
Ctla2a	cytotoxic T lymphocyte-associated protein 2 alpha	2108	1.0302	4.48504	5.33519e-05	0.000759741
Gm44609		460	-4.89728	-0.482351	5.36636e-05	0.000763646
Lman1l	lectin, mannose-binding 1 like	1685	4.68891	-0.275822	5.37672e-05	0.000764585
Svil	supervillin	10701	0.944699	5.94883	5.38744e-05	0.000765574
Gm29776	predicted gene, 29776	2346	6.61418	-0.223907	5.39511e-05	0.000766128
Asns	asparagine synthetase	2735	-2.07701	2.50504	5.45741e-05	0.000774435
Ggct	gamma-glutamyl cyclotransferase	7745	0.768841	3.95178	5.4629e-05	0.000774673
Igkv1-122	immunoglobulin kappa chain variable 1-122	383	-2.18775	3.03611	5.49916e-05	0.000779271
4833407H14Rik	RIKEN cDNA 4833407H14 gene	1494	-1.18242	2.70128	5.51631e-05	0.000781158
Gm31108	predicted gene, 31108	1633	1.85588	4.7839	5.5226e-05	0.000781503
Chek1	checkpoint kinase 1	4635	-1.65438	2.11637	5.56413e-05	0.000786833
Clec4a1	C-type lectin domain family 4, member a1	1558	1.30806	5.374	5.57395e-05	0.000787674
Gm15918	predicted gene 15918	689	5.63502	1.92156	5.58399e-05	0.000788545
Gm17189		1630	-2.22524	0.655875	5.60375e-05	0.000790633
Cmpk2	cytidine monophosphate (UMP-CMP) kinase 2, mitochondrial	4163	0.889046	4.4966	5.60687e-05	0.000790633
Spc24	SPC24, NDC80 kinetochore complex component, homolog (S. cerevisiae)	2573	-1.61783	3.16872	5.61044e-05	0.000790633
Ap1s3	adaptor-related protein complex AP-1, sigma 3	2878	-0.789685	3.97855	5.64343e-05	0.000794731
Mx1	MX dynamin-like GTPase 1	3785	0.949825	4.63043	5.65048e-05	0.000795173
Aicda	activation-induced cytidine deaminase	2653	-2.08989	2.28411	5.65876e-05	0.000795787
Rassf7	Ras association (RalGDS/AF-6) domain family (N-terminal) member 7	2154	-1.21089	2.55091	5.66596e-05	0.000796249
Efs	embryonal Fyn-associated substrate	2917	-2.68478	-0.884948	5.68082e-05	0.000797787
Large1	LARGE xylosyl- and glucuronyltransferase 1	7976	1.26284	1.9572	5.7242e-05	0.000803323
Gm17815	lactate dehydrogenase A pseudogene	895	5.24672	-0.253602	5.75014e-05	0.000806407
Ankrd55	ankyrin repeat domain 55	6390	-2.1157	1.08276	5.77209e-05	0.000808927
Nrep	neuronal regeneration related protein	3908	-2.45219	-0.428676	5.83834e-05	0.000817649
Igkv5-37	immunoglobulin kappa variable 5-37	359	-5.17873	2.48973	5.85054e-05	0.000818794
Tnfaip8l3	tumor necrosis factor, alpha-induced protein 8-like 3	4585	-7.81462	0.542201	5.89365e-05	0.000824259
A430093F15Rik	RIKEN cDNA A430093F15 gene	3119	-1.52073	2.18383	5.94486e-05	0.00083085
Zbtb40	zinc finger and BTB domain containing 40	10710	-0.741739	4.361	6.01621e-05	0.000840245
Gm49342		750	0.710411	5.24791	6.03897e-05	0.000842845
Mir18	microRNA 18	96	-7.77044	-0.569464	6.04313e-05	0.000842846
Robo2	roundabout guidance receptor 2	16983	-3.78496	-1.20071	6.05689e-05	0.000844187
4921516A02Rik	RIKEN cDNA 4921516A02 gene	4560	-0.778841	4.06578	6.06191e-05	0.000844261
Tal1	T cell acute lymphocytic leukemia 1	4379	-1.6219	2.34649	6.06573e-05	0.000844261
1110002L01Rik	RIKEN cDNA 1110002L01 gene	4131	-0.84352	3.17083	6.07619e-05	0.00084514
Pawr	PRKC, apoptosis, WT1, regulator	1745	-2.21825	-0.27588	6.09217e-05	0.000846783
Arhgef33	Rho guanine nucleotide exchange factor (GEF) 33	4680	-7.37685	0.334448	6.10712e-05	0.000848281
Jaml	junction adhesion molecule like	3108	-0.911804	3.93841	6.11232e-05	0.000848424
Cyp20a1	cytochrome P450, family 20, subfamily a, polypeptide 1	2286	0.717132	4.02962	6.15154e-05	0.000853285
Pgm2	phosphoglucomutase 2	2590	0.828932	4.15157	6.16187e-05	0.000854135
Dstyk	dual serine/threonine and tyrosine protein kinase	9345	0.725029	4.79772	6.16641e-05	0.000854182
Gm28439		876	-4.60528	-1.02215	6.2011e-05	0.000858402
Trav14d-3-dv8	T cell receptor alpha variable 14D-3-DV8	456	6.30242	1.05888	6.2349e-05	0.000862495
Serpinb6a	serine (or cysteine) peptidase inhibitor, clade B, member 6a	5409	0.997902	6.7433	6.32579e-05	0.000874473
A530064D06Rik	RIKEN cDNA A530064D06 gene	5882	1.90732	3.392	6.35952e-05	0.000878539
Gm11510	predicted gene 11510	347	-3.73233	5.21127	6.38623e-05	0.000881629
Gm38082		6882	-4.53262	0.536555	6.40809e-05	0.000884047
Serpina3e-ps	serine (or cysteine) peptidase inhibitor, clade A, member 3E, pseudogene	1228	-6.97827	-0.00288685	6.43623e-05	0.000887328
Mkrn2os	makorin, ring finger protein 2, opposite strand	2542	5.72228	-0.163979	6.45393e-05	0.000889164
A430027C01Rik	RIKEN cDNA A430027C01 gene	1644	-5.63384	2.72415	6.49693e-05	0.000894482
Runx2os2	runt related transcription factor 2, opposite strand 2	818	-5.70447	0.401435	6.52465e-05	0.000897691
Kif23	kinesin family member 23	7901	-1.0833	4.46219	6.63825e-05	0.000912704
Itgb4	integrin beta 4	7015	-1.87243	0.090839	6.64759e-05	0.00091337
Adgrg1	adhesion G protein-coupled receptor G1	5421	2.23045	2.72678	6.73276e-05	0.000924447
Fcho1	FCH domain only 1	4467	-0.974122	6.77258	6.74558e-05	0.000925583
Mmel1	membrane metallo-endopeptidase-like 1	3475	11.6799	2.30236	6.81483e-05	0.000934454
Xndc1	Xrcc1 N-terminal domain containing 1	5278	-0.838657	4.54637	6.83043e-05	0.000935963
Gm15682	predicted gene 15682	483	-8.23382	2.17115	6.85707e-05	0.00093898
Ighv1-77	immunoglobulin heavy variable 1-77	406	-3.75979	4.00029	6.97804e-05	0.000954902
Adgra2	adhesion G protein-coupled receptor A2	5775	-1.43907	1.55438	7.00874e-05	0.000958458
Akr7a5	aldo-keto reductase family 7, member A5 (aflatoxin aldehyde reductase)	1793	-0.769389	4.1325	7.03243e-05	0.000961052
Lypd6b	LY6/PLAUR domain containing 6B	2604	-2.01416	1.63796	7.08231e-05	0.000967218
Tcea2	transcription elongation factor A (SII), 2	2704	-0.966552	3.28304	7.09565e-05	0.000968389
Zfp296	zinc finger protein 296	2037	-1.00047	3.72751	7.18431e-05	0.000979831
Gm15903	predicted gene 15903	3614	5.98851	1.14733	7.19726e-05	0.000980941
Gm23887	predicted gene, 23887	172	8.31139	1.22782	7.21107e-05	0.000982165
Jchain	immunoglobulin joining chain	2517	-3.20847	9.35843	7.22394e-05	0.000983259
Elovl7	ELOVL family member 7, elongation of long chain fatty acids (yeast)	4013	-1.90724	0.401855	7.2738e-05	0.000989383
Rnf144b	ring finger protein 144B	4936	0.721073	4.7002	7.30348e-05	0.000992755
Mir17hg	Mir17 host gene (non-protein coding)	3536	-1.2342	2.81313	7.35151e-05	0.000998616
Mir7067	microRNA 7067	63	-1.65004	0.93635	7.4118e-05	0.00100613
Napsa	napsin A aspartic peptidase	2660	-1.26739	7.65472	7.41944e-05	0.0010065
Gm26670	predicted gene, 26670	3307	-3.92109	0.199608	7.42569e-05	0.00100668
Xlr4b	X-linked lymphocyte-regulated 4B	2560	-1.01642	3.01474	7.44575e-05	0.00100872
Tbx21	T-box 21	2488	0.991106	4.1401	7.4993e-05	0.00101469
Gm41392	predicted gene, 41392	914	-7.52659	0.618093	7.49975e-05	0.00101469
6820408C15Rik	RIKEN cDNA 6820408C15 gene	1787	-7.98324	0.701929	7.50771e-05	0.00101509
Dnase1l1	deoxyribonuclease 1-like 1	2121	0.725097	4.81569	7.54349e-05	0.00101925
Plxna4os1	plexin A4, opposite strand 1	1977	1.16816	3.55363	7.61644e-05	0.00102842
Krt19	keratin 19	1855	-6.38944	1.44929	7.69326e-05	0.00103798
Gm49384		945	-0.984767	2.80612	7.69743e-05	0.00103798
Itgb8	integrin beta 8	11060	-6.46023	0.458358	7.71006e-05	0.00103899
Ung	uracil DNA glycosylase	5468	-1.20388	3.08223	7.72172e-05	0.00103988
5830468F06Rik	RIKEN cDNA 5830468F06 gene	1104	-2.2243	0.562185	7.73889e-05	0.0010415
Gm49776		608	-0.634328	5.46958	7.74764e-05	0.00104199
Ighv1-7	immunoglobulin heavy variable V1-7	388	-2.25394	4.78049	7.76101e-05	0.00104309
Gm29459		518	-2.31504	-0.806111	7.79226e-05	0.0010466
Gm15427	predicted pseudogene 15427	531	-1.21726	3.92035	7.80955e-05	0.00104823
Bcl2a1b	B cell leukemia/lymphoma 2 related protein A1b	817	1.06426	6.0113	7.8468e-05	0.00105254
1700112J16Rik	RIKEN cDNA 1700112J16 gene	2490	7.66482	0.37032	7.85807e-05	0.00105335
Serpina3f	serine (or cysteine) peptidase inhibitor, clade A, member 3F	2290	-1.31936	4.52368	7.86943e-05	0.00105418
Rasgrp1	RAS guanyl releasing protein 1	5600	-0.980397	6.8796	7.89399e-05	0.00105615
Gm15931	predicted gene 15931	1852	1.3368	2.83412	7.89451e-05	0.00105615
Ccdc134	coiled-coil domain containing 134	5349	-0.846621	5.30321	7.91577e-05	0.0010583
Gm10501	predicted gene 10501	2200	-1.75735	0.888058	7.95395e-05	0.00106262
Gm14091		874	-1.82638	2.04137	7.95852e-05	0.00106262
Gm6545	family with sequence similarity 111, member A pseudogene	1786	1.33079	2.89729	7.99377e-05	0.00106631
Gm37145		2756	-1.32286	1.51848	7.99669e-05	0.00106631
Gm16010	predicted gene 16010	4720	7.23196	1.10875	8.05201e-05	0.00107277
Mir7036b	microRNA 7036b	63	-4.36277	1.11397	8.05684e-05	0.00107277
AU022793	expressed sequence AU022793	1377	3.82702	1.781	8.06092e-05	0.00107277
Dtl	denticleless E3 ubiquitin protein ligase	13709	-1.4354	3.241	8.10325e-05	0.0010773
Gm5069	glyceraldehyde-3-phosphate dehydrogenase pseudogene	1328	1.6528	0.804124	8.11098e-05	0.0010773
Tldc2	TBC/LysM associated domain containing 2	641	6.67053	-0.254017	8.1158e-05	0.0010773
Prkg1	protein kinase, cGMP-dependent, type I	11036	10.0069	8.67706	8.11614e-05	0.0010773
Kctd9	potassium channel tetramerisation domain containing 9	4746	0.704823	4.60109	8.14238e-05	0.00108007
Slc22a23	solute carrier family 22, member 23	6386	-1.42392	1.5066	8.20169e-05	0.00108723
Xpnpep2	X-prolyl aminopeptidase (aminopeptidase P) 2, membrane-bound	4878	4.82615	-1.32775	8.26665e-05	0.00109513
Cd209f	CD209f antigen	1988	3.25682	0.00213157	8.34578e-05	0.00110489
Slc28a2	solute carrier family 28 (sodium-coupled nucleoside transporter), member 2	4208	0.883697	7.00329	8.38686e-05	0.00110961
BC028528	cDNA sequence BC028528	1402	0.694799	4.29379	8.44317e-05	0.00111633
Dtymk	deoxythymidylate kinase	2631	-0.649815	4.77115	8.47328e-05	0.00111958
Atp9a	ATPase, class II, type 9A	5917	-1.3984	2.22019	8.47939e-05	0.00111966
Dapk2	death-associated protein kinase 2	4127	2.18295	1.44051	8.49649e-05	0.00112119
Nxpe4	neurexophilin and PC-esterase domain family, member 4	5911	1.2319	3.38015	8.53337e-05	0.00112533
Cdca5	cell division cycle associated 5	2129	-1.55848	3.12275	8.56765e-05	0.00112912
Leprot	leptin receptor overlapping transcript	1898	0.777302	6.12424	8.64394e-05	0.00113844
Lrrn4	leucine rich repeat neuronal 4	3715	-6.20647	-0.392527	8.677e-05	0.00114182
Noxa1	NADPH oxidase activator 1	1617	-7.06772	0.65674	8.68086e-05	0.00114182
Shcbp1l	Shc SH2-domain binding protein 1-like	3710	-2.07933	0.859146	8.68891e-05	0.00114212
Gm26674		1446	1.97836	0.579089	8.6944e-05	0.00114212
Gm7424	60S ribosomal protein L5 pseudogene	902	5.83907	-0.0708442	8.70009e-05	0.00114213
Msmo1	methylsterol monoxygenase 1	6144	0.93863	3.93082	8.83526e-05	0.00115913
Cenpm	centromere protein M	1617	-1.98351	1.81536	8.85794e-05	0.00116136
Tsku	tsukushi, small leucine rich proteoglycan	3050	1.25318	2.87945	8.91516e-05	0.0011681
5033403F01Rik	RIKEN cDNA 5033403F01 gene	1678	-5.21011	2.26562	8.93018e-05	0.00116894
4930537H20Rik	RIKEN cDNA 4930537H20 gene	1683	1.69127	0.586659	8.93306e-05	0.00116894
Cd300ld5	CD300 molecule like family member D5	852	-5.27024	-2.11552	8.95438e-05	0.00117098
4930455G09Rik	RIKEN cDNA 4930455G09 gene	630	1.05054	4.03319	8.96174e-05	0.00117119
Henmt1	HEN1 methyltransferase homolog 1 (Arabidopsis)	2476	7.80202	1.32644	8.97808e-05	0.00117257
Cep85	centrosomal protein 85	5269	-1.13345	6.60643	9.08527e-05	0.00118581
Cdc25b	cell division cycle 25B	3728	-0.909385	6.33266	9.14024e-05	0.00119222
Nhlrc4	NHL repeat containing 4	2318	11.446	5.91961	9.17105e-05	0.00119482
Mmp28	matrix metallopeptidase 28 (epilysin)	3874	1.25232	2.43005	9.17895e-05	0.00119482
B430305J03Rik	RIKEN cDNA B430305J03 gene	3702	0.674081	4.81244	9.18369e-05	0.00119482
Aldh1b1	aldehyde dehydrogenase 1 family, member B1	2298	1.2048	2.97956	9.18371e-05	0.00119482
Nid1	nidogen 1	6943	-1.04251	5.15676	9.21974e-05	0.00119874
Comp	cartilage oligomeric matrix protein	2967	2.06188	-0.125974	9.26558e-05	0.00120363
Gm9429	oxidative stress-responsive serine-rich protein 1 pseudogene	868	-5.29124	-0.297088	9.26919e-05	0.00120363
Slc7a6	solute carrier family 7 (cationic amino acid transporter, y+ system), member 6	4570	-0.716697	4.62097	9.32244e-05	0.00120978
Tnfaip2	tumor necrosis factor, alpha-induced protein 2	4984	0.953342	6.61472	9.36663e-05	0.00121473
BC048644	cDNA sequence BC048644	5333	-8.45567	2.52489	9.40014e-05	0.0012183
Ccnb2	cyclin B2	1531	-1.54675	4.30544	9.42828e-05	0.00121973
Fam189a2	family with sequence similarity 189, member A2	2886	1.74353	1.04276	9.42853e-05	0.00121973
Nagk	N-acetylglucosamine kinase	4676	0.588306	4.98102	9.42913e-05	0.00121973
Ighv8-7	immunoglobulin heavy variable V8-7	297	-5.43523	0.546946	9.44653e-05	0.0012212
Aplp2	amyloid beta (A4) precursor-like protein 2	5875	0.941258	7.83002	9.46544e-05	0.00122287
Igkv4-77	immunoglobulin kappa variable 4-77	352	-2.72148	0.84925	9.48458e-05	0.00122456
Tom1	target of myb1 trafficking protein	2499	0.760541	3.715	9.51697e-05	0.00122732
Col11a2	collagen, type XI, alpha 2	6874	-1.19269	3.60509	9.51797e-05	0.00122732
Gm17315	predicted gene, 17315	2504	1.36915	1.69096	9.61559e-05	0.00123912
B430306N03Rik	RIKEN cDNA B430306N03 gene	5256	0.87869	5.21919	9.63414e-05	0.00124072
Sned1	sushi, nidogen and EGF-like domains 1	9491	1.23834	2.17719	9.65229e-05	0.00124154
Bach1	BTB and CNC homology 1, basic leucine zipper transcription factor 1	6179	0.918114	6.2437	9.6527e-05	0.00124154
Mir7016	microRNA 7016	72	-7.62939	0.523001	9.65956e-05	0.00124164
Siglecf	sialic acid binding Ig-like lectin F	2790	2.63751	2.30607	9.68202e-05	0.00124374
Dmrt3	doublesex and mab-3 related transcription factor 3	2445	-3.05413	-0.505439	9.7061e-05	0.00124605
Snord13	small nucleolar RNA, C/D box 13	104	9.9346	5.13931	9.72648e-05	0.00124787
Gm24452	predicted gene, 24452	72	-1.32557	2.05539	9.75265e-05	0.00125044
Mapk4	mitogen-activated protein kinase 4	5400	-5.50715	0.121461	9.77922e-05	0.00125256
Nes	nestin	6416	3.91434	2.23966	9.78151e-05	0.00125256
Klf1	Kruppel-like factor 1 (erythroid)	1534	-4.61908	2.00092	9.798e-05	0.00125389
Bhlha15	basic helix-loop-helix family, member a15	3494	-2.59354	2.70606	9.92966e-05	0.00126993
S100a3	S100 calcium binding protein A3	2670	7.32232	0.203199	0.000100119	0.00127965
Gm16541		737	1.12821	2.36492	0.000100748	0.00128688
Hapln4	hyaluronan and proteoglycan link protein 4	3924	-9.44888	7.42636	0.000101231	0.00129224
Gm40634	predicted gene, 40634	2001	-2.18435	-0.225174	0.000101817	0.00129812
Pced1b	PC-esterase domain containing 1B	2197	-0.75437	5.63078	0.00010182	0.00129812
Kifc1	kinesin family member C1	3414	-1.3221	3.68364	0.000102257	0.00130288
Sh3bgrl2	SH3 domain binding glutamic acid-rich protein like 2	7865	-1.18578	2.91268	0.000102534	0.00130492
1700001P01Rik	RIKEN cDNA 1700001P01 gene	624	-7.72857	0.659983	0.000102545	0.00130492
Mall	mal, T cell differentiation protein-like	2006	1.93107	3.10094	0.000102824	0.00130765
Dkc1	dyskeratosis congenita 1, dyskerin	4121	-0.661521	5.3855	0.000103588	0.00131654
Ifi211	interferon activated gene 211	1785	1.15672	3.54576	0.000103712	0.00131729
Cers4	ceramide synthase 4	12264	-0.694412	4.61256	0.000104306	0.00132384
Rnd2	Rho family GTPase 2	1990	1.1252	3.28835	0.000104358	0.00132384
Gm43167		1606	-5.33124	1.03743	0.000104454	0.00132423
Pgghg	protein glucosylgalactosylhydroxylysine glucosidase	3346	0.58685	4.52101	0.000104628	0.00132562
Mir7653	microRNA 7653	61	4.76706	-0.788704	0.00010503	0.00132921
Nrp1	neuropilin 1	9785	1.00872	5.48064	0.000105042	0.00132921
Trim29	tripartite motif-containing 29	3473	4.03673	0.769646	0.000105146	0.00132943
2700038G22Rik	RIKEN cDNA 2700038G22 gene	1594	-1.50116	1.64078	0.00010519	0.00132943
Gm17944	thymidine kinase 1 pseudogene	643	-5.60549	1.46037	0.000105763	0.00133583
Eml6	echinoderm microtubule associated protein like 6	9279	0.959641	3.22655	0.000105864	0.00133628
Abcd2	ATP-binding cassette, sub-family D (ALD), member 2	5946	1.08135	4.84075	0.000106518	0.00134369
Gm42848		2022	-4.08435	-1.17301	0.000107011	0.00134908
Atp7b	ATPase, Cu++ transporting, beta polypeptide	6505	-3.17575	0.517653	0.000107584	0.00135547
Clec12a	C-type lectin domain family 12, member a	5528	1.11822	5.70666	0.000108181	0.00136214
Gm16217	predicted gene 16217	616	6.34459	-0.282275	0.000108317	0.00136301
Acot7	acyl-CoA thioesterase 7	2124	-0.911178	4.37228	0.000108905	0.00136956
Gm5523	glyceraldehyde-3-phosphate dehydrogenase pseudogene	997	6.47667	0.908144	0.000109038	0.00137039
Aaas	achalasia, adrenocortical insufficiency, alacrimia	2798	-0.59617	4.87373	0.000109124	0.00137063
Gm10382	predicted gene 10382	1234	1.12141	4.01413	0.000109327	0.00137233
Smpdl3a	sphingomyelin phosphodiesterase, acid-like 3A	2065	0.971295	8.41351	0.000109725	0.00137647
Mir7077	microRNA 7077	57	5.64582	-0.728624	0.000109874	0.00137749
Rpl34-ps2	ribosomal protein L34, pseudogene 2	354	-5.80011	0.161112	0.000110388	0.00138308
Gm21781		4838	-1.40263	2.25967	0.000110555	0.00138432
Mrps36-ps1	mitichondrial ribosomal protein S36, pseudogene 1	306	6.97212	0.287993	0.00011112	0.00139053
Tnfrsf21	tumor necrosis factor receptor superfamily, member 21	4109	0.839729	5.37006	0.000111614	0.00139586
Capn11	calpain 11	2708	-10.2414	6.89991	0.000112526	0.0014064
Fxn	frataxin	2053	-1.08925	2.59181	0.000112601	0.00140648
Gm12490	high mobility group box 1-like pseudogene	560	-6.48679	-0.136904	0.000113106	0.00141191
Gm47732		620	-4.8659	-0.23129	0.00011326	0.00141297
Gm49493		4136	0.845609	3.61465	0.000113783	0.00141862
Dock7	dedicator of cytokinesis 7	16818	0.946609	4.58242	0.000114306	0.00142366
Irag1	inositol 1,4,5-triphosphate receptor associated 1	6827	-1.25295	3.00683	0.000114327	0.00142366
Gm14762	predicted gene 14762	2985	6.25381	-1.31479	0.000114649	0.0014268
Gm6061	peptidylprolyl isomerase A pseudogene 3_1245.1	492	4.12509	0.588411	0.000115783	0.00144003
Cenpi	centromere protein I	5681	-1.4807	1.91249	0.000115949	0.00144121
Ephx1	epoxide hydrolase 1, microsomal	1950	0.892881	6.76876	0.000116161	0.00144297
Bmt2	base methyltransferase of 25S rRNA 2	5632	0.722746	3.85107	0.000116284	0.00144361
Insig1	insulin induced gene 1	3093	0.661999	5.12937	0.000116949	0.00145098
Ube2e2	ubiquitin-conjugating enzyme E2E 2	4628	1.32465	1.74348	0.000117637	0.00145863
H4c9	H4 clustered histone 9	727	-1.29316	2.38155	0.000117759	0.00145925
ENSMUSG00002076932		68	1.32694	1.9259	0.000117861	0.00145963
Abhd17b	abhydrolase domain containing 17B	2833	-0.787749	5.72976	0.000118221	0.0014632
Gimap4	GTPase, IMAP family member 4	1837	-0.930084	7.92344	0.00011869	0.0014681
Zcchc14	zinc finger, CCHC domain containing 14	7780	1.0151	3.17113	0.000119112	0.00147243
Mst1r	macrophage stimulating 1 receptor (c-met-related tyrosine kinase)	5007	0.702487	5.12147	0.00011955	0.00147694
Ggt1	gamma-glutamyltransferase 1	3411	1.98476	1.84377	0.000119997	0.00148084
Cyb561a3	cytochrome b561 family, member A3	3910	-1.108	7.25253	0.000120011	0.00148084
Gm12061	predicted gene 12061	479	1.73904	0.399	0.000120131	0.00148142
Gm5652	glyceraldehyde-3-phosphate dehydrogenase pseudogene	1008	6.28375	-0.188152	0.000120393	0.00148375
Hectd2	HECT domain E3 ubiquitin protein ligase 2	9066	1.41741	1.61241	0.000121366	0.00149484
4932442E05Rik	RIKEN cDNA 4932442E05 gene	2717	0.887418	3.23551	0.000121563	0.00149636
Slc12a2	solute carrier family 12, member 2	10920	0.782067	4.02325	0.000122188	0.00150168
Itga7	integrin alpha 7	8092	-1.52608	1.43313	0.000122213	0.00150168
Fcnaos	ficolin A, opposite strand	1617	1.16883	6.88649	0.000122273	0.00150168
Gm44432		938	8.24605	0.520368	0.000122291	0.00150168
Fblim1	filamin binding LIM protein 1	4457	0.823022	4.65317	0.000122499	0.00150334
Gm43695		196	1.01791	2.81291	0.000123097	0.00150976
Gm44672		1098	1.31961	1.52939	0.000123293	0.00151125
Wwc1	WW, C2 and coiled-coil domain containing 1	4960	6.1026	-0.583266	0.000123382	0.00151143
ENSMUSG00002076879		67	-2.02215	0.399982	0.000123494	0.00151189
Nek2	NIMA (never in mitosis gene a)-related expressed kinase 2	4516	-1.30514	3.94528	0.000123779	0.00151447
Ppara	peroxisome proliferator activated receptor alpha	3836	-5.95631	-0.283776	0.000123923	0.00151532
Prps2	phosphoribosyl pyrophosphate synthetase 2	3873	-0.659289	5.4359	0.000124398	0.00152021
Gm41556	predicted gene, 41556	2434	2.44821	-1.25899	0.000124583	0.00152155
C130036L24Rik	RIKEN cDNA C130036L24 gene	6437	-1.47598	1.21361	0.000124793	0.00152321
Klra2	killer cell lectin-like receptor, subfamily A, member 2	1898	0.810679	5.71833	0.000126807	0.00154686
Gm42732		1197	-1.37587	1.49955	0.000126886	0.0015469
Cdk1	cyclin-dependent kinase 1	4934	-1.27088	4.3401	0.000126967	0.00154695
BC048559	cDNA sequence BC048559	3784	6.97909	1.09423	0.000127199	0.00154808
Gm6012	predicted gene 6012	730	2.3671	-0.291908	0.000127212	0.00154808
Gm48702		801	-6.0768	-0.594447	0.000127491	0.00155055
Il4i1	interleukin 4 induced 1	4080	1.18548	5.53346	0.000127594	0.00155088
Gngt2	guanine nucleotide binding protein (G protein), gamma transducing activity polypeptide 2	1877	0.927463	6.92414	0.000127975	0.00155458
Rbm14	RNA binding motif protein 14	3910	-0.62564	5.46411	0.000128057	0.00155465
Gm50301		1701	2.117	0.082481	0.000128548	0.00155969
Tet1	tet methylcytosine dioxygenase 1	15457	1.70714	1.13983	0.000129184	0.00156646
Adamtsl4	ADAMTS-like 4	4198	-0.923148	3.37642	0.000129354	0.00156685
Pdlim5	PDZ and LIM domain 5	8877	0.661636	5.85195	0.00012937	0.00156685
Bicdl2	BICD family like cargo adaptor 2	2773	-4.33904	0.0133237	0.000129765	0.00157069
Rpa3	replication protein A3	1136	-0.853501	3.47287	0.000130992	0.00158461
Gm9378	predicted gene 9378	471	-7.14819	0.53723	0.00013109	0.00158481
Plekha4	pleckstrin homology domain containing, family A (phosphoinositide binding specific) member 4	6371	1.88977	-0.0288394	0.000131165	0.00158481
Taf11	TATA-box binding protein associated factor 11	5495	0.563484	4.61333	0.000131286	0.00158534
Gm42901		3171	-7.2055	-2.28428	0.000131517	0.00158718
Gm46560	predicted gene, 46560	995	-4.93276	-1.60795	0.000132096	0.00159323
Gm23690	predicted gene, 23690	94	-3.73985	0.74866	0.00013233	0.00159428
G0s2	G0/G1 switch gene 2	871	1.85139	2.29198	0.00013234	0.00159428
Myo10	myosin X	10122	1.11236	3.34427	0.00013253	0.00159561
Gm44982		471	6.60027	-0.954714	0.00013278	0.00159768
Rtp4	receptor transporter protein 4	2131	1.00338	5.56009	0.000132983	0.00159917
Thsd4	thrombospondin, type I, domain containing 4	13986	2.09957	0.169202	0.00013339	0.00160312
Acot9	acyl-CoA thioesterase 9	2273	0.661136	4.90676	0.000134193	0.00161182
Ppp1r12b	protein phosphatase 1, regulatory subunit 12B	14983	-0.793819	4.06	0.000134401	0.00161337
Igkv8-19	immunoglobulin kappa variable 8-19	370	-2.00554	5.01271	0.000134692	0.0016159
Metrnl	meteorin, glial cell differentiation regulator-like	1586	1.04344	6.33646	0.000134913	0.0016176
Gm15433	predicted pseudogene 15433	1120	1.56008	0.644769	0.000136668	0.00163768
Gm15228	predicted gene 15228	3440	-2.08265	2.71126	0.000137387	0.00164533
Slco3a1	solute carrier organic anion transporter family, member 3a1	8474	0.917926	4.0561	0.000137719	0.00164833
Traj2	T cell receptor alpha joining 2	66	6.72766	-0.0853452	0.000138181	0.00165288
Gm42031	predicted gene, 42031	1885	-1.05127	4.32122	0.000140372	0.00167712
Pam	peptidylglycine alpha-amidating monooxygenase	11892	0.864089	4.16067	0.00014042	0.00167712
Gm42531		4048	8.38949	1.0182	0.000140454	0.00167712
Plekha7	pleckstrin homology domain containing, family A member 7	12933	-1.43085	1.94883	0.00014055	0.00167728
Gpr17	G protein-coupled receptor 17	5195	2.37066	-0.881891	0.000141061	0.0016824
Neil3	nei like 3 (E. coli)	5555	-1.5086	2.44057	0.000141314	0.00168442
Gm30292	predicted gene, 30292	3000	-7.12309	2.3217	0.000141522	0.00168496
Nrip2	nuclear receptor interacting protein 2	3757	1.44903	1.109	0.000141525	0.00168496
Plekhb1	pleckstrin homology domain containing, family B (evectins) member 1	3713	11.7894	5.44663	0.000142401	0.00169439
Itpkb	inositol 1,4,5-trisphosphate 3-kinase B	10463	0.928834	7.10611	0.000142854	0.0016988
Spc25	SPC25, NDC80 kinetochore complex component, homolog (S. cerevisiae)	3188	-1.46772	2.56126	0.00014326	0.00170263
Gm42500		517	-7.94736	1.63044	0.000144318	0.0017142
Rab11fip5	RAB11 family interacting protein 5 (class I)	6124	0.931473	6.89165	0.000145335	0.00172527
Gm42763		2087	-5.66832	-0.459783	0.000145431	0.0017254
Camsap2	calmodulin regulated spectrin-associated protein family, member 2	9195	0.745492	4.90405	0.000145709	0.00172735
Recql4	RecQ protein-like 4	4342	-1.25938	2.51986	0.000145765	0.00172735
Pdlim2	PDZ and LIM domain 2	4486	0.668792	5.91706	0.000146856	0.00173758
Gng13	guanine nucleotide binding protein (G protein), gamma 13	773	-2.10405	0.634842	0.000146883	0.00173758
Gm44280		3111	-1.38251	1.95893	0.000146885	0.00173758
S100a11	S100 calcium binding protein A11	511	-0.88747	6.37106	0.000147038	0.00173838
Btc	betacellulin, epidermal growth factor family member	4520	-6.64306	2.30546	0.000147831	0.00174674
Gm24067	predicted gene, 24067	85	-1.54576	0.666548	0.000149476	0.00176515
Phka2	phosphorylase kinase alpha 2	6068	0.656531	4.84854	0.000150021	0.00177057
Gm35147	predicted gene, 35147	1820	-8.37847	2.92269	0.000152379	0.00179734
4930556H04Rik	RIKEN cDNA 4930556H04 gene	1675	1.91876	0.0559274	0.000152561	0.00179845
Mthfd2	methylenetetrahydrofolate dehydrogenase (NAD+ dependent), methenyltetrahydrofolate cyclohydrolase	3487	-0.672333	4.49325	0.000153815	0.00181219
E130304I02Rik	RIKEN cDNA E130304I02 gene	702	2.1827	-0.515737	0.000155326	0.00182892
Telo2	telomere maintenance 2	8006	-0.598425	4.39714	0.000157166	0.00184952
Ncapd2	non-SMC condensin I complex, subunit D2	6267	-1.01562	6.07159	0.000157891	0.00185698
Gm48452		256	4.98221	-1.99605	0.000158603	0.00186427
Slamf7	SLAM family member 7	4577	-0.809202	5.42031	0.000159001	0.00186787
Rab3il1	RAB3A interacting protein (rabin3)-like 1	7161	1.52696	4.25496	0.000159213	0.00186928
Marchf3	membrane associated ring-CH-type finger 3	6006	1.33347	1.91224	0.000159775	0.00187479
Gm6397	heterogeneous nuclear ribonucleoprotein A3 pseudogene	1069	-5.92177	2.62403	0.000160079	0.00187728
Gm44419	zinc finger protein 706 pseudogene	229	-4.87036	-0.894622	0.000160437	0.00188039
Col9a3	collagen, type IX, alpha 3	3853	1.50087	0.954232	0.000160627	0.00188154
Impa2	inositol monophosphatase 2	5367	-0.771693	3.66388	0.000162077	0.00189743
Zw10	zw10 kinetochore protein	3827	-0.576002	5.03491	0.000163422	0.00191113
Tmed1	transmembrane p24 trafficking protein 1	1519	0.696948	3.80151	0.000163436	0.00191113
Smim6	small integral membrane protein 6	978	2.25833	-0.559344	0.000163711	0.00191325
C920021L13Rik	RIKEN cDNA C920021L13 gene	2553	0.671957	3.79422	0.000164217	0.00191806
Pus1	pseudouridine synthase 1	2180	-0.582465	4.87547	0.000164324	0.00191822
Triap1	TP53 regulated inhibitor of apoptosis 1	1088	0.621108	4.4214	0.000164922	0.00192409
A630023P12Rik	RIKEN cDNA A630023P12 gene	1888	-1.05113	3.18185	0.00016566	0.00193085
Myzap	myocardial zonula adherens protein	5635	-1.50674	2.00384	0.000165691	0.00193085
Mir761	microRNA 761	76	1.63067	0.285763	0.000166057	0.001934
Rasgrf2	RAS protein-specific guanine nucleotide-releasing factor 2	8327	-1.17428	2.23353	0.00016671	0.00193982
Nuf2	NUF2, NDC80 kinetochore complex component	6341	-1.40237	3.18534	0.000166747	0.00193982
Prxl2c	peroxiredoxin like 2C	3850	0.569174	5.24192	0.000167211	0.00194411
Cbx2	chromobox 2	4257	-1.14944	2.20398	0.000169648	0.00197131
Septin1	septin 1	2763	-0.957241	7.69699	0.000170747	0.00198294
3425401B19Rik	RIKEN cDNA 3425401B19 gene	5572	-2.28748	3.36683	0.000172667	0.0020041
Traj26	T cell receptor alpha joining 26	60	4.26419	0.211283	0.000173288	0.00201016
Gm46369	40S ribosomal protein S25 pseudogene	401	12.792	4.15698	0.000173617	0.00201283
Gpx1	glutathione peroxidase 1	1441	0.980543	9.40327	0.000173811	0.00201393
Gm15994		402	-8.71641	1.49196	0.000173968	0.0020146
Gm48557		554	5.37225	1.13051	0.000174499	0.0020196
Jag1	jagged 1	5827	1.02034	3.80397	0.000177115	0.00204872
Gm39556	predicted gene, 39556	1430	0.946145	3.2257	0.000177669	0.00205396
Ceacam1	carcinoembryonic antigen-related cell adhesion molecule 1	5806	1.04727	6.13412	0.000177845	0.00205482
Mir6943	microRNA 6943	66	1.55218	0.00167229	0.00017819	0.00205763
Sod3	superoxide dismutase 3, extracellular	3738	4.69068	-1.12698	0.000178548	0.0020606
ENSMUSG00002076300		121	-1.38152	1.88005	0.000178792	0.00206224
Gm15409		520	5.77939	-1.29182	0.000178909	0.00206243
Gm50452		84	-1.85695	0.853534	0.000179899	0.00207266
Gm25820	predicted gene, 25820	128	-4.5666	-0.326604	0.000180575	0.002079
ENSMUSG00002076937		127	-4.5666	-0.326604	0.000180653	0.002079
Sfn	stratifin	1613	-1.03159	5.29629	0.000181169	0.00208375
Kif15	kinesin family member 15	11020	-1.36526	3.66326	0.000182228	0.00209474
Gm50256		342	1.9232	-0.379954	0.000182888	0.00210035
A130051J06Rik	RIKEN cDNA A130051J0 gene	2618	1.40923	2.02307	0.000182922	0.00210035
Fbxo2	F-box protein 2	1288	8.03989	1.4222	0.000183164	0.00210194
Peg3	paternally expressed 3	13616	11.5293	6.50054	0.000184157	0.00211184
mt-Tn		71	-1.7617	2.43982	0.000184234	0.00211184
Map4k3	mitogen-activated protein kinase kinase kinase kinase 3	9911	0.771201	3.44298	0.000184489	0.00211357
Ebpl	emopamil binding protein-like	14296	-0.946308	3.02678	0.000185042	0.00211871
Dennd2a	DENN/MADD domain containing 2A	7229	1.53763	3.41613	0.000185887	0.00212719
Gm47652		4663	-5.15812	-0.394976	0.00018662	0.00213438
Gm45027		78	9.27906	5.60317	0.000187066	0.00213761
Gm15657		1517	1.40008	1.62296	0.000187147	0.00213761
Btnl1	butyrophilin-like 1	3226	2.33032	-0.494005	0.000187218	0.00213761
Nck1	non-catalytic region of tyrosine kinase adaptor protein 1	4792	0.606391	5.22957	0.000187367	0.0021381
Zfp511	zinc finger protein 511	2170	-0.638192	4.24442	0.000188012	0.00214287
Gm5586	40S RIBOSOMAL PROTEIN S3A (V-FOS TRANSFORMATION EFFECTOR PROTEIN)	795	-1.83965	1.02135	0.00018803	0.00214287
Mctp2	multiple C2 domains, transmembrane 2	12351	-0.837901	3.70716	0.0001881	0.00214287
Sfrp4	secreted frizzled-related protein 4	4179	-8.78621	1.06122	0.000188313	0.00214341
Zswim3	zinc finger SWIM-type containing 3	2708	1.09239	2.23869	0.000188398	0.00214341
Snord110	small nucleolar RNA, C/D box 110	68	-6.54279	0.0448405	0.000188639	0.00214341
Pdzd2	PDZ domain containing 2	18419	-1.18662	3.03057	0.000188758	0.00214341
Aifm1	apoptosis-inducing factor, mitochondrion-associated 1	4006	0.55245	4.54659	0.00018878	0.00214341
2610017A05Rik	RIKEN cDNA 2610017A05 gene	1661	3.68936	-0.192315	0.00018878	0.00214341
Gm15991	predicted gene 15991	4148	-1.51707	0.472279	0.000188951	0.00214415
Il23r	interleukin 23 receptor	2488	-4.88556	-0.151614	0.000189187	0.00214563
Ubac1	ubiquitin associated domain containing 1	2632	-0.581006	4.7621	0.000189745	0.00215077
Gm34342	predicted gene, 34342	335	7.27977	0.499265	0.000191622	0.00217047
Gm29054		1450	-1.6209	1.1473	0.000191734	0.00217047
Cd5l	CD5 antigen-like	2036	1.25044	9.44647	0.000191804	0.00217047
4933432I09Rik	RIKEN cDNA 4933432I09 gene	3284	-6.8897	-0.215371	0.000192261	0.00217443
Dym	dymeclin	9195	0.534096	4.85648	0.000192416	0.00217497
Gfi1	growth factor independent 1 transcription repressor	3187	-1.04506	3.59438	0.000192836	0.00217852
Gm8613	Sp140 nuclear body protein pseudogene	1077	-7.59823	0.7291	0.000193271	0.00218221
Gm50462		2678	-4.27555	0.907871	0.000194118	0.00219056
Nipsnap1	nipsnap homolog 1	2649	-0.994748	3.42311	0.000195227	0.00220185
Ppif	peptidylprolyl isomerase F (cyclophilin F)	5044	-0.59841	4.57446	0.000195702	0.00220584
Snu13	SNU13 homolog, small nuclear ribonucleoprotein (U4/U6.U5)	2924	-0.640405	5.35615	0.000195798	0.00220584
Lrig1	leucine-rich repeats and immunoglobulin-like domains 1	5585	-1.19737	3.57418	0.000196382	0.0022112
Mrc1	mannose receptor, C type 1	6371	1.58294	6.55968	0.000197719	0.00222502
Ecm1	extracellular matrix protein 1	2522	0.982735	9.96358	0.000198483	0.00223239
Agpat5	1-acylglycerol-3-phosphate O-acyltransferase 5 (lysophosphatidic acid acyltransferase, epsilon)	10783	-0.718748	4.18402	0.00019888	0.00223561
Gm31848	predicted gene, 31848	1217	6.02276	-0.912938	0.000199	0.00223573
Cep170b	centrosomal protein 170B	8002	-0.912453	3.1333	0.000199165	0.00223634
Mhrt	myosin heavy chain associated RNA transcript	1214	-2.33188	-1.09821	0.0001996	0.00223999
Gm4149	ribosomal protein L37a pseudogene	276	-1.2914	3.82619	0.000200541	0.00224931
H2ac19	H2A clustered histone 19	528	3.41764	-0.838253	0.000201208	0.00225555
Gm44950		2296	5.65759	1.44628	0.000203013	0.00227453
Cry1	cryptochrome 1 (photolyase-like)	3340	-0.833377	3.70024	0.000203805	0.00228215
Kif20a	kinesin family member 20A	4338	-0.869048	4.55687	0.000204685	0.00229074
C1s2	complement component 1, s subcomponent 2	2662	11.6396	1.27623	0.000205106	0.00229419
Dnah14	dynein, axonemal, heavy chain 14	16556	-0.88269	5.23322	0.000206292	0.00230619
Myo1b	myosin IB	10792	1.53126	1.87785	0.000206577	0.00230685
Gm18541	ADP-ribosylation factor-like 1 pseudogene	538	5.17453	0.250615	0.000206579	0.00230685
Mafa	v-maf musculoaponeurotic fibrosarcoma oncogene family, protein A (avian)	2739	-1.76987	2.85841	0.000208643	0.00232863
2610528A11Rik	RIKEN cDNA 2610528A11 gene	828	5.10993	3.62748	0.000208865	0.00232982
Dapk3	death-associated protein kinase 3	2532	-0.553845	5.14026	0.000209637	0.00233715
Scarb1	scavenger receptor class B, member 1	8500	0.66645	5.50303	0.000210276	0.002343
Rep15	RAB15 effector protein	1662	7.30374	0.563901	0.000211494	0.00235356
Gm6745	ribosomal protein L11 pseudogene	526	5.0645	-0.424465	0.000211522	0.00235356
Igkv20-101-2	immunoglobulin kappa chain variable 20-101-2	339	-4.78911	-0.872867	0.000211572	0.00235356
I830077J02Rik	RIKEN cDNA I830077J02 gene	2865	0.71198	4.27909	0.000213267	0.00236957
Gm15342	predicted gene 15342	2100	1.81817	0.591705	0.000213328	0.00236957
Adora2a	adenosine A2a receptor	3062	-0.740559	4.94218	0.00021336	0.00236957
Pxdc1	PX domain containing 1	2914	1.0085	4.57911	0.000213959	0.00237427
Smco4	single-pass membrane protein with coiled-coil domains 4	1173	-1.12656	2.69272	0.000214101	0.00237427
Myo5c	myosin VC	9697	2.6251	0.315915	0.000214134	0.00237427
Gm42890		3192	-0.536779	4.50997	0.000215317	0.00238609
Ceacam2	carcinoembryonic antigen-related cell adhesion molecule 2	3788	2.05626	0.223143	0.000216344	0.00239616
Phospho1	phosphatase, orphan 1	2029	0.822708	4.31531	0.000216573	0.00239739
Bcl2	B cell leukemia/lymphoma 2	9157	-0.785161	6.0586	0.000219029	0.00242327
Dlx1as	distal-less homeobox 1, antisense	1630	-2.09978	-0.739839	0.000219946	0.00243208
Trav8-2	T-cell receptor alpha variable 8-2	337	5.80431	-0.795818	0.00022172	0.00244917
Zfyve9	zinc finger, FYVE domain containing 9	6459	0.995225	2.97475	0.000221732	0.00244917
Plscr1	phospholipid scramblase 1	2462	-0.783978	4.55868	0.000221892	0.00244961
Pltp	phospholipid transfer protein	2562	1.12527	9.13299	0.000222212	0.0024518
mt-Tw		67	-0.977923	3.5172	0.000223081	0.00246006
Ckap4	cytoskeleton-associated protein 4	3089	-0.879895	5.93904	0.000223268	0.00246079
Eno2	enolase 2, gamma neuronal	4705	-1.92231	0.371249	0.000223507	0.00246209
Gm32699	predicted gene, 32699	1988	-5.51745	1.21351	0.000224009	0.00246628
Hat1	histone aminotransferase 1	2886	-0.648912	4.89885	0.000224181	0.00246684
Ssbp3	single-stranded DNA binding protein 3	6582	-0.555031	5.26501	0.00022454	0.00246731
Igha	immunoglobulin heavy constant alpha	2668	-2.44088	9.09985	0.000224607	0.00246731
Bhlhb9	basic helix-loop-helix domain containing, class B9	4800	-1.09527	2.7412	0.000224644	0.00246731
Golm1	golgi membrane protein 1	4424	0.593397	5.37709	0.000224709	0.00246731
Gm28719		1757	-6.15883	0.842727	0.000225759	0.0024775
Tmco6	transmembrane and coiled-coil domains 6	3363	-0.629089	4.21717	0.000225907	0.00247779
Mir378b	microRNA 378b	92	-5.94402	-1.16046	0.00022642	0.00248208
Sh3tc1	SH3 domain and tetratricopeptide repeats 1	5735	0.809466	6.05122	0.000226647	0.00248322
Iglj3	immunoglobulin lambda joining 3	38	-1.08151	4.643	0.000227115	0.00248701
Gm14584	casein kinase 1, gamma 3 pseudogene	637	1.62233	0.154826	0.000227632	0.00249134
Nr1d2	nuclear receptor subfamily 1, group D, member 2	5409	-0.711578	4.75277	0.000227856	0.00249191
Dhx58	DEXH (Asp-Glu-X-His) box polypeptide 58	3272	0.693492	5.53543	0.00022793	0.00249191
Rccd1	RCC1 domain containing 1	7897	-0.832461	4.46746	0.00022823	0.00249385
Ankrd9	ankyrin repeat domain 9	3160	-1.04681	2.15087	0.000228417	0.00249455
Gm14857	importin 5 pseudogene	3185	13.9348	6.59192	0.000229059	0.00249979
Prss39	protease, serine 39	1333	-5.10752	-0.497437	0.000229143	0.00249979
Ndc1	NDC1 transmembrane nucleoporin	4924	-0.82247	3.74161	0.000229496	0.00250231
Gm42722	predicted gene 42722	940	-2.33804	0.280374	0.0002297	0.00250319
Igkv4-55	immunoglobulin kappa variable 4-55	379	-2.00216	5.65007	0.000230124	0.00250646
Dynlt3	dynein light chain Tctex-type 3	2576	0.569876	4.86669	0.000230854	0.00251307
4930431P19Rik	RIKEN cDNA 4930431P19 gene	2959	-2.37938	-0.401977	0.000232996	0.00253504
Ppl	periplakin	6893	-1.31637	4.0287	0.000233266	0.00253662
Gm14027		622	1.63512	1.07292	0.000233396	0.00253667
Dhrs7	dehydrogenase/reductase (SDR family) member 7	3541	0.730898	5.89427	0.000233799	0.0025397
Dpp4	dipeptidylpeptidase 4	6319	-0.759301	5.80197	0.000237268	0.002576
Trim45	tripartite motif-containing 45	6000	-1.33584	1.32679	0.000237687	0.00257917
Dnmt3c		2223	5.07675	1.22291	0.000237859	0.00257966
Cacna1e	calcium channel, voltage-dependent, R type, alpha 1E subunit	25228	-1.12258	6.28803	0.000238049	0.00258034
Pdxk	pyridoxal (pyridoxine, vitamin B6) kinase	5397	-0.628648	4.89398	0.000238327	0.00258198
Gk5	glycerol kinase 5 (putative)	8493	1.07685	1.77767	0.00023858	0.00258239
Ighv1-23	immunoglobulin heavy variable V1-23	351	-4.45416	0.160701	0.000238619	0.00258239
Snord55	small nucleolar RNA, C/D box 55	79	-1.59892	0.983395	0.000239294	0.00258832
Gm45548		3167	1.85622	1.07675	0.00023968	0.00259112
Gm47690		2946	-4.8017	-0.838185	0.000240892	0.00260284
Bloc1s6os	biogenesis of lysosomal organelles complex-1, subunit 6, pallidin, opposite strand	696	-4.68215	-0.265904	0.000241144	0.00260418
Cd84	CD84 antigen	6267	0.847287	7.34566	0.000241765	0.0026095
Gm13523	predicted gene 13523	488	-5.03265	-0.573673	0.000242146	0.00261195
Ighv2-6-8	immunoglobulin heavy variable 2-6-8	350	-2.68107	1.63432	0.000242288	0.00261195
Slc16a14	solute carrier family 16 (monocarboxylic acid transporters), member 14	3352	5.23272	2.86703	0.000242378	0.00261195
Traj34	T cell receptor alpha joining 34	58	4.86214	-0.310722	0.000243229	0.00261974
Snrpa1	small nuclear ribonucleoprotein polypeptide A'	3172	-0.600881	4.9484	0.000243389	0.00262007
Alpk1	alpha-kinase 1	6868	1.08597	3.74562	0.000245604	0.00264197
Sh3rf1	SH3 domain containing ring finger 1	7426	-0.925665	2.95754	0.000245683	0.00264197
Myo15b	myosin XVB	9857	-2.21064	-0.253847	0.000246009	0.00264407
Ccdc9b	coiled-coil domain containing 9B	4779	0.933159	3.38107	0.000246224	0.00264499
Gm14125	mitochondrial ribosomal protein L47 pseudogene	989	7.29363	-0.405256	0.000246542	0.00264701
Mgat4b	mannoside acetylglucosaminyltransferase 4, isoenzyme B	2719	0.734728	5.40593	0.000246703	0.00264733
Gm37876		1591	-6.1845	0.352411	0.000246932	0.00264839
Olfr1372-ps1	olfactory receptor 1372, pseudogene 1	9812	-6.68402	0.0409444	0.000247279	0.00265072
Rpl3-ps1	ribosomal protein L3, pseudogene 1	1210	-0.955965	3.30202	0.000247563	0.00265237
Tnip2	TNFAIP3 interacting protein 2	2685	0.649522	5.07025	0.000248102	0.00265674
4930551O13Rik	RIKEN cDNA 4930551O13 gene	1065	1.39395	0.421982	0.00024953	0.00267063
Atad3aos	ATPase family, AAA domain containing 3A, opposite strand	1549	-2.47159	-0.180748	0.000250032	0.00267459
Plac8	placenta-specific 8	1592	-0.981382	7.85969	0.000250261	0.00267563
Aebp1	AE binding protein 1	4058	-2.59566	-0.502573	0.000250488	0.00267666
Fam131a	family with sequence similarity 131, member A	2899	1.38559	1.14432	0.000250641	0.00267688
Cldn1	claudin 1	4841	4.22588	0.032683	0.000250942	0.00267869
Pcyox1	prenylcysteine oxidase 1	4932	0.769563	5.98892	0.000251659	0.00268493
Pofut2	protein O-fucosyltransferase 2	7878	0.578596	5.24749	0.000253462	0.00270167
Gm14127	methyltransferase-like protein 23	678	-6.85018	2.20143	0.000253493	0.00270167
Snord73b	small nucleolar RNA, C/D box U73B	71	-2.17464	-0.145504	0.000253953	0.00270515
Apc2	APC regulator of WNT signaling pathway 2	11281	2.0016	-0.468095	0.000255358	0.0027187
Fanci	Fanconi anemia, complementation group I	5774	-0.607962	4.59888	0.000255884	0.00272287
Aldh1l1	aldehyde dehydrogenase 1 family, member L1	4516	1.12546	3.04991	0.000257221	0.00273566
Tacc3	transforming, acidic coiled-coil containing protein 3	3552	-0.86415	4.79895	0.000257636	0.00273865
Trim46	tripartite motif-containing 46	3792	-1.30027	2.43294	0.000257878	0.00273881
Cdca3	cell division cycle associated 3	2866	-1.20797	4.23143	0.000257921	0.00273881
Tk1	thymidine kinase 1	5198	-0.680636	4.67026	0.000258394	0.0027417
Acads	acyl-Coenzyme A dehydrogenase, short chain	2269	0.543561	4.64303	0.000258462	0.0027417
Prr11	proline rich 11	3824	-1.66258	2.90613	0.000258987	0.00274583
Tuba1b	tubulin, alpha 1B	1875	-0.907735	6.95788	0.000260284	0.00275814
Snord4a	small nucleolar RNA, C/D box 4A	71	-2.06728	0.15079	0.000260653	0.00276061
Bhlhe40	basic helix-loop-helix family, member e40	4705	0.990104	7.48947	0.00026098	0.00276264
Tmem201	transmembrane protein 201	8944	-0.73074	4.17885	0.000261792	0.0027698
Ighv1-43	immunoglobulin heavy variable V1-43	351	-5.76125	0.179767	0.000262564	0.00277651
Cdkn2aipnl	CDKN2A interacting protein N-terminal like	1958	-0.550693	5.53263	0.000265865	0.00280996
Gm20547		3902	1.39459	8.93607	0.000266724	0.00281758
Cntf	ciliary neurotrophic factor	1073	-1.65934	1.05329	0.000267744	0.00282688
Gm4784	eukaryotic translation initiation factor 4B pseudogene	1824	10.1853	2.20053	0.000268129	0.00282948
Zfp467	zinc finger protein 467	4255	0.654046	4.07357	0.000269413	0.00284155
Gas1	growth arrest specific 1	2961	-5.69626	-0.456907	0.000269913	0.00284535
Prmt9	protein arginine methyltransferase 9	5679	0.550485	4.27603	0.000270427	0.00284929
Car12	carbonic anhydrase 12	7597	1.55643	1.05452	0.000272235	0.00286686
Gm11972	40S ribosomal protein S15a pseudogene	389	5.77518	-0.281033	0.000273521	0.0028789
Cacna2d4	calcium channel, voltage-dependent, alpha 2/delta subunit 4	9478	-1.2255	2.59061	0.000274702	0.00288984
Cfb	complement factor B	2825	1.40249	8.93661	0.000275771	0.00289959
Gm5654	ribosomal protein L18A pseudogene	475	7.82493	-1.47347	0.000276497	0.00290572
Stx1a	syntaxin 1A (brain)	2666	-1.33906	2.19163	0.000277	0.0029095
Gm19046	non-POU-domain-containing, octamer binding protein pseudogene	1298	7.2795	2.17061	0.000277322	0.00291138
Tnik	TRAF2 and NCK interacting kinase	19282	0.658022	4.14513	0.000278132	0.00291838
Gm12070	glyceraldehyde-3-phosphate dehydrogenase pseudogene	1002	6.07722	0.00164634	0.000281925	0.0029555
Eps8	epidermal growth factor receptor pathway substrate 8	12355	0.96894	5.35898	0.000281961	0.0029555
Enox2	ecto-NOX disulfide-thiol exchanger 2	4356	0.688884	3.85465	0.000282457	0.00295918
Cdc42bpg	CDC42 binding protein kinase gamma (DMPK-like)	6099	0.629616	4.54908	0.000282969	0.00296301
Man2b1	mannosidase 2, alpha B1	8026	0.895177	9.71794	0.000283901	0.00297125
Ighv5-2	immunoglobulin heavy variable 5-2	353	-1.77326	1.41517	0.000284512	0.00297611
Spon2	spondin 2, extracellular matrix protein	2947	-6.46774	4.72625	0.000284882	0.00297844
D830035M03Rik	RIKEN cDNA D830035M03 gene	1041	-2.02248	-0.332488	0.000285373	0.00298204
Slain1os	SLAIN motif family, member 1, opposite strand	3101	-1.25324	2.06947	0.00028682	0.00299562
Gm8899	predicted gene 8899	1332	-4.98863	-0.220761	0.00028711	0.00299711
2210411M09Rik	RIKEN cDNA 2210411M09 gene	643	0.956482	2.60059	0.000287266	0.00299721
Kif2c	kinesin family member 2C	4363	-1.41081	2.87924	0.00028803	0.00300338
Tmprss3	transmembrane protease, serine 3	3966	-3.35205	-0.828051	0.000288153	0.00300338
Dync2li1	dynein cytoplasmic 2 light intermediate chain 1	1869	1.49844	0.128141	0.000288559	0.00300607
Cchcr1	coiled-coil alpha-helical rod protein 1	5508	-1.02235	3.12351	0.000288756	0.00300658
Snord100	small nucleolar RNA, C/D box 100	74	-1.25839	2.49755	0.000289781	0.0030157
Fcgr3	Fc receptor, IgG, low affinity III	1736	0.956872	8.4048	0.000291953	0.00303676
AI854703	expressed sequence AI854703	4306	-1.71296	0.851589	0.000292643	0.00304238
Gm29036	DNA-directed RNA polymerase III subunit RPC6 pseudogene	877	-7.01396	-0.249529	0.000293159	0.00304619
Gm9517	predicted gene 9517	874	-7.69812	1.81078	0.000294481	0.00305836
Fasl	Fas ligand (TNF superfamily, member 6)	1937	1.58509	2.06366	0.00029476	0.00305969
Gm5577	predicted gene 5577	2100	0.633611	5.00986	0.000295236	0.00306271
Tbcel	tubulin folding cofactor E-like	8483	0.519183	5.18745	0.000295535	0.00306271
Gpnmb	glycoprotein (transmembrane) nmb	6514	1.46873	3.8381	0.000295675	0.00306271
Retnla	resistin like alpha	599	3.24032	9.85784	0.000295757	0.00306271
Id1	inhibitor of DNA binding 1, HLH protein	1160	-1.48746	1.8501	0.000295803	0.00306271
Orm2	orosomucoid 2	775	-2.2496	-0.252316	0.000296344	0.00306675
Gm44116		1525	-9.27278	5.04673	0.000296704	0.00306891
Gm34655	predicted gene, 34655	1294	-5.70582	0.265607	0.000297075	0.00307118
Gm7860	ribosomal protein S2 pseudogene	879	-3.37313	2.48476	0.00029757	0.00307474
Gm10443	40S ribosomal protein S28 pseudogene	210	-1.32889	1.99554	0.000297949	0.0030763
Snora68	small nucleolar RNA, H/ACA box 68	131	-1.24925	2.31003	0.000298024	0.0030763
5930420M18Rik	RIKEN cDNA 5930420M18 gene	2281	1.94119	-0.624511	0.000298851	0.00308328
Fam228b	family with sequence similarity 228, member B	3640	-1.79664	0.0274684	0.000299855	0.00309074
Hexb	hexosaminidase B	1906	0.843041	7.46782	0.000299878	0.00309074
Rflnb	refilin B	3512	1.01751	5.05911	0.000300236	0.00309285
Krt222	keratin 222	3292	-1.45641	3.52182	0.000300602	0.00309506
Gm8172	ribosomal protein S6 pseudogene	750	-3.24864	3.07044	0.000302571	0.00311351
Atp5g1	ATP synthase, H+ transporting, mitochondrial F0 complex, subunit C1 (subunit 9)	4912	-0.733845	5.48088	0.0003027	0.00311351
Gm10125	predicted gene 10125	7876	-2.35286	-0.540225	0.000303475	0.0031199
Tgif2	TGFB-induced factor homeobox 2	3832	-0.819874	4.04605	0.000303772	0.00312138
Ighv3-4	immunoglobulin heavy variable V3-4	353	-2.46446	0.293909	0.000304122	0.0031234
Map3k8	mitogen-activated protein kinase kinase kinase 8	4504	0.60869	5.102	0.000304406	0.00312371
Gm49747		2749	-1.57318	1.06837	0.00030446	0.00312371
Alg8	asparagine-linked glycosylation 8 (alpha-1,3-glucosyltransferase)	2784	-0.742264	3.76597	0.000304943	0.00312709
Gm6375	actin, beta pseudogene	1145	-7.39572	1.91546	0.000305355	0.00312973
Nt5e	5' nucleotidase, ecto	8602	0.891926	5.99744	0.000305538	0.00313003
Epb41l1	erythrocyte membrane protein band 4.1 like 1	12037	1.05515	5.68918	0.000305967	0.00313187
Cdc20	cell division cycle 20	1868	-1.40872	4.19063	0.000306025	0.00313187
Fbxo17	F-box protein 17	2497	-1.7141	0.794181	0.000306907	0.00313931
Sox5	SRY (sex determining region Y)-box 5	14376	-1.39502	3.17857	0.00030709	0.0031396
Hdac9	histone deacetylase 9	14838	0.673365	5.24593	0.000308023	0.00314756
Rps12-ps4	ribosomal protein S12, pseudogene 4	397	-2.43867	0.281626	0.000308486	0.00315071
Gimap3	GTPase, IMAP family member 3	2577	-1.05275	8.38328	0.00030907	0.00315509
Plxnb1	plexin B1	9592	-2.52867	0.540676	0.000309712	0.00316005
Gm13340		1545	-1.69323	1.44619	0.000310329	0.00316476
Cep97	centrosomal protein 97	9163	-0.866477	4.11814	0.000311595	0.00317609
Pdgfa	platelet derived growth factor, alpha	3119	1.3264	2.45418	0.000311989	0.00317851
Rangrf	RAN guanine nucleotide release factor	1269	-1.40469	1.77446	0.00031217	0.00317876
Gm16124	predicted gene 16124	516	-1.24741	1.6309	0.000312457	0.00318009
[truncated: 18,337 more rows]
