# Supplementary material for: CD38 deficiency leads to a defective short-lived transcriptomic response to chronic graft-versus-host disease induction, involving purinergic signaling-related genes and distinct transcriptomic signatures associated with lupus
Source: Front Immunol. 2025 Feb 10;16:1441981. doi: 10.3389/fimmu.2025.1441981 (PMC11847871; doi:10.3389/fimmu.2025.1441981)
Supplement: Supplementary file 2 [file DataSheet2.zip › DEGs_KEGGs_Tables_171124_1441981/Table S9_171124.xlsx]

## Sheet: DE Genes
Table S9. Comparative cGVHD_WT_PECs_2W vs WT_PECs_Control
Gene	Description	Length	logFC	logCPM	PValue	FDR
Zfp612	zinc finger protein 612	6083	-13.182	5.87837	1.25831e-170	2.55877e-166
Mir3074-1	microRNA 3074-1	85	-12.021	4.7559	1.14808e-157	1.16731e-153
Gm34215	predicted gene, 34215	689	-11.8592	4.12093	3.69975e-138	2.50781e-134
Sspnos	sarcospan, opposite strand	826	-11.8301	4.90031	5.45373e-138	2.77254e-134
Gm5124	nucleolar and coiled-body phosphoprotein 1 pseudogene	2742	-11.695	3.93588	2.71173e-137	1.10286e-133
Ak1	adenylate kinase 1	2593	10.5282	4.59061	5.94822e-128	2.01595e-124
Tcerg1l	transcription elongation regulator 1-like	3856	-12.2553	5.14079	3.37869e-125	9.81509e-122
Gm10790	predicted gene 10790	1958	-11.2123	4.10263	8.98931e-125	2.28497e-121
Trbv15	T cell receptor beta, variable 15	370	10.2762	3.91917	3.33702e-118	7.53982e-115
Hsd3b1	hydroxy-delta-5-steroid dehydrogenase, 3 beta- and steroid delta-isomerase 1	1855	-11.0025	3.76536	3.07021e-106	6.24327e-103
Gm10654	predicted gene 10654	1633	-15.3987	6.78434	6.04208e-106	1.11696e-102
Gm43031		1887	10.4113	3.64645	1.09597e-104	1.85721e-101
E330032C10Rik	RIKEN cDNA E330032C10 gene	4664	-12.5149	4.85783	6.58238e-104	1.02964e-100
Gm14411	predicted gene 14411	914	-14.9903	6.37629	5.56663e-101	8.08553e-98
Mir1931	microRNA 1931	119	-11.1623	3.89902	1.83814e-97	2.49191e-94
Snrpn	small nuclear ribonucleoprotein N	2159	-15.6302	10.1046	2.00673e-96	2.55043e-93
Gal3st1	galactose-3-O-sulfotransferase 1	2041	-16.4988	8.69999	1.48871e-93	1.78076e-90
Gm33929	predicted gene, 33929	367	10.5646	4.19949	1.4916e-91	1.6851e-88
Gm38319		1266	-16.2366	7.62253	4.48957e-89	4.80503e-86
Ak4	adenylate kinase 4	4646	10.9358	4.51268	6.32251e-89	6.42841e-86
Timp1	tissue inhibitor of metalloproteinase 1	888	11.1306	4.83283	1.30607e-88	1.26471e-85
Gm16476	ArfGAP with SH3 domain, ankyrin repeat and PH domain 2 pseudogene	139	-15.5498	6.9345	1.56628e-86	1.44774e-83
Wdr95	WD40 repeat domain 95	3477	10.4598	4.03482	2.84944e-84	2.51927e-81
Slc40a1	solute carrier family 40 (iron-regulated transporter), member 1	9000	9.05129	4.87865	8.58842e-84	7.27689e-81
Gm18329	high mobility group box 3 pseudogene	589	-9.78414	3.43695	2.96408e-81	2.41098e-78
Serpine1	serine (or cysteine) peptidase inhibitor, clade E, member 1	3876	7.79692	4.61145	2.585e-80	2.02177e-77
Glt28d2	glycosyltransferase 28 domain containing 2	2732	-11.4331	3.55293	1.77041e-78	1.33338e-75
Gm12537	glyceraldehyde-3-phosphate dehydrogenase pseudogene	1002	-10.4525	3.19162	6.52175e-76	4.73642e-73
Gm20412		633	6.46998	5.64013	1.44e-73	1.00974e-70
B020031M17Rik	RIKEN cDNA B020031M17 gene	925	-19.8791	9.2113	2.8066e-73	1.90241e-70
Gm44734		237	-10.8062	3.60261	3.90428e-73	2.56108e-70
4933413J09Rik	RIKEN cDNA 4933413J09 gene	4837	9.56564	2.9759	6.54987e-70	4.16224e-67
Mir147	microRNA 147	79	12.1604	5.14308	7.73463e-70	4.76617e-67
Cd300c2	CD300C molecule 2	1275	3.71995	4.74662	9.06593e-70	5.42222e-67
Gm35019	predicted gene, 35019	2265	-13.7747	5.86908	2.8349e-69	1.64708e-66
Gm36026	predicted gene, 36026	1649	-9.95081	3.30636	7.53487e-68	4.25616e-65
Fmr1nb	Fmr1 neighbor	937	-11.1194	3.33693	3.00613e-67	1.65215e-64
Cyb5r2	cytochrome b5 reductase 2	2772	-10.3602	2.82398	4.86231e-67	2.60198e-64
Lrrc23	leucine rich repeat containing 23	1734	-13.6288	5.84538	7.15494e-67	3.73066e-64
Gm26592	predicted gene, 26592	1730	-11.4557	3.68074	2.32165e-66	1.18027e-63
Akr1cl	aldo-keto reductase family 1, member C-like	4209	-10.1771	3.50433	4.66708e-65	2.31476e-62
Ly6a2	lymphocyte antigen 6 complex, locus A2	798	15.0833	7.93699	6.41421e-64	3.10555e-61
Gm9027	protein FAM60A-like	661	-9.61951	2.76886	2.29428e-61	1.08498e-58
Gm18752	pyrin and HIN domain family, member 1 pseudogene	917	10.0543	2.48076	2.53357e-61	1.17091e-58
Itgb5	integrin beta 5	3553	6.14876	5.1956	3.75286e-60	1.69588e-57
Stra6	stimulated by retinoic acid gene 6	5829	-13.4033	2.80212	1.4148e-56	6.25432e-54
Gpnmb	glycoprotein (transmembrane) nmb	6514	6.19282	3.8381	4.43286e-56	1.91792e-53
Slc15a3	solute carrier family 15, member 3	5491	3.13324	5.51626	1.59561e-55	6.75972e-53
Vcam1	vascular cell adhesion molecule 1	8870	7.35898	5.01003	5.84561e-54	2.42593e-51
Ighd3-2	immunoglobulin heavy diversity 3-2	16	-10.1597	2.96484	3.03732e-53	1.23528e-50
Olr1	oxidized low density lipoprotein (lectin-like) receptor 1	3572	7.17356	5.20585	4.86999e-53	1.94179e-50
Tgm2	transglutaminase 2, C polypeptide	4608	6.44927	7.46297	6.15533e-53	2.40709e-50
Gm24411	predicted gene, 24411	131	-9.42662	2.55314	2.02073e-52	7.75311e-50
Mir7079	microRNA 7079	69	-8.89193	2.9528	4.91051e-52	1.84917e-49
Gm13651	phosphoribosyl pyrophosphate synthetase-associated protein 2 pseudogene	1110	-9.63464	3.25633	1.65308e-51	6.11188e-49
Igkv4-71	immunoglobulin kappa chain variable 4-71	354	-10.9614	3.25344	1.71787e-51	6.23802e-49
Il5ra	interleukin 5 receptor, alpha	3575	-4.80588	4.65562	7.64133e-51	2.72608e-48
Ch25h	cholesterol 25-hydroxylase	1387	10.1866	2.59812	5.25757e-50	1.84332e-47
Gm48693		725	-10.7218	2.95157	7.00075e-49	2.41288e-46
Cdcp1	CUB domain containing protein 1	6765	-10.0176	1.75147	9.98535e-49	3.3842e-46
Gzma	granzyme A	1006	5.73731	5.44068	1.02802e-48	3.427e-46
Gzmb	granzyme B	1436	6.44143	4.44612	1.35681e-48	4.45013e-46
Gm42686		4108	8.20433	2.13564	2.94096e-47	9.49275e-45
Padi1	peptidyl arginine deiminase, type I	3754	-9.27957	2.38074	2.63085e-46	8.35911e-44
Mmp14	matrix metallopeptidase 14 (membrane-inserted)	5960	5.35182	3.17106	3.79053e-46	1.18585e-43
Gm10616	predicted gene 10616	2127	-10.8219	3.05521	5.85631e-46	1.80437e-43
Lair1	leukocyte-associated Ig-like receptor 1	7475	3.90103	5.29483	1.05227e-45	3.1937e-43
Chrne	cholinergic receptor, nicotinic, epsilon polypeptide	1690	7.85273	1.40937	1.4596e-45	4.36484e-43
Basp1	brain abundant, membrane attached signal protein 1	2009	3.9004	4.71748	2.05865e-45	6.06705e-43
Tppp	tubulin polymerization promoting protein	5102	-5.5525	5.22763	2.7634e-45	8.02767e-43
Nyx	nyctalopin	5183	-8.4728	2.25877	3.15963e-45	9.04944e-43
Gm35551	predicted gene, 35551	1067	8.29675	1.79389	4.81031e-45	1.35858e-42
Flt3	FMS-like tyrosine kinase 3	6176	-4.20472	3.97965	8.91653e-45	2.4838e-42
Clec12a	C-type lectin domain family 12, member a	5528	4.42856	5.70666	1.06967e-44	2.93943e-42
Cyp8b1	cytochrome P450, family 8, subfamily b, polypeptide 1	1950	-10.2046	2.36479	1.48405e-44	4.02375e-42
Trem1	triggering receptor expressed on myeloid cells 1	2996	5.4948	4.1413	3.36403e-44	9.00099e-42
Bcl2l1	BCL2-like 1	4586	2.73936	4.35958	1.27189e-43	3.35893e-41
Obscn	obscurin, cytoskeletal calmodulin and titin-interacting RhoGEF	29422	-9.27927	2.24124	2.74488e-43	7.15605e-41
4930439D14Rik	RIKEN cDNA 4930439D14 gene	359	-9.46541	1.77488	4.61676e-43	1.18838e-40
B130021K23Rik	RIKEN cDNA B130021K23 gene	2593	-9.56806	2.27905	5.38094e-43	1.36777e-40
Tmem86a	transmembrane protein 86A	1887	4.02858	5.00922	7.07933e-43	1.77726e-40
Gm13032	predicted gene 13032	2001	-8.92301	2.04135	9.12053e-43	2.26178e-40
C1ra	complement component 1, r subcomponent A	2981	3.63463	5.12244	3.52611e-42	8.63897e-40
Cecr2	CECR2, histone acetyl-lysine reader	17082	-5.08306	3.62772	1.46387e-41	3.54379e-39
Nid1	nidogen 1	6943	-4.06362	5.15676	2.12815e-41	5.0913e-39
Mmp8	matrix metallopeptidase 8	2425	9.50435	4.09587	7.52515e-41	1.77935e-38
B230369F24Rik	RIKEN cDNA B230369F24 gene	2560	-8.36904	2.04081	1.37857e-40	3.2222e-38
Pcdh9	protocadherin 9	6783	-10.0426	2.70935	1.55879e-40	3.60204e-38
Efna1	ephrin A1	1830	-10.5674	3.19802	3.92633e-40	8.97101e-38
Il36g	interleukin 36G	1648	9.51736	2.50111	4.57857e-40	1.0345e-37
Gm47918	predicted gene, 47918	607	-19.336	10.7224	1.99138e-39	4.44997e-37
Gm49342		750	2.37306	5.24791	2.92952e-39	6.4752e-37
Snord72	small nucleolar RNA, C/D box 72	81	-8.38412	1.8831	3.24547e-39	7.09641e-37
Sh2d1a	SH2 domain containing 1A	5505	3.72116	3.52989	3.69076e-39	7.98422e-37
Grb14	growth factor receptor bound protein 14	7185	8.53748	2.4345	7.83129e-39	1.67631e-36
Gm11687	ribosomal protein S2 pseudogene	886	10.5152	1.62669	1.55566e-38	3.29525e-36
Ighd2-7	immunoglobulin heavy diversity 2-7	17	-9.6332	1.86892	2.17066e-38	4.55055e-36
Prkcz	protein kinase C, zeta	6318	-3.20839	3.28154	2.28273e-38	4.73667e-36
Klra7	killer cell lectin-like receptor, subfamily A, member 7	1265	4.9239	2.64172	2.82484e-38	5.80235e-36
Il1rn	interleukin 1 receptor antagonist	5535	4.38379	3.61244	3.18736e-38	6.48151e-36
Serpinb1b	serine (or cysteine) peptidase inhibitor, clade B, member 1b	1926	8.69678	1.90634	5.69495e-38	1.1466e-35
Cxcl9	chemokine (C-X-C motif) ligand 9	3016	7.79813	3.58111	6.10774e-38	1.21766e-35
Cobll1	Cobl-like 1	8342	-2.76024	4.93936	8.06396e-38	1.59204e-35
Klra2	killer cell lectin-like receptor, subfamily A, member 2	1898	2.8598	5.71833	1.23674e-37	2.41818e-35
Glrx	glutaredoxin	5494	2.86129	4.57258	1.83716e-37	3.55186e-35
Fam167a	family with sequence similarity 167, member A	4274	-4.36317	3.64174	1.85148e-37	3.55186e-35
Tnfrsf9	tumor necrosis factor receptor superfamily, member 9	2722	4.79266	3.33436	3.15102e-37	5.98842e-35
Klrg1	killer cell lectin-like receptor subfamily G, member 1	1414	4.81386	2.9195	3.23443e-37	6.09002e-35
P2ry6	pyrimidinergic receptor P2Y, G-protein coupled, 6	2887	3.84019	4.12876	7.50081e-37	1.39935e-34
Gla	galactosidase, alpha	3265	2.95606	4.56935	1.40824e-36	2.60332e-34
Mir421	microRNA 421	76	-9.02559	2.32324	2.34274e-36	4.29187e-34
Ctsw	cathepsin W	1887	2.71844	5.39613	2.45643e-36	4.45996e-34
Gm45210		1577	-6.74925	4.04164	1.17322e-35	2.11127e-33
A930016O22Rik	RIKEN cDNA A930016O22 gene	2560	-8.59916	1.79243	1.38514e-35	2.47078e-33
Gna15	guanine nucleotide binding protein, alpha 15	2135	1.90807	5.21882	1.5333e-35	2.71128e-33
Tnfrsf8	tumor necrosis factor receptor superfamily, member 8	3459	-4.8141	3.48759	2.64904e-35	4.64381e-33
Gm45700	predicted gene 45700	347	4.1143	2.57657	3.97264e-35	6.90458e-33
Anpep	alanyl (membrane) aminopeptidase	4135	3.36921	5.81086	4.70869e-35	8.11452e-33
Tfec	transcription factor EC	5594	3.7465	3.01001	5.65929e-35	9.67073e-33
Havcr2	hepatitis A virus cellular receptor 2	2721	3.83954	3.11813	6.67538e-35	1.1312e-32
Gm49700		1546	-7.83128	1.1445	1.56013e-34	2.62192e-32
Gm23442	predicted gene, 23442	134	-17.4962	9.6885	2.34217e-34	3.90393e-32
Tmem132a	transmembrane protein 132A	4548	2.98653	3.92809	7.7949e-34	1.28869e-31
Klra4	killer cell lectin-like receptor, subfamily A, member 4	1245	5.29507	2.13904	9.86837e-34	1.61833e-31
Mvb12b	multivesicular body subunit 12B	8741	2.50286	4.39344	1.07549e-33	1.7496e-31
Nkg7	natural killer cell group 7 sequence	914	3.30721	5.83257	1.184e-33	1.91084e-31
Ms4a6d	membrane-spanning 4-domains, subfamily A, member 6D	1735	2.93189	4.93476	1.35364e-33	2.16743e-31
Rnf149	ring finger protein 149	2838	1.98479	5.36632	1.40583e-33	2.2334e-31
Trp53inp2	transformation related protein 53 inducible nuclear protein 2	5257	2.66013	4.63093	1.64992e-33	2.60087e-31
Zfp365	zinc finger protein 365	5205	6.86024	1.68128	2.64758e-33	4.14143e-31
Rhbdf1	rhomboid 5 homolog 1	5433	-3.0927	3.81652	4.61697e-33	7.16688e-31
Klhl41	kelch-like 41	2529	-4.72391	3.42834	4.96894e-33	7.65481e-31
Gm15411	predicted gene 15411	5131	-7.30923	3.04544	5.95478e-33	9.10454e-31
Diras2	DIRAS family, GTP-binding RAS-like 2	4786	-5.23873	5.45541	1.91349e-32	2.9038e-30
Gm13594	predicted gene 13594	476	-8.75666	2.18168	2.21461e-32	3.33586e-30
Sycp2	synaptonemal complex protein 2	5967	8.17233	1.41706	3.80339e-32	5.68691e-30
Cstb	cystatin B	603	2.65941	5.3127	5.94023e-32	8.81712e-30
Spp1	secreted phosphoprotein 1	1648	5.15759	3.88743	9.01772e-32	1.32881e-29
Zfp831	zinc finger protein 831	9807	-3.11694	5.74906	9.4823e-32	1.38721e-29
D430019H16Rik	RIKEN cDNA D430019H16 gene	5786	-8.16328	5.01993	1.78268e-31	2.58934e-29
Slc7a8	solute carrier family 7 (cationic amino acid transporter, y+ system), member 8	5005	2.61158	5.36585	2.42336e-31	3.49496e-29
1600014C10Rik	RIKEN cDNA 1600014C10 gene	3948	1.82017	5.43187	2.55103e-31	3.65319e-29
Pak1	p21 (RAC1) activated kinase 1	3943	2.08338	4.43906	8.89766e-31	1.26527e-28
Rab3il1	RAB3A interacting protein (rabin3)-like 1	7161	5.07054	4.25496	1.02731e-30	1.45072e-28
Ak7	adenylate kinase 7	4209	-7.67678	1.88461	1.13896e-30	1.59729e-28
Prf1	perforin 1 (pore forming protein)	2584	3.3579	4.26332	1.37346e-30	1.91297e-28
Noct	nocturnin	10658	2.6381	4.03125	1.75638e-30	2.42966e-28
Pald1	phosphatase domain containing, paladin 1	4535	5.61157	3.19019	2.07986e-30	2.8577e-28
Kctd14	potassium channel tetramerisation domain containing 14	2568	-4.45602	2.52705	2.14224e-30	2.91026e-28
Lag3	lymphocyte-activation gene 3	2109	3.95789	4.33281	2.14674e-30	2.91026e-28
Ap1s3	adaptor-related protein complex AP-1, sigma 3	2878	-2.39269	3.97855	2.19601e-30	2.95735e-28
Galnt3	polypeptide N-acetylgalactosaminyltransferase 3	4374	6.61531	1.72552	2.79571e-30	3.74018e-28
Tspan2	tetraspanin 2	4755	-3.08862	3.27789	2.97271e-30	3.95098e-28
Cxcr5	chemokine (C-X-C motif) receptor 5	3332	-4.06426	7.45531	3.39896e-30	4.48817e-28
Ftx	Ftx transcript, Xist regulator (non-protein coding)	10205	-2.47286	3.94659	3.79512e-30	4.97896e-28
Epcam	epithelial cell adhesion molecule	2195	-4.12333	2.9537	4.99299e-30	6.5085e-28
Dnase1l3	deoxyribonuclease 1-like 3	5151	-2.87085	4.87777	5.05454e-30	6.54675e-28
Lst1	leukocyte specific transcript 1	415	3.09138	4.27892	5.10159e-30	6.55582e-28
Stfa3	stefin A3	412	7.75382	0.886648	5.12602e-30	6.55582e-28
Akr1b8	aldo-keto reductase family 1, member B8	1499	9.41075	2.73553	5.76037e-30	7.32107e-28
Prr5	proline rich 5 (renal)	1917	-2.98392	4.97818	6.8986e-30	8.71324e-28
Gm38316	predicted gene, 38316	469	2.35345	4.25726	8.68875e-30	1.09065e-27
Klrb1c	killer cell lectin-like receptor subfamily B member 1C	2961	3.64772	3.06588	8.77794e-30	1.09509e-27
Bcl2a1a	B cell leukemia/lymphoma 2 related protein A1a	819	3.99412	2.29364	9.2522e-30	1.14722e-27
1810046K07Rik	RIKEN cDNA 1810046K07 gene	1497	-5.62322	2.18355	1.18931e-29	1.46573e-27
Hepacam2	HEPACAM family member 2	5874	-4.62169	5.22063	1.27428e-29	1.561e-27
Hk2	hexokinase 2	5969	3.10499	5.23814	1.72629e-29	2.10204e-27
Atp6v0d2	ATPase, H+ transporting, lysosomal V0 subunit D2	2716	9.52493	4.13795	1.94101e-29	2.34943e-27
Arhgap19	Rho GTPase activating protein 19	5103	2.75162	4.12336	2.04832e-29	2.46465e-27
Il18bp	interleukin 18 binding protein	3026	2.88937	4.93244	2.56045e-29	3.06275e-27
1700020N18Rik	RIKEN cDNA 1700020N18 gene	547	-8.72536	1.56499	2.79503e-29	3.3238e-27
Mir5136	microRNA 5136	76	-7.82744	1.83027	3.41603e-29	4.03866e-27
Rhoc	ras homolog family member C	1618	2.82506	5.79065	3.95358e-29	4.64717e-27
Kynu	kynureninase	6149	-2.59895	3.75003	4.83708e-29	5.65299e-27
Slc16a3	solute carrier family 16 (monocarboxylic acid transporters), member 3	5318	2.79664	5.85789	4.87769e-29	5.66788e-27
Cpq	carboxypeptidase Q	5026	2.10362	5.41911	4.93049e-29	5.69667e-27
Apol7c	apolipoprotein L 7c	2060	10.2244	3.76033	4.9875e-29	5.72999e-27
Pls3	plastin 3 (T-isoform)	4238	3.70382	2.98946	5.08613e-29	5.81047e-27
Zbtb20	zinc finger and BTB domain containing 20	30730	-1.8229	4.99125	5.77359e-29	6.55899e-27
Gm33843	predicted gene, 33843	1637	-9.53658	2.36157	6.14601e-29	6.94329e-27
Usp2	ubiquitin specific peptidase 2	4818	5.42937	1.41895	1.08091e-28	1.21438e-26
Chia1	chitinase, acidic 1	1903	-9.4258	1.82272	1.10854e-28	1.23858e-26
Ldhb	lactate dehydrogenase B	1570	2.82484	3.71581	1.14713e-28	1.27469e-26
Carmil1	capping protein regulator and myosin 1 linker 1	8977	-2.23144	4.37552	1.17011e-28	1.29316e-26
Mical3	microtubule associated monooxygenase, calponin and LIM domain containing 3	23038	-2.3433	4.14301	1.33901e-28	1.47182e-26
Gm28151		951	-7.86845	1.68768	1.49326e-28	1.63255e-26
Slamf8	SLAM family member 8	3079	3.04537	4.25588	1.8609e-28	2.02361e-26
Olfml3	olfactomedin-like 3	6161	4.76276	2.056	1.98603e-28	2.14819e-26
Mirt1	myocardial infarction associated transcript 1	8569	-2.61725	5.46701	2.06761e-28	2.22459e-26
Pik3c2b	phosphatidylinositol-4-phosphate 3-kinase catalytic subunit type 2 beta	9592	-3.34904	6.0744	2.22539e-28	2.38175e-26
Rragb	Ras-related GTP binding B	2258	-4.4039	1.56639	2.27529e-28	2.42241e-26
Gm21188	predicted gene, 21188	4572	2.2434	4.60804	2.41421e-28	2.55692e-26
Ptpn14	protein tyrosine phosphatase, non-receptor type 14	13413	-3.3909	3.4216	2.81463e-28	2.96557e-26
Gpr55	G protein-coupled receptor 55	3722	-2.98033	4.2225	3.63513e-28	3.81033e-26
AW112010	expressed sequence AW112010	804	3.35135	6.56512	4.42539e-28	4.61488e-26
Tigit	T cell immunoreceptor with Ig and ITIM domains	919	4.54929	3.66281	5.30582e-28	5.50479e-26
Cacna1e	calcium channel, voltage-dependent, R type, alpha 1E subunit	25228	-3.67645	6.28803	6.30775e-28	6.51107e-26
Scarb1	scavenger receptor class B, member 1	8500	2.01675	5.50303	6.80265e-28	6.98646e-26
Calhm6	calcium homeostasis modulator family member 6	1094	2.74255	3.56467	7.02828e-28	7.18191e-26
Gm29417	predicted gene 29417	571	-7.51295	1.23982	7.66794e-28	7.79637e-26
Lnx2	ligand of numb-protein X 2	4557	-2.10694	5.07331	1.01584e-27	1.02772e-25
Cxcr2	chemokine (C-X-C motif) receptor 2	3048	5.11998	3.9604	1.28199e-27	1.29056e-25
Ly6c2	lymphocyte antigen 6 complex, locus C2	2740	3.67793	6.67601	1.73995e-27	1.74295e-25
Dram1	DNA-damage regulated autophagy modulator 1	3045	2.95448	5.24279	1.752e-27	1.74641e-25
Abhd17b	abhydrolase domain containing 17B	2833	-2.31516	5.72976	2.02167e-27	2.0054e-25
Pcdh1	protocadherin 1	8797	-7.71572	1.95092	2.10515e-27	2.07807e-25
Zc3h12d	zinc finger CCCH type containing 12D	4092	-2.24994	5.82251	2.70188e-27	2.65424e-25
Gm49369		1023	2.84314	10.0698	2.86038e-27	2.79644e-25
Ctsd	cathepsin D	2351	2.84366	10.9821	3.04958e-27	2.96714e-25
Dennd5b	DENN/MADD domain containing 5B	18081	-2.88785	4.86003	3.09775e-27	2.99965e-25
Ltbp3	latent transforming growth factor beta binding protein 3	9069	2.4821	4.79924	3.70921e-27	3.57473e-25
Clec7a	C-type lectin domain family 7, member a	2638	4.12087	6.7554	4.41301e-27	4.23295e-25
Gm16042	F-box protein 5	1247	-2.38547	4.75755	4.67987e-27	4.46785e-25
Tubb2b	tubulin, beta 2B class IIB	2294	-3.98783	3.83529	5.19971e-27	4.94094e-25
Gatm	glycine amidinotransferase (L-arginine:glycine amidinotransferase)	3001	5.69214	4.83675	7.99296e-27	7.55986e-25
Zfp296	zinc finger protein 296	2037	-2.93384	3.72751	8.20731e-27	7.72665e-25
Sox5	SRY (sex determining region Y)-box 5	14376	-4.90222	3.17857	9.19744e-27	8.6189e-25
Vegfa	vascular endothelial growth factor A	4285	3.923	3.15322	1.02026e-26	9.51692e-25
Dtnb	dystrobrevin, beta	9603	-2.00656	4.21448	1.09807e-26	1.01961e-24
Gpr183	G protein-coupled receptor 183	2887	-2.49555	5.60444	1.52686e-26	1.40624e-24
Hus1b	HUS1 checkpoint clamp component B	1187	-7.90099	1.30241	1.52829e-26	1.40624e-24
Alpk2	alpha-kinase 2	7960	-5.03693	2.09903	1.59803e-26	1.46378e-24
Gm15608	predicted gene 15608	1057	-8.68312	0.661094	2.00352e-26	1.82698e-24
Gm43181		2072	11.0395	2.37283	2.12019e-26	1.92473e-24
Ly6i	lymphocyte antigen 6 complex, locus I	1156	4.62158	2.54276	2.34862e-26	2.12263e-24
Tspan3	tetraspanin 3	4274	2.02113	4.58275	2.43247e-26	2.18869e-24
Fam83f	family with sequence similarity 83, member F	2993	7.3538	1.34009	2.95663e-26	2.64859e-24
Gpr18	G protein-coupled receptor 18	1498	-2.32129	5.10843	3.93379e-26	3.5085e-24
Gm50467		700	8.05102	1.91151	4.02725e-26	3.57616e-24
Trav3-3	T cell receptor alpha variable 3-3	419	6.63716	0.911988	4.55255e-26	4.0208e-24
Snord73a	small nucleolar RNA, C/D box U73A	68	-7.08793	1.55174	4.56752e-26	4.0208e-24
Axl	AXL receptor tyrosine kinase	5033	3.96991	7.25277	6.02848e-26	5.28401e-24
Fcgr1	Fc receptor, IgG, high affinity I	2589	3.9649	5.0294	6.06447e-26	5.29274e-24
Plcd3	phospholipase C, delta 3	3393	-4.29647	2.32398	6.14573e-26	5.34075e-24
Tbx21	T-box 21	2488	2.36039	4.1401	6.74982e-26	5.84075e-24
Gm26902		3702	10.2593	0.877128	7.16078e-26	6.17011e-24
Rabgap1l	RAB GTPase activating protein 1-like	23232	-2.84335	6.69388	8.05485e-26	6.9112e-24
Ltbr	lymphotoxin B receptor	2354	2.05223	5.08054	8.23486e-26	7.03596e-24
4930562F07Rik	RIKEN cDNA 4930562F07 gene	897	-2.20446	4.96088	8.42849e-26	7.17127e-24
Fcgr4	Fc receptor, IgG, low affinity IV	1256	4.01605	7.15808	9.21221e-26	7.80543e-24
Smox	spermine oxidase	3894	2.26365	4.19234	1.27239e-25	1.07361e-23
Zeb1	zinc finger E-box binding homeobox 1	10266	-2.26613	4.75029	1.42164e-25	1.19459e-23
Aff3	AF4/FMR2 family, member 3	6654	-3.00855	5.88502	1.59461e-25	1.33442e-23
Ifng	interferon gamma	1295	4.59484	3.36236	1.63494e-25	1.36256e-23
Abhd6	abhydrolase domain containing 6	2226	-2.80588	2.56805	2.33117e-25	1.93414e-23
Slc31a1	solute carrier family 31, member 1	4280	1.93388	5.07034	2.3398e-25	1.93414e-23
Fscn1	fascin actin-bundling protein 1	3012	-3.42339	4.28978	2.36745e-25	1.94908e-23
Gm37909		2159	6.53068	1.12076	2.53139e-25	2.07564e-23
Stfa2l1	stefin A2 like 1	419	7.78544	1.53852	2.84518e-25	2.32357e-23
Rab3b	RAB3B, member RAS oncogene family	3524	-12.0713	2.33671	3.63886e-25	2.95985e-23
Gm26839	predicted gene, 26839	1162	-6.91561	0.922941	3.70765e-25	3.00379e-23
Ighv8-4	immunoglobulin heavy variable V8-4	351	-8.63364	0.676775	3.91353e-25	3.158e-23
Gm29094		664	2.71863	5.91635	4.01828e-25	3.22971e-23
Chrnb1	cholinergic receptor, nicotinic, beta polypeptide 1 (muscle)	2531	-3.40819	3.03908	4.04544e-25	3.23874e-23
Kcnk5	potassium channel, subfamily K, member 5	3404	-2.53721	4.44055	4.22339e-25	3.36795e-23
Rasa4	RAS p21 protein activator 4	7485	2.42508	5.31268	4.26731e-25	3.38968e-23
Col6a3	collagen, type VI, alpha 3	11963	9.16024	1.26882	4.34595e-25	3.43871e-23
Fads1	fatty acid desaturase 1	4812	2.94463	3.28066	6.11808e-25	4.82213e-23
Plaat3	phospholipase A and acyltransferase 3	6396	1.81567	5.39251	6.63138e-25	5.20653e-23
Fam169b	family with sequence similarity 169, member B	7027	-2.45256	5.63322	6.89447e-25	5.39227e-23
Zbtb32	zinc finger and BTB domain containing 32	2357	-3.8445	5.76262	7.78954e-25	6.06898e-23
Plin1	perilipin 1	4649	5.61091	1.83065	8.29592e-25	6.43884e-23
Niban3	niban apoptosis regulator 3	3560	-4.46661	5.97907	8.82055e-25	6.82e-23
Gm14137	predicted gene 14137	3067	-4.20197	1.62667	9.12446e-25	7.02826e-23
Enpp5	ectonucleotide pyrophosphatase/phosphodiesterase 5	4858	2.83449	4.5855	9.44928e-25	7.25099e-23
Clmn	calmin	12409	3.27292	4.25921	1.02769e-24	7.85644e-23
Slain1	SLAIN motif family, member 1	3284	-2.15078	4.64653	1.03793e-24	7.90497e-23
Ucp1	uncoupling protein 1 (mitochondrial, proton carrier)	1636	5.43465	2.5423	1.21008e-24	9.18167e-23
Gm15987	predicted gene 15987	2231	-2.45975	4.73558	1.28354e-24	9.70293e-23
Slc25a31	solute carrier family 25 (mitochondrial carrier; adenine nucleotide translocator), member 31	2128	7.42056	1.16895	1.60835e-24	1.21132e-22
Lap3	leucine aminopeptidase 3	3098	2.23532	5.19983	1.75065e-24	1.31363e-22
Gm15396	predicted gene 15396	1089	-2.86207	5.98707	1.77636e-24	1.32803e-22
4921525O09Rik	RIKEN cDNA 4921525O09 gene	3747	-6.61479	1.74868	1.88275e-24	1.40241e-22
Klra9	killer cell lectin-like receptor subfamily A, member 9	1279	5.59938	1.46973	1.98946e-24	1.47648e-22
Mybpc2	myosin binding protein C, fast-type	3611	-5.56364	1.95087	2.34806e-24	1.73201e-22
Pdgfb	platelet derived growth factor, B polypeptide	4161	3.3561	3.87292	2.3508e-24	1.73201e-22
Xcl1	chemokine (C motif) ligand 1	523	4.1841	2.54589	2.84945e-24	2.08783e-22
Bcl2a1b	B cell leukemia/lymphoma 2 related protein A1b	817	2.88561	6.0113	2.85428e-24	2.08783e-22
Whrn	whirlin	7337	-2.99311	4.03849	2.9222e-24	2.12985e-22
Eif4e3	eukaryotic translation initiation factor 4E member 3	2515	1.62159	4.73397	3.16472e-24	2.29559e-22
Acod1	aconitate decarboxylase 1	2623	6.45165	4.81741	3.17216e-24	2.29559e-22
Clec4n	C-type lectin domain family 4, member n	1420	3.93594	3.18691	3.46202e-24	2.49646e-22
Lmo7	LIM domain only 7	11951	-3.81305	4.58414	5.24587e-24	3.76943e-22
Robo1	roundabout guidance receptor 1	16511	-6.84811	0.949095	6.01307e-24	4.30549e-22
E330020D12Rik	Riken cDNA E330020D12 gene	2287	-3.32845	3.48444	6.36461e-24	4.5412e-22
Xrcc5	X-ray repair complementing defective repair in Chinese hamster cells 5	2549	-1.98491	4.11272	6.82766e-24	4.85456e-22
Extl1	exostosin-like glycosyltransferase 1	4333	-3.9393	1.82464	7.0931e-24	5.02572e-22
Lacc1	laccase domain containing 1	3644	1.6574	5.06469	9.50618e-24	6.71209e-22
Iglv2	immunoglobulin lambda variable 2	366	-3.55729	6.19426	9.62605e-24	6.77321e-22
Bcl2a1d	B cell leukemia/lymphoma 2 related protein A1d	863	2.11584	3.68143	9.95032e-24	6.97723e-22
Pafah1b3	platelet-activating factor acetylhydrolase, isoform 1b, subunit 3	2107	-2.3555	4.92719	1.07488e-23	7.51123e-22
Zmynd15	zinc finger, MYND-type containing 15	4409	2.61485	3.57551	1.07892e-23	7.51368e-22
Gsap	gamma-secretase activating protein	10425	1.6577	5.22328	1.0933e-23	7.58779e-22
Fuca2	fucosidase, alpha-L- 2, plasma	6161	1.45345	5.39813	1.10219e-23	7.62349e-22
Gpc1	glypican 1	5159	3.42441	3.03114	1.12625e-23	7.76346e-22
Gm47976		1545	-7.18082	1.21946	1.1477e-23	7.88461e-22
Gm11212	orosomucoid 1 pseudogene	618	6.45542	1.3061	1.22118e-23	8.36117e-22
Cenpe	centromere protein E	8620	3.187	4.06984	1.53522e-23	1.04761e-21
Palm	paralemmin	5655	1.70956	5.40531	1.54965e-23	1.05392e-21
Pear1	platelet endothelial aggregation receptor 1	6781	-1.91272	5.19295	1.61169e-23	1.09246e-21
Ctla2a	cytotoxic T lymphocyte-associated protein 2 alpha	2108	2.46432	4.48504	2.03415e-23	1.37423e-21
Aoah	acyloxyacyl hydrolase	5925	3.02173	4.39004	2.05953e-23	1.38677e-21
Gm7097	predicted gene 7097	491	7.79495	0.951891	2.113e-23	1.41808e-21
Arg1	arginase, liver	2228	7.04769	9.4676	2.34049e-23	1.56559e-21
Oasl1	2'-5' oligoadenylate synthetase-like 1	2608	2.83312	4.28027	2.3819e-23	1.58807e-21
Gzmk	granzyme K	1389	4.67114	3.35782	2.59412e-23	1.7239e-21
Gm30211	predicted gene, 30211	3078	-2.69569	4.66529	2.66643e-23	1.76618e-21
Lpcat2	lysophosphatidylcholine acyltransferase 2	3388	2.34211	5.70598	3.03449e-23	2.00345e-21
Kctd3	potassium channel tetramerisation domain containing 3	8129	-1.76156	5.12088	3.40112e-23	2.23824e-21
Slc35f6	solute carrier family 35, member F6	8495	1.78282	5.37335	3.43432e-23	2.25281e-21
Pmepa1	prostate transmembrane protein, androgen induced 1	4913	1.99402	4.20736	3.60743e-23	2.35875e-21
Cxcl16	chemokine (C-X-C motif) ligand 16	3021	2.70206	5.18477	4.15554e-23	2.70843e-21
Aif1	allograft inflammatory factor 1	1532	4.18245	5.18739	4.33696e-23	2.81764e-21
Gbp6	guanylate binding protein 6	5954	2.92477	5.11808	4.51983e-23	2.91982e-21
Rprd1b	regulation of nuclear pre-mRNA domain containing 1B	6499	1.7849	5.4538	4.52295e-23	2.91982e-21
Cdc42ep4	CDC42 effector protein (Rho GTPase binding) 4	3643	1.80754	5.02004	4.80511e-23	3.09215e-21
Ell3	elongation factor RNA polymerase II-like 3	2190	-3.12825	4.44975	5.23842e-23	3.36036e-21
Cdk1	cyclin-dependent kinase 1	4934	3.38987	4.3401	5.72327e-23	3.65983e-21
Snn	stannin	2967	-3.31036	7.39223	6.01885e-23	3.82534e-21
Spint1	serine protease inhibitor, Kunitz type 1	2767	4.35506	1.56052	6.01972e-23	3.82534e-21
Gm12250	predicted gene 12250	1274	2.61858	4.47774	6.46927e-23	4.09821e-21
Gm8189	solute carrier family 22 (organic anion transporter), member 19 pseudogene	2926	6.34015	0.776031	6.80513e-23	4.29759e-21
Pou2f1	POU domain, class 2, transcription factor 1	16597	-1.45807	5.25664	7.00382e-23	4.40937e-21
Lhfpl2	lipoma HMGIC fusion partner-like 2	8415	5.27649	1.97591	8.89792e-23	5.58454e-21
Gbp8	guanylate-binding protein 8	3443	3.21104	5.26239	9.38281e-23	5.87075e-21
Ms4a1	membrane-spanning 4-domains, subfamily A, member 1	6187	-3.44719	8.46235	1.01685e-22	6.34286e-21
Cd7	CD7 antigen	1133	2.29784	5.03359	1.12621e-22	7.00352e-21
Cxxc5	CXXC finger 5	3008	-3.09581	4.82335	1.14994e-22	7.12925e-21
Ifi211	interferon activated gene 211	1785	3.04725	3.54576	1.21759e-22	7.52574e-21
Prkar2b	protein kinase, cAMP dependent regulatory, type II beta	3652	-4.34435	5.13106	1.67057e-22	1.02943e-20
Iglv3	immunoglobulin lambda variable 3	381	-2.76255	5.35566	1.80572e-22	1.10935e-20
Ppl	periplakin	6893	-3.88666	4.0287	1.88124e-22	1.15226e-20
Gm12160		342	-7.5691	0.0431271	1.93435e-22	1.18123e-20
Gm2574	glyceraldehyde-3-phosphate dehydrogenase pseudogene	1002	8.88325	0.772998	2.18956e-22	1.33307e-20
Ncr1	natural cytotoxicity triggering receptor 1	1540	4.00702	2.27396	2.29098e-22	1.38986e-20
Gm19582	predicted gene, 19582	841	-3.16057	2.73287	2.29651e-22	1.38986e-20
Agbl1	ATP/GTP binding protein-like 1	5015	-5.75718	6.23479	3.51821e-22	2.12293e-20
Gm44037		1891	-7.27806	1.46391	3.63481e-22	2.1868e-20
Hrh4	histamine receptor H4	1626	-7.64508	1.21212	3.69197e-22	2.21464e-20
Gcnt2	glucosaminyl (N-acetyl) transferase 2, I-branching enzyme	7051	3.12304	3.51464	3.81725e-22	2.28306e-20
Rdh12	retinol dehydrogenase 12	2967	-2.45462	4.20623	3.87758e-22	2.31234e-20
Pde6g	phosphodiesterase 6G, cGMP-specific, rod, gamma	2317	-8.5406	1.10754	4.0478e-22	2.40678e-20
Enc1	ectodermal-neural cortex 1	4737	2.25135	3.49172	4.38526e-22	2.59983e-20
Hivep3	human immunodeficiency virus type I enhancer binding protein 3	17627	2.07119	4.16219	4.42491e-22	2.61571e-20
Fzd6	frizzled class receptor 6	4818	-4.82597	2.09946	4.64378e-22	2.73714e-20
Ppt2	palmitoyl-protein thioesterase 2	2614	1.54377	5.01552	5.38135e-22	3.16271e-20
S100a9	S100 calcium binding protein A9 (calgranulin B)	522	7.32736	8.94234	6.07419e-22	3.55962e-20
Iglj3	immunoglobulin lambda joining 3	38	-3.06766	4.643	6.39374e-22	3.73611e-20
Gm43302		4310	2.89789	4.60277	6.79471e-22	3.95904e-20
Gm49391		1378	1.98089	4.7922	7.86773e-22	4.57115e-20
Cenpf	centromere protein F	15433	3.27751	3.52989	8.18811e-22	4.74374e-20
Prob1	proline rich basic protein 1	4888	-4.17983	1.31424	8.25812e-22	4.77071e-20
Phactr3	phosphatase and actin regulator 3	6407	9.14237	1.82337	1.01826e-21	5.86579e-20
Tkfc	triokinase, FMN cyclase	4617	-2.02175	5.72508	1.19585e-21	6.86939e-20
Rufy3	RUN and FYVE domain containing 3	10214	1.49541	4.63388	1.536e-21	8.79846e-20
Gpr137b	G protein-coupled receptor 137B	5026	-2.2031	4.79882	1.68571e-21	9.62891e-20
Sspn	sarcospan	4996	-2.89311	3.77978	1.74656e-21	9.94857e-20
Ctss	cathepsin S	1358	2.46539	10.261	1.87672e-21	1.06601e-19
Bend5	BEN domain containing 5	2105	-2.68545	4.09767	1.96419e-21	1.11258e-19
Gm36423	predicted gene, 36423	1476	-1.6869	4.32735	2.08182e-21	1.17594e-19
Gm42870		3470	-3.50021	3.06408	2.65031e-21	1.49291e-19
Twsg1	twisted gastrulation BMP signaling modulator 1	5153	-1.9577	5.09956	2.66337e-21	1.49612e-19
Ifi205	interferon activated gene 205	4177	4.58501	3.29828	2.85105e-21	1.59714e-19
Eomes	eomesodermin	4155	2.54131	4.81637	3.31987e-21	1.85466e-19
Creg2	cellular repressor of E1A-stimulated genes 2	6091	8.11676	0.541525	4.05089e-21	2.25685e-19
Slc25a53	solute carrier family 25, member 53	7963	-2.28688	4.0868	4.29922e-21	2.38865e-19
Arhgap27os3	Rho GTPase activating protein 27, opposite strand 3	2729	-2.38039	4.35601	4.36046e-21	2.41608e-19
Tmem268	transmembrane protein 268	3974	1.45356	4.78656	4.76317e-21	2.63204e-19
Pigr	polymeric immunoglobulin receptor	4025	-5.22214	1.17534	5.26047e-21	2.89718e-19
Prps2	phosphoribosyl pyrophosphate synthetase 2	3873	-1.64958	5.4359	5.27149e-21	2.89718e-19
Nek6	NIMA (never in mitosis gene a)-related expressed kinase 6	10714	1.4863	5.32478	5.31409e-21	2.91272e-19
Rtp4	receptor transporter protein 4	2131	2.59385	5.56009	5.57175e-21	3.04574e-19
Pnp	purine-nucleoside phosphorylase	3979	2.33348	6.22361	5.64441e-21	3.07719e-19
Acer3	alkaline ceramidase 3	15324	1.75042	4.90144	6.19629e-21	3.36903e-19
Lca5	Leber congenital amaurosis 5 (human)	6306	-3.10152	2.29387	6.56244e-21	3.5509e-19
Mcoln2	mucolipin 2	3288	-2.19592	4.76039	6.56571e-21	3.5509e-19
Blk	B lymphoid kinase	2698	-3.7513	7.75405	7.53095e-21	4.06212e-19
Gm48432	60S ribosomal protein L17 pseudogene	558	-6.33929	1.38267	7.58372e-21	4.07976e-19
Pdcd1	programmed cell death 1	1933	3.74672	3.39694	8.56946e-21	4.59789e-19
Parp12	poly (ADP-ribose) polymerase family, member 12	3995	2.1192	5.01233	9.73111e-21	5.20742e-19
Iglj3p	immunoglobulin lambda joining 3 pseudogene	38	-8.21901	1.62049	1.03477e-20	5.52282e-19
Usp11	ubiquitin specific peptidase 11	4732	-1.91415	5.06013	1.07481e-20	5.72154e-19
Cers4	ceramide synthase 4	12264	-1.73045	4.61256	1.10089e-20	5.84508e-19
Gucy1a1	guanylate cyclase 1, soluble, alpha 1	6968	-6.42559	1.1617	1.13708e-20	6.02148e-19
Rhof	ras homolog family member F (in filopodia)	4602	-1.98508	5.84779	1.22349e-20	6.46224e-19
Stap1	signal transducing adaptor family member 1	6215	-1.78161	5.11656	1.25322e-20	6.60211e-19
Rnase4	ribonuclease, RNase A family 4	1637	2.74865	3.26758	1.28376e-20	6.74554e-19
Upp1	uridine phosphorylase 1	1961	4.06499	1.77757	1.28708e-20	6.74555e-19
Cacna1i	calcium channel, voltage-dependent, alpha 1I subunit	9862	-3.26124	6.14821	1.48526e-20	7.7642e-19
Tub	tubby bipartite transcription factor	8391	-7.68139	2.71002	1.52838e-20	7.96914e-19
Klra13-ps	killer cell lectin-like receptor subfamily A, member 13, pseudogene	1041	2.81716	3.60422	1.6011e-20	8.32693e-19
Klra8	killer cell lectin-like receptor, subfamily A, member 8	1178	3.99185	2.28491	1.6494e-20	8.55626e-19
Psat1	phosphoserine aminotransferase 1	4254	2.01315	4.79397	1.70321e-20	8.81292e-19
Stk39	serine/threonine kinase 39	4955	3.02638	3.81615	1.75686e-20	9.06743e-19
Zfp467	zinc finger protein 467	4255	1.66826	4.07357	1.86421e-20	9.59712e-19
Faah	fatty acid amide hydrolase	7834	-1.90428	5.48721	1.87016e-20	9.60344e-19
Cd209c	CD209c antigen	1997	-11.318	4.10675	2.03428e-20	1.04199e-18
Ngfr	nerve growth factor receptor (TNFR superfamily, member 16)	3446	-4.21495	2.79979	2.20867e-20	1.12848e-18
Wsb2-ps	WD repeat and SOCS box-containing 2, pseudogene	1217	5.84954	0.520441	2.2629e-20	1.15328e-18
Ttc39c	tetratricopeptide repeat domain 39C	7234	2.4929	3.36924	2.62694e-20	1.33547e-18
Sh3pxd2b	SH3 and PX domains 2B	9793	2.75483	4.51427	2.72143e-20	1.38006e-18
Gm8848	ornithine decarboxylase, structural 1 pseudogene	1343	-5.46046	0.642957	2.7923e-20	1.41247e-18
P2ry13	purinergic receptor P2Y, G-protein coupled 13	2528	4.34589	1.84671	3.01677e-20	1.52223e-18
Gm40645	predicted gene, 40645	874	1.95872	4.51058	3.08724e-20	1.55394e-18
Dgke	diacylglycerol kinase, epsilon	8387	-2.5484	4.66431	3.11366e-20	1.56337e-18
Ifi204	interferon activated gene 204	3561	2.51759	5.95984	3.26185e-20	1.63374e-18
Sh2d6	SH2 domain containing 6	1690	-5.1433	2.4805	3.30774e-20	1.65265e-18
Gm29243	predicted gene 29243	418	7.25202	0.665547	3.42776e-20	1.70842e-18
Mapk12	mitogen-activated protein kinase 12	3805	-3.36228	3.32088	3.58753e-20	1.78368e-18
Cd160	CD160 antigen	2642	3.72932	2.59325	3.62446e-20	1.79765e-18
Ctsl	cathepsin L	6489	2.81492	7.18412	3.74091e-20	1.85088e-18
Pdzd2	PDZ domain containing 2	18419	-3.17567	3.03057	3.79762e-20	1.87438e-18
Alas1	aminolevulinic acid synthase 1	6174	1.57025	5.04977	4.05137e-20	1.99478e-18
Rnf128	ring finger protein 128	3464	3.59637	2.79831	4.17784e-20	2.05209e-18
Ralb	v-ral simian leukemia viral oncogene B	4930	1.60885	5.59593	4.62691e-20	2.26718e-18
Nr1h3	nuclear receptor subfamily 1, group H, member 3	2515	3.28371	3.30927	4.69415e-20	2.2946e-18
Stac2	SH3 and cysteine rich domain 2	3139	-2.60306	4.7871	4.87794e-20	2.37873e-18
Iqgap3	IQ motif containing GTPase activating protein 3	11384	3.4973	3.23998	5.05155e-20	2.45749e-18
Nckap5l	NCK-associated protein 5-like	5002	1.71361	4.11954	5.46461e-20	2.6521e-18
Esm1	endothelial cell-specific molecule 1	2097	8.02662	2.4995	5.89012e-20	2.8518e-18
Cacna2d4	calcium channel, voltage-dependent, alpha 2/delta subunit 4	9478	-3.34764	2.59061	6.24896e-20	3.01835e-18
AU022793	expressed sequence AU022793	1377	7.72132	1.781	6.5548e-20	3.15857e-18
Tlr9	toll-like receptor 9	3478	-2.11458	5.06859	6.60189e-20	3.17374e-18
Gm15848	predicted gene 15848	1066	-5.54689	1.80448	6.75662e-20	3.24047e-18
1700027J07Rik	RIKEN cDNA 1700027J07 gene	2782	-8.958	2.52324	8.24981e-20	3.94729e-18
Setbp1	SET binding protein 1	9953	-2.40134	4.3713	8.27377e-20	3.94946e-18
Batf2	basic leucine zipper transcription factor, ATF-like 2	2522	2.32315	3.48823	8.6225e-20	4.10629e-18
Syce1	synaptonemal complex central element protein 1	1460	11.3376	3.36839	8.73298e-20	4.14918e-18
Gm43388		1225	-3.42278	2.6299	8.91745e-20	4.22695e-18
Slco3a1	solute carrier organic anion transporter family, member 3a1	8474	2.20432	4.0561	9.4273e-20	4.45824e-18
Scn4a	sodium channel, voltage-gated, type IV, alpha	7041	-2.75394	4.50829	9.77229e-20	4.61066e-18
Glcci1	glucocorticoid induced transcript 1	7756	-2.24792	6.04256	1.04094e-19	4.89987e-18
Arid3b	AT rich interactive domain 3B (BRIGHT-like)	7976	-1.99969	5.69906	1.05017e-19	4.9319e-18
Hk3	hexokinase 3	3682	2.42955	6.02915	1.19923e-19	5.61896e-18
Akap17b	A kinase (PRKA) anchor protein 17B	6003	-2.94294	2.97432	1.27628e-19	5.96622e-18
Col8a2	collagen, type VIII, alpha 2	4489	7.20764	-0.147777	1.30193e-19	6.07219e-18
Nipal3	NIPA-like domain containing 3	7588	-1.54616	5.50946	1.3146e-19	6.11725e-18
Xpnpep1	X-prolyl aminopeptidase (aminopeptidase P) 1, soluble	9234	1.32798	5.20598	1.32416e-19	6.14767e-18
Wdr62	WD repeat domain 62	5743	2.15949	3.67759	1.41302e-19	6.54526e-18
Tuba1c	tubulin, alpha 1C	2287	1.74636	5.63521	1.4327e-19	6.62136e-18
Il13ra1	interleukin 13 receptor, alpha 1	3712	2.29834	4.26171	1.44674e-19	6.6711e-18
Arrdc4	arrestin domain containing 4	4039	2.09523	3.81961	1.47559e-19	6.78874e-18
Mapk11	mitogen-activated protein kinase 11	2887	-2.62025	5.17808	1.55249e-19	7.12638e-18
Tnfaip2	tumor necrosis factor, alpha-induced protein 2	4984	2.28514	6.61472	1.626e-19	7.44699e-18
Cst7	cystatin F (leukocystatin)	986	2.60276	4.01747	1.7846e-19	8.15504e-18
Bub1b	BUB1B, mitotic checkpoint serine/threonine kinase	4275	2.53435	4.40391	1.91291e-19	8.72177e-18
Oasl2	2'-5' oligoadenylate synthetase-like 2	6374	2.64865	6.41938	2.20582e-19	1.00348e-17
Aldh1b1	aldehyde dehydrogenase 1 family, member B1	2298	2.76827	2.97956	2.25676e-19	1.02436e-17
Ifi44	interferon-induced protein 44	6129	5.12517	2.52414	2.28011e-19	1.03265e-17
2010309G21Rik		458	-3.23101	6.29646	2.40132e-19	1.08513e-17
Rubcnl	RUN and cysteine rich domain containing beclin 1 interacting protein like	4799	-2.17281	5.1122	2.49157e-19	1.12342e-17
Pwwp2b	PWWP domain containing 2B	5963	2.89196	2.49339	2.66067e-19	1.19701e-17
Igkv6-20	immunoglobulin kappa variable 6-20	375	-4.52529	4.12099	2.67164e-19	1.19929e-17
Rasgrp1	RAS guanyl releasing protein 1	5600	-2.31638	6.8796	2.72209e-19	1.21925e-17
Nes	nestin	6416	8.62765	2.23966	2.99802e-19	1.33989e-17
Clec4a2	C-type lectin domain family 4, member a2	2926	2.91517	3.73639	3.26874e-19	1.45767e-17
Zcwpw1	zinc finger, CW type with PWWP domain 1	5697	-2.66351	5.18473	3.47136e-19	1.54464e-17
Ggt1	gamma-glutamyltransferase 1	3411	4.24881	1.84377	3.53601e-19	1.56997e-17
Gm5900	MAPK scaffold protein 1 pseudogene	375	6.64248	1.02114	3.59732e-19	1.59372e-17
Slc27a3	solute carrier family 27 (fatty acid transporter), member 3	2569	-3.32139	3.07707	3.74511e-19	1.65558e-17
Pard6b	par-6 family cell polarity regulator beta	3399	-3.92223	1.19327	3.99872e-19	1.76386e-17
Adamts14	a disintegrin-like and metallopeptidase (reprolysin type) with thrombospondin type 1 motif, 14	5197	2.48791	2.70139	4.19701e-19	1.84732e-17
Rpl31-ps13	ribosomal protein L31, pseudogene 13	378	-7.06834	0.426435	4.44394e-19	1.95178e-17
Trp53i11	transformation related protein 53 inducible protein 11	3690	-2.58793	6.70752	4.67312e-19	2.04802e-17
Gm38357		2464	6.48647	1.41702	5.15846e-19	2.25586e-17
Chaf1b	chromatin assembly factor 1, subunit B (p60)	4681	2.1758	3.62862	5.19786e-19	2.26821e-17
Cd2	CD2 antigen	1741	-2.99455	7.63721	5.43394e-19	2.36615e-17
Tcea3	transcription elongation factor A (SII), 3	1400	2.16806	4.92008	5.50307e-19	2.39113e-17
Gm8172	ribosomal protein S6 pseudogene	750	-7.67163	3.07044	5.55e-19	2.40638e-17
Snord42a	small nucleolar RNA, C/D box 42A	65	-7.23559	0.909759	5.66957e-19	2.45299e-17
Phgdh	3-phosphoglycerate dehydrogenase	2486	-2.75691	5.60698	6.54155e-19	2.82426e-17
Colq	collagen-like tail subunit (single strand of homotrimer) of asymmetric acetylcholinesterase	3803	-3.90388	2.03682	6.89967e-19	2.97256e-17
Gm50238		496	-10.6298	0.851585	7.14064e-19	3.06377e-17
Gab2	growth factor receptor bound protein 2-associated protein 2	6168	1.7227	5.06362	7.1415e-19	3.06377e-17
Traj32	T cell receptor alpha joining 32	66	6.70077	-0.162216	8.4142e-19	3.60216e-17
4930523C07Rik	RIKEN cDNA 4930523C07 gene	10195	-2.19031	6.54826	9.03133e-19	3.85824e-17
Zdhhc23	zinc finger, DHHC domain containing 23	5836	-2.44482	3.1862	1.03045e-18	4.39293e-17
Ints4	integrator complex subunit 4	7038	-1.42189	5.57714	1.16506e-18	4.95636e-17
Fblim1	filamin binding LIM protein 1	4457	1.93859	4.65317	1.18778e-18	5.03821e-17
Hfe	homeostatic iron regulator	3572	2.10311	5.57248	1.18925e-18	5.03821e-17
S100a8	S100 calcium binding protein A8 (calgranulin A)	694	5.02403	7.82698	1.23402e-18	5.21699e-17
Dennd11	DENN domain containing 11	7811	-1.45882	4.20161	1.27239e-18	5.36806e-17
Birc5	baculoviral IAP repeat-containing 5	3402	2.95684	4.36478	1.30968e-18	5.51395e-17
Gm16557		191	-6.1157	2.03027	1.32201e-18	5.55434e-17
Card11	caspase recruitment domain family, member 11	4866	-2.51598	7.05666	1.35066e-18	5.66302e-17
Ggh	gamma-glutamyl hydrolase	1965	1.65755	5.03143	1.36199e-18	5.69879e-17
Sash1	SAM and SH3 domain containing 1	8568	2.42908	5.18434	1.37326e-18	5.73414e-17
Ighv11-2	immunoglobulin heavy variable V11-2	461	-5.16303	5.15126	1.38383e-18	5.76642e-17
Ffar2	free fatty acid receptor 2	2790	3.39901	3.28452	1.41232e-18	5.87313e-17
Slco2b1	solute carrier organic anion transporter family, member 2b1	5958	5.69293	1.76384	1.47308e-18	6.11328e-17
Plp2	proteolipid protein 2	1334	-1.5917	5.55934	1.4967e-18	6.19867e-17
Pla2g4a	phospholipase A2, group IVA (cytosolic, calcium-dependent)	6391	2.55438	4.05734	1.60306e-18	6.62567e-17
Gimap5	GTPase, IMAP family member 5	4149	-1.80891	5.5078	1.83436e-18	7.56628e-17
Plk1	polo like kinase 1	2199	2.74068	3.93053	1.8799e-18	7.73843e-17
Gm20274	predicted gene, 20274	584	-6.7184	0.930578	2.04601e-18	8.40519e-17
Xlr4e-ps	X-linked lymphocyte-regulated 4E, pseudogene	648	-10.5512	3.14801	2.06799e-18	8.47836e-17
Sirpb1c	signal-regulatory protein beta 1C	3682	3.05808	3.05259	2.24434e-18	9.18284e-17
Plod1	procollagen-lysine, 2-oxoglutarate 5-dioxygenase 1	6765	1.83692	5.62916	2.29912e-18	9.38809e-17
Krt18	keratin 18	1437	-4.86359	0.91831	2.42495e-18	9.88202e-17
Pld3	phospholipase D family, member 3	2924	2.01967	6.82636	2.44986e-18	9.96359e-17
Gm10876	predicted gene 10876	4874	-8.43884	1.39264	2.46023e-18	9.98577e-17
Armcx2	armadillo repeat containing, X-linked 2	4532	-2.11238	3.55921	2.54359e-18	1.03036e-16
C1rl	complement component 1, r subcomponent-like	3010	2.66243	3.25706	2.56886e-18	1.03649e-16
Slc8a1	solute carrier family 8 (sodium/calcium exchanger), member 1	18807	2.58056	3.63862	2.56892e-18	1.03649e-16
Ypel2	yippee like 2	4847	-1.65338	4.86195	2.63257e-18	1.06007e-16
Phf11d	PHD finger protein 11D	4498	2.10813	4.20222	2.68392e-18	1.07861e-16
Gas2l3	growth arrest-specific 2 like 3	7032	2.99001	2.29734	2.77762e-18	1.11406e-16
Gm15408	predicted gene 15408	1379	-4.76732	2.07198	2.89075e-18	1.15715e-16
Bri3bp	Bri3 binding protein	6571	-1.82942	5.1108	2.9227e-18	1.16764e-16
Gm10561	predicted gene 10561	1943	-8.83649	2.31045	3.07767e-18	1.22714e-16
Ifit2	interferon-induced protein with tetratricopeptide repeats 2	3927	2.32444	4.40392	3.0965e-18	1.23224e-16
Gm15832		1832	1.91824	3.63179	3.39238e-18	1.34734e-16
Neurod4	neurogenic differentiation 4	3345	-6.23962	1.15044	3.4346e-18	1.36145e-16
Cd302	CD302 antigen	1354	2.23273	5.27005	3.49507e-18	1.38273e-16
Traf3ip2	TRAF3 interacting protein 2	3687	-1.46138	4.98146	3.7207e-18	1.46914e-16
Ighv8-5	immunoglobulin heavy variable V8-5	358	-4.259	4.16943	3.79189e-18	1.49434e-16
Tspyl3	TSPY-like 3	3072	-1.63517	3.74361	3.81034e-18	1.49871e-16
Oas1a	2'-5' oligoadenylate synthetase 1A	1885	1.95785	5.33904	4.03858e-18	1.58542e-16
Ccl5	chemokine (C-C motif) ligand 5	960	2.92801	7.18	4.08324e-18	1.59986e-16
Art4	ADP-ribosyltransferase 4	2517	-6.08411	1.24124	4.26532e-18	1.66798e-16
Dmd	dystrophin, muscular dystrophy	23801	-3.61573	2.39611	4.32801e-18	1.68925e-16
Slc20a2	solute carrier family 20, member 2	6216	-1.59142	4.31025	4.53857e-18	1.76804e-16
Trpm2	transient receptor potential cation channel, subfamily M, member 2	12459	2.13051	5.4812	4.60013e-18	1.7886e-16
Chst7	carbohydrate (N-acetylglucosamino) sulfotransferase 7	2206	-4.09085	2.03746	5.06335e-18	1.96495e-16
Mad2l1	MAD2 mitotic arrest deficient-like 1	8390	1.93159	4.18882	5.42513e-18	2.10133e-16
Acp2	acid phosphatase 2, lysosomal	5186	2.01183	6.10557	5.43945e-18	2.10288e-16
Siglecg	sialic acid binding Ig-like lectin G	4806	-3.32446	8.07012	5.49659e-18	2.12093e-16
Ap1s1	adaptor protein complex AP-1, sigma 1	2198	1.59511	5.35738	5.83441e-18	2.24702e-16
Dpp4	dipeptidylpeptidase 4	6319	-1.82847	5.80197	5.93387e-18	2.28101e-16
Ms4a7	membrane-spanning 4-domains, subfamily A, member 7	4453	3.45689	1.98959	5.95868e-18	2.28622e-16
Slco4c1	solute carrier organic anion transporter family, member 4C1	4908	6.42764	1.9412	6.18128e-18	2.36716e-16
Ptpn22	protein tyrosine phosphatase, non-receptor type 22 (lymphoid)	6775	-2.11426	6.8263	6.45411e-18	2.467e-16
Fbxo6	F-box protein 6	2207	1.42179	4.13304	7.08128e-18	2.70165e-16
P2ry14	purinergic receptor P2Y, G-protein coupled, 14	11059	1.93663	3.20252	7.14624e-18	2.72132e-16
Incenp	inner centromere protein	4329	1.82011	5.85953	7.73076e-18	2.93841e-16
Tnfrsf13b	tumor necrosis factor receptor superfamily, member 13b	2836	-2.13995	6.36754	7.80967e-18	2.96287e-16
Cx3cr1	chemokine (C-X3-C motif) receptor 1	4505	2.97546	4.40417	8.18865e-18	3.10086e-16
Cacna1s	calcium channel, voltage-dependent, L type, alpha 1S subunit	6550	-3.66703	3.1893	8.27892e-18	3.12922e-16
Rap1gap	Rap1 GTPase-activating protein	6429	-2.34159	3.87997	9.74361e-18	3.676e-16
Izumo1r	IZUMO1 receptor, JUNO	2320	2.55579	4.47923	9.77056e-18	3.67934e-16
Ifngas1	Ifng antisense RNA 1	1686	4.39721	1.36024	9.8622e-18	3.70698e-16
Mrgprb11-ps	MAS-related GPR, member B11, pseudogene	994	-8.52865	0.849175	1.04695e-17	3.928e-16
Ncaph	non-SMC condensin I complex, subunit H	4307	2.68386	3.94903	1.05053e-17	3.93417e-16
AA467197	expressed sequence AA467197	1203	5.79309	2.38667	1.1112e-17	4.15374e-16
Gm20460		1572	1.49732	4.25484	1.21999e-17	4.552e-16
Gm26642		2782	1.40698	5.3116	1.23341e-17	4.59365e-16
Lad1	ladinin	3400	6.35533	1.80725	1.29282e-17	4.80612e-16
Oas3	2'-5' oligoadenylate synthetase 3	7069	2.16081	5.67778	1.35544e-17	5.02973e-16
Dhx58	DEXH (Asp-Glu-X-His) box polypeptide 58	3272	1.62093	5.53543	1.36893e-17	5.07053e-16
Gm37759		3246	-3.60274	3.22371	1.38414e-17	5.11755e-16
Gyg	glycogenin	2344	1.79294	5.90746	1.39541e-17	5.14985e-16
Scarf1	scavenger receptor class F, member 1	2887	2.16122	4.71264	1.42315e-17	5.2427e-16
Wipf3	WAS/WASL interacting protein family, member 3	7114	-5.27029	0.728799	1.44469e-17	5.31242e-16
Tst	thiosulfate sulfurtransferase, mitochondrial	3163	3.14956	1.92075	1.47746e-17	5.42314e-16
Slc9a7	solute carrier family 9 (sodium/hydrogen exchanger), member 7	3820	-2.36671	3.83587	1.49731e-17	5.4861e-16
5830428M24Rik	RIKEN cDNA 5830428M24 gene	2790	-2.54227	3.32607	1.60681e-17	5.87672e-16
Cp	ceruloplasmin	9566	2.51187	6.02669	1.63137e-17	5.95581e-16
Tnfrsf19	tumor necrosis factor receptor superfamily, member 19	4738	-5.42824	0.579982	1.70044e-17	6.19686e-16
Gm50230		3709	-2.25225	7.15427	1.74057e-17	6.33174e-16
Pik3ip1	phosphoinositide-3-kinase interacting protein 1	4272	-2.66068	5.50562	1.75069e-17	6.3572e-16
Gm50021		1734	-7.3346	0.721306	1.75873e-17	6.37499e-16
Cpne2	copine II	3200	1.98085	4.30651	1.78948e-17	6.47492e-16
Cyb561a3	cytochrome b561 family, member A3	3910	-2.56214	7.25253	1.91969e-17	6.93371e-16
Wnt11	wingless-type MMTV integration site family, member 11	4137	-4.85808	1.0127	1.93051e-17	6.95024e-16
Tespa1	thymocyte expressed, positive selection associated 1	6294	-1.96378	4.43455	1.9311e-17	6.95024e-16
Gm45062		5842	-2.03283	6.04192	2.01255e-17	7.23061e-16
Nln	neurolysin (metallopeptidase M3 family)	8484	1.51927	4.67254	2.01856e-17	7.23941e-16
Pde7b	phosphodiesterase 7B	12444	2.75381	2.18792	2.09276e-17	7.49229e-16
Pgap2	post-GPI attachment to proteins 2	4529	1.29958	4.80964	2.15349e-17	7.69617e-16
Klri2	killer cell lectin-like receptor family I member 2	3913	3.04123	2.31339	2.16956e-17	7.73999e-16
Clec2i	C-type lectin domain family 2, member i	3110	-1.60911	5.73277	2.20393e-17	7.84886e-16
Unc5cl	unc-5 family C-terminal like	3224	-2.56573	2.98393	2.28108e-17	8.10941e-16
Tmem151b	transmembrane protein 151B	4839	-4.47465	1.35735	2.31887e-17	8.22936e-16
Slc35f5	solute carrier family 35, member F5	2956	2.00212	3.71088	2.34067e-17	8.29225e-16
Pclaf	PCNA clamp associated factor	4813	2.91349	4.38361	2.44049e-17	8.63084e-16
Fabp5	fatty acid binding protein 5, epidermal	3567	2.36515	5.15065	2.46414e-17	8.69937e-16
Usp18	ubiquitin specific peptidase 18	2790	2.34529	4.23186	2.52159e-17	8.88675e-16
Gpr141	G protein-coupled receptor 141	5974	3.55167	3.05399	2.55235e-17	8.97958e-16
Cdh1	cadherin 1	4574	3.96886	1.66142	2.62224e-17	9.20956e-16
Pdgfa	platelet derived growth factor, alpha	3119	3.17616	2.45418	2.66166e-17	9.33187e-16
Gm44135		368	-7.61868	1.25262	2.74929e-17	9.6216e-16
Ube2l6	ubiquitin-conjugating enzyme E2L 6	1996	2.02605	4.7549	2.75376e-17	9.6216e-16
Pcmtd1	protein-L-isoaspartate (D-aspartate) O-methyltransferase domain containing 1	6654	-1.57323	5.81889	2.82396e-17	9.84994e-16
Tgtp1	T cell specific GTPase 1	3205	3.67053	3.63185	2.9831e-17	1.03872e-15
Kif14	kinesin family member 14	10358	3.59201	2.57267	3.03239e-17	1.05408e-15
Flt1	FMS-like tyrosine kinase 1	13504	4.13744	2.97581	3.24348e-17	1.12553e-15
Cttnbp2nl	CTTNBP2 N-terminal like	8138	2.31694	3.76429	3.40839e-17	1.18008e-15
Gprasp1	G protein-coupled receptor associated sorting protein 1	8119	-1.44775	4.83662	3.41717e-17	1.18008e-15
Malt1	MALT1 paracaspase	18040	-2.25057	7.17652	3.41807e-17	1.18008e-15
Klra5	killer cell lectin-like receptor, subfamily A, member 5	1398	6.82727	0.125327	3.5533e-17	1.22277e-15
Nxpe3	neurexophilin and PC-esterase domain family, member 3	6436	-2.03972	5.37652	3.55375e-17	1.22277e-15
Mmp23	matrix metallopeptidase 23	2340	7.43281	1.2995	3.599e-17	1.23624e-15
Bank1	B cell scaffold protein with ankyrin repeats 1	7486	-2.44612	7.49906	3.68338e-17	1.26283e-15
Cyp4v3	cytochrome P450, family 4, subfamily v, polypeptide 3	3808	1.39949	5.17921	3.69186e-17	1.26283e-15
Dnajb2	DnaJ heat shock protein family (Hsp40) member B2	4249	-1.77288	3.99915	3.69504e-17	1.26283e-15
Paox	polyamine oxidase (exo-N4-amino)	4907	2.14424	2.95892	3.70637e-17	1.26458e-15
Gm28053		989	-1.65923	5.10741	3.72252e-17	1.26796e-15
Kif2c	kinesin family member 2C	4363	3.2188	2.87924	3.81264e-17	1.29649e-15
Pitpnm2	phosphatidylinositol transfer protein, membrane-associated 2	12843	-1.51803	5.66994	3.84492e-17	1.30528e-15
Mterf2	mitochondrial transcription termination factor 2	1752	-2.83864	2.54374	4.06918e-17	1.37911e-15
Hebp1	heme binding protein 1	3711	3.09299	2.98421	4.18875e-17	1.41728e-15
N4bp3	NEDD4 binding protein 3	2728	-2.50195	3.79089	4.3857e-17	1.48145e-15
Arf2	ADP-ribosylation factor 2	2998	1.65898	5.18391	4.42581e-17	1.49252e-15
Rap2a	RAS related protein 2a	4191	1.6958	4.13471	4.45909e-17	1.50125e-15
Gm42722	predicted gene 42722	940	-5.47552	0.280374	4.6089e-17	1.54913e-15
Iglc3	immunoglobulin lambda constant 3	452	-3.06242	7.21258	4.78293e-17	1.60496e-15
Snx10	sorting nexin 10	9300	1.75118	5.57055	4.82211e-17	1.61545e-15
Mafa	v-maf musculoaponeurotic fibrosarcoma oncogene family, protein A (avian)	2739	-4.4657	2.85841	5.05068e-17	1.68924e-15
Krt222	keratin 222	3292	-3.72351	3.52182	5.18775e-17	1.73223e-15
Fpr2	formyl peptide receptor 2	1296	2.87777	4.04496	5.26546e-17	1.7553e-15
Angptl2	angiopoietin-like 2	6286	4.98561	2.82274	5.29104e-17	1.76094e-15
Eepd1	endonuclease/exonuclease/phosphatase family domain containing 1	2935	2.0336	3.6718	5.38663e-17	1.78982e-15
Inpp4b	inositol polyphosphate-4-phosphatase, type II	13066	-2.14832	5.19927	5.68299e-17	1.88521e-15
Susd1	sushi domain containing 1	4766	-1.62271	5.14471	5.85636e-17	1.93956e-15
Mir6409	microRNA 6409	92	-11.34	3.28512	5.92425e-17	1.95885e-15
Gm36161	predicted gene, 36161	1509	2.02157	4.72648	6.16756e-17	2.03599e-15
Adora2a	adenosine A2a receptor	3062	-1.69261	4.94218	6.25282e-17	2.06079e-15
Upb1	ureidopropionase, beta	6792	-3.23831	2.07433	6.33265e-17	2.08373e-15
Adgrl2	adhesion G protein-coupled receptor L2	14198	-3.05624	2.50553	6.59301e-17	2.16457e-15
E130215H24Rik	RIKEN cDNA E130215H24 gene	939	-2.64407	2.67487	6.59963e-17	2.16457e-15
Rab3d	RAB3D, member RAS oncogene family	4196	1.54646	4.98173	7.35339e-17	2.40791e-15
Ighv6-3	immunoglobulin heavy variable 6-3	356	-3.27597	5.59859	7.42958e-17	2.42895e-15
Papss2	3'-phosphoadenosine 5'-phosphosulfate synthase 2	3721	3.06015	3.04063	7.60191e-17	2.4813e-15
Cttn	cortactin	4192	2.34114	3.06147	7.86411e-17	2.56277e-15
Igkv9-120	immunoglobulin kappa chain variable 9-120	353	-3.13574	5.33774	8.08274e-17	2.6298e-15
Cpm	carboxypeptidase M	5964	-2.8282	5.27455	8.13355e-17	2.6421e-15
Csrp1	cysteine and glycine-rich protein 1	1956	1.58934	5.75172	8.45305e-17	2.74151e-15
Ighv10-1	immunoglobulin heavy variable 10-1	359	-3.56217	4.35779	8.71811e-17	2.82298e-15
Nrp1	neuropilin 1	9785	2.22522	5.48064	9.17597e-17	2.96651e-15
Gcm2	glial cells missing homolog 2	3304	-4.82538	0.654947	9.89128e-17	3.19269e-15
Gm2253	ribosomal protein L28 pseudogene	414	-19.7216	11.1154	1.00789e-16	3.2481e-15
Itga5	integrin alpha 5 (fibronectin receptor alpha)	4933	1.64396	4.90031	1.03467e-16	3.32913e-15
Epb41l3	erythrocyte membrane protein band 4.1 like 3	13031	4.20829	1.83801	1.03741e-16	3.33267e-15
S1pr1	sphingosine-1-phosphate receptor 1	3046	-2.29691	7.17825	1.0469e-16	3.35784e-15
Fcamr	Fc receptor, IgA, IgM, high affinity	1911	-4.20299	2.13201	1.05881e-16	3.39069e-15
Acss1	acyl-CoA synthetase short-chain family member 1	4128	-2.27496	6.48025	1.06448e-16	3.40348e-15
Utf1	undifferentiated embryonic cell transcription factor 1	1227	-6.85609	0.851336	1.074e-16	3.42854e-15
Sbk1	SH3-binding kinase 1	4478	-2.49036	7.25574	1.09715e-16	3.49694e-15
Srxn1	sulfiredoxin 1 homolog (S. cerevisiae)	2820	2.24012	3.34129	1.12349e-16	3.5753e-15
Olfr164	olfactory receptor 164	2883	-11.2026	2.81979	1.1579e-16	3.67905e-15
Slc17a9	solute carrier family 17, member 9	3200	-1.97828	5.1548	1.18775e-16	3.76799e-15
Fasl	Fas ligand (TNF superfamily, member 6)	1937	3.40887	2.06366	1.25497e-16	3.97505e-15
Ccr5	chemokine (C-C motif) receptor 5	8434	3.53889	6.31873	1.3171e-16	4.16537e-15
Gimap1os	GTPase, IMAP family member 1, opposite strand	3099	-1.54699	4.86292	1.35001e-16	4.26281e-15
4930412B13Rik	RIKEN cDNA 4930412B13 gene	1276	-6.02748	0.534699	1.38588e-16	4.36929e-15
Treml4	triggering receptor expressed on myeloid cells-like 4	1997	3.38663	3.49126	1.40926e-16	4.4361e-15
Rtl6	retrotransposon Gag like 6	4426	-1.75702	3.868	1.45715e-16	4.57978e-15
Zbp1	Z-DNA binding protein 1	3529	2.60731	6.80388	1.49573e-16	4.69379e-15
Ighv6-6	immunoglobulin heavy variable 6-6	357	-3.45065	4.77172	1.50759e-16	4.72371e-15
Pam	peptidylglycine alpha-amidating monooxygenase	11892	1.90916	4.16067	1.64114e-16	5.13424e-15
Vwa7	von Willebrand factor A domain containing 7	4313	-3.00674	1.98476	1.6924e-16	5.28648e-15
Rnf144a	ring finger protein 144A	7340	-1.86826	5.23038	1.69955e-16	5.29833e-15
Trim15	tripartite motif-containing 15	1961	-6.74706	0.503202	1.70141e-16	5.29833e-15
Gm45515		2141	-1.63392	5.7639	1.71185e-16	5.32269e-15
Clspn	claspin	7186	2.59144	3.57265	1.78709e-16	5.54816e-15
Ppp1r16b	protein phosphatase 1, regulatory subunit 16B	8844	-2.17292	6.75174	1.79191e-16	5.55466e-15
F730311O21Rik	RIKEN cDNA F730311O21 gene	5447	-2.67844	4.01684	1.79545e-16	5.55715e-15
Ddx19b	DEAD box helicase 19b	6742	-1.58235	5.00089	1.80343e-16	5.57336e-15
Fbxw13	F-box and WD-40 domain protein 13	1513	-4.62283	3.7953	1.85703e-16	5.73032e-15
Prkcg	protein kinase C, gamma	3611	-2.16213	4.08291	1.90366e-16	5.86528e-15
A530030E21Rik	RIKEN cDNA A530030E21 gene	1310	-3.494	2.60992	1.97687e-16	6.08164e-15
Mlkl	mixed lineage kinase domain-like	2303	2.47798	3.57958	2.0374e-16	6.2584e-15
Gm16196	predicted gene 16196	2172	-7.49548	0.837009	2.10639e-16	6.46054e-15
Cemip2	cell migration inducing hyaluronidase 2	8520	1.83815	4.37475	2.14548e-16	6.57054e-15
Lrp5	low density lipoprotein receptor-related protein 5	9738	1.79069	5.28076	2.33166e-16	7.12996e-15
Cdk6	cyclin-dependent kinase 6	13989	1.2865	5.09179	2.34233e-16	7.15184e-15
Lgals3	lectin, galactose binding, soluble 3	1858	2.19668	7.09837	2.38582e-16	7.2737e-15
Renbp	renin binding protein	2494	1.37694	4.66397	2.39591e-16	7.29354e-15
Ighm	immunoglobulin heavy constant mu	1886	-3.22647	12.7319	2.40039e-16	7.29625e-15
Traj31	T cell receptor alpha joining 31	57	7.39357	0.810573	2.42445e-16	7.35837e-15
Nfe2l3	nuclear factor, erythroid derived 2, like 3	2973	-6.77349	0.763954	2.48808e-16	7.54026e-15
Napsa	napsin A aspartic peptidase	2660	-2.75124	7.65472	2.69853e-16	8.16586e-15
Rab30	RAB30, member RAS oncogene family	9642	-2.7935	4.28845	2.73642e-16	8.26822e-15
Rrm2	ribonucleotide reductase M2	2771	2.38988	5.14353	3.01453e-16	9.09502e-15
E2f8	E2F transcription factor 8	5443	2.56434	3.53012	3.13134e-16	9.43344e-15
Ctsb	cathepsin B	6051	2.31874	10.5363	3.145e-16	9.46058e-15
Pax5	paired box 5	8853	-2.88676	8.08262	3.27801e-16	9.84614e-15
Ighv1-52	immunoglobulin heavy variable 1-52	351	-3.90398	4.26577	3.38127e-16	1.01413e-14
Uck2	uridine-cytidine kinase 2	5464	-1.95198	5.12406	3.3918e-16	1.01579e-14
Scn11a	sodium channel, voltage-gated, type XI, alpha	5931	-11.0673	3.10056	3.48103e-16	1.04098e-14
Ctsc	cathepsin C	5808	2.15221	8.5513	3.72599e-16	1.1126e-14
Gm29668		315	6.04371	-0.355493	3.77721e-16	1.12624e-14
Igkv4-62	immunoglobulin kappa variable 4-62	354	-7.79415	1.11879	3.80364e-16	1.13246e-14
Treml1	triggering receptor expressed on myeloid cells-like 1	1402	6.20927	1.24453	3.88557e-16	1.15516e-14
Msrb1	methionine sulfoxide reductase B1	1258	1.99767	6.53718	3.97697e-16	1.18061e-14
C3	complement component 3	5143	3.48103	9.28872	4.06626e-16	1.20536e-14
Ighv2-9-1	immunoglobulin heavy variable 2-9-1	369	-3.77239	4.28609	4.16893e-16	1.23399e-14
Nampt	nicotinamide phosphoribosyltransferase	5054	1.9323	6.43925	4.34849e-16	1.28527e-14
Ralgps2	Ral GEF with PH domain and SH3 binding motif 2	12085	-2.42393	7.28914	4.39211e-16	1.29628e-14
4930538E20Rik	RIKEN cDNA 4930538E20 gene	927	-2.87599	3.56396	4.40935e-16	1.29948e-14
Fibcd1	fibrinogen C domain containing 1	4751	-7.42619	0.500026	4.50613e-16	1.32608e-14
Zap70	zeta-chain (TCR) associated protein kinase	2992	1.7337	5.69061	4.61721e-16	1.35681e-14
Cdk18	cyclin-dependent kinase 18	4764	3.32849	2.10574	4.97624e-16	1.45741e-14
Tmem163	transmembrane protein 163	4292	-1.94129	3.69199	4.97755e-16	1.45741e-14
Luzp1	leucine zipper protein 1	8112	2.12764	4.44548	4.98107e-16	1.45741e-14
Snord7	small nucleolar RNA, C/D box 7	97	-7.74727	0.787425	5.31396e-16	1.55093e-14
Gm7457	predicted gene 7457	3950	-11.9033	3.44591	5.31595e-16	1.55093e-14
Gm371	germ cell-less homolog 1 pseudogene	1245	-8.53772	2.17709	5.37772e-16	1.5667e-14
Xkrx	X-linked Kx blood group related, X-linked	3024	-3.18456	3.66298	5.8171e-16	1.69228e-14
Gm26728	predicted gene, 26728	2982	1.73538	4.94031	5.9663e-16	1.73321e-14
Gm15931	predicted gene 15931	1852	2.88638	2.83412	6.01124e-16	1.74377e-14
Fgd2	FYVE, RhoGEF and PH domain containing 2	4507	-2.6156	7.4238	6.07911e-16	1.76095e-14
Hdac10	histone deacetylase 10	3379	-1.65534	5.82797	6.21877e-16	1.79884e-14
Gm15228	predicted gene 15228	3440	-5.10847	2.71126	6.29209e-16	1.81747e-14
Gm13919	predicted gene 13919	1954	-3.17882	1.22745	6.30513e-16	1.81865e-14
Serping1	serine (or cysteine) peptidase inhibitor, clade G, member 1	2325	6.23131	1.22946	6.56229e-16	1.89014e-14
Itgax	integrin alpha X	4803	1.53457	5.64042	6.58274e-16	1.89335e-14
Spib	Spi-B transcription factor (Spi-1/PU.1 related)	2868	-2.88504	7.87755	6.69539e-16	1.92303e-14
Gm37790		3346	-7.02812	0.841036	6.85149e-16	1.96509e-14
Fras1	Fraser extracellular matrix complex subunit 1	17709	-3.32763	4.71461	6.95408e-16	1.99171e-14
Ms4a6c	membrane-spanning 4-domains, subfamily A, member 6C	2050	2.13407	6.04543	7.14274e-16	2.04286e-14
Fcrl5	Fc receptor-like 5	3480	-2.37269	5.27862	7.58633e-16	2.16669e-14
Ngp	neutrophilic granule protein	1222	11.6611	8.6072	7.92095e-16	2.25908e-14
Spsb1	splA/ryanodine receptor domain and SOCS box containing 1	4396	4.03006	1.38634	8.04371e-16	2.29088e-14
ENSMUSG00002076984		101	-2.06286	4.78939	8.08694e-16	2.29997e-14
Gpr84	G protein-coupled receptor 84	1725	5.16342	0.981744	8.20975e-16	2.33164e-14
Filip1l	filamin A interacting protein 1-like	5335	-2.00481	6.79153	8.27713e-16	2.3475e-14
Tcp11	t-complex protein 11	3841	-4.20691	0.828699	8.3596e-16	2.36758e-14
Abcg1	ATP binding cassette subfamily G member 1	7298	2.17611	6.57913	8.48436e-16	2.39958e-14
Ikzf3	IKAROS family zinc finger 3	8754	-2.26224	7.44643	8.51197e-16	2.40404e-14
Hnrnpll	heterogeneous nuclear ribonucleoprotein L-like	11677	1.62817	4.7834	8.90291e-16	2.51097e-14
Tmem102	transmembrane protein 102	1933	-8.95367	1.29361	9.14323e-16	2.57517e-14
Nab2	Ngfi-A binding protein 2	2941	1.43865	5.66749	9.33815e-16	2.62644e-14
Gm31544	predicted gene, 31544	441	2.20831	3.26626	9.37607e-16	2.63346e-14
Myadml2	myeloid-associated differentiation marker-like 2	2128	-7.15951	0.550562	9.51197e-16	2.66794e-14
Uchl3	ubiquitin carboxyl-terminal esterase L3 (ubiquitin thiolesterase)	3831	-1.53825	4.84707	9.7172e-16	2.72175e-14
Bcl11a	B cell CLL/lymphoma 11A (zinc finger protein)	13175	-2.70897	6.20814	9.8859e-16	2.76393e-14
Lpcat4	lysophosphatidylcholine acyltransferase 4	2823	-1.65054	4.79841	9.89498e-16	2.76393e-14
Cd200r4	CD200 receptor 4	2045	2.58854	3.13564	9.9911e-16	2.78695e-14
Chst2	carbohydrate sulfotransferase 2	7328	3.56944	2.21598	1.0077e-15	2.80706e-14
Mcm10	minichromosome maintenance 10 replication initiation factor	7692	2.52042	3.33724	1.01262e-15	2.81691e-14
Gm29439		509	-2.12115	5.96861	1.01431e-15	2.81776e-14
Rnaset2a	ribonuclease T2A	3343	1.53563	4.82152	1.02239e-15	2.83634e-14
Tbc1d10c	TBC1 domain family, member 10c	3623	-2.21608	7.53635	1.03133e-15	2.85722e-14
Ccl7	chemokine (C-C motif) ligand 7	801	4.34558	2.0947	1.0608e-15	2.93487e-14
Rapgef4os3	Rap guanine nucleotide exchange factor (GEF) 4, opposite strand 3	3485	-7.30114	0.254065	1.10605e-15	3.05592e-14
Atp2a3	ATPase, Ca++ transporting, ubiquitous	5281	-1.98574	8.8984	1.1346e-15	3.13054e-14
Acvrl1	activin A receptor, type II-like 1	4265	2.13889	3.5847	1.14112e-15	3.14427e-14
Fdft1	farnesyl diphosphate farnesyl transferase 1	4116	1.50796	5.01026	1.1744e-15	3.23159e-14
Bcl6b	B cell CLL/lymphoma 6, member B	3719	-8.12185	1.22352	1.18218e-15	3.24859e-14
Blvra	biliverdin reductase A	2446	1.56238	4.72532	1.18416e-15	3.24964e-14
Samd3	sterile alpha motif domain containing 3	3786	2.75076	2.92364	1.20347e-15	3.29818e-14
Ebf1	early B cell factor 1	9756	-3.1828	6.28108	1.2307e-15	3.36826e-14
Gm37145		2756	-2.79396	1.51848	1.24478e-15	3.40222e-14
Ppm1l	protein phosphatase 1 (formerly 2C)-like	10496	-2.11121	3.28665	1.26291e-15	3.44716e-14
Tcea2	transcription elongation factor A (SII), 2	2704	-1.99959	3.28304	1.28651e-15	3.50686e-14
Iigp1	interferon inducible GTPase 1	5823	4.56555	6.02835	1.30781e-15	3.56014e-14
Pgam1	phosphoglycerate mutase 1	1982	1.69861	4.93861	1.33426e-15	3.62728e-14
Eppk1	epiplakin 1	12332	-5.59616	-0.0890464	1.33842e-15	3.63374e-14
Ltbp4	latent transforming growth factor beta binding protein 4	6463	-4.60295	1.92082	1.36051e-15	3.68879e-14
Foxp1	forkhead box P1	13751	-2.20531	7.60944	1.37056e-15	3.71111e-14
Igkv14-126	immunoglobulin kappa variable 14-126	358	-5.0972	6.2492	1.40692e-15	3.80449e-14
Gm11775	predicted gene 11775	773	2.44596	3.28702	1.42305e-15	3.84299e-14
Traj49	T cell receptor alpha joining 49	62	6.44278	0.240488	1.43687e-15	3.87516e-14
Crisp1	cysteine-rich secretory protein 1	1416	-8.10044	1.10531	1.48208e-15	3.99036e-14
Iglj2	immunoglobulin lambda joining 2	38	-2.99006	6.41043	1.48351e-15	3.99036e-14
Nceh1	neutral cholesterol ester hydrolase 1	5253	1.42198	4.69308	1.48971e-15	4.00175e-14
Gdf3	growth differentiation factor 3	2423	4.9418	1.53411	1.49325e-15	4.00598e-14
Gramd4	GRAM domain containing 4	5567	-1.99523	6.87304	1.49802e-15	4.01348e-14
Wdr6	WD repeat domain 6	4163	-1.64407	5.83621	1.54017e-15	4.12096e-14
Gm45205		3330	1.80233	5.90521	1.55369e-15	4.15168e-14
Acbd4	acyl-Coenzyme A binding domain containing 4	2937	-1.52668	3.9498	1.56174e-15	4.16772e-14
9530020I12Rik	RIKEN cDNA 9530020I12 gene	2284	-8.72044	-0.876391	1.59151e-15	4.24159e-14
Gm47322		1824	-6.07196	1.80673	1.65657e-15	4.4092e-14
Pou2af1	POU domain, class 2, associating factor 1	2549	-2.51264	7.8399	1.66852e-15	4.43521e-14
Zrsr1	zinc finger (CCCH type), RNA binding motif and serine/arginine rich 1	4492	-1.41855	4.56063	1.67472e-15	4.44587e-14
Irf7	interferon regulatory factor 7	3776	2.92649	6.80137	1.70284e-15	4.51465e-14
Gm49673		2610	1.52785	4.79529	1.72132e-15	4.55768e-14
Miga1	mitoguardin 1	11605	-1.78969	3.90285	1.72972e-15	4.57396e-14
Mgst2	microsomal glutathione S-transferase 2	3703	-2.4617	4.38789	1.81816e-15	4.80159e-14
Klhl14	kelch-like 14	4425	-2.98376	3.40951	1.85185e-15	4.88422e-14
4833407H14Rik	RIKEN cDNA 4833407H14 gene	1494	-2.36469	2.70128	1.86501e-15	4.91257e-14
N4bp2	NEDD4 binding protein 2	14946	-1.64716	5.47449	1.95216e-15	5.13548e-14
Gm48832		3422	-2.38139	4.93621	2.01438e-15	5.2923e-14
Hmox1	heme oxygenase 1	1751	2.35399	6.79666	2.02556e-15	5.31481e-14
Tnfrsf21	tumor necrosis factor receptor superfamily, member 21	4109	1.75749	5.37006	2.07909e-15	5.44823e-14
Stat1	signal transducer and activator of transcription 1	7105	2.49243	8.60758	2.17724e-15	5.6981e-14
Cxcl14	chemokine (C-X-C motif) ligand 14	1827	3.39481	2.97718	2.18209e-15	5.70344e-14
Rapgef3os2	Rap guanine nucleotide exchange factor (GEF) 3, opposite strand 2	920	-9.65261	2.35059	2.23597e-15	5.83677e-14
Tmbim1	transmembrane BAX inhibitor motif containing 1	12659	1.21739	5.33603	2.3141e-15	6.03296e-14
Uhrf1bp1	UHRF1 (ICBP90) binding protein 1	8758	1.82212	4.22376	2.33635e-15	6.08319e-14
Tmem104	transmembrane protein 104	4610	1.4312	5.18247	2.34755e-15	6.10452e-14
2010007H06Rik		4934	-2.42403	2.73883	2.49105e-15	6.46942e-14
Ighv4-1	immunoglobulin heavy variable 4-1	414	-4.45232	5.21793	2.61837e-15	6.79139e-14
Dhx58os	DEAH (Asp-Glu-Ala-His) box polypeptide 58, opposite strand	1594	2.20105	2.84137	2.70573e-15	7.00905e-14
Ighj1	immunoglobulin heavy joining 1	53	-3.98749	7.36253	2.85737e-15	7.39243e-14
Traj22	T cell receptor alpha joining 22	60	-10.8814	3.67838	2.95671e-15	7.63973e-14
Mast4	microtubule associated serine/threonine kinase family member 4	32401	-1.77377	4.52479	2.98014e-15	7.6905e-14
Cd68	CD68 antigen	1257	1.9153	7.64356	3.00456e-15	7.7437e-14
Arhgef10l	Rho guanine nucleotide exchange factor (GEF) 10-like	5693	1.65415	4.63598	3.02344e-15	7.78249e-14
Spon1	spondin 1, (f-spondin) extracellular matrix protein	10382	4.73177	2.43855	3.07966e-15	7.91717e-14
Ccr9	chemokine (C-C motif) receptor 9	10260	-3.24006	3.03724	3.09576e-15	7.94853e-14
Ahnak2	AHNAK nucleoprotein 2	11349	-3.09998	3.54339	3.17936e-15	8.15287e-14
P4ha1	procollagen-proline, 2-oxoglutarate 4-dioxygenase (proline 4-hydroxylase), alpha 1 polypeptide	4114	1.77559	5.95019	3.20698e-15	8.21334e-14
Wwp1	WW domain containing E3 ubiquitin protein ligase 1	6453	1.59222	4.67223	3.37183e-15	8.62467e-14
Rnf225	ring finger protein 225	3239	-7.40382	0.756401	3.38569e-15	8.64924e-14
Gm16170	predicted gene 16170	3754	-2.38767	4.25377	3.4591e-15	8.8257e-14
Gmnn	geminin	1465	1.74129	4.05073	3.48169e-15	8.8722e-14
Slain1os	SLAIN motif family, member 1, opposite strand	3101	-2.94026	2.06947	3.55064e-15	9.03658e-14
Rab32	RAB32, member RAS oncogene family	2339	1.78746	6.00258	3.67342e-15	9.33738e-14
Dysf	dysferlin	8328	-6.40084	0.0558285	3.67805e-15	9.33746e-14
Nexmif	neurite extension and migration factor	11532	4.795	1.70772	3.82761e-15	9.70503e-14
Cpd	carboxypeptidase D	8332	1.67388	5.27565	4.03115e-15	1.02084e-13
Lrp12	low density lipoprotein-related protein 12	4588	2.27328	2.9374	4.07391e-15	1.02928e-13
Rap2b	RAP2B, member of RAS oncogene family	6793	1.3265	5.69816	4.07461e-15	1.02928e-13
Ero1b	endoplasmic reticulum oxidoreductase 1 beta	6653	-1.8392	6.6349	4.21119e-15	1.06246e-13
Slc43a3	solute carrier family 43, member 3	4464	1.92179	3.56877	4.27165e-15	1.07638e-13
Prickle3	prickle planar cell polarity protein 3	4902	-1.37578	4.77312	4.28864e-15	1.07933e-13
Pgk1	phosphoglycerate kinase 1	2244	1.90932	6.15785	4.31237e-15	1.08396e-13
Gsto1	glutathione S-transferase omega 1	2023	1.337	5.34553	4.34208e-15	1.09008e-13
Plekhg4	pleckstrin homology domain containing, family G (with RhoGef domain) member 4	5478	6.94485	0.670796	4.48746e-15	1.12518e-13
Oosp1	oocyte secreted protein 1	972	-4.22298	1.71402	4.67596e-15	1.17101e-13
Dkc1	dyskeratosis congenita 1, dyskerin	4121	-1.35117	5.3855	4.70817e-15	1.17762e-13
Slc4a5	solute carrier family 4, sodium bicarbonate cotransporter, member 5	5804	5.98559	0.724481	4.86146e-15	1.21447e-13
Herc3	hect domain and RLD 3	9127	-1.4911	5.33413	4.903e-15	1.22334e-13
Pecam1	platelet/endothelial cell adhesion molecule 1	6228	-2.24131	6.58896	5.06385e-15	1.26193e-13
Dock9	dedicator of cytokinesis 9	13398	-1.59896	4.16132	5.10617e-15	1.27092e-13
Olfr56	olfactory receptor 56	4724	2.37337	3.1746	5.16638e-15	1.28433e-13
Cyp39a1	cytochrome P450, family 39, subfamily a, polypeptide 1	3053	-2.90996	2.26674	5.30515e-15	1.31722e-13
Npb	neuropeptide B	542	-6.22654	0.418009	5.34972e-15	1.32667e-13
1300002E11Rik	RIKEN cDNA 1300002E11 gene	4213	-1.74304	3.62869	5.39967e-15	1.33742e-13
Naaa	N-acylethanolamine acid amidase	3721	1.86928	6.74092	5.54365e-15	1.37141e-13
Tcf7l2	transcription factor 7 like 2, T cell specific, HMG box	8894	1.68718	3.45331	5.61632e-15	1.3877e-13
Ighv2-4	immunoglobulin heavy variable V2-4	350	-8.42695	1.70429	5.70863e-15	1.4088e-13
Ugt1a6a	UDP glucuronosyltransferase 1 family, polypeptide A6A	4312	1.34759	4.92704	5.72672e-15	1.41155e-13
Pex11a	peroxisomal biogenesis factor 11 alpha	3182	2.23432	2.63881	6.35255e-15	1.56391e-13
Nagk	N-acetylglucosamine kinase	4676	1.17862	4.98102	6.63298e-15	1.63098e-13
Tbxa2r	thromboxane A2 receptor	1919	-1.94291	3.40744	6.75148e-15	1.65811e-13
Tnfrsf11a	tumor necrosis factor receptor superfamily, member 11a, NFKB activator	5987	2.59584	3.14156	6.84174e-15	1.67825e-13
Dennd1a	DENN/MADD domain containing 1A	15344	1.15084	5.30268	6.87959e-15	1.6855e-13
Ms4a4a	membrane-spanning 4-domains, subfamily A, member 4A	836	3.0881	2.52225	7.17268e-15	1.75519e-13
Tifab	TRAF-interacting protein with forkhead-associated domain, family member B	3497	2.03577	5.33892	7.22022e-15	1.7647e-13
Bcl2	B cell leukemia/lymphoma 2	9157	-1.68981	6.0586	7.26809e-15	1.77427e-13
Wfdc21	WAP four-disulfide core domain 21	434	9.79233	3.4766	7.33027e-15	1.7873e-13
Ifih1	interferon induced with helicase C domain 1	8165	1.912	4.89097	7.35622e-15	1.79148e-13
Bub1	BUB1, mitotic checkpoint serine/threonine kinase	4360	2.98945	3.13663	7.71918e-15	1.87763e-13
Tpx2	TPX2, microtubule-associated	4677	2.5256	4.58319	7.94462e-15	1.93015e-13
Gm15912	predicted gene 15912	1297	-5.8498	1.48982	8.29664e-15	2.01327e-13
Nck2	non-catalytic region of tyrosine kinase adaptor protein 2	4455	1.35453	4.18709	8.48173e-15	2.05573e-13
Hspg2	perlecan (heparan sulfate proteoglycan 2)	14739	-3.21692	2.15607	8.54843e-15	2.06943e-13
Ccdc134	coiled-coil domain containing 134	5349	-1.69175	5.30321	8.6504e-15	2.09163e-13
Islr2	immunoglobulin superfamily containing leucine-rich repeat 2	5921	-4.99293	1.22166	8.66576e-15	2.09285e-13
Zfp783	zinc finger protein 783	6848	-2.51598	3.00853	8.86514e-15	2.13847e-13
Ugt1a5	UDP glucuronosyltransferase 1 family, polypeptide A5	2203	1.35792	4.90709	9.75323e-15	2.3499e-13
Ugt1a10	UDP glycosyltransferase 1 family, polypeptide A10	2267	1.35363	4.90596	1.03497e-14	2.49065e-13
Fnip2	folliculin interacting protein 2	8698	1.94397	3.72752	1.05709e-14	2.54089e-13
Kcnq5	potassium voltage-gated channel, subfamily Q, member 5	7689	-2.51261	2.49163	1.06624e-14	2.55986e-13
Ttc3	tetratricopeptide repeat domain 3	16220	-1.36161	5.46042	1.06902e-14	2.56352e-13
Traj37	T cell receptor alpha joining 37	60	9.25461	1.93558	1.0743e-14	2.57314e-13
Ugt1a2	UDP glucuronosyltransferase 1 family, polypeptide A2	2211	1.35436	4.90573	1.14077e-14	2.72912e-13
Gm16034		480	-1.87338	3.33492	1.15606e-14	2.76246e-13
Fgr	FGR proto-oncogene, Src family tyrosine kinase	3863	1.9023	6.75813	1.16014e-14	2.76895e-13
Gk	glycerol kinase	7743	1.87702	3.43496	1.16785e-14	2.78407e-13
Nectin2	nectin cell adhesion molecule 2	3494	3.14005	1.51359	1.17318e-14	2.79352e-13
Ugt1a9	UDP glucuronosyltransferase 1 family, polypeptide A9	2190	1.35436	4.90573	1.17819e-14	2.80216e-13
Serpinb6b	serine (or cysteine) peptidase inhibitor, clade B, member 6b	2262	2.22028	3.44537	1.19925e-14	2.84893e-13
Ugt1a1	UDP glucuronosyltransferase 1 family, polypeptide A1	2224	1.35559	4.90706	1.23484e-14	2.93004e-13
Ugt1a8	UDP glucuronosyltransferase 1 family, polypeptide A8	2227	1.35409	4.9061	1.24043e-14	2.93987e-13
Klra3	killer cell lectin-like receptor, subfamily A, member 3	1238	3.91694	1.11443	1.27997e-14	3.03006e-13
Ube2c	ubiquitin-conjugating enzyme E2C	2600	2.7604	4.41565	1.31985e-14	3.11965e-13
Cdca3	cell division cycle associated 3	2866	2.50967	4.23143	1.32088e-14	3.11965e-13
Gm24453	predicted gene, 24453	76	-4.22279	0.732239	1.32465e-14	3.1249e-13
Slc7a1	solute carrier family 7 (cationic amino acid transporter, y+ system), member 1	11530	-1.55216	5.62308	1.33196e-14	3.13853e-13
1110002L01Rik	RIKEN cDNA 1110002L01 gene	4131	-1.63891	3.17083	1.3718e-14	3.22865e-13
Spag5	sperm associated antigen 5	5624	2.70645	3.85949	1.37553e-14	3.23368e-13
Mcc	mutated in colorectal cancers	14577	-3.81828	0.532123	1.38996e-14	3.26384e-13
Hnf1b	HNF1 homeobox B	3198	-16.2275	8.45069	1.39701e-14	3.2766e-13
Igkv8-28	immunoglobulin kappa variable 8-28	370	-3.11933	4.31811	1.41199e-14	3.30794e-13
Ugt1a6b	UDP glucuronosyltransferase 1 family, polypeptide A6B	2382	1.35457	4.90689	1.47979e-14	3.46279e-13
Igkv4-60	immunoglobulin kappa variable 4-60	358	-7.56307	1.38083	1.56949e-14	3.66845e-13
4930592A05Rik	RIKEN cDNA 4930592A05 gene	1006	1.89097	3.52681	1.6464e-14	3.8438e-13
Gm6637	predicted gene 6637	382	5.04395	1.06274	1.67232e-14	3.89985e-13
Tcf4	transcription factor 4	27382	-1.57843	6.16568	1.74393e-14	4.06217e-13
Baiap3	BAI1-associated protein 3	5112	2.03798	4.84651	1.77309e-14	4.12537e-13
Prr5l	proline rich 5 like	4967	1.84374	4.09323	1.79924e-14	4.18144e-13
Ckm	creatine kinase, muscle	2913	-6.20718	0.331499	1.82075e-14	4.22187e-13
Gm8170	glyceraldehyde-3-phosphate dehydrogenase pseudogene	945	-6.85893	0.414574	1.82079e-14	4.22187e-13
Rai14	retinoic acid induced 14	8462	1.61637	5.12308	1.86431e-14	4.31784e-13
Samd10	sterile alpha motif domain containing 10	2448	-1.66006	3.45976	1.87759e-14	4.34366e-13
1700037H04Rik	RIKEN cDNA 1700037H04 gene	2286	1.36183	4.62104	1.95633e-14	4.52069e-13
Gne	glucosamine (UDP-N-acetyl)-2-epimerase/N-acetylmannosamine kinase	6358	-1.34499	4.93289	2.00794e-14	4.63466e-13
Carmil2	capping protein regulator and myosin 1 linker 2	5487	-2.28594	7.11186	2.02359e-14	4.66169e-13
Ctla2b	cytotoxic T lymphocyte-associated protein 2 beta	1723	1.80204	3.94455	2.02423e-14	4.66169e-13
Pllp	plasma membrane proteolipid	2083	-7.02776	0.583691	2.04209e-14	4.69649e-13
Gm4610	predicted gene 4610	905	-2.74226	2.3196	2.04396e-14	4.69649e-13
Rps6-ps1	ribosomal protein S6, pseudogene 1	747	5.74697	0.987625	2.11428e-14	4.85259e-13
Atp8b2	ATPase, class I, type 8B, member 2	8561	-1.78592	6.44099	2.13278e-14	4.88953e-13
Galnt12	polypeptide N-acetylgalactosaminyltransferase 12	2288	-1.60559	4.07209	2.13621e-14	4.89188e-13
Gm15601	predicted gene 15601	4323	1.37864	4.34033	2.15391e-14	4.92641e-13
Snhg1	small nucleolar RNA host gene 1	2969	-1.55534	5.89484	2.15614e-14	4.92641e-13
Cndp2	CNDP dipeptidase 2 (metallopeptidase M20 family)	4249	1.87862	7.22955	2.16962e-14	4.95166e-13
Irgm1	immunity-related GTPase family M member 1	5810	2.22934	6.78231	2.24112e-14	5.10911e-13
Wsb2	WD repeat and SOCS box-containing 2	5857	1.28008	5.44396	2.30919e-14	5.25838e-13
Gm37755		2179	-10.9443	2.69522	2.38381e-14	5.42223e-13
Psap	prosaposin	2744	1.89108	11.3226	2.50398e-14	5.68922e-13
Aurka	aurora kinase A	2531	2.18111	3.36274	2.54358e-14	5.77273e-13
Trim29	tripartite motif-containing 29	3473	7.64353	0.769646	2.55045e-14	5.78188e-13
Tmprss4	transmembrane protease, serine 4	2589	5.48693	-0.456632	2.59483e-14	5.87592e-13
Spatc1	spermatogenesis and centriole associated 1	1700	-10.4519	3.28774	2.59898e-14	5.87878e-13
Wars	tryptophanyl-tRNA synthetase	3447	2.16727	6.94148	2.60566e-14	5.88734e-13
Mir7649	microRNA 7649	56	-2.15898	2.90963	2.64397e-14	5.96728e-13
Gm49751		2722	3.83454	2.17834	2.66212e-14	6.00158e-13
Igkv2-107	immunoglobulin kappa variable 2-107	313	-4.39209	0.509081	2.68019e-14	6.03562e-13
Adcy4	adenylate cyclase 4	4672	2.2062	4.4415	2.7306e-14	6.13794e-13
Klrk1	killer cell lectin-like receptor subfamily K, member 1	7183	1.75639	4.55592	2.73166e-14	6.13794e-13
Fcer1g	Fc receptor, IgE, high affinity I, gamma polypeptide	874	2.22905	7.76923	2.74598e-14	6.16331e-13
Cbarp	calcium channel, voltage-dependent, beta subunit associated regulatory protein	4996	-1.4446	4.42451	2.77552e-14	6.22274e-13
Igkj3	immunoglobulin kappa joining 3	38	-3.55773	2.23951	2.85812e-14	6.40086e-13
Smyd1	SET and MYND domain containing 1	4546	8.45414	1.24426	2.88942e-14	6.46384e-13
Kctd17	potassium channel tetramerisation domain containing 17	2541	2.17503	3.3464	3.018e-14	6.74136e-13
Ccl4	chemokine (C-C motif) ligand 4	660	4.06852	3.88842	3.0201e-14	6.74136e-13
Hpcal1	hippocalcin-like 1	1695	1.63803	6.36644	3.1029e-14	6.91859e-13
Gm28177		3532	2.3661	8.34938	3.1077e-14	6.92168e-13
Gm48682		1209	-4.14348	0.986592	3.18573e-14	7.08773e-13
Atg16l2	autophagy related 16-like 2 (S. cerevisiae)	8469	-1.6031	5.71106	3.21487e-14	7.14474e-13
Traj26	T cell receptor alpha joining 26	60	9.10025	0.211283	3.24502e-14	7.20387e-13
1700047K16Rik	RIKEN cDNA 1700047K16 gene	886	-7.20836	0.782271	3.33844e-14	7.40319e-13
Fam214a	family with sequence similarity 214, member A	6637	-1.56452	5.76001	3.36158e-14	7.44639e-13
Stmn1	stathmin 1	1922	2.30213	5.20039	3.37151e-14	7.46024e-13
Fpgs	folylpolyglutamyl synthetase	3802	-1.332	4.20393	3.44285e-14	7.60982e-13
Cks2	CDC28 protein kinase regulatory subunit 2	692	1.79865	3.6747	3.47238e-14	7.66676e-13
Gm10548	ribosomal protein L29 pseudogene	2629	-3.27129	0.4825	3.52971e-14	7.78417e-13
Eng	endoglin	4048	1.78752	5.73392	3.53321e-14	7.78417e-13
Cd244a	CD244 molecule A	4876	1.36713	5.12774	3.58733e-14	7.89484e-13
Igtp	interferon gamma induced GTPase	2022	2.5003	6.63634	3.60901e-14	7.93397e-13
Mrgpre	MAS-related GPR, member E	3761	-2.22618	2.72657	3.80925e-14	8.36513e-13
Trim30b	tripartite motif-containing 30B	7527	-1.67362	5.35985	3.87881e-14	8.5087e-13
Bhlhe41	basic helix-loop-helix family, member e41	6720	-2.29922	5.11419	3.92723e-14	8.60563e-13
Adap2	ArfGAP with dual PH domains 2	1785	3.31568	3.32966	4.01059e-14	8.77883e-13
Vdr	vitamin D (1,25-dihydroxyvitamin D3) receptor	5650	3.89911	1.61055	4.13401e-14	9.03925e-13
Pde4c	phosphodiesterase 4C, cAMP specific	5596	-3.736	1.80047	4.1489e-14	9.06206e-13
Marchf9	membrane associated ring-CH-type finger 9	3037	-2.38869	2.4687	4.1948e-14	9.15248e-13
Igsf9b	immunoglobulin superfamily, member 9B	16686	-9.33726	2.37986	4.30544e-14	9.38383e-13
Gm11534		674	-8.96429	1.60084	4.33658e-14	9.44158e-13
Slc38a9	solute carrier family 38, member 9	16704	-1.31011	5.26276	4.36187e-14	9.48648e-13
Asf1b	anti-silencing function 1B histone chaperone	2338	2.21687	3.71018	4.44187e-14	9.65016e-13
B430306N03Rik	RIKEN cDNA B430306N03 gene	5256	1.72508	5.21919	4.57413e-14	9.92688e-13
Tex15	testis expressed gene 15	9622	-10.3448	3.16746	4.68431e-14	1.01552e-12
Phtf2	putative homeodomain transcription factor 2	6929	-1.20244	4.90936	4.73391e-14	1.02518e-12
Ighv5-2	immunoglobulin heavy variable 5-2	353	-5.04449	1.41517	4.77485e-14	1.03294e-12
Gm31887	predicted gene, 31887	501	-14.0395	7.92664	4.78099e-14	1.03317e-12
Gm10451	predicted gene 10451	2494	-2.71405	1.54198	4.83823e-14	1.04443e-12
Gm16033		596	-1.6605	4.08727	4.90943e-14	1.05868e-12
Tmem51	transmembrane protein 51	1875	1.52988	5.16288	4.92681e-14	1.0613e-12
Trim46	tripartite motif-containing 46	3792	-2.85732	2.43294	4.98029e-14	1.07169e-12
Plekha7	pleckstrin homology domain containing, family A member 7	12933	-2.99674	1.94883	5.10261e-14	1.09684e-12
Gm44616		1732	1.39992	3.82281	5.12056e-14	1.09862e-12
Lrmda	leucine rich melanocyte differentiation associated	2714	2.36638	2.30523	5.12168e-14	1.09862e-12
Gm1043	predicted gene 1043	13507	-1.56303	5.49329	5.15798e-14	1.10524e-12
Pou2f2	POU domain, class 2, transcription factor 2	8243	-2.1023	7.27342	5.1725e-14	1.10719e-12
Gm37261		1101	-3.49691	1.36736	5.38234e-14	1.15089e-12
Cd33	CD33 antigen	7771	1.75044	5.57033	5.4578e-14	1.1658e-12
Ifi207	interferon activated gene 207	3422	1.88842	5.48458	5.5276e-14	1.17947e-12
Ighv2-9	immunoglobulin heavy variable 2-9	362	-3.89288	3.87282	5.59596e-14	1.19281e-12
Wdfy4	WD repeat and FYVE domain containing 4	10552	-1.83867	8.2889	5.63876e-14	1.20067e-12
Dck	deoxycytidine kinase	3781	1.30972	5.5945	5.65133e-14	1.20088e-12
Slfn9	schlafen 9	5965	1.86078	3.6503	5.65154e-14	1.20088e-12
Vamp5	vesicle-associated membrane protein 5	2707	1.66066	3.82429	5.68466e-14	1.20665e-12
Dkkl1	dickkopf-like 1	1576	-3.19242	1.97154	5.70344e-14	1.20938e-12
H3c13	H3 clustered histone 13	488	-8.17247	0.512776	5.81537e-14	1.23183e-12
Echs1	enoyl Coenzyme A hydratase, short chain, 1, mitochondrial	8286	1.24905	5.3213	5.90784e-14	1.25011e-12
Phospho1	phosphatase, orphan 1	2029	1.70298	4.31531	6.16722e-14	1.30364e-12
Myo1f	myosin IF	4970	1.81369	7.57179	6.30895e-14	1.33222e-12
Prune2	prune homolog 2	20297	5.98434	1.32864	6.33148e-14	1.33559e-12
Tgtp2	T cell specific GTPase 2	2938	2.86533	5.16857	6.41048e-14	1.35085e-12
Syngr4	synaptogyrin 4	1001	10.5113	2.95463	6.67897e-14	1.40597e-12
Hnrnph3	heterogeneous nuclear ribonucleoprotein H3	3151	-1.37331	5.27141	6.69084e-14	1.40701e-12
Gm25436	predicted gene, 25436	145	-3.76022	1.46731	7.02932e-14	1.47667e-12
Aicda	activation-induced cytidine deaminase	2653	-4.49268	2.28411	7.04654e-14	1.47876e-12
Slc2a6	solute carrier family 2 (facilitated glucose transporter), member 6	3211	1.77523	5.8966	7.19087e-14	1.50749e-12
Slc6a8	solute carrier family 6 (neurotransmitter transporter, creatine), member 8	5210	3.32746	0.824245	7.41419e-14	1.5527e-12
Stard3nl	STARD3 N-terminal like	5600	1.30321	4.52079	7.42269e-14	1.55288e-12
Gm44663		3150	-17.87	10.095	7.62452e-14	1.59347e-12
Gcsh	glycine cleavage system protein H (aminomethyl carrier)	1579	1.50931	3.86731	7.77835e-14	1.62395e-12
Tmem123	transmembrane protein 123	3109	-1.93326	7.75796	7.87129e-14	1.64167e-12
Itgav	integrin alpha V	10744	1.52611	4.93081	7.89799e-14	1.64555e-12
Plekha6	pleckstrin homology domain containing, family A member 6	12530	-1.46282	4.8239	8.48486e-14	1.76601e-12
Spin2c	spindlin family, member 2C	1377	6.7356	0.808609	8.70916e-14	1.81085e-12
Glt1d1	glycosyltransferase 1 domain containing 1	4378	-9.27963	2.25517	8.78374e-14	1.82449e-12
Cdkn1a	cyclin-dependent kinase inhibitor 1A (P21)	3553	2.6926	6.03994	9.144e-14	1.89738e-12
Tmprss13	transmembrane protease, serine 13	3245	-2.85412	1.94542	9.23337e-14	1.91397e-12
Gpr35	G protein-coupled receptor 35	4839	1.58367	5.31554	9.46258e-14	1.95949e-12
Sh3pxd2a	SH3 and PX domains 2A	11593	-1.68331	5.14104	9.6177e-14	1.98958e-12
Cks1b	CDC28 protein kinase 1b	1126	2.52514	4.03374	9.78924e-14	2.02301e-12
Slc12a7	solute carrier family 12, member 7	12669	1.77678	5.97064	9.84913e-14	2.0326e-12
Hmmr	hyaluronan mediated motility receptor (RHAMM)	5431	3.20087	3.12352	9.85563e-14	2.0326e-12
Eef1akmt1	EEF1A alpha lysine methyltransferase 1	947	1.65604	3.28486	1.0484e-13	2.15999e-12
Hsh2d	hematopoietic SH2 domain containing	1824	-1.74996	4.34355	1.07091e-13	2.20415e-12
Ccdc28b	coiled coil domain containing 28B	2026	-1.50498	4.15027	1.07304e-13	2.2063e-12
Il1r2	interleukin 1 receptor, type II	1908	3.77004	3.38631	1.08058e-13	2.21955e-12
Efhd2	EF hand domain containing 2	2381	1.70489	7.35054	1.09864e-13	2.25437e-12
Cxcr3	chemokine (C-X-C motif) receptor 3	1731	1.681	4.69829	1.10246e-13	2.25994e-12
D930048N14Rik	RIKEN cDNA D930048N14 gene	3429	-2.73402	1.75167	1.10422e-13	2.26126e-12
Cd19	CD19 antigen	3075	-2.75846	9.39131	1.11252e-13	2.27597e-12
Adamdec1	ADAM-like, decysin 1	2442	6.44142	1.93632	1.12452e-13	2.2982e-12
Acsl4	acyl-CoA synthetase long-chain family member 4	5405	1.3897	5.20106	1.16301e-13	2.37448e-12
Anxa4	annexin A4	4645	1.7117	5.71451	1.19725e-13	2.44015e-12
Zcchc18	zinc finger, CCHC domain containing 18	4876	-1.94677	4.01476	1.19757e-13	2.44015e-12
Slc45a4	solute carrier family 45, member 4	8471	1.47772	5.10226	1.21434e-13	2.47184e-12
Dpysl2	dihydropyrimidinase-like 2	4520	1.52912	4.90727	1.24552e-13	2.53131e-12
Srpk3	serine/arginine-rich protein specific kinase 3	2784	-2.99735	5.77125	1.24605e-13	2.53131e-12
Snora65	small nucleolar RNA, H/ACA box 65	130	-2.25082	2.99153	1.29531e-13	2.62876e-12
Stx3	syntaxin 3	5711	1.19577	4.35845	1.31182e-13	2.65961e-12
Rec8	REC8 meiotic recombination protein	2935	-2.84543	2.43447	1.32468e-13	2.68301e-12
Selenon	selenoprotein N	3619	1.5065	4.9634	1.35327e-13	2.73818e-12
Znhit1	zinc finger, HIT domain containing 1	1860	1.13503	5.44326	1.3651e-13	2.75937e-12
Clec4a3	C-type lectin domain family 4, member a3	1327	2.15149	5.11159	1.37001e-13	2.76655e-12
Abca6	ATP-binding cassette, sub-family A (ABC1), member 6	5398	-3.64088	1.61384	1.38418e-13	2.7924e-12
Frmd4a	FERM domain containing 4A	23468	1.73173	4.81132	1.39349e-13	2.80838e-12
Adgrf2	adhesion G protein-coupled receptor F2	3668	-8.97277	0.55473	1.42044e-13	2.85987e-12
Gm49392		1659	1.96385	2.9996	1.4232e-13	2.86259e-12
Fcrla	Fc receptor-like A	1745	-2.83057	6.85806	1.46901e-13	2.9518e-12
Gm48719		361	1.84441	4.34441	1.4887e-13	2.98842e-12
Scamp5	secretory carrier membrane protein 5	3707	2.00869	3.5803	1.50378e-13	3.01572e-12
C5ar1	complement component 5a receptor 1	2570	2.20082	6.11629	1.54926e-13	3.10387e-12
Gm3226	tubulin, alpha 1B pseudogene	1342	7.33317	0.438586	1.55849e-13	3.11928e-12
Atox1	antioxidant 1 copper chaperone	541	1.39473	5.4346	1.57421e-13	3.14764e-12
Sorcs2	sortilin-related VPS10 domain containing receptor 2	8802	-1.81569	4.13186	1.59861e-13	3.1933e-12
Il27	interleukin 27	1021	2.15416	2.94532	1.6214e-13	3.23564e-12
Slc31a2	solute carrier family 31, member 2	2033	1.32135	4.75788	1.65866e-13	3.30675e-12
Slc34a1	solute carrier family 34 (sodium phosphate), member 1	4676	-3.52106	2.71468	1.68022e-13	3.34645e-12
Vat1	vesicle amine transport 1	2766	1.8571	6.4706	1.69008e-13	3.36279e-12
Gm40723	predicted gene, 40723	603	7.53348	0.863585	1.6945e-13	3.3683e-12
Rnf122	ring finger protein 122	9012	-2.22094	3.88048	1.7038e-13	3.38348e-12
BC106179	cDNA sequence BC106179	4145	-2.36928	3.2607	1.71563e-13	3.40363e-12
Aurkb	aurora kinase B	2946	1.62737	4.17314	1.73515e-13	3.43901e-12
Gm42528		3418	-3.90332	3.28846	1.75746e-13	3.47983e-12
B3gnt5	UDP-GlcNAc:betaGal beta-1,3-N-acetylglucosaminyltransferase 5	5197	-2.33431	5.9633	1.76205e-13	3.48554e-12
Top2a	topoisomerase (DNA) II alpha	9013	2.64566	6.57635	1.80694e-13	3.57086e-12
Adm	adrenomedullin	1619	-3.33606	1.52348	1.91428e-13	3.7793e-12
Tspo	translocator protein	1051	1.93978	6.87623	1.92179e-13	3.79045e-12
Nfix	nuclear factor I/X	7351	1.21927	5.44254	1.93814e-13	3.81557e-12
Dtx1	deltex 1, E3 ubiquitin ligase	5270	-2.47402	6.88364	1.93828e-13	3.81557e-12
Gm17491	predicted gene, 17491	2311	-1.81612	3.68943	1.95501e-13	3.84478e-12
Aldh1l1	aldehyde dehydrogenase 1 family, member L1	4516	2.29777	3.04991	1.96449e-13	3.85971e-12
H3c11	H3 clustered histone 11	411	-15.2365	8.63835	1.9869e-13	3.89996e-12
Gm16083	predicted gene 16083	2547	-2.38254	3.07018	1.99218e-13	3.90655e-12
Tmem106a	transmembrane protein 106A	3138	1.83934	6.53587	1.99534e-13	3.90673e-12
Ttbk1	tau tubulin kinase 1	14097	-2.90487	2.36084	1.99611e-13	3.90673e-12
Fmnl2	formin-like 2	5636	2.48436	3.71913	2.0131e-13	3.9362e-12
Lpcat3	lysophosphatidylcholine acyltransferase 3	3268	1.17796	5.15841	2.01861e-13	3.94318e-12
Scrn2	secernin 2	2050	-2.27294	2.39987	2.03884e-13	3.97887e-12
Grn	granulin	3474	1.92393	9.93507	2.04897e-13	3.99481e-12
Cep89	centrosomal protein 89	5087	-1.61907	4.31211	2.07608e-13	4.04379e-12
Myof	myoferlin	12603	2.23059	6.76411	2.13189e-13	4.14851e-12
Pcolce2	procollagen C-endopeptidase enhancer 2	4625	6.58974	1.47172	2.1483e-13	4.17646e-12
Enho	energy homeostasis associated	1269	6.67486	0.546053	2.15345e-13	4.18247e-12
Ifi47	interferon gamma inducible protein 47	2473	2.1165	6.72238	2.18185e-13	4.23358e-12
Cables2	CDK5 and Abl enzyme substrate 2	4597	-1.45139	5.80497	2.21744e-13	4.29853e-12
Tchp	trichoplein, keratin filament binding	7397	-1.40147	4.29438	2.22567e-13	4.31038e-12
Agtrap	angiotensin II, type I receptor-associated protein	4236	1.74478	6.75632	2.23063e-13	4.31589e-12
Nusap1	nucleolar and spindle associated protein 1	4059	2.43245	4.11355	2.28285e-13	4.41164e-12
Ctse	cathepsin E	3170	-2.00417	4.46072	2.28661e-13	4.41164e-12
Rpl21-ps4	ribosomal protein L21, pseudogene 4	438	-10.2221	2.29448	2.28663e-13	4.41164e-12
Haao	3-hydroxyanthranilate 3,4-dioxygenase	4681	-2.14126	5.75128	2.3148e-13	4.46175e-12
Fam83g	family with sequence similarity 83, member G	6659	-2.90514	1.86341	2.32541e-13	4.47796e-12
Ifit1	interferon-induced protein with tetratricopeptide repeats 1	2656	2.86901	3.48257	2.33206e-13	4.48652e-12
Zfp709	zinc finger protein 709	7954	-1.88833	3.31276	2.35915e-13	4.53331e-12
Sort1	sortilin 1	7569	1.99976	6.0696	2.36084e-13	4.53331e-12
Gramd2	GRAM domain containing 2	6138	-3.18744	3.75099	2.3941e-13	4.59284e-12
Cbx7	chromobox 7	6487	-2.17706	7.1284	2.40407e-13	4.60761e-12
4930423D22Rik	RIKEN cDNA 4930423D22 gene	1674	-6.79091	0.221908	2.50424e-13	4.79508e-12
Aasdh	aminoadipate-semialdehyde dehydrogenase	8639	-1.45908	3.9828	2.53357e-13	4.84668e-12
Ighd2-8	immunoglobulin heavy diversity 2-8	17	-8.34136	0.791809	2.54023e-13	4.85485e-12
Gm9028	predicted gene 9028	214	-16.8935	8.33472	2.5677e-13	4.90275e-12
A130010J15Rik	RIKEN cDNA A130010J15 gene	4403	-1.60309	4.15473	2.59039e-13	4.94142e-12
Mx1	MX dynamin-like GTPase 1	3785	1.74918	4.63043	2.60411e-13	4.96295e-12
Kif11	kinesin family member 11	7461	2.49733	4.85448	2.65861e-13	5.06206e-12
Gm48161		1835	-7.33095	2.55612	2.7053e-13	5.14614e-12
Plau	plasminogen activator, urokinase	2367	1.83746	3.74661	2.74124e-13	5.20885e-12
Stx12	syntaxin 12	3188	1.08969	5.08042	2.74339e-13	5.20885e-12
Kpna2	karyopherin (importin) alpha 2	2873	1.30687	5.17979	2.7547e-13	5.22544e-12
Penk	preproenkephalin	1634	7.19546	2.53383	2.78759e-13	5.28292e-12
Cfap410	cilia and flagella associated protein 410	6627	1.38108	3.85157	2.8308e-13	5.3598e-12
Lifr	LIF receptor alpha	10776	-1.83062	5.23496	2.86714e-13	5.42357e-12
Gsn	gelsolin	3157	1.47931	6.01727	2.87998e-13	5.44278e-12
Jakmip1	janus kinase and microtubule interacting protein 1	8586	-1.6242	5.56743	2.93053e-13	5.53317e-12
Leprotl1	leptin receptor overlapping transcript-like 1	2879	1.15541	5.62473	3.02978e-13	5.71526e-12
Ets1	E26 avian leukemia oncogene 1, 5' domain	8476	-2.1565	9.11074	3.04057e-13	5.73031e-12
Tex264	testis expressed gene 264	2874	1.03591	4.96794	3.14704e-13	5.92547e-12
Gm11263	ribosomal protein S6 pseudogene	749	-7.13866	0.73532	3.24848e-13	6.11081e-12
Kif18b	kinesin family member 18B	3572	2.88543	3.04567	3.27346e-13	6.1521e-12
Prkra	protein kinase, interferon inducible double stranded RNA dependent activator	2028	1.78268	3.37948	3.31107e-13	6.21704e-12
Gm44646		645	-4.2315	1.50253	3.35006e-13	6.28445e-12
Gm3227	predicted gene 3227	2167	-4.05871	2.75237	3.38334e-13	6.34103e-12
Ckap2l	cytoskeleton associated protein 2-like	3137	2.31216	3.49099	3.4132e-13	6.39111e-12
Hexb	hexosaminidase B	1906	1.7301	7.46782	3.41856e-13	6.39525e-12
Phldb1	pleckstrin homology like domain, family B, member 1	7179	2.23542	3.37466	3.49102e-13	6.51904e-12
Vamp1	vesicle-associated membrane protein 1	10167	-1.67457	5.35773	3.49114e-13	6.51904e-12
Tlcd3b	TLC domain containing 3B	3935	1.36067	5.70735	3.55922e-13	6.64006e-12
Map4k2	mitogen-activated protein kinase kinase kinase kinase 2	6654	-2.01311	8.18617	3.56671e-13	6.64795e-12
Nlrp1b	NLR family, pyrin domain containing 1B	6305	2.5866	3.56666	3.58291e-13	6.67201e-12
Lgmn	legumain	2323	2.02517	8.34452	3.59522e-13	6.68883e-12
Egln3	egl-9 family hypoxia-inducible factor 3	2662	1.71249	4.53836	3.68165e-13	6.83871e-12
Igkv2-112	immunoglobulin kappa variable 2-112	361	-3.68876	2.95754	3.68251e-13	6.83871e-12
Cox6a2	cytochrome c oxidase subunit 6A2	680	4.53518	1.05956	3.73416e-13	6.92829e-12
Zfp961	zinc finger protein 961	4334	-1.49178	5.59763	3.74151e-13	6.93561e-12
Iqsec2	IQ motif and Sec7 domain 2	6980	1.50824	4.3482	3.8246e-13	7.08317e-12
Dhx37	DEAH (Asp-Glu-Ala-His) box polypeptide 37	5024	-1.07255	4.79242	3.91805e-13	7.24963e-12
Adgra2	adhesion G protein-coupled receptor A2	5775	-2.78087	1.55438	3.92569e-13	7.25718e-12
Igkv12-89	immunoglobulin kappa chain variable 12-89	338	-3.56105	3.78238	3.94119e-13	7.2792e-12
Amdhd2	amidohydrolase domain containing 2	3659	1.409	4.32647	3.97866e-13	7.34175e-12
Tuba4a	tubulin, alpha 4A	3701	-1.71813	6.3482	4.06448e-13	7.49332e-12
Mpeg1	macrophage expressed gene 1	4334	1.89005	9.05683	4.07113e-13	7.49878e-12
A230028O05Rik	RIKEN cDNA A230028O05 gene	2793	6.72157	0.411835	4.09912e-13	7.5435e-12
Traf3ip3	TRAF3 interacting protein 3	5756	-1.77655	6.82981	4.1526e-13	7.63501e-12
Nr1d2	nuclear receptor subfamily 1, group D, member 2	5409	-1.44256	4.75277	4.18593e-13	7.68933e-12
Cmpk2	cytidine monophosphate (UMP-CMP) kinase 2, mitochondrial	4163	1.62051	4.4966	4.30738e-13	7.90529e-12
Sema3g	sema domain, immunoglobulin domain (Ig), short basic domain, secreted, (semaphorin) 3G	4540	-3.0724	2.47331	4.31325e-13	7.90781e-12
Trem2	triggering receptor expressed on myeloid cells 2	4946	3.21252	5.01432	4.31653e-13	7.90781e-12
Septin6	septin 6	9882	-1.73562	6.88028	4.38032e-13	8.01744e-12
Kifc1	kinesin family member C1	3414	2.39431	3.68364	4.39652e-13	8.03871e-12
Prc1	protein regulator of cytokinesis 1	8225	2.28326	4.36156	4.39984e-13	8.03871e-12
Siglec1	sialic acid binding Ig-like lectin 1, sialoadhesin	7143	3.98778	5.95928	4.49426e-13	8.20384e-12
Mis18bp1	MIS18 binding protein 1	7990	2.62809	2.3683	4.51528e-13	8.23482e-12
Nipa2	non imprinted in Prader-Willi/Angelman syndrome 2 homolog (human)	7068	1.24758	5.11924	4.70325e-13	8.56994e-12
Cd8a	CD8 antigen, alpha chain	3637	1.99093	5.95139	4.79779e-13	8.73438e-12
Atp8b4	ATPase, class I, type 8B, member 4	6660	1.77114	4.8837	4.90796e-13	8.92696e-12
Sumf1	sulfatase modifying factor 1	3405	1.05011	4.95839	4.93739e-13	8.97246e-12
Telo2	telomere maintenance 2	8006	-1.16257	4.39714	5.02594e-13	9.12522e-12
Sesn2	sestrin 2	3475	1.36823	4.25714	5.27025e-13	9.56026e-12
Gm19696	predicted gene, 19696	2197	9.99428	0.600455	5.40823e-13	9.80182e-12
Zwilch	zwilch kinetochore protein	4283	2.35214	2.67636	5.54416e-13	1.00392e-11
C1s1	complement component 1, s subcomponent 1	3129	4.42104	-0.175079	5.78961e-13	1.04744e-11
Prdx5	peroxiredoxin 5	2139	2.09282	8.29289	5.94346e-13	1.07431e-11
Gm5150	predicted gene 5150	1213	2.96373	2.03971	6.09722e-13	1.10113e-11
Pycard	PYD and CARD domain containing	3800	1.75911	6.98462	6.14492e-13	1.10876e-11
Zscan18	zinc finger and SCAN domain containing 18	4261	-3.32353	1.26173	6.21697e-13	1.12076e-11
Tlr13	toll-like receptor 13	4304	2.03984	6.03092	6.22958e-13	1.12204e-11
Iglc2	immunoglobulin lambda constant 2	612	-2.86814	8.06492	6.2895e-13	1.13183e-11
Tox	thymocyte selection-associated high mobility group box	7609	2.62896	3.97548	6.38034e-13	1.14716e-11
Snurf	SNRPN upstream reading frame	216	-19.1017	8.43438	6.46343e-13	1.16108e-11
Col11a2	collagen, type XI, alpha 2	6874	-2.27032	3.60509	6.5671e-13	1.17866e-11
Ighd1-1	immunoglobulin heavy diversity 1-1	23	-3.54929	3.37439	6.6971e-13	1.20093e-11
Adgrg1	adhesion G protein-coupled receptor G1	5421	3.80765	2.72678	6.71736e-13	1.2035e-11
Kcnj5	potassium inwardly-rectifying channel, subfamily J, member 5	4685	-8.15939	-1.15857	6.87156e-13	1.23005e-11
Mki67	antigen identified by monoclonal antibody Ki 67	10061	2.52977	6.73121	7.11965e-13	1.27333e-11
Ercc6	excision repair cross-complementing rodent repair deficiency, complementation group 6	12851	-1.45802	5.01832	7.25255e-13	1.29596e-11
Gclc	glutamate-cysteine ligase, catalytic subunit	3766	-1.11494	5.01366	7.26477e-13	1.29701e-11
Cd79b	CD79B antigen	1431	-2.78003	8.97273	7.30388e-13	1.30285e-11
Sfn	stratifin	1613	-2.03355	5.29629	7.35864e-13	1.31146e-11
B430305J03Rik	RIKEN cDNA B430305J03 gene	3702	1.2306	4.81244	7.53595e-13	1.34189e-11
Arvcf	armadillo repeat gene deleted in velocardiofacial syndrome	6715	1.43509	3.75456	7.55837e-13	1.3447e-11
Crebl2	cAMP responsive element binding protein-like 2	6186	-1.26407	4.61978	7.58973e-13	1.3491e-11
St3gal2	ST3 beta-galactoside alpha-2,3-sialyltransferase 2	5041	-1.25014	4.45695	7.64312e-13	1.3574e-11
Tmco6	transmembrane and coiled-coil domains 6	3363	-1.24147	4.21717	7.65413e-13	1.3576e-11
Irag1	inositol 1,4,5-triphosphate receptor associated 1	6827	-2.4265	3.00683	7.65757e-13	1.3576e-11
Gm49393		546	2.36121	2.75944	7.7443e-13	1.37178e-11
Mir6994	microRNA 6994	73	-14.3654	5.76298	7.81745e-13	1.38353e-11
Plscr1	phospholipid scramblase 1	2462	-1.52829	4.55868	7.85302e-13	1.38862e-11
1700029N11Rik	RIKEN cDNA 1700029N11 gene	1248	8.39933	0.652741	7.87278e-13	1.3909e-11
Iglv1	immunoglobulin lambda variable 1	391	-2.90477	7.60574	7.88143e-13	1.39122e-11
Ighv3-5	immunoglobulin heavy variable 3-5	353	-7.88781	1.68678	7.94843e-13	1.40183e-11
Izumo4	IZUMO family member 4	2799	-1.77675	4.26189	8.22047e-13	1.44855e-11
Gga2	golgi associated, gamma adaptin ear containing, ARF binding protein 2	9769	-1.97482	6.48203	8.2395e-13	1.45065e-11
S1pr2	sphingosine-1-phosphate receptor 2	7971	1.82555	3.75209	8.2484e-13	1.45096e-11
Card6	caspase recruitment domain family, member 6	6101	-1.7736	5.562	8.39245e-13	1.47502e-11
Mitf	melanogenesis associated transcription factor	6196	1.81147	3.84953	8.529e-13	1.49773e-11
Ugt1a7c	UDP glucuronosyltransferase 1 family, polypeptide A7C	4219	1.30813	5.4024	8.71527e-13	1.52912e-11
Phlda3	pleckstrin homology like domain, family A, member 3	1559	2.49627	2.32945	9.09834e-13	1.59495e-11
Stxbp1	syntaxin binding protein 1	4997	1.66316	3.2353	9.25876e-13	1.62106e-11
Bag3	BCL2-associated athanogene 3	2562	1.19916	4.6616	9.26318e-13	1.62106e-11
Trgv6	T cell receptor gamma, variable 6	424	-10.8592	3.06104	9.38388e-13	1.64077e-11
Noxred1	NADP+ dependent oxidoreductase domain containing 1	1709	-2.66345	1.96766	9.39442e-13	1.6412e-11
Gm25878	predicted gene, 25878	93	-4.06909	0.143048	9.44887e-13	1.64929e-11
Snhg17	small nucleolar RNA host gene 17	7052	-1.88155	4.9353	9.52981e-13	1.662e-11
Pus3	pseudouridine synthase 3	2972	-1.43172	4.01849	9.91504e-13	1.7277e-11
Thbs3	thrombospondin 3	4823	-2.50149	2.96243	1.03099e-12	1.79497e-11
Gm49482		726	4.52082	0.326206	1.03193e-12	1.79507e-11
D830024N08Rik	RIKEN cDNA D830024N08 gene	2899	-6.93249	0.956485	1.03975e-12	1.80712e-11
Gpx3	glutathione peroxidase 3	1813	2.62537	3.59255	1.04227e-12	1.80857e-11
Gng12	guanine nucleotide binding protein (G protein), gamma 12	4727	1.38179	5.09023	1.04236e-12	1.80857e-11
Gm22504	predicted gene, 22504	139	-9.44043	3.06444	1.04832e-12	1.81735e-11
Abcc3	ATP-binding cassette, sub-family C (CFTR/MRP), member 3	5698	1.35514	4.28707	1.0647e-12	1.84417e-11
Zfp60	zinc finger protein 60	8390	-1.67087	3.10419	1.10289e-12	1.9087e-11
Tlr2	toll-like receptor 2	3014	2.67225	5.81201	1.12624e-12	1.94745e-11
Gm36981	predicted gene, 36981	4485	5.41453	-1.10329	1.13126e-12	1.95448e-11
Slurp1	secreted Ly6/Plaur domain containing 1	2933	-6.47771	0.592432	1.1391e-12	1.96634e-11
C3ar1	complement component 3a receptor 1	4305	2.14033	6.57395	1.16229e-12	2.00468e-11
Fez2	fasciculation and elongation protein zeta 2 (zygin II)	7762	1.24054	4.78042	1.16959e-12	2.01556e-11
Mmp2	matrix metallopeptidase 2	3371	3.77844	0.571607	1.19142e-12	2.05144e-11
Kcnh6	potassium voltage-gated channel, subfamily H (eag-related), member 6	3549	-2.94343	2.54881	1.19799e-12	2.06101e-11
Skap1	src family associated phosphoprotein 1	7462	1.51011	5.37935	1.30843e-12	2.24911e-11
Mir702	microRNA 702	109	1.53774	4.10064	1.31062e-12	2.25098e-11
Slc25a23	solute carrier family 25 (mitochondrial carrier; phosphate carrier), member 23	5294	-1.59327	3.68366	1.31876e-12	2.26304e-11
Lcp2	lymphocyte cytosolic protein 2	4459	1.80264	7.42968	1.32285e-12	2.26814e-11
Gm45745		1180	-2.90324	1.50852	1.32491e-12	2.26976e-11
Prss23	protease, serine 23	3767	-7.66318	1.11219	1.3656e-12	2.33749e-11
Clec4g	C-type lectin domain family 4, member g	2462	-4.26825	0.177296	1.36846e-12	2.34042e-11
Icos	inducible T cell co-stimulator	3430	1.59084	4.38571	1.37605e-12	2.35143e-11
Gm13565		700	-10.3937	2.26489	1.40418e-12	2.39747e-11
Vaultrc5	vault RNA component 5	143	-6.42708	0.64458	1.41428e-12	2.4127e-11
Gm44036		336	2.03842	2.70266	1.43204e-12	2.44094e-11
Tmem140	transmembrane protein 140	5853	1.13814	4.77063	1.43925e-12	2.45118e-11
Gm23966	predicted gene, 23966	107	-13.8857	6.11455	1.47045e-12	2.50223e-11
Gm35339	predicted gene, 35339	6581	-2.05269	2.96242	1.47923e-12	2.51506e-11
Sirpb1b	signal-regulatory protein beta 1B	2877	2.23299	2.14013	1.4972e-12	2.5435e-11
Arap2	ArfGAP with RhoGAP domain, ankyrin repeat and PH domain 2	12451	-1.44661	5.6679	1.50189e-12	2.54933e-11
Anxa3	annexin A3	3643	2.26144	6.49661	1.51725e-12	2.57326e-11
Ppfia4	protein tyrosine phosphatase, receptor type, f polypeptide (PTPRF), interacting protein (liprin), alpha 4	6572	1.51919	4.38398	1.54661e-12	2.62085e-11
Gm42983		815	-14.0471	5.44403	1.55309e-12	2.62965e-11
Il21	interleukin 21	5259	6.64085	1.27145	1.57553e-12	2.66543e-11
Cmah	cytidine monophospho-N-acetylneuraminic acid hydroxylase	10660	-1.64688	7.15223	1.58244e-12	2.67489e-11
Dedd2	death effector domain-containing DNA binding protein 2	5981	-1.58868	5.92022	1.59406e-12	2.6923e-11
Gm13070	predicted gene 13070	768	7.17942	1.8117	1.60989e-12	2.71678e-11
Ctdspl	CTD (carboxy-terminal domain, RNA polymerase II, polypeptide A) small phosphatase-like	5190	1.48423	3.80345	1.62614e-12	2.74192e-11
2510009E07Rik	RIKEN cDNA 2510009E07 gene	6564	1.9717	3.51465	1.64546e-12	2.7722e-11
C130050O18Rik	RIKEN cDNA C130050O18 gene	3180	1.55771	4.03432	1.65305e-12	2.78267e-11
Gm20547		3902	2.83972	8.93607	1.6545e-12	2.78282e-11
Trim7	tripartite motif-containing 7	7597	-2.4984	6.0004	1.68422e-12	2.83047e-11
Zfp882	zinc finger protein 882	3569	-2.46004	2.06173	1.70982e-12	2.87111e-11
Irf4	interferon regulatory factor 4	4903	-1.87767	7.11105	1.7199e-12	2.88566e-11
Relt	RELT tumor necrosis factor receptor	3280	-1.70622	5.96591	1.74559e-12	2.92635e-11
Snx7	sorting nexin 7	6147	2.4021	1.67908	1.78996e-12	2.99651e-11
Ranbp6	RAN binding protein 6	4575	-1.55316	4.19642	1.79039e-12	2.99651e-11
Prg2	proteoglycan 2, bone marrow	838	6.3914	4.65118	1.84093e-12	3.07857e-11
Tnik	TRAF2 and NCK interacting kinase	19282	1.28056	4.14513	1.91932e-12	3.20701e-11
Gm16229		1232	1.46186	4.21521	1.94601e-12	3.24894e-11
Gna12	guanine nucleotide binding protein, alpha 12	3416	1.47012	5.51452	1.95003e-12	3.25299e-11
Ccdc86	coiled-coil domain containing 86	5774	1.318	4.26729	1.9593e-12	3.26576e-11
Sphk1	sphingosine kinase 1	4775	8.60284	2.11952	1.9642e-12	3.27126e-11
Togaram2	TOG array regulator of axonemal microtubules 2	5624	-9.64752	1.65515	1.98815e-12	3.30844e-11
Gm38393		5216	-14.9241	9.38575	2.02047e-12	3.35947e-11
Ighv1-63	immunoglobulin heavy variable V1-63	351	-2.93017	3.29596	2.03865e-12	3.38693e-11
Cfb	complement factor B	2825	2.85153	8.93661	2.04112e-12	3.38827e-11
Gtse1	G two S phase expressed protein 1	2742	2.46495	2.98519	2.11073e-12	3.50095e-11
Oas1g	2'-5' oligoadenylate synthetase 1G	2340	1.87209	3.69502	2.11602e-12	3.50686e-11
Sectm1a	secreted and transmembrane 1A	1692	5.63186	0.757387	2.13354e-12	3.53121e-11
Prkag2os1	protein kinase, AMP-activated, gamma 2 non-catalytic subunit, opposite strand 1	991	10.3126	2.73989	2.13418e-12	3.53121e-11
Ccnb1	cyclin B1	4217	3.17679	3.40759	2.15251e-12	3.55865e-11
Fbxl12	F-box and leucine-rich repeat protein 12	5090	-1.63291	5.50702	2.18031e-12	3.60167e-11
Sulf2	sulfatase 2	5871	1.87372	4.69445	2.23182e-12	3.68377e-11
Tex38	testis expressed 38	802	-13.7343	5.14731	2.2832e-12	3.76553e-11
Gm10425	predicted gene 10425	3364	-9.78067	3.22054	2.28889e-12	3.77184e-11
Map3k1	mitogen-activated protein kinase kinase kinase 1	7447	-1.78158	6.94126	2.29127e-12	3.77272e-11
Vcan	versican	14462	2.97501	2.30164	2.30621e-12	3.79423e-11
Gm15701		573	2.50848	2.21535	2.37456e-12	3.90353e-11
Igkv4-78	immunoglobulin kappa variable 4-78	358	-8.7849	1.76586	2.38421e-12	3.91623e-11
Cd9	CD9 antigen	2044	1.81362	7.37871	2.3908e-12	3.92389e-11
Gm48649		316	-10.1579	2.06985	2.43463e-12	3.99259e-11
Gm21370	predicted gene, 21370	709	1.92046	3.67606	2.48448e-12	4.07106e-11
Gm17552	predicted gene, 17552	3877	-2.1298	3.77356	2.51306e-12	4.11457e-11
Zbtb4	zinc finger and BTB domain containing 4	8117	-1.28136	5.76235	2.53358e-12	4.14484e-11
Snord50b	small nucleolar RNA, C/D box 50B	72	-7.40506	0.583447	2.53954e-12	4.15125e-11
Gm43584		605	5.75844	0.00249386	2.55577e-12	4.17442e-11
Cyfip2	cytoplasmic FMR1 interacting protein 2	7103	-1.66065	7.66339	2.5981e-12	4.24016e-11
Tmem154	transmembrane protein 154	4738	-1.61575	5.72504	2.636e-12	4.29855e-11
Sirpa	signal-regulatory protein alpha	4911	1.7242	8.0324	2.65718e-12	4.32963e-11
Nle1	notchless homolog 1	3233	-1.53249	4.31685	2.70192e-12	4.39901e-11
Gm45753		2753	1.535	3.09386	2.70869e-12	4.4065e-11
H2-DMb2	histocompatibility 2, class II, locus Mb2	1747	-2.2878	7.90928	2.74038e-12	4.45448e-11
Gm20528		1062	1.41172	3.6474	2.75941e-12	4.48184e-11
Lgals3bp	lectin, galactoside-binding, soluble, 3 binding protein	2847	2.24898	8.56148	2.76565e-12	4.48839e-11
A930028O11Rik	RIKEN cDNA A930028O11 gene	1108	-15.2147	6.60972	2.79077e-12	4.52554e-11
Igkv8-24	immunoglobulin kappa chain variable 8-24	365	-2.96011	5.58069	2.81716e-12	4.56469e-11
Nr3c2	nuclear receptor subfamily 3, group C, member 2	6474	-2.19926	2.50188	2.83971e-12	4.59757e-11
Klrb1	killer cell lectin-like receptor subfamily B member 1	1404	-14.2556	6.48449	2.90883e-12	4.70573e-11
Gabarapl1	gamma-aminobutyric acid (GABA) A receptor-associated protein-like 1	2013	1.27913	4.34949	2.92602e-12	4.72978e-11
Cd8b1	CD8 antigen, beta chain 1	1483	2.01552	5.78175	3.00801e-12	4.85845e-11
Gm2176	glucosamine-6-phosphate deaminase 1 pseudogene	1875	-17.6659	6.99977	3.02418e-12	4.88069e-11
Gm32200	predicted gene, 32200	2385	-7.60826	0.978192	3.0458e-12	4.91169e-11
Gm2629	aldehyde dehydrogenase 9, subfamily A1 pseudogene	1595	3.86336	0.444789	3.11057e-12	5.01216e-11
5430405H02Rik	RIKEN cDNA 5430405H02 gene	3851	-1.53691	4.04773	3.15318e-12	5.07679e-11
Gimap8	GTPase, IMAP family member 8	3700	-1.70251	7.00223	3.2395e-12	5.21165e-11
Myzap	myocardial zonula adherens protein	5635	-3.03925	2.00384	3.26922e-12	5.25531e-11
4933424M12Rik	RIKEN cDNA 4933424M12 gene	2141	7.98106	1.29469	3.30287e-12	5.3052e-11
Ctsz	cathepsin Z	1441	1.66765	8.55149	3.35126e-12	5.37869e-11
Bst1	bone marrow stromal cell antigen 1	3317	2.12287	6.75539	3.40837e-12	5.46603e-11
Pkp3	plakophilin 3	3616	-1.46065	4.97883	3.50008e-12	5.60868e-11
Ccnf	cyclin F	7800	2.0465	3.38345	3.50534e-12	5.61268e-11
Smpdl3b	sphingomyelin phosphodiesterase, acid-like 3B	2006	2.00404	3.94802	3.5147e-12	5.62325e-11
Ssbp3	single-stranded DNA binding protein 3	6582	-1.04453	5.26501	3.55231e-12	5.67895e-11
Prmt3	protein arginine N-methyltransferase 3	5996	-0.974913	4.94115	3.58955e-12	5.73397e-11
Clec5a	C-type lectin domain family 5, member a	3840	3.17695	3.73618	3.61928e-12	5.77693e-11
Prdm9	PR domain containing 9	4308	-1.83912	3.58484	3.80537e-12	6.0692e-11
Ccnb2	cyclin B2	1531	2.78216	4.30544	3.85291e-12	6.1402e-11
Dennd6b	DENN/MADD domain containing 6B	5896	-1.37349	4.58546	3.86811e-12	6.1596e-11
Uap1l1	UDP-N-acteylglucosamine pyrophosphorylase 1-like 1	4071	1.08973	4.89514	3.8739e-12	6.16398e-11
Cd55os	CD55 molecule, opposite strand sequence	2438	-2.18496	3.50913	3.89394e-12	6.19103e-11
Epb41l1	erythrocyte membrane protein band 4.1 like 1	12037	2.08277	5.68918	3.92447e-12	6.2347e-11
Metrnl	meteorin, glial cell differentiation regulator-like	1586	1.94028	6.33646	3.99481e-12	6.34148e-11
Dtx4	deltex 4, E3 ubiquitin ligase	5226	1.83607	3.75352	4.00469e-12	6.35221e-11
Phldb3	pleckstrin homology like domain, family B, member 3	3001	-1.38821	4.29353	4.11935e-12	6.52899e-11
Atp6ap2	ATPase, H+ transporting, lysosomal accessory protein 2	2618	1.25634	5.83417	4.1452e-12	6.56484e-11
Ncam1	neural cell adhesion molecule 1	8664	-7.16491	1.34322	4.20148e-12	6.64881e-11
Gpr137b-ps	G protein-coupled receptor 137B, pseudogene	4716	-1.3863	4.96611	4.22257e-12	6.67698e-11
Hyls1	HYLS1, centriolar and ciliogenesis associated	5970	-1.16864	4.6346	4.25608e-12	6.72474e-11
Tbxas1	thromboxane A synthase 1, platelet	9094	2.07887	6.66938	4.28539e-12	6.7658e-11
Higd1a	HIG1 domain family, member 1A	3040	1.27438	4.08079	4.29357e-12	6.77344e-11
Tspan13	tetraspanin 13	2474	-2.08333	6.17209	4.30872e-12	6.79207e-11
Mxra8	matrix-remodelling associated 8	2918	-3.12408	0.95844	4.42089e-12	6.9635e-11
Rnd1	Rho family GTPase 1	2967	3.47896	0.869192	4.46316e-12	7.02464e-11
Patj	PATJ, crumbs cell polarity complex component	13162	-1.68657	3.88904	4.61417e-12	7.2567e-11
Derl3	Der1-like domain family, member 3	1993	-2.65174	4.13468	4.66715e-12	7.33435e-11
Irgm2	immunity-related GTPase family M member 2	3690	1.88325	6.18661	4.67666e-12	7.34362e-11
Lpgat1	lysophosphatidylglycerol acyltransferase 1	7610	-1.47515	6.17866	4.73293e-12	7.42624e-11
Il1a	interleukin 1 alpha	1974	2.79626	2.43326	4.82767e-12	7.56845e-11
Pik3cb	phosphatidylinositol-4,5-bisphosphate 3-kinase catalytic subunit beta	7193	1.3886	4.09109	4.83101e-12	7.56845e-11
Arhgap31	Rho GTPase activating protein 31	11141	1.86005	5.14614	4.96413e-12	7.77102e-11
Cyren	cell cycle regulator of NHEJ	4269	1.07104	4.67339	5.03188e-12	7.87102e-11
Gm38102		2006	-2.48493	3.37375	5.06674e-12	7.91945e-11
Pkp4	plakophilin 4	5707	1.21495	4.58383	5.09672e-12	7.9602e-11
Arl11	ADP-ribosylation factor-like 11	2184	1.60568	3.63796	5.11301e-12	7.97951e-11
Myh10	myosin, heavy polypeptide 10, non-muscle	10458	3.08913	2.31921	5.12444e-12	7.99122e-11
Sox5os3	SRY (sex determining region Y)-box 5, opposite strand 3	1240	-5.23232	-0.549358	5.38842e-12	8.39644e-11
Gm53019		794	-15.3379	7.51898	5.39918e-12	8.40677e-11
Igkv12-47	immunoglobulin kappa variable 12-47	356	-8.23794	2.02962	5.42907e-12	8.44684e-11
Ehd2	EH-domain containing 2	5119	-1.79563	2.83711	5.57847e-12	8.67265e-11
Cd79a	CD79A antigen (immunoglobulin-associated alpha)	1457	-2.80712	9.36708	5.58473e-12	8.67574e-11
Igf2bp2	insulin-like growth factor 2 mRNA binding protein 2	7402	3.58972	0.245932	5.61819e-12	8.72106e-11
Adam19	a disintegrin and metallopeptidase domain 19 (meltrin beta)	7115	-1.80672	6.51722	5.64733e-12	8.75961e-11
Snord35b	small nucleolar RNA, C/D box 35B	87	-2.0701	2.55921	5.67261e-12	8.79211e-11
Ripor3	RIPOR family member 3	4244	6.6633	1.3326	5.68389e-12	8.80289e-11
2700038G22Rik	RIKEN cDNA 2700038G22 gene	1594	-2.6923	1.64078	5.72234e-12	8.85569e-11
Gm18407	translin-associated factor X pseudogene	790	-5.07265	0.75677	5.7576e-12	8.90349e-11
Cacnb1	calcium channel, voltage-dependent, beta 1 subunit	4529	-2.16854	2.79503	5.85387e-12	9.04548e-11
Syn3	synapsin III	12282	-3.46304	0.123277	5.94081e-12	9.17285e-11
Vars	valyl-tRNA synthetase	5608	-1.67947	8.23781	6.03563e-12	9.31217e-11
Mir7036b	microRNA 7036b	63	-8.40298	1.11397	6.20344e-12	9.5618e-11
Nuf2	NUF2, NDC80 kinetochore complex component	6341	2.35779	3.18534	6.20682e-12	9.5618e-11
Scai	suppressor of cancer cell invasion	12341	-1.85355	3.58992	6.27013e-12	9.65201e-11
Ugp2	UDP-glucose pyrophosphorylase 2	3069	1.30125	5.67042	6.39832e-12	9.8419e-11
Lysmd2	LysM, putative peptidoglycan-binding, domain containing 2	1543	-1.84367	2.26813	6.4395e-12	9.89775e-11
Coq8a	coenzyme Q8A	5293	-1.49471	5.04214	6.48839e-12	9.96536e-11
Gm21860		1181	8.9195	1.45156	6.56419e-12	1.00742e-10
Trem3	triggering receptor expressed on myeloid cells 3	994	3.24945	2.58599	6.65296e-12	1.02027e-10
Prrt2	proline-rich transmembrane protein 2	3159	-3.2718	2.61637	6.88504e-12	1.05507e-10
Gm36956		214	-4.6046	-0.223568	7.0091e-12	1.07327e-10
Qtrt2	queuine tRNA-ribosyltransferase accessory subunit 2	4629	-1.38347	4.09581	7.05725e-12	1.07983e-10
5430401H09Rik	RIKEN cDNA 5430401H09 gene	3615	-8.20978	-0.921459	7.07019e-12	1.08099e-10
Snord78	small nucleolar RNA, C/D box 78	66	-2.30574	2.97043	7.17736e-12	1.09656e-10
Arl4c	ADP-ribosylation factor-like 4C	5492	1.8915	6.78831	7.19339e-12	1.09818e-10
Sh2d2a	SH2 domain containing 2A	5939	1.59264	5.73143	7.2399e-12	1.10445e-10
Gm14537	high mobility group box 2 pseudogene	599	-11.1562	3.37994	7.2473e-12	1.10475e-10
Evc2	EvC ciliary complex subunit 2	5837	-9.06546	1.55027	7.26896e-12	1.10722e-10
Hrh2	histamine receptor H2	5935	1.5821	3.71182	7.44409e-12	1.13305e-10
Sap30	sin3 associated polypeptide	1178	1.53865	4.31648	7.46382e-12	1.1352e-10
F10	coagulation factor X	2731	1.93625	7.6786	7.49759e-12	1.13949e-10
Ehd3	EH-domain containing 3	6558	-1.22058	4.79794	7.57573e-12	1.1505e-10
Edrf1	erythroid differentiation regulatory factor 1	6276	-1.07953	5.02893	7.68489e-12	1.16621e-10
Snord50a	small nucleolar RNA, C/D box 50A	72	-7.0535	0.764985	7.77417e-12	1.17888e-10
G6pc3	glucose 6 phosphatase, catalytic, 3	2226	-1.38345	4.9083	7.79242e-12	1.18077e-10
Gm19951	predicted gene, 19951	1328	-2.7132	4.36879	7.91667e-12	1.19798e-10
Gm47079		3485	1.49646	4.4077	7.91782e-12	1.19798e-10
Gm6736	predicted gene 6736	948	-14.7884	8.20988	7.9336e-12	1.19948e-10
Igkv6-29	immunoglobulin kappa chain variable 6-29	375	-8.54842	1.05346	7.97875e-12	1.20541e-10
Kif22	kinesin family member 22	4903	1.73487	4.31704	8.00723e-12	1.20881e-10
Tjp3	tight junction protein 3	3714	-1.59804	3.3747	8.04773e-12	1.21389e-10
Snora5c	small nucleolar RNA, H/ACA box 5C	136	-3.78802	-0.0259364	8.05278e-12	1.21389e-10
5730471H19Rik		1066	-2.00365	2.37969	8.11656e-12	1.22259e-10
Gm31513	predicted gene, 31513	684	-7.08559	0.0472979	8.12293e-12	1.22265e-10
4930515G16Rik	myc induced nuclear antigen pseudogene	1256	-8.42185	1.20453	8.26111e-12	1.24253e-10
Gm15675	predicted gene 15675	3681	-2.14154	5.17503	8.2877e-12	1.24477e-10
Aldoa	aldolase A, fructose-bisphosphate	3710	1.65627	8.96566	8.28829e-12	1.24477e-10
Podnl1	podocan-like 1	3549	2.17968	3.31589	8.32542e-12	1.24943e-10
Cbx6	chromobox 6	10609	-1.86922	4.98028	8.37469e-12	1.25589e-10
Sorbs2	sorbin and SH3 domain containing 2	28634	-4.20255	1.61624	8.41622e-12	1.26119e-10
Abcg2	ATP binding cassette subfamily G member 2 (Junior blood group)	8153	2.35171	2.23017	8.51063e-12	1.2744e-10
Gm5431	predicted gene 5431	3862	2.10986	4.01109	8.68697e-12	1.29985e-10
Gm50218		1285	6.01151	0.342862	8.69365e-12	1.29989e-10
Cep164	centrosomal protein 164	9996	-1.03812	4.9855	8.91485e-12	1.33199e-10
Chst3	carbohydrate sulfotransferase 3	6497	-2.48744	6.8292	9.00494e-12	1.34446e-10
Fam217b	family with sequence similarity 217, member B	4559	1.84843	2.75983	9.04561e-12	1.34954e-10
Hcn3	hyperpolarization-activated, cyclic nucleotide-gated K+ 3	4154	-3.13906	1.62198	9.43468e-12	1.40656e-10
Pi4k2a	phosphatidylinositol 4-kinase type 2 alpha	6692	1.15625	5.91964	9.46487e-12	1.41002e-10
Cd209a	CD209a antigen	1583	-3.57341	3.92781	9.48935e-12	1.41264e-10
D7Bwg0826e	DNA segment, Chr 7, Brigham & Women's Genetics 0826 expressed	3795	-1.49225	3.24635	9.75678e-12	1.45138e-10
Mir7075	microRNA 7075	82	-7.32717	0.263479	9.86197e-12	1.46596e-10
Masp2	mannan-binding lectin serine peptidase 2	3307	-2.07076	3.82599	9.90315e-12	1.47101e-10
Bnip3	BCL2/adenovirus E1B interacting protein 3	2265	1.84267	2.87891	1.00477e-11	1.49139e-10
Tmem100	transmembrane protein 100	1767	-7.9327	-0.427953	1.00781e-11	1.49481e-10
Fam228b	family with sequence similarity 228, member B	3640	-3.53573	0.0274684	1.00902e-11	1.49551e-10
Sema4c	sema domain, immunoglobulin domain (Ig), transmembrane domain (TM) and short cytoplasmic domain, (semaphorin) 4C	4593	2.19395	2.40897	1.0273e-11	1.5215e-10
Ptpn12	protein tyrosine phosphatase, non-receptor type 12	3509	1.12211	5.43506	1.02899e-11	1.52232e-10
Zhx2	zinc fingers and homeoboxes 2	4434	-1.31958	5.0784	1.02935e-11	1.52232e-10
Kif13b	kinesin family member 13B	13017	1.19204	5.63219	1.03301e-11	1.52662e-10
Msrb3	methionine sulfoxide reductase B3	4048	6.43951	0.953854	1.0407e-11	1.53606e-10
A430027C01Rik	RIKEN cDNA A430027C01 gene	1644	-11.2326	2.72415	1.04091e-11	1.53606e-10
Farp1	FERM, RhoGEF (Arhgef) and pleckstrin domain protein 1 (chondrocyte-derived)	5524	3.14174	1.71367	1.04906e-11	1.54696e-10
Papolg	poly(A) polymerase gamma	5491	-1.31087	4.40109	1.05958e-11	1.56134e-10
Stard10	START domain containing 10	2419	-1.6735	4.24601	1.07859e-11	1.5882e-10
Kif23	kinesin family member 23	7901	1.8248	4.46219	1.07966e-11	1.58863e-10
Fcho1	FCH domain only 1	4467	-1.68543	6.77258	1.09876e-11	1.61557e-10
Pck2	phosphoenolpyruvate carboxykinase 2 (mitochondrial)	7806	-1.37666	5.42938	1.1332e-11	1.665e-10
Dbf4	DBF4 zinc finger	8728	1.46576	4.43678	1.13717e-11	1.66963e-10
Dock5	dedicator of cytokinesis 5	12169	1.42712	5.58532	1.14024e-11	1.67292e-10
Mov10	Mov10 RISC complex RNA helicase	5607	1.31745	5.12464	1.14562e-11	1.67961e-10
St7	suppression of tumorigenicity 7	9042	1.55339	3.8639	1.14732e-11	1.6809e-10
Zfp703	zinc finger protein 703	3392	1.33007	5.49618	1.1507e-11	1.68426e-10
Gm35065	predicted gene, 35065	428	-5.59383	1.50753	1.15128e-11	1.68426e-10
Tnfaip8l1	tumor necrosis factor, alpha-induced protein 8-like 1	6256	2.60491	1.94522	1.15254e-11	1.68489e-10
AI480526	expressed sequence AI480526	4725	-2.28852	4.56327	1.15642e-11	1.68935e-10
Sqor	sulfide quinone oxidoreductase	4084	1.54982	5.29294	1.16644e-11	1.70276e-10
Lgals4	lectin, galactose binding, soluble 4	2315	-2.06265	3.34027	1.19133e-11	1.73785e-10
Gstp3	glutathione S-transferase pi 3	908	2.28867	2.89064	1.23367e-11	1.79833e-10
Rhpn1	rhophilin, Rho GTPase binding protein 1	4302	-9.74628	2.56226	1.24022e-11	1.80658e-10
Shcbp1	Shc SH2-domain binding protein 1	6295	2.81439	2.57817	1.24556e-11	1.81295e-10
Prkch	protein kinase C, eta	7530	1.7273	6.04866	1.24638e-11	1.81295e-10
Gm12816	predicted gene 12816	1212	-7.07269	1.22636	1.26415e-11	1.83749e-10
Sod2	superoxide dismutase 2, mitochondrial	10008	1.37437	5.90068	1.26671e-11	1.8399e-10
Ncapg	non-SMC condensin I complex, subunit G	7066	2.64139	3.63728	1.28835e-11	1.87e-10
Zbtb38	zinc finger and BTB domain containing 38	11733	-1.28325	5.21871	1.33932e-11	1.942e-10
Pld2	phospholipase D2	6252	0.996017	4.5743	1.33987e-11	1.942e-10
E230001N04Rik	RIKEN cDNA E230001N04 gene	2679	-4.08566	0.821687	1.35001e-11	1.9553e-10
Fhl2	four and a half LIM domains 2	1897	4.46355	0.506983	1.36858e-11	1.98078e-10
Anln	anillin, actin binding protein	9063	2.29872	3.10136	1.37399e-11	1.98721e-10
Gm22208	predicted gene, 22208	110	-14.8795	6.27558	1.37822e-11	1.99191e-10
Igkv1-117	immunoglobulin kappa variable 1-117	404	-3.22346	7.02796	1.37983e-11	1.99282e-10
Cdc20	cell division cycle 20	1868	2.6038	4.19063	1.39218e-11	2.00922e-10
1700023B13Rik	RIKEN cDNA 1700023B13 gene	1046	2.6986	2.34682	1.43077e-11	2.06346e-10
Tyms	thymidylate synthase	6089	1.82401	3.88187	1.43351e-11	2.06594e-10
Gm47230		5045	-4.02071	0.922121	1.44865e-11	2.08628e-10
Sapcd2	suppressor APC domain containing 2	3499	3.86976	1.80139	1.4503e-11	2.08718e-10
Clasp1	CLIP associating protein 1	21844	-1.19061	5.57831	1.45778e-11	2.09645e-10
Iglc1	immunoglobulin lambda constant 1	454	-2.80996	7.91919	1.47231e-11	2.11587e-10
BB187690	expressed sequence BB187690	1176	-7.96182	0.146591	1.47881e-11	2.12228e-10
Ighv1-47	immunoglobulin heavy variable 1-47	397	-3.24308	2.55716	1.47887e-11	2.12228e-10
Nemp2	nuclear envelope integral membrane protein 2	7078	-1.24864	4.99452	1.48082e-11	2.12359e-10
Aifm2	apoptosis-inducing factor, mitochondrion-associated 2	4121	1.54168	4.88397	1.48422e-11	2.12697e-10
Mmp19	matrix metallopeptidase 19	3533	1.47945	4.11727	1.48823e-11	2.13121e-10
Pifo	primary cilia formation	1127	-4.39569	2.71585	1.50118e-11	2.14824e-10
Creg1	cellular repressor of E1A-stimulated genes 1	2362	1.64438	6.77383	1.52028e-11	2.17404e-10
Litaf	LPS-induced TN factor	5156	1.72323	6.66678	1.55224e-11	2.21818e-10
Mcub	mitochondrial calcium uniporter dominant negative beta subunit	1318	1.5589	4.7957	1.56713e-11	2.23789e-10
Txn1	thioredoxin 1	1051	1.89336	7.47456	1.59762e-11	2.27984e-10
Gm41611	predicted gene, 41611	2943	8.31824	1.31409	1.61554e-11	2.30379e-10
Tmed8	transmembrane p24 trafficking protein 8	7409	-1.18	5.10719	1.62877e-11	2.32102e-10
Rnf180	ring finger protein 180	5579	4.33804	-0.0880332	1.64864e-11	2.34769e-10
Tm2d2	TM2 domain containing 2	1802	1.02083	4.67676	1.67019e-11	2.37538e-10
Gtpbp6	GTP binding protein 6 (putative)	2825	-1.11971	5.21826	1.67042e-11	2.37538e-10
Gm46565	predicted gene, 46565	2960	-14.7146	8.1332	1.71472e-11	2.43668e-10
Cln6	ceroid-lipofuscinosis, neuronal 6	2434	1.16896	5.18787	1.72326e-11	2.44711e-10
Ighv2-3	immunoglobulin heavy variable 2-3	347	-3.15047	4.17504	1.76548e-11	2.5053e-10
Gm44830		584	-9.84808	2.14166	1.772e-11	2.51281e-10
Klrc3	killer cell lectin-like receptor subfamily C, member 3	736	7.45112	0.502503	1.77528e-11	2.51571e-10
Kif15	kinesin family member 15	11020	2.41706	3.66326	1.77848e-11	2.51848e-10
Gm23212	predicted gene, 23212	60	-2.09288	2.90826	1.81823e-11	2.57297e-10
Pbld1	phenazine biosynthesis-like protein domain containing 1	3928	7.19612	1.92522	1.84119e-11	2.60365e-10
3425401B19Rik	RIKEN cDNA 3425401B19 gene	5572	-4.53962	3.36683	1.8605e-11	2.62914e-10
Chd1l	chromodomain helicase DNA binding protein 1-like	4309	-1.0441	4.89401	1.87175e-11	2.64319e-10
Sgk1	serum/glucocorticoid regulated kinase 1	4903	2.1329	6.12539	1.88657e-11	2.66112e-10
Clic5	chloride intracellular channel 5	9669	2.83044	0.819016	1.88706e-11	2.66112e-10
Ctla4	cytotoxic T-lymphocyte-associated protein 4	2330	-1.76413	4.81065	1.91987e-11	2.70552e-10
Gm41555	predicted gene, 41555	1130	-1.70129	3.13533	1.94365e-11	2.73713e-10
Slfn1	schlafen 1	1864	1.4222	6.13865	1.95046e-11	2.74482e-10
Ccl1	chemokine (C-C motif) ligand 1	2369	7.80542	0.286726	1.96981e-11	2.76931e-10
Slco2a1	solute carrier organic anion transporter family, member 2a1	13545	2.68887	1.65085	1.97059e-11	2.76931e-10
Mir142hg	Mir142 host gene (non-protein coding)	269	-2.08988	4.7568	1.9741e-11	2.77233e-10
A430035B10Rik	RIKEN cDNA A430035B10 gene	5056	-2.34804	1.75011	2.06157e-11	2.89316e-10
Carhsp1	calcium regulated heat stable protein 1	2858	1.22677	5.81037	2.08602e-11	2.92546e-10
Phf11a	PHD finger protein 11A	1354	1.59792	3.84523	2.09459e-11	2.93545e-10
Adam9	a disintegrin and metallopeptidase domain 9 (meltrin gamma)	4115	1.70101	5.71887	2.14046e-11	2.99708e-10
Tcp11l2	t-complex 11 (mouse) like 2	3438	-1.63977	6.80276	2.14151e-11	2.99708e-10
Gm12424		447	-6.14021	-0.307385	2.16703e-11	3.03071e-10
Pdgfc	platelet-derived growth factor, C polypeptide	5089	5.62073	1.50801	2.18335e-11	3.05143e-10
Gm10702		1268	-6.83386	0.410088	2.21646e-11	3.09559e-10
Bicral	BRD4 interacting chromatin remodeling complex associated protein like	6851	-1.26474	5.59554	2.2598e-11	3.15395e-10
Nup160	nucleoporin 160	8761	-1.28101	5.10226	2.26208e-11	3.15496e-10
Ccna2	cyclin A2	4083	1.78033	5.16937	2.30067e-11	3.20659e-10
Gm9465	predicted gene 9465	570	7.08343	1.42026	2.38192e-11	3.31756e-10
Troap	trophinin associated protein	3520	3.27685	2.18805	2.38606e-11	3.32104e-10
Ctnnbip1	catenin beta interacting protein 1	2792	2.34165	2.36898	2.40953e-11	3.35143e-10
Mir142b	microRNA 142b	115	-2.0746	4.22736	2.43509e-11	3.38466e-10
Grtp1	GH regulated TBC protein 1	4093	1.52777	7.05236	2.47058e-11	3.43164e-10
Gm43909		1876	-2.28966	3.40813	2.47299e-11	3.43265e-10
Tmem273	transmembrane protein 273	1604	1.96991	3.33258	2.55299e-11	3.54127e-10
Gm11690	predicted gene 11690	1856	-2.89829	1.89154	2.55825e-11	3.54615e-10
Rrm2b	ribonucleotide reductase M2 B (TP53 inducible)	9134	-1.28058	4.08001	2.56212e-11	3.54909e-10
Eif2ak3	eukaryotic translation initiation factor 2 alpha kinase 3	6026	-1.41709	6.35378	2.5682e-11	3.55509e-10
Ly6d	lymphocyte antigen 6 complex, locus D	744	-2.77259	7.6829	2.59496e-11	3.58969e-10
Il18rap	interleukin 18 receptor accessory protein	6752	1.27977	4.60505	2.59716e-11	3.59029e-10
Cdca8	cell division cycle associated 8	5177	1.79734	4.28339	2.60411e-11	3.59746e-10
Lmtk2	lemur tyrosine kinase 2	8114	-1.20213	5.59271	2.65059e-11	3.65919e-10
Gm24452	predicted gene, 24452	72	-2.36259	2.05539	2.6694e-11	3.68147e-10
Alas2	aminolevulinic acid synthase 2, erythroid	2403	6.8003	3.32224	2.67035e-11	3.68147e-10
Syk	spleen tyrosine kinase	9362	-1.73489	9.49934	2.70221e-11	3.72287e-10
Zfp7	zinc finger protein 7	5816	-1.3199	3.67061	2.74725e-11	3.78235e-10
Cdon	cell adhesion molecule-related/down-regulated by oncogenes	7715	-1.53152	3.42962	2.76605e-11	3.80565e-10
Met	met proto-oncogene	7679	3.56233	0.950079	2.78145e-11	3.82425e-10
Casp7	caspase 7	4403	1.12009	4.1936	2.80214e-11	3.85011e-10
Gm12185	predicted gene 12185	5587	2.32746	3.09873	2.85369e-11	3.91758e-10
Snora2b	small nucleolar RNA, H/ACA box 2B	137	-8.83596	1.10755	2.8551e-11	3.91758e-10
Ccl6	chemokine (C-C motif) ligand 6	1795	2.21169	9.68875	2.87802e-11	3.94636e-10
Slc38a6	solute carrier family 38, member 6	7783	1.29232	4.23024	2.88099e-11	3.94778e-10
Gm7293	glyceraldehyde-3-phosphate dehydrogenase pseudogene	1007	9.56801	2.45893	2.88475e-11	3.95008e-10
Gm47854		3549	9.56801	2.45893	2.88656e-11	3.95008e-10
Mir5120	microRNA 5120	78	-5.52729	0.2841	2.89146e-11	3.95412e-10
Eme1	essential meiotic structure-specific endonuclease 1	2762	1.30192	3.78204	2.96576e-11	4.05301e-10
Gpr15	G protein-coupled receptor 15	1638	3.18256	0.939405	3.01795e-11	4.12156e-10
Rnpep	arginyl aminopeptidase (aminopeptidase B)	6977	1.50546	6.9019	3.05827e-11	4.17382e-10
Tsku	tsukushi, small leucine rich proteoglycan	3050	2.17452	2.87945	3.07578e-11	4.1949e-10
Rasgrf2	RAS protein-specific guanine nucleotide-releasing factor 2	8327	-2.10941	2.23353	3.08363e-11	4.20279e-10
Leprot	leptin receptor overlapping transcript	1898	1.32591	6.12424	3.08775e-11	4.20558e-10
2810013P06Rik	RIKEN cDNA 2810013P06 gene	2137	-1.66937	3.42011	3.09573e-11	4.21364e-10
Dnaaf3	dynein, axonemal assembly factor 3	2224	1.79645	3.02679	3.09929e-11	4.21565e-10
Neil3	nei like 3 (E. coli)	5555	2.59619	2.44057	3.16549e-11	4.30283e-10
Galm	galactose mutarotase	2476	1.80908	2.73884	3.25871e-11	4.42658e-10
Pdlim4	PDZ and LIM domain 4	2560	1.57378	4.1096	3.31075e-11	4.49427e-10
Aph1a	aph1 homolog A, gamma secretase subunit	3450	0.935284	4.91229	3.35275e-11	4.54824e-10
Il15ra	interleukin 15 receptor, alpha chain	4446	1.21885	4.00764	3.38795e-11	4.59293e-10
Gm10501	predicted gene 10501	2200	-2.85395	0.888058	3.39674e-11	4.60177e-10
Cd86	CD86 antigen	3661	1.2827	5.6793	3.41654e-11	4.62552e-10
Iqgap2	IQ motif containing GTPase activating protein 2	6910	1.82487	6.39758	3.48078e-11	4.70936e-10
Iglj1	immunoglobulin lambda joining 1	38	-2.48861	6.15002	3.5126e-11	4.74925e-10
Arhgef18	rho/rac guanine nucleotide exchange factor (GEF) 18	13889	-2.00849	7.55777	3.52501e-11	4.76286e-10
D630008O14Rik	RIKEN cDNA D630008O14 gene	2056	-1.69871	3.16318	3.52806e-11	4.76382e-10
Ighv14-3	immunoglobulin heavy variable V14-3	399	-2.79662	4.23932	3.57761e-11	4.82752e-10
Ighv7-3	immunoglobulin heavy variable 7-3	361	-3.57122	5.05697	3.59689e-11	4.85032e-10
Hook1	hook microtubule tethering protein 1	8318	-1.52869	3.63703	3.63918e-11	4.9041e-10
Slc25a10	solute carrier family 25 (mitochondrial carrier, dicarboxylate transporter), member 10	3455	1.4659	3.86754	3.66476e-11	4.93529e-10
P2rx7	purinergic receptor P2X, ligand-gated ion channel, 7	5970	1.26701	5.3763	3.68586e-11	4.96042e-10
Dok2	docking protein 2	2902	1.75156	6.67494	3.71167e-11	4.99186e-10
Gramd1c	GRAM domain containing 1C	5018	-2.39924	1.5804	3.74137e-11	5.02847e-10
Ppp3cc	protein phosphatase 3, catalytic subunit, gamma isoform	2985	-1.15767	5.81787	3.77374e-11	5.06862e-10
Gbp10	guanylate-binding protein 10	3873	3.03529	2.07992	3.78124e-11	5.07535e-10
Gm11832	predicted gene 11832	432	7.14907	1.69712	3.79572e-11	5.09143e-10
Slc39a8	solute carrier family 39 (metal ion transporter), member 8	7664	2.51229	1.55172	3.83589e-11	5.13934e-10
Auts2	autism susceptibility candidate 2	22884	-4.76066	-0.0289048	3.8365e-11	5.13934e-10
C1qtnf6	C1q and tumor necrosis factor related protein 6	2702	2.5746	1.96822	3.87546e-11	5.18811e-10
Fcgr3	Fc receptor, IgG, low affinity III	1736	1.78148	8.4048	3.91715e-11	5.24048e-10
Senp7	SUMO1/sentrin specific peptidase 7	13966	-1.20997	4.93229	3.98144e-11	5.32299e-10
Cgas	cyclic GMP-AMP synthase	4126	1.71675	3.04831	4.04393e-11	5.40297e-10
Tnfrsf13c	tumor necrosis factor receptor superfamily, member 13c	2048	-2.1441	6.09602	4.05701e-11	5.41689e-10
Ticrr	TOPBP1-interacting checkpoint and replication regulator	10007	2.45975	2.73999	4.11126e-11	5.48572e-10
Dgkd	diacylglycerol kinase, delta	6850	-1.77337	8.1759	4.11684e-11	5.48957e-10
Rpsa-ps11	ribosomal protein SA, pseudogene 11	889	-7.11237	1.05255	4.12945e-11	5.50277e-10
Pakap	paralemmin A kinase anchor protein	12136	-1.87353	3.9449	4.1413e-11	5.51495e-10
Serpinb7	serine (or cysteine) peptidase inhibitor, clade B, member 7	1957	2.61892	1.33218	4.21544e-11	5.61001e-10
Pram1	PML-RAR alpha-regulated adaptor molecule 1	2462	1.68292	3.88239	4.21967e-11	5.61197e-10
Fcmr	Fc fragment of IgM receptor	1736	-2.73978	7.95199	4.33863e-11	5.7664e-10
Marcks	myristoylated alanine rich protein kinase C substrate	4048	1.83517	5.81873	4.3418e-11	5.76685e-10
Gm20538		225	1.14026	4.74202	4.35778e-11	5.78429e-10
Slc6a19	solute carrier family 6 (neurotransmitter transporter), member 19	5006	-4.50883	1.49205	4.46781e-11	5.92647e-10
Adap1	ArfGAP with dual PH domains 1	3292	1.35871	6.12891	4.59171e-11	6.08686e-10
Pde4a	phosphodiesterase 4A, cAMP specific	7655	-1.23092	4.28493	4.62139e-11	6.12221e-10
Mdfic	MyoD family inhibitor domain containing	7427	1.05243	4.65003	4.67622e-11	6.19082e-10
Tef	thyrotroph embryonic factor	7867	-1.17248	5.02009	4.69691e-11	6.21416e-10
Igkj4	immunoglobulin kappa joining 4	38	-3.06873	6.37222	4.73366e-11	6.25506e-10
Fstl1	follistatin-like 1	4914	-4.14633	-0.470269	4.73398e-11	6.25506e-10
Ubtd1	ubiquitin domain containing 1	1687	1.50218	4.33577	4.74186e-11	6.2614e-10
Slc1a5	solute carrier family 1 (neutral amino acid transporter), member 5	4173	-1.79388	7.35878	4.77919e-11	6.3066e-10
Clec4a1	C-type lectin domain family 4, member a1	1558	2.18168	5.374	4.824e-11	6.36161e-10
Cplx2	complexin 2	4928	-2.68683	3.1121	4.84594e-11	6.3864e-10
Tmem245	transmembrane protein 245	17090	-0.988708	5.30453	4.89202e-11	6.44296e-10
Gm32856	predicted gene, 32856	4824	-1.81984	2.27624	4.94725e-11	6.51148e-10
Ttpal	tocopherol (alpha) transfer protein-like	5951	-1.33271	6.06016	4.97683e-11	6.54617e-10
AF067061	cDNA sequence AF067061	1404	-5.21184	-0.149645	4.99449e-11	6.56516e-10
Trac	T cell receptor alpha constant	935	1.6181	6.75411	5.07266e-11	6.6636e-10
Mir6385	microRNA 6385	105	-3.31105	0.641595	5.08687e-11	6.67795e-10
Gm34432	predicted gene, 34432	790	-18.8503	10.2465	5.09214e-11	6.68056e-10
Tnfrsf1a	tumor necrosis factor receptor superfamily, member 1a	2591	1.58565	6.8441	5.13665e-11	6.73461e-10
Zfr2	zinc finger RNA binding protein 2	7483	-2.91447	0.733881	5.16029e-11	6.76125e-10
Hs3st1	heparan sulfate (glucosamine) 3-O-sulfotransferase 1	2230	-2.81404	2.23256	5.21372e-11	6.82686e-10
Igkv5-45	immunoglobulin kappa chain variable 5-45	385	-3.97964	2.56342	5.21977e-11	6.83038e-10
Rfk	riboflavin kinase	2603	-1.15824	5.84529	5.24899e-11	6.8642e-10
Klra6	killer cell lectin-like receptor, subfamily A, member 6	1116	3.3463	1.04302	5.27573e-11	6.89473e-10
Trim34a	tripartite motif-containing 34A	2592	-1.41002	5.79657	5.41663e-11	7.07432e-10
Zg16	zymogen granule protein 16	1257	-4.86827	-0.139262	5.44942e-11	7.11258e-10
Kif3c	kinesin family member 3C	7406	-1.10705	4.02129	5.45773e-11	7.11886e-10
Lrrc25	leucine rich repeat containing 25	2039	1.50219	6.02819	5.55159e-11	7.23664e-10
Aunip	aurora kinase A and ninein interacting protein	1275	3.68073	0.600515	5.5844e-11	7.27475e-10
Plin2	perilipin 2	3512	1.71687	7.89786	5.72069e-11	7.44752e-10
Rbmx	RNA binding motif protein, X chromosome	4330	-1.10207	5.26213	5.74151e-11	7.46791e-10
Dennd3	DENN/MADD domain containing 3	5709	-1.29253	5.50111	5.7437e-11	7.46791e-10
Lsmem1	leucine-rich single-pass membrane protein 1	2281	-7.61707	0.142202	5.80944e-11	7.54856e-10
Gm23187	predicted gene, 23187	86	-2.57917	2.02277	5.8424e-11	7.58654e-10
Brip1	BRCA1 interacting protein C-terminal helicase 1	7454	2.138	2.41215	5.91064e-11	7.67025e-10
Chd1	chromodomain helicase DNA binding protein 1	8721	-1.62225	6.9056	6.0109e-11	7.79539e-10
F2r	coagulation factor II (thrombin) receptor	3336	1.88985	3.68298	6.03662e-11	7.82376e-10
Cytip	cytohesin 1 interacting protein	6744	-1.71707	7.83031	6.10474e-11	7.907e-10
Vmn2r96	vomeronasal 2, receptor 96	6894	-2.95791	0.33856	6.14717e-11	7.95688e-10
Unkl	unkempt family like zinc finger	5673	-1.06678	4.22464	6.23607e-11	8.06682e-10
Carmil3	capping protein regulator and myosin 1 linker 3	6457	-3.07071	0.933422	6.35072e-11	8.20992e-10
Acap1	ArfGAP with coiled-coil, ankyrin repeat and PH domains 1	4878	-1.80091	7.80242	6.41248e-11	8.28448e-10
Bambi-ps1	BMP and activin membrane-bound inhibitor, pseudogene (Xenopus laevis)	592	2.1517	2.35977	6.50016e-11	8.39191e-10
Scart2	scavenger receptor family member expressed on T cells 2	5532	-3.38924	1.7338	6.50677e-11	8.39191e-10
Prkce	protein kinase C, epsilon	7261	-1.39582	4.98196	6.50801e-11	8.39191e-10
ENSMUSG00002075660		70	-4.60335	1.79475	6.64241e-11	8.54886e-10
Melk	maternal embryonic leucine zipper kinase	2972	2.79912	2.55766	6.64539e-11	8.54886e-10
Scn1b	sodium channel, voltage-gated, type I, beta	1859	1.42388	5.73367	6.6464e-11	8.54886e-10
Tpt1-ps4	tumor protein, translationally-controlled, pseudogene 4	503	-14.9387	7.11925	6.64654e-11	8.54886e-10
Fzd7	frizzled class receptor 7	4532	1.7292	3.08031	6.69097e-11	8.60057e-10
Gm12596	predicted gene 12596	673	6.52522	0.32494	6.81255e-11	8.7513e-10
Mocs2	molybdenum cofactor synthesis 2	9054	1.16695	4.20987	6.82447e-11	8.76108e-10
Ska3	spindle and kinetochore associated complex subunit 3	2705	2.64021	2.1966	6.935e-11	8.89736e-10
Igkv12-40	immunoglobulin kappa chain variable 12-40	347	-6.85181	-0.347532	6.98566e-11	8.95671e-10
Gm15991	predicted gene 15991	4148	-2.84261	0.472279	6.9992e-11	8.96841e-10
4932422M17Rik	RIKEN cDNA 4932422M17 gene	2639	-2.71297	2.99295	7.01399e-11	8.98171e-10
Gm28914		667	1.74457	2.84531	7.07333e-11	9.052e-10
Ubd	ubiquitin D	931	8.91608	0.235677	7.10517e-11	9.08702e-10
Pgm1	phosphoglucomutase 1	2921	0.976356	4.86603	7.11853e-11	9.09839e-10
Gm13012	predicted gene 13012	863	-2.07766	2.79809	7.48041e-11	9.55491e-10
Slc16a10	solute carrier family 16 (monocarboxylic acid transporters), member 10	7356	1.61833	5.09026	7.51739e-11	9.59611e-10
Trbv3	T cell receptor beta, variable 3	455	2.25967	2.46402	7.56186e-11	9.64683e-10
Snora33	small nucleolar RNA, H/ACA box 33	129	-2.91146	0.947429	7.57429e-11	9.65662e-10
Ccl2	chemokine (C-C motif) ligand 2	1138	2.60472	2.95308	7.58144e-11	9.65969e-10
Mars2	methionine-tRNA synthetase 2 (mitochondrial)	11294	-1.51493	3.77643	7.66031e-11	9.74945e-10
Dcaf1	DDB1 and CUL4 associated factor 1	7786	-1.16464	5.17818	7.66148e-11	9.74945e-10
Flrt3	fibronectin leucine rich transmembrane protein 3	4865	7.60266	1.00419	7.80997e-11	9.93219e-10
Gm50318		1115	-2.88783	7.00029	7.85215e-11	9.97959e-10
ENSMUSG00002074884		60	-4.58051	1.76898	7.89802e-11	1.00316e-09
Zbtb48	zinc finger and BTB domain containing 48	3199	-1.18237	4.14545	7.96501e-11	1.01104e-09
Igkv1-110	immunoglobulin kappa variable 1-110	401	-2.85867	7.00306	8.06744e-11	1.0234e-09
Dagla	diacylglycerol lipase, alpha	5747	1.76545	3.5975	8.08692e-11	1.02523e-09
Slc25a15	solute carrier family 25 (mitochondrial carrier ornithine transporter), member 15	5629	-1.35303	3.93185	8.10607e-11	1.02657e-09
Mzb1	marginal zone B and B1 cell-specific protein 1	1215	-2.94832	7.10644	8.10756e-11	1.02657e-09
D730005E14Rik	RIKEN cDNA D730005E14 gene	3589	-1.23255	4.31754	8.14683e-11	1.0309e-09
P4htm	prolyl 4-hydroxylase, transmembrane (endoplasmic reticulum)	3890	-2.6439	1.26783	8.20426e-11	1.03752e-09
Gm31793	predicted gene, 31793	415	-10.3551	1.94667	8.24426e-11	1.04133e-09
Mtmr4	myotubularin related protein 4	6240	-1.34427	5.57791	8.24465e-11	1.04133e-09
Pigo	phosphatidylinositol glycan anchor biosynthesis, class O	4283	-1.12826	4.76642	8.31546e-11	1.04963e-09
Rbbp8	retinoblastoma binding protein 8, endonuclease	12521	1.0104	4.78885	8.48471e-11	1.07033e-09
Atp1a3	ATPase, Na+/K+ transporting, alpha 3 polypeptide	5958	1.72287	7.82578	8.56647e-11	1.07997e-09
Gm6543	predicted gene 6543	808	-6.6692	0.265202	8.59054e-11	1.08233e-09
Cnih4	cornichon family AMPA receptor auxiliary protein 4	3783	0.995866	4.71203	8.69998e-11	1.09544e-09
Akap7	A kinase (PRKA) anchor protein 7	4375	1.53342	4.17201	8.86344e-11	1.11533e-09
Rtn4rl1	reticulon 4 receptor-like 1	3525	-1.54333	2.98241	8.89715e-11	1.11888e-09
Btbd8	BTB (POZ) domain containing 8	7838	-1.7584	2.52587	8.90505e-11	1.11919e-09
Adgrl1	adhesion G protein-coupled receptor L1	8587	-1.26275	4.38993	8.91072e-11	1.11921e-09
Ints10	integrator complex subunit 10	6885	-1.0919	4.47673	8.92712e-11	1.12057e-09
Acads	acyl-Coenzyme A dehydrogenase, short chain	2269	0.951267	4.64303	9.05348e-11	1.13573e-09
Ddhd1	DDHD domain containing 1	14076	1.34187	5.79521	9.08016e-11	1.13838e-09
Zfp532	zinc finger protein 532	8970	3.11828	1.56562	9.10405e-11	1.14067e-09
Clcf1	cardiotrophin-like cytokine factor 1	3806	-2.0642	6.1009	9.17612e-11	1.14899e-09
Clcn5	chloride channel, voltage-sensitive 5	11452	1.20276	4.18015	9.24984e-11	1.15751e-09
Mcat	malonyl CoA:ACP acyltransferase (mitochondrial)	2462	0.982514	4.56294	9.30303e-11	1.16345e-09
Septin1	septin 1	2763	-1.67685	7.69699	9.32637e-11	1.16565e-09
Amigo2	adhesion molecule with Ig like domain 2	3163	-1.28119	3.98771	9.43552e-11	1.17857e-09
Snx24	sorting nexing 24	2456	2.6511	2.7269	9.53151e-11	1.18911e-09
Mir6395	microRNA 6395	91	-12.847	7.67052	9.53157e-11	1.18911e-09
Gm37447		2928	-7.23442	0.706413	9.62142e-11	1.199e-09
Gm47106		832	-15.9801	8.16962	9.6227e-11	1.199e-09
Acpp	acid phosphatase, prostate	7330	1.63235	3.94121	9.68458e-11	1.20598e-09
Dmrt3	doublesex and mab-3 related transcription factor 3	2445	-8.5521	-0.505439	9.76909e-11	1.21576e-09
Rabep2	rabaptin, RAB GTPase binding effector protein 2	5322	-1.46637	6.2081	9.82092e-11	1.22146e-09
Gm44805		765	2.8095	6.42129	1.00972e-10	1.25505e-09
Pif1	PIF1 5'-to-3' DNA helicase	4388	3.20229	2.20152	1.01049e-10	1.25525e-09
Espl1	extra spindle pole bodies 1, separase	8749	1.54476	5.56884	1.02555e-10	1.27317e-09
Arhgap26	Rho GTPase activating protein 26	9983	-1.22088	5.59599	1.0416e-10	1.29231e-09
Nopchap1	NOP protein chaperone 1	123179	-1.09215	5.87385	1.04453e-10	1.29515e-09
Bak1	BCL2-antagonist/killer 1	2407	1.51487	6.4041	1.0525e-10	1.30424e-09
5330439K02Rik	RIKEN cDNA 5330439K02 gene	2312	-10.77	3.51566	1.05729e-10	1.30938e-09
Aldh1l2	aldehyde dehydrogenase 1 family, member L2	7503	-3.01597	1.16483	1.0605e-10	1.31255e-09
9430015G10Rik	RIKEN cDNA 9430015G10 gene	3695	-1.17327	4.50971	1.08507e-10	1.34215e-09
Crip2	cysteine rich protein 2	2099	-2.58773	2.69582	1.10638e-10	1.36768e-09
Dnajc15	DnaJ heat shock protein family (Hsp40) member C15	6513	1.21844	4.57746	1.11001e-10	1.37132e-09
P2ry2	purinergic receptor P2Y, G-protein coupled 2	3927	1.82838	3.13929	1.12007e-10	1.3829e-09
Naglu	alpha-N-acetylglucosaminidase (Sanfilippo disease IIIB)	2658	1.13892	5.72809	1.12073e-10	1.3829e-09
Ifitm3	interferon induced transmembrane protein 3	678	1.9798	8.60708	1.12297e-10	1.38427e-09
Atp6v1c1	ATPase, H+ transporting, lysosomal V1 subunit C1	5601	0.930936	5.48011	1.12321e-10	1.38427e-09
Grap2	GRB2-related adaptor protein 2	6243	-1.49552	6.80696	1.13125e-10	1.39334e-09
Adrb1	adrenergic receptor, beta 1	3382	3.3259	0.982555	1.13642e-10	1.39886e-09
Slc7a6	solute carrier family 7 (cationic amino acid transporter, y+ system), member 6	4570	-1.18414	4.62097	1.1494e-10	1.41398e-09
St6galnac3	ST6 (alpha-N-acetyl-neuraminyl-2,3-beta-galactosyl-1,3)-N-acetylgalactosaminide alpha-2,6-sialyltransferase 3	8994	-2.7142	1.66365	1.1617e-10	1.42825e-09
Gm14379	predicted gene 14379	1878	6.51629	0.804115	1.16634e-10	1.43309e-09
Paqr7	progestin and adipoQ receptor family member VII	4259	1.25025	4.4368	1.1728e-10	1.44015e-09
Scd1	stearoyl-Coenzyme A desaturase 1	4892	-2.27767	8.32892	1.17771e-10	1.44531e-09
Ighv4-2	immunoglobulin heavy variable V4-2	362	-4.28475	0.475697	1.18088e-10	1.44832e-09
Cryzl2	crystallin zeta like 2	2534	1.33634	3.81194	1.18177e-10	1.44854e-09
Sh3bgrl2	SH3 domain binding glutamic acid-rich protein like 2	7865	-2.01072	2.91268	1.18404e-10	1.45045e-09
Gm26621		2716	-8.98786	1.81529	1.20443e-10	1.47454e-09
Zfp870	zinc finger protein 870	5455	-1.46835	3.21707	1.20795e-10	1.47796e-09
Sdcbp	syndecan binding protein	6904	1.5612	7.7991	1.21252e-10	1.48265e-09
Zfp317	zinc finger protein 317	4838	-1.13454	4.63329	1.21889e-10	1.48955e-09
Nudt9	nudix (nucleoside diphosphate linked moiety X)-type motif 9	2392	0.968089	5.16036	1.22235e-10	1.49289e-09
Fpr3	formyl peptide receptor 3	1268	3.34027	0.367922	1.23669e-10	1.50948e-09
Apoc2	apolipoprotein C2	813	2.80363	6.39901	1.24278e-10	1.51601e-09
Gbp5	guanylate binding protein 5	6637	1.68656	5.66166	1.2448e-10	1.51757e-09
Gm42889		660	-2.9126	4.96998	1.24936e-10	1.52221e-09
Cep55	centrosomal protein 55	2905	2.44158	2.9677	1.27302e-10	1.55011e-09
4930426D05Rik	RIKEN cDNA 4930426D05 gene	3001	-2.5406	4.26652	1.29383e-10	1.5745e-09
Gm2245	predicted gene 2245	3376	1.20623	4.78155	1.29822e-10	1.5789e-09
Rsad2	radical S-adenosyl methionine domain containing 2	4335	2.63637	3.94371	1.31107e-10	1.59358e-09
Septin8	septin 8	6087	1.45554	4.63091	1.31283e-10	1.59477e-09
Saraf	store-operated calcium entry-associated regulatory factor	2965	1.45714	7.05275	1.31802e-10	1.60012e-09
Sfrp2	secreted frizzled-related protein 2	2153	-9.15989	0.776362	1.34031e-10	1.6262e-09
Car9	carbonic anhydrase 9	2304	2.52463	1.17085	1.342e-10	1.62728e-09
Ighv5-16	immunoglobulin heavy variable 5-16	380	-3.21925	4.35381	1.34323e-10	1.62781e-09
Gm22107	predicted gene, 22107	100	5.90541	1.27267	1.38409e-10	1.67633e-09
Lamp1	lysosomal-associated membrane protein 1	2675	1.58936	9.21447	1.40226e-10	1.69732e-09
Rapgef3	Rap guanine nucleotide exchange factor (GEF) 3	6336	-2.84665	2.20551	1.41753e-10	1.71478e-09
Pgd	phosphogluconate dehydrogenase	6447	1.48465	7.25808	1.42333e-10	1.72068e-09
Mag	myelin-associated glycoprotein	4072	2.26103	1.76495	1.4241e-10	1.72068e-09
Gm11738	predicted gene 11738	2158	-6.08239	0.608612	1.43092e-10	1.72736e-09
Chic1	cysteine-rich hydrophobic domain 1	7375	-2.83769	0.837304	1.43133e-10	1.72736e-09
Zbtb6	zinc finger and BTB domain containing 6	5080	-1.24536	3.96457	1.43492e-10	1.73066e-09
Rab7b	RAB7B, member RAS oncogene family	4624	1.64431	4.46191	1.43578e-10	1.73068e-09
Cd109	CD109 antigen	6900	3.57227	0.170537	1.43937e-10	1.73398e-09
Spc24	SPC24, NDC80 kinetochore complex component, homolog (S. cerevisiae)	2573	2.46908	3.16872	1.4403e-10	1.73407e-09
Steap3	STEAP family member 3	5715	1.6961	4.75146	1.46656e-10	1.76464e-09
Mir19b-1	microRNA 19b-1	87	-7.52199	2.04671	1.47733e-10	1.77655e-09
Bhlhe40	basic helix-loop-helix family, member e40	4705	1.77149	7.48947	1.50254e-10	1.80581e-09
Adam6b	a disintegrin and metallopeptidase domain 6B	2547	-4.06006	-0.140797	1.51079e-10	1.81464e-09
Chn1	chimerin 1	6365	7.30689	0.752747	1.52853e-10	1.83487e-09
Pcmtd2	protein-L-isoaspartate (D-aspartate) O-methyltransferase domain containing 2	4183	-1.02919	4.94883	1.55169e-10	1.86158e-09
Fah	fumarylacetoacetate hydrolase	2218	-2.68492	2.37494	1.57559e-10	1.88913e-09
Gm47248		609	-1.63968	4.22253	1.62743e-10	1.95013e-09
Clu	clusterin	3437	3.61558	0.738177	1.64171e-10	1.96608e-09
Zmynd11	zinc finger, MYND domain containing 11	10955	-1.37159	6.75716	1.65359e-10	1.97915e-09
Icam1	intercellular adhesion molecule 1	4360	1.48909	6.27365	1.67025e-10	1.99791e-09
Gm12679	predicted gene 12679	636	-11.0722	3.29616	1.67794e-10	2.00593e-09
Il21r	interleukin 21 receptor	3324	1.61816	6.90176	1.6792e-10	2.00626e-09
Fchsd1	FCH and double SH3 domains 1	5473	-1.32582	4.47908	1.69007e-10	2.01806e-09
Gm6061	peptidylprolyl isomerase A pseudogene 3_1245.1	492	6.54031	0.588411	1.69191e-10	2.01908e-09
Prkab2	protein kinase, AMP-activated, beta 2 non-catalytic subunit	5096	-1.51131	4.22534	1.71734e-10	2.04709e-09
Igkv1-122	immunoglobulin kappa chain variable 1-122	383	-3.8534	3.03611	1.7174e-10	2.04709e-09
Itgb3	integrin beta 3	5901	-1.19007	4.80721	1.72164e-10	2.05094e-09
Zfp280d	zinc finger protein 280D	19017	-1.0198	4.61076	1.76136e-10	2.09703e-09
Mir3112	microRNA 3112	82	-6.6979	0.0386253	1.76929e-10	2.10524e-09
Rps11-ps5	ribosomal protein S11, pseudogene 5	472	8.87207	1.71316	1.78843e-10	2.12654e-09
Fam185a	family with sequence similarity 185, member A	3894	-1.76418	2.717	1.79018e-10	2.12654e-09
Fam241a	family with sequence similarity 241, member A	2265	1.59982	3.64951	1.79033e-10	2.12654e-09
Rgs16	regulator of G-protein signaling 16	2339	3.52464	3.01351	1.80964e-10	2.14822e-09
Sema4a	sema domain, immunoglobulin domain (Ig), transmembrane domain (TM) and short cytoplasmic domain, (semaphorin) 4A	5406	1.90543	6.71159	1.87374e-10	2.22302e-09
Gm8091	stearoyl-CoA desaturase 5 pseudogene	886	7.20712	0.831076	1.88303e-10	2.23273e-09
Gm37570		3106	-6.52509	0.808558	1.88931e-10	2.23887e-09
Arhgap33	Rho GTPase activating protein 33	5336	-2.00914	3.0951	1.9103e-10	2.26243e-09
Tlr4	toll-like receptor 4	5556	1.44678	4.76927	1.91587e-10	2.26771e-09
Phtf1os	putative homeodomain transcription factor 1, opposite strand	4046	-1.34163	3.65695	1.93329e-10	2.28628e-09
Gm42543		353	-8.74371	-0.669264	1.93381e-10	2.28628e-09
Tk1	thymidine kinase 1	5198	1.15151	4.67026	1.95323e-10	2.3079e-09
Gm26920		2374	-1.75539	2.78182	1.96615e-10	2.32168e-09
Gm40578	predicted gene, 40578	1068	1.93154	2.84044	1.96717e-10	2.32168e-09
Igkv5-48	immunoglobulin kappa variable 5-48	360	-2.76374	4.75372	1.97599e-10	2.33073e-09
Ppcdc	phosphopantothenoylcysteine decarboxylase	5803	-1.31393	5.64758	1.98282e-10	2.33743e-09
Cdk5rap2	CDK5 regulatory subunit associated protein 2	13012	-1.01686	4.95723	1.98421e-10	2.33771e-09
Gm9903	predicted gene 9903	1747	-7.71932	0.591963	1.99326e-10	2.34701e-09
Acot9	acyl-CoA thioesterase 9	2273	1.09747	4.90676	1.99463e-10	2.34727e-09
Smim3	small integral membrane protein 3	6828	1.66208	3.28257	1.99679e-10	2.34845e-09
Limk1	LIM-domain containing, protein kinase	7162	1.1475	5.3559	2.01616e-10	2.36986e-09
Traf4	TNF receptor associated factor 4	3292	-1.4835	4.72718	2.04296e-10	2.39997e-09
Gm42372		5067	-3.04248	0.942757	2.0485e-10	2.40509e-09
Gm50253		5012	-1.02079	4.53067	2.07871e-10	2.43915e-09
Nebl	nebulette	15235	-2.63334	2.54564	2.10843e-10	2.4726e-09
Spag4	sperm associated antigen 4	4831	-5.31798	0.839147	2.11909e-10	2.48367e-09
Tstd1	thiosulfate sulfurtransferase (rhodanese)-like domain containing 1	867	-2.38749	2.2058	2.17734e-10	2.55047e-09
Flrt2	fibronectin leucine rich transmembrane protein 2	7721	4.60309	0.189131	2.21425e-10	2.59182e-09
Foxc1	forkhead box C1	5844	-5.07817	0.283647	2.21518e-10	2.59182e-09
Akr1b10	aldo-keto reductase family 1, member B10 (aldose reductase)	3535	0.996905	4.35525	2.23285e-10	2.61098e-09
Gch1	GTP cyclohydrolase 1	6251	1.24579	4.57522	2.23877e-10	2.6164e-09
Samd4	sterile alpha motif domain containing 4	8658	5.98313	1.15918	2.24182e-10	2.61846e-09
Rgl1	ral guanine nucleotide dissociation stimulator,-like 1	6907	1.62586	5.42399	2.24376e-10	2.61923e-09
Peg13	paternally expressed 13	4725	-1.43729	6.08869	2.27768e-10	2.65729e-09
Ang	angiogenin, ribonuclease, RNase A family, 5	1202	2.69872	1.54147	2.28693e-10	2.66655e-09
6330537M06Rik	RIKEN cDNA 6330537M06 gene	1642	1.08026	5.71759	2.33534e-10	2.72144e-09
Chil5	chitinase-like 5	1509	-2.75098	1.14078	2.35019e-10	2.73717e-09
Gnal	guanine nucleotide binding protein, alpha stimulating, olfactory type	11172	-1.28612	4.84595	2.35405e-10	2.74011e-09
Carns1	carnosine synthase 1	4525	-2.00517	5.19524	2.38508e-10	2.77463e-09
Gm36172	predicted gene, 36172	723	4.42464	0.463138	2.43073e-10	2.82612e-09
Alcam	activated leukocyte cell adhesion molecule	7121	1.2864	5.63959	2.45747e-10	2.85558e-09
4930579M01Rik	RIKEN cDNA 4930579M01 gene	933	-8.79525	0.460025	2.49389e-10	2.89624e-09
Srd5a3	steroid 5 alpha-reductase 3	4648	0.945797	4.86278	2.53238e-10	2.93927e-09
Igkv2-137	immunoglobulin kappa chain variable 2-137	501	-2.89512	4.96959	2.54159e-10	2.94827e-09
Bcl7a	B cell CLL/lymphoma 7A	9490	-1.62276	5.05277	2.54572e-10	2.95138e-09
Sema4b	sema domain, immunoglobulin domain (Ig), transmembrane domain (TM) and short cytoplasmic domain, (semaphorin) 4B	5645	-1.56405	6.37394	2.5579e-10	2.96381e-09
Gm14279	predicted gene 14279	332	-9.32825	2.12502	2.58067e-10	2.98849e-09
Nuak1	NUAK family, SNF1-like kinase, 1	5625	2.38088	3.24344	2.5823e-10	2.98868e-09
Poli	polymerase (DNA directed), iota	4036	-1.18275	4.38869	2.60269e-10	3.01056e-09
Gm32679	predicted gene, 32679	503	-5.77582	8.84074	2.70793e-10	3.13051e-09
Tulp3	tubby-like protein 3	9342	-2.19291	2.45168	2.71908e-10	3.14161e-09
Rorc	RAR-related orphan receptor gamma	3559	-3.29237	0.415774	2.73965e-10	3.16359e-09
Camsap1	calmodulin regulated spectrin-associated protein 1	8368	-1.12274	4.64645	2.79271e-10	3.22303e-09
Prr33	proline rich 33	2514	-1.58414	4.14015	2.80872e-10	3.23966e-09
Apobec2	apolipoprotein B mRNA editing enzyme, catalytic polypeptide 2	1597	-2.19586	1.42802	2.85556e-10	3.29182e-09
Lipc	lipase, hepatic	2150	-2.61473	2.10751	2.86386e-10	3.29952e-09
Adssl1	adenylosuccinate synthetase like 1	2090	1.12082	5.65113	2.89501e-10	3.33353e-09
Slc25a39	solute carrier family 25, member 39	2756	1.19032	5.83071	2.96811e-10	3.41576e-09
Nrg1	neuregulin 1	15433	4.59766	-0.540792	2.98965e-10	3.4386e-09
Qrfp	pyroglutamylated RFamide peptide	2927	3.43448	1.25942	3.05061e-10	3.50522e-09
Dhcr24	24-dehydrocholesterol reductase	4028	-1.55177	4.09355	3.05102e-10	3.50522e-09
Gm20658	predicted gene 20658	2768	2.71623	0.844636	3.06227e-10	3.51459e-09
Nphp1	nephronophthisis 1 (juvenile) homolog (human)	2708	1.90775	2.52066	3.06263e-10	3.51459e-09
Tgif2	TGFB-induced factor homeobox 2	3832	-1.45773	4.04605	3.09038e-10	3.54302e-09
Dnajc27	DnaJ heat shock protein family (Hsp40) member C27	5088	-1.10517	3.78752	3.09088e-10	3.54302e-09
Parpbp	PARP1 binding protein	3594	2.65531	1.66237	3.11842e-10	3.57257e-09
Pced1b	PC-esterase domain containing 1B	2197	-1.22699	5.63078	3.21955e-10	3.68635e-09
Zfp950	zinc finger protein 950	10615	-1.18808	4.6008	3.24618e-10	3.71399e-09
Pkig	protein kinase inhibitor, gamma	3990	-1.51205	5.99821	3.24735e-10	3.71399e-09
Ptbp2	polypyrimidine tract binding protein 2	9175	-1.01973	4.26475	3.26132e-10	3.72788e-09
Ccdc88b	coiled-coil domain containing 88B	5032	1.37879	6.83814	3.29027e-10	3.75885e-09
Scart1	scavenger receptor family member expressed on T cells 1	3851	-2.57053	2.14687	3.30383e-10	3.77223e-09
Pkm	pyruvate kinase, muscle	5001	1.54695	9.19842	3.35484e-10	3.82832e-09
Cebpa	CCAAT/enhancer binding protein (C/EBP), alpha	2636	1.62555	6.76554	3.41425e-10	3.89393e-09
Copz2	coatomer protein complex, subunit zeta 2	2208	2.20499	2.02581	3.51294e-10	4.00278e-09
AI504432	expressed sequence AI504432	5569	-1.62063	4.44752	3.51363e-10	4.00278e-09
Trabd2b	TraB domain containing 2B	6617	-3.19748	1.07991	3.53881e-10	4.02921e-09
Def8	differentially expressed in FDCP 8	4408	1.08858	5.34119	3.55644e-10	4.04702e-09
Gcgr	glucagon receptor	2621	-4.64664	0.385606	3.5945e-10	4.08804e-09
Procr	protein C receptor, endothelial	2031	3.26331	0.632929	3.61588e-10	4.11006e-09
Ighv1-55	immunoglobulin heavy variable 1-55	415	-3.57642	5.55928	3.74446e-10	4.25383e-09
Gm17334		3144	1.40068	5.4995	3.81275e-10	4.32899e-09
Il11ra1	interleukin 11 receptor, alpha chain 1	4471	1.30682	4.07068	3.82155e-10	4.33656e-09
Ropn1l	ropporin 1-like	957	2.83341	0.990185	3.86451e-10	4.38287e-09
mt-Ta		69	-2.22065	2.86836	3.89604e-10	4.41616e-09
Mfsd12	major facilitator superfamily domain containing 12	3971	1.41626	5.12967	3.94724e-10	4.47171e-09
Tnfsf13os	tumor necrosis factor (ligand) superfamily, member 13, opposite strand	1109	1.25722	4.52846	3.95267e-10	4.47537e-09
Mettl9	methyltransferase like 9	4357	1.04085	4.66444	3.96972e-10	4.49217e-09
Adam33	a disintegrin and metallopeptidase domain 33	5394	3.5748	0.292564	3.98541e-10	4.50742e-09
Gm16274	family with sequence similarity 111, member A pseudogene	592	-10.0176	2.20814	4.00219e-10	4.52388e-09
Ms4a8a	membrane-spanning 4-domains, subfamily A, member 8A	1795	1.60512	6.33223	4.00809e-10	4.52803e-09
Igkj2	immunoglobulin kappa joining 2	43	-2.9872	7.38448	4.03559e-10	4.55656e-09
Chst14	carbohydrate sulfotransferase 14	2090	1.4446	2.98765	4.05592e-10	4.57698e-09
Ankub1	ankyrin repeat and ubiquitin domain containing 1	4231	-4.09761	2.07913	4.10593e-10	4.63085e-09
Map4k5	mitogen-activated protein kinase kinase kinase kinase 5	8614	-1.2264	4.43642	4.12444e-10	4.64914e-09
Gm10652	predicted gene 10652	2622	-9.39376	2.03812	4.13749e-10	4.66127e-09
Slc7a5	solute carrier family 7 (cationic amino acid transporter, y+ system), member 5	3708	-1.5701	5.06752	4.21184e-10	4.7424e-09
Simc1	SUMO-interacting motifs containing 1	5675	-1.4172	3.65658	4.21557e-10	4.74398e-09
Ighv15-2	immunoglobulin heavy variable V15-2	357	-7.58059	2.05292	4.22021e-10	4.74612e-09
Pde7a	phosphodiesterase 7A	7748	-1.40994	6.2441	4.22214e-10	4.74612e-09
5430416N02Rik	RIKEN cDNA 5430416N02 gene	4071	-1.70825	3.30808	4.33474e-10	4.86999e-09
Gm13398	predicted gene 13398	2837	-7.90299	-0.101691	4.37236e-10	4.90955e-09
Ccdc184	coiled-coil domain containing 184	2977	8.50804	0.524736	4.40205e-10	4.94016e-09
Gm12869		344	-6.55064	0.238	4.52716e-10	5.07776e-09
Gimap4	GTPase, IMAP family member 4	1837	-1.52589	7.92344	4.53571e-10	5.08454e-09
Ankrd28	ankyrin repeat domain 28	12233	-1.1464	4.69082	4.55838e-10	5.10714e-09
Gm49654		2223	-2.02792	1.87038	4.59702e-10	5.14759e-09
Arl5c	ADP-ribosylation factor-like 5C	2073	-1.51012	5.89798	4.63779e-10	5.19039e-09
Ablim1	actin-binding LIM protein 1	11949	-1.56573	8.28825	4.64595e-10	5.19667e-09
Zer1	zyg-11 related, cell cycle regulator	9784	-1.18707	5.89066	4.65076e-10	5.19918e-09
Csf2rb2	colony stimulating factor 2 receptor, beta 2, low-affinity (granulocyte-macrophage)	4740	1.27767	5.45945	4.65637e-10	5.20259e-09
Rcsd1	RCSD domain containing 1	10131	-1.49148	7.51442	4.68344e-10	5.22997e-09
Trim5	tripartite motif-containing 5	3690	-1.38492	4.45774	4.70645e-10	5.25278e-09
Cd3g	CD3 antigen, gamma polypeptide	3269	1.64595	6.32524	4.71062e-10	5.25455e-09
Rnd2	Rho family GTPase 2	1990	1.81504	3.28835	4.7815e-10	5.33069e-09
Kif4	kinesin family member 4	5514	1.86995	3.55338	4.82237e-10	5.37331e-09
Klrc1	killer cell lectin-like receptor subfamily C, member 1	1984	2.75364	2.72287	4.83643e-10	5.38602e-09
Kcnk13	potassium channel, subfamily K, member 13	3112	1.49717	4.12042	4.99131e-10	5.55546e-09
Gm25663	predicted gene, 25663	135	-18.8776	10.2748	5.00884e-10	5.57192e-09
A830082N09Rik	RIKEN cDNA A830082N09 gene	7840	-2.60382	1.21321	5.01422e-10	5.57486e-09
Mgat4b	mannoside acetylglucosaminyltransferase 4, isoenzyme B	2719	1.25413	5.40593	5.02267e-10	5.58121e-09
Rufy2	RUN and FYVE domain-containing 2	8108	-1.04268	4.72412	5.13182e-10	5.69938e-09
Isg15	ISG15 ubiquitin-like modifier	703	2.65194	4.19078	5.1572e-10	5.72443e-09
Adam8	a disintegrin and metallopeptidase domain 8	4638	1.88047	6.19343	5.21599e-10	5.78653e-09
1700016F12Rik	RIKEN cDNA 1700016F12 gene	655	4.1178	0.668798	5.22523e-10	5.79261e-09
Ms4a3	membrane-spanning 4-domains, subfamily A, member 3	1884	-9.18281	2.41628	5.22716e-10	5.79261e-09
St6gal1	beta galactoside alpha 2,6 sialyltransferase 1	4916	-1.52569	7.70617	5.23108e-10	5.79379e-09
Hcar2	hydroxycarboxylic acid receptor 2	1930	1.89136	4.2501	5.28591e-10	5.85133e-09
Gm3443	predicted gene 3443	1596	-4.74943	-0.136715	5.33024e-10	5.8972e-09
Gm9626	protein FAM220A-like	791	-7.32922	0.753583	5.36121e-10	5.92823e-09
Cycs	cytochrome c, somatic	3404	0.967018	4.7883	5.42138e-10	5.98895e-09
Ptgr1	prostaglandin reductase 1	2296	1.74925	3.90497	5.42201e-10	5.98895e-09
Ap3s1	adaptor-related protein complex 3, sigma 1 subunit	2399	1.27294	4.17946	5.43072e-10	5.99531e-09
Recql5	RecQ protein-like 5	6986	-1.08486	5.41813	5.44581e-10	6.00871e-09
Idh1	isocitrate dehydrogenase 1 (NADP+), soluble	2771	1.71761	7.15153	5.49203e-10	6.05642e-09
Ighj3	immunoglobulin heavy joining 3	48	-2.8036	6.93653	5.57125e-10	6.14046e-09
Gm44226		1195	-1.75134	2.85121	5.58074e-10	6.14758e-09
Wwc2	WW, C2 and coiled-coil domain containing 2	13784	1.30279	3.67849	5.59174e-10	6.15637e-09
Ndufs4	NADH:ubiquinone oxidoreductase core subunit S4	2708	1.08987	4.93713	5.77952e-10	6.35966e-09
Crebrf	CREB3 regulatory factor	8564	-1.20716	5.7687	5.83842e-10	6.421e-09
4930553P18Rik	RIKEN cDNA 4930553P18 gene	1659	-19.0876	8.42003	5.84364e-10	6.42327e-09
Itga9	integrin alpha 9	7691	1.33727	4.52543	5.85241e-10	6.42943e-09
Tia1	cytotoxic granule-associated RNA binding protein 1	15750	-1.20814	5.21499	6.19028e-10	6.79694e-09
Gm15326	predicted gene 15326	1681	-2.38096	1.38639	6.25456e-10	6.86381e-09
Bloc1s2-ps	biogenesis of lysosomal organelles complex-1, subunit 2, pseudogene	432	-5.59365	0.437118	6.29401e-10	6.90178e-09
Ndor1	NADPH dependent diflavin oxidoreductase 1	5837	-1.1786	5.867	6.29594e-10	6.90178e-09
Itpr3	inositol 1,4,5-triphosphate receptor 3	9019	-1.48292	7.23374	6.31703e-10	6.92116e-09
Prr11	proline rich 11	3824	2.75453	2.90613	6.36083e-10	6.9654e-09
Haus8	4HAUS augmin-like complex, subunit 8	5278	1.11443	4.78021	6.39313e-10	6.99532e-09
Gm36608	predicted gene, 36608	571	-8.49169	1.42089	6.39504e-10	6.99532e-09
Morrbid	myeloid RNA regulator of BCL2L11 induced cell death	19982	1.89625	2.41266	6.5415e-10	7.15169e-09
Tmem219	transmembrane protein 219	2292	1.05817	4.90252	6.5853e-10	7.19571e-09
Cd69	CD69 antigen	6509	-2.12774	6.31076	6.59071e-10	7.19774e-09
Vamp3	vesicle-associated membrane protein 3	2889	1.31406	6.17827	6.64195e-10	7.24981e-09
Mertk	MER proto-oncogene tyrosine kinase	4336	1.74029	6.12592	6.78278e-10	7.39957e-09
Gm23690	predicted gene, 23690	94	-6.21279	0.74866	6.78962e-10	7.40305e-09
Dbi	diazepam binding inhibitor	1422	1.54305	6.09229	6.79699e-10	7.40712e-09
Sapcd1	suppressor APC domain containing 1	1028	-2.71975	1.44448	6.81622e-10	7.4241e-09
Zfp329	zinc finger protein 329	6732	-1.90322	3.49386	6.8296e-10	7.43468e-09
Rasl12	RAS-like, family 12	6568	3.90748	-0.254426	6.85612e-10	7.45956e-09
Nxpe2	neurexophilin and PC-esterase domain family, member 2	4102	-1.32895	3.77484	6.87711e-10	7.4784e-09
Gimap6	GTPase, IMAP family member 6	3496	-1.76717	8.57951	6.93804e-10	7.54062e-09
Vmn2r97	vomeronasal 2, receptor 97	14819	-1.5862	3.61035	7.02869e-10	7.63507e-09
Gm11707		490	-3.73543	0.655507	7.03631e-10	7.63926e-09
Trbv16	T cell receptor beta, variable 16	398	2.3783	2.28051	7.04754e-10	7.64737e-09
Ighv1-9	immunoglobulin heavy variable V1-9	351	-2.83638	5.6459	7.109e-10	7.70995e-09
Hoxaas3	Hoxa cluster antisense RNA 3	2889	-6.94307	1.20499	7.19464e-10	7.79867e-09
Gm16015	predicted gene 16015	390	-2.22822	1.90339	7.22467e-10	7.82705e-09
Gbp11	guanylate binding protein 11	2692	2.45246	1.87788	7.23927e-10	7.83869e-09
Ptch1	patched 1	14185	-1.17981	4.51084	7.26438e-10	7.86169e-09
Gm17231		1106	-2.35734	1.84929	7.2751e-10	7.8691e-09
Snora57	small nucleolar RNA, H/ACA box 57	148	-3.76041	0.581442	7.36636e-10	7.95942e-09
Rab6b	RAB6B, member RAS oncogene family	5031	-1.33402	3.55933	7.36643e-10	7.95942e-09
Cmtm3	CKLF-like MARVEL transmembrane domain containing 3	2986	1.42115	6.33917	7.4658e-10	8.06251e-09
Art2b	ADP-ribosyltransferase 2b	2828	1.93909	3.08804	7.4786e-10	8.07205e-09
Klrd1	killer cell lectin-like receptor, subfamily D, member 1	1281	1.37572	3.84849	7.51171e-10	8.10099e-09
Zfp12	zinc finger protein 12	5821	-0.992579	4.5631	7.51538e-10	8.10099e-09
Mrgbp	MRG/MORF4L binding protein	3499	-1.05886	5.05577	7.51737e-10	8.10099e-09
Slc22a23	solute carrier family 22, member 23	6386	-2.32555	1.5066	7.52465e-10	8.10454e-09
Atp6v0c	ATPase, H+ transporting, lysosomal V0 subunit C	3384	1.31845	6.42799	7.53691e-10	8.11345e-09
Rxra	retinoid X receptor alpha	6303	1.39687	6.1179	7.68019e-10	8.26332e-09
Prpsap2	phosphoribosyl pyrophosphate synthetase-associated protein 2	1962	-0.981427	4.57681	7.75955e-10	8.34429e-09
Rgcc	regulator of cell cycle	918	1.6002	3.68452	7.95748e-10	8.55261e-09
Gm49339		1990	1.53876	7.07142	7.96542e-10	8.55662e-09
Ahdc1	AT hook, DNA binding motif, containing 1	8444	-1.28509	4.75331	8.07616e-10	8.671e-09
Swap70	SWA-70 protein	8090	-1.56898	7.6903	8.10076e-10	8.69283e-09
Cystm1	cysteine-rich transmembrane module containing 1	4261	2.56564	1.08691	8.15199e-10	8.74318e-09
ENSMUSG00002075914		78	-4.0079	1.58005	8.18967e-10	8.77897e-09
Gm48903		644	-10.5812	2.24263	8.2015e-10	8.78701e-09
Ighv12-3	immunoglobulin heavy variable V12-3	353	-3.47377	2.54525	8.29507e-10	8.87802e-09
Ankrd55	ankyrin repeat domain 55	6390	-3.79111	1.08276	8.29518e-10	8.87802e-09
Kcng1	potassium voltage-gated channel, subfamily G, member 1	4508	-2.90684	1.4714	8.47576e-10	9.06652e-09
Hes3	hes family bHLH transcription factor 3	1960	-9.97287	-0.35162	8.53483e-10	9.12133e-09
Gpsm2	G-protein signalling modulator 2 (AGS3-like, C. elegans)	3909	1.31755	3.66337	8.53597e-10	9.12133e-09
Tnfrsf1b	tumor necrosis factor receptor superfamily, member 1b	3818	1.48581	7.50754	8.55764e-10	9.13969e-09
C9orf72	C9orf72, member of C9orf72-SMCR8 complex	4603	1.10821	3.98994	8.57653e-10	9.15505e-09
Igkv2-116	immunoglobulin kappa variable 2-116	362	-5.04471	1.27009	8.83473e-10	9.42572e-09
Chid1	chitinase domain containing 1	10855	1.06083	4.60778	8.85211e-10	9.43931e-09
Gm37270		330	-1.82989	2.17075	8.94959e-10	9.53228e-09
St8sia6	ST8 alpha-N-acetyl-neuraminide alpha-2,8-sialyltransferase 6	7664	-1.65006	4.92354	8.94989e-10	9.53228e-09
Txndc16	thioredoxin domain containing 16	11570	-1.24687	5.98081	8.95336e-10	9.53228e-09
Cdh17	cadherin 17	4474	-2.00833	3.4365	8.99442e-10	9.57099e-09
Klf12	Kruppel-like factor 12	6985	-2.15589	3.98019	9.05974e-10	9.63545e-09
ENSMUSG00000111339		606	1.41106	3.33905	9.06478e-10	9.63577e-09
Bst2	bone marrow stromal cell antigen 2	903	1.62067	6.13525	9.07952e-10	9.6464e-09
Stom	stomatin	2827	1.54906	6.68182	9.17561e-10	9.7434e-09
Pla2g2d	phospholipase A2, group IID	2243	5.67907	1.86099	9.24363e-10	9.8105e-09
Igkv8-21	immunoglobulin kappa variable 8-21	382	-2.96591	4.18524	9.47427e-10	1.005e-08
Cd22	CD22 antigen	5042	-1.94514	8.82127	9.49393e-10	1.00656e-08
Ighv2-6-8	immunoglobulin heavy variable 2-6-8	350	-5.43083	1.63432	9.4989e-10	1.00657e-08
ENSMUSG00002075384		96	-14.2239	5.63761	9.50972e-10	1.00719e-08
Gm29054		1450	-2.63839	1.1473	9.52995e-10	1.00881e-08
Gpr83	G protein-coupled receptor 83	5095	-4.30308	0.534794	9.57872e-10	1.01344e-08
3110082I17Rik	RIKEN cDNA 3110082I17 gene	2885	1.21607	4.0321	9.77816e-10	1.034e-08
Ripk2	receptor (TNFRSF)-interacting serine-threonine kinase 2	2816	0.939386	4.71022	9.7886e-10	1.03457e-08
Igkv8-19	immunoglobulin kappa variable 8-19	370	-3.44289	5.01271	9.82985e-10	1.03839e-08
Abtb2	ankyrin repeat and BTB (POZ) domain containing 2	6032	1.10312	4.71758	9.8733e-10	1.04244e-08
Snord14a	small nucleolar RNA, C/D box 14A	87	-2.28167	2.03579	9.96204e-10	1.05126e-08
Nfatc1	nuclear factor of activated T cells, cytoplasmic, calcineurin dependent 1	7469	-1.36226	7.24882	1.00391e-09	1.05885e-08
Slc30a1	solute carrier family 30 (zinc transporter), member 1	5244	0.99862	4.12359	1.00576e-09	1.06024e-08
Tmem37	transmembrane protein 37	1311	1.95658	4.10789	1.00859e-09	1.06268e-08
Abhd14b	abhydrolase domain containing 14b	2671	-1.23552	3.47939	1.02547e-09	1.0799e-08
Angptl4	angiopoietin-like 4	3541	2.44505	2.98356	1.02772e-09	1.08171e-08
Ldha	lactate dehydrogenase A	3310	1.54615	8.76522	1.03301e-09	1.08671e-08
Gm17655	zinc finger protein pseudogene	1776	-2.90584	0.715096	1.03435e-09	1.08756e-08
Myo10	myosin X	10122	1.82179	3.34427	1.03806e-09	1.0909e-08
Acp5	acid phosphatase 5, tartrate resistant	2030	-1.71821	6.60515	1.04651e-09	1.09921e-08
Gm49896		635	-19.0622	8.39537	1.0475e-09	1.09969e-08
B2m	beta-2 microglobulin	860	1.56284	10.8814	1.05004e-09	1.10178e-08
Cers6	ceramide synthase 6	8875	1.43128	6.07576	1.05438e-09	1.10577e-08
Slc11a1	solute carrier family 11 (proton-coupled divalent metal ion transporters), member 1	3705	1.58865	7.04866	1.057e-09	1.10795e-08
Snord47	small nucleolar RNA, C/D box 47	77	-3.22355	0.874441	1.05777e-09	1.10818e-08
Snord80	small nucleolar RNA, C/D box 80	81	-3.23933	1.42593	1.06822e-09	1.11855e-08
Acsf2	acyl-CoA synthetase family member 2	3432	-1.04848	5.49877	1.08052e-09	1.13085e-08
Cd55	CD55 molecule, decay accelerating factor for complement	4853	-1.88461	6.89223	1.08207e-09	1.13189e-08
Prkar1b	protein kinase, cAMP dependent regulatory, type I beta	3810	3.19194	0.612127	1.12229e-09	1.17336e-08
Ildr2	immunoglobulin-like domain containing receptor 2	8251	-7.90372	0.626554	1.12618e-09	1.17682e-08
Tbc1d2	TBC1 domain family, member 2	5425	2.44602	2.24043	1.18353e-09	1.23611e-08
Spice1	spindle and centriole associated protein 1	5416	-1.22782	4.33279	1.20817e-09	1.2612e-08
5830418P13Rik	RIKEN cDNA 5830418P13 gene	2764	-2.21022	2.52106	1.21084e-09	1.26333e-08
Zfp82	zinc finger protein 82	6041	-1.72012	2.67009	1.21515e-09	1.26719e-08
Plxnb2	plexin B2	7720	1.71378	7.73528	1.22311e-09	1.27483e-08
Herc6	hect domain and RLD 6	9292	1.09602	4.99183	1.22749e-09	1.27874e-08
Ms4a6b	membrane-spanning 4-domains, subfamily A, member 6B	4485	1.58517	6.55009	1.23286e-09	1.28368e-08
Ifitm10	interferon induced transmembrane protein 10	4789	2.14442	2.35336	1.2421e-09	1.29264e-08
Klrc2	killer cell lectin-like receptor subfamily C, member 2	5812	2.75582	1.53342	1.24561e-09	1.29562e-08
Snord99	small nucleolar RNA, C/D box 99	74	-2.60017	1.39078	1.24813e-09	1.29759e-08
Gm49747		2749	-2.60736	1.06837	1.25127e-09	1.30019e-08
Hspa1l	heat shock protein 1-like	2472	-2.50297	0.892968	1.26904e-09	1.31798e-08
A530032D15Rik	RIKEN cDNA A530032D15Rik gene	1603	-1.19455	4.17968	1.28456e-09	1.33341e-08
Gpd1l	glycerol-3-phosphate dehydrogenase 1-like	5077	-1.60049	6.69506	1.28678e-09	1.33504e-08
Gm17455	predicted gene, 17455	960	7.47544	0.366557	1.28748e-09	1.33508e-08
Mtfr2	mitochondrial fission regulator 2	2140	2.71947	1.7153	1.28849e-09	1.33545e-08
Mocos	molybdenum cofactor sulfurase	3225	1.30505	3.90531	1.31124e-09	1.35833e-08
Ighv5-9-1	immunoglobulin heavy variable 5-9-1	413	-2.86651	3.99612	1.31616e-09	1.36273e-08
Zbtb9	zinc finger and BTB domain containing 9	3482	-1.00694	4.13305	1.31814e-09	1.36409e-08
Casp3	caspase 3	3357	1.29671	5.63964	1.33257e-09	1.37832e-08
Klhl42	kelch-like 42	6449	-1.23001	3.95411	1.33849e-09	1.38375e-08
Rsbn1	rosbin, round spermatid basic protein 1	6861	-1.12196	4.98688	1.34055e-09	1.38516e-08
Lypd6b	LY6/PLAUR domain containing 6B	2604	-3.16194	1.63796	1.35521e-09	1.39961e-08
Sarm1	sterile alpha and HEAT/Armadillo motif containing 1	5629	-2.60507	2.8322	1.37525e-09	1.41958e-08
Dnase1l2	deoxyribonuclease 1-like 2	2328	-1.82016	2.28355	1.37762e-09	1.4213e-08
Car6	carbonic anhydrase 6	1816	1.90322	4.06328	1.40389e-09	1.44767e-08
Npcd	neuronal pentraxin chromo domain	1453	-2.27754	2.00879	1.4299e-09	1.47375e-08
Rras	related RAS viral (r-ras) oncogene	1121	1.20676	5.24722	1.43076e-09	1.47379e-08
Dlgap3	DLG associated protein 3	4521	-6.73973	-0.503286	1.43139e-09	1.47379e-08
Gm38067		1911	-6.06538	-0.0200044	1.43735e-09	1.47917e-08
Agap2	ArfGAP with GTPase domain, ankyrin repeat and PH domain 2	5941	-1.02612	5.5975	1.43965e-09	1.48014e-08
Slc41a3	solute carrier family 41, member 3	2911	1.42876	3.14584	1.43974e-09	1.48014e-08
Nt5dc2	5'-nucleotidase domain containing 2	2378	2.08623	3.19452	1.44113e-09	1.48082e-08
Atg7	autophagy related 7	6968	1.08795	5.84813	1.44274e-09	1.48172e-08
Prr15	proline rich 15	3157	3.34789	0.529376	1.44385e-09	1.48211e-08
Itgad	integrin, alpha D	4510	2.6048	3.93477	1.44861e-09	1.48625e-08
Nob1	NIN1/RPN12 binding protein 1 homolog	3486	-0.928418	5.07351	1.45104e-09	1.48799e-08
Ankrd13d	ankyrin repeat domain 13 family, member D	2460	-1.27474	3.60403	1.45782e-09	1.49419e-08
Ighv1-11	immunoglobulin heavy variable V1-11	351	-4.42458	2.05582	1.46257e-09	1.49831e-08
Mcu	mitochondrial calcium uniporter	6936	-1.02027	4.76331	1.48893e-09	1.52454e-08
Gm2788	predicted gene 2788	7586	3.06059	0.982694	1.49271e-09	1.52764e-08
Ptgir	prostaglandin I receptor (IP)	3334	1.53586	4.23289	1.49882e-09	1.53313e-08
Sugp2	SURP and G patch domain containing 2	14428	-1.17274	5.51738	1.50861e-09	1.54236e-08
Ccnd2	cyclin D2	9409	-1.78223	6.92221	1.55635e-09	1.59038e-08
Taf1a	TATA-box binding protein associated factor, RNA polymerase I, A	2384	-1.21219	3.61617	1.56299e-09	1.59635e-08
Gm28720		3156	-3.16195	2.85731	1.56404e-09	1.59662e-08
Ptpro	protein tyrosine phosphatase, receptor type, O	6723	1.34136	5.01306	1.57195e-09	1.60389e-08
Scx	scleraxis	2007	-4.04056	-0.389114	1.57693e-09	1.60817e-08
Rhou	ras homolog family member U	3806	2.94578	2.15679	1.58829e-09	1.61894e-08
Cotl1	coactosin-like 1 (Dictyostelium)	1596	1.49526	9.48108	1.6053e-09	1.63492e-08
Srms	src-related kinase lacking C-terminal regulatory tyrosine and N-terminal myristylation sites	2562	-3.00204	1.41644	1.60558e-09	1.63492e-08
Gm29254		883	-5.63999	-0.0257702	1.61195e-09	1.64059e-08
[truncated: 18,337 more rows]

## Sheet: Significant_FDR
Gene	logFC	FDR
Ly6a2	15.0833	3.10555e-61
Mir147	12.1604	4.76617e-67
Ngp	11.6611	2.25908e-14
Gm6788	11.5001	2.84411e-07
Syce1	11.3376	4.14918e-18
Car1	11.1421	4.91389e-08
Timp1	11.1306	1.26471e-85
Gm43181	11.0395	1.92473e-24
Ak4	10.9358	6.42841e-86
Gcg	10.6727	5.83931e-06
Gm33929	10.5646	1.6851e-88
Ak1	10.5282	2.01595e-124
Gm11687	10.5152	3.29525e-36
Syngr4	10.5113	1.40597e-12
Wdr95	10.4598	2.51927e-81
Gm43031	10.4113	1.85721e-101
Prkag2os1	10.3126	3.53121e-11
Trbv15	10.2762	7.53982e-115
Gm26902	10.2593	6.17011e-24
Apol7c	10.2244	5.72999e-27
Slc44a5	10.1877	2.30255e-08
Ch25h	10.1866	1.84332e-47
Il5	10.1783	0.000374696
Paqr9	10.0745	6.99096e-08
Gm18752	10.0543	1.17091e-58
Tubb4b-ps2	10.0125	8.82968e-05
Trav8d-1	10.0014	1.98646e-08
Gm19696	9.99428	9.80182e-12
Pdpn	9.94203	6.05083e-06
Ces2g	9.82775	7.17023e-06
Wfdc21	9.79233	1.7873e-13
AK157302	9.78537	1.81692e-05
Gm45627	9.69041	0.000296537
4930542C12Rik	9.63297	6.73795e-05
Gm7293	9.56801	3.95008e-10
Gm47854	9.56801	3.95008e-10
4933413J09Rik	9.56564	4.16224e-67
Atp6v0d2	9.52493	2.34943e-27
Il36g	9.51736	1.0345e-37
Mmp8	9.50435	1.77935e-38
Akr1b8	9.41075	7.32107e-28
Cngb1	9.39135	2.34189e-06
Fbxo2	9.39102	0.000504455
Ccdc150	9.37838	7.96405e-07
Trav14d-3-dv8	9.35296	3.01259e-07
Traj37	9.25461	2.57314e-13
Gm13387	9.20833	0.000198362
Col6a3	9.16024	3.43871e-23
Phactr3	9.14237	5.86579e-20
Gm20655	9.10614	0.00734338
Traj26	9.10025	7.20387e-13
ENSMUSG00002075713	9.05662	3.80087e-05
Slc40a1	9.05129	7.27689e-81
Adam32	8.9838	3.46923e-05
Gm7997	8.95233	0.000347534
Rnase2a	8.93528	7.54167e-06
Gm21860	8.9195	1.00742e-10
Ubd	8.91608	9.08702e-10
Sncb	8.88844	0.0449086
Gm2574	8.88325	1.33307e-20
Gm26953	8.88276	1.56575e-07
Rps11-ps5	8.87207	2.12654e-09
Gm6653	8.85671	0.000847316
Gm46142	8.77063	0.027323
Serpinb1b	8.69678	1.1466e-35
Gm4819	8.6556	0.00705457
Nes	8.62765	1.33989e-17
Gm32635	8.61755	0.00201007
Sphk1	8.60284	3.27126e-11
Henmt1	8.58245	9.60852e-05
Gm43070	8.57226	1.29656e-05
Grb14	8.53748	1.67631e-36
Ccdc184	8.50804	4.94016e-09
Gm10284	8.48557	8.55888e-06
Pabpn1l	8.48498	1.39518e-05
Gm31848	8.4832	6.0089e-05
Smyd1	8.45414	6.46384e-13
Gm8162	8.40709	0.00938356
Gm9719	8.39964	0.0136777
1700029N11Rik	8.39933	1.3909e-11
Plekhs1	8.3981	0.00124754
BC048559	8.3515	2.69693e-05
Traj21	8.33181	1.84097e-07
Gm41611	8.31824	2.30379e-10
Faxc	8.31084	0.000142171
Gm32591	8.3026	0.00445099
Ccl12	8.30253	7.54474e-08
Gm35551	8.29675	1.35858e-42
Rpl9-ps1	8.29559	0.00154062
Gipc2	8.27081	9.75727e-07
Gm16200	8.25579	0.00995963
Gm8098	8.24657	2.36268e-08
Gm34342	8.22939	0.000339119
Mt3	8.21045	7.42047e-05
Gm42686	8.20433	9.49275e-45
Sycp2	8.17233	5.68691e-30
Rasgef1c	8.15359	0.00602863
Gm47553	8.14601	3.14825e-05
Creg2	8.11676	2.25685e-19
Gm36584	8.09481	0.00340326
Gm50467	8.05102	3.57616e-24
Adra2a	8.03075	7.04967e-07
Esm1	8.02662	2.8518e-18
Gm3924	8.02617	9.71273e-07
Gm19439	7.99404	7.39116e-05
4933424M12Rik	7.98106	5.3052e-11
Igkv3-3	7.97204	4.87323e-07
Sox30	7.96205	0.0030983
Gm4784	7.95847	0.00573993
Gm25596	7.94641	1.81014e-06
Gm46637	7.91761	0.000647532
Gm29336	7.88166	4.98287e-06
Gm45342	7.87079	0.000166831
Vash1	7.86992	2.69011e-06
Chrne	7.85273	4.36484e-43
Gm38091	7.81452	8.47253e-08
Ccl1	7.80542	2.76931e-10
Cxcl9	7.79813	1.21766e-35
Serpine1	7.79692	2.02177e-77
Gm7097	7.79495	1.41808e-21
Stfa2l1	7.78544	2.32357e-23
Rnase2b	7.77115	0.0123093
Postn	7.76864	3.06291e-08
Gm43982	7.76332	0.0126336
Stfa3	7.75382	6.55582e-28
AU022793	7.72132	3.15857e-18
9330198N18Rik	7.71835	0.00653745
Rps10-ps4	7.65866	7.27946e-06
Trim29	7.64353	5.78188e-13
Gm12070	7.62769	6.47659e-05
H2bc11	7.62602	2.84613e-07
Gm13470	7.61374	0.000132891
Flrt3	7.60266	9.93219e-10
Gm40723	7.53348	3.3683e-12
Zxda	7.53308	1.57869e-05
Gzmc	7.48511	6.36573e-07
Gm17455	7.47544	1.33508e-08
Gm28872	7.46898	9.60547e-05
Rnu11	7.46892	0.000105203
Dll4	7.45224	4.87235e-06
Klrc3	7.45112	2.51571e-10
Mmp23	7.43281	1.23624e-15
Slc25a31	7.42056	1.21132e-22
Traj31	7.39357	7.35837e-15
Gpr45	7.38471	0.000331937
Vcam1	7.35898	2.42593e-51
Fam83f	7.3538	2.64859e-24
Adh1	7.34034	1.68184e-05
Gm3226	7.33317	3.11928e-12
Gm13736	7.32843	7.395e-08
S100a9	7.32736	3.55962e-20
Gm9726	7.32481	0.0240831
Chn1	7.30689	1.83487e-09
Ighe	7.30316	0.000234725
S100a3	7.27787	0.000827864
Artn	7.25659	0.0118791
Gm29243	7.25202	1.70842e-18
Gm4814	7.24565	4.89187e-07
Gm46190	7.2413	0.00385737
Dnmt3c	7.24023	1.30858e-05
Traj2	7.23903	0.000258323
Lox	7.2251	0.000797994
Col8a2	7.20764	6.07219e-18
Gm8091	7.20712	2.23273e-09
Pbld1	7.19612	2.60365e-10
Penk	7.19546	5.28292e-12
Gm13070	7.17942	2.71678e-11
Olr1	7.17356	1.94179e-50
Gm11832	7.14907	5.09143e-10
Hsf5	7.1425	0.00567076
Gm45137	7.13108	0.00155059
Apol9a	7.12028	2.70678e-07
Gm16000	7.10516	1.45198e-06
Traj47	7.10261	0.000165249
Gm9465	7.08343	3.31756e-10
Pou3f1	7.06745	0.0257334
Ecel1	7.05344	0.000209449
Arg1	7.04769	1.56559e-21
Gm38376	7.04265	0.00623422
Pzp	7.03698	0.000452761
4930430E12Rik	7.03472	0.000361616
1700021A07Rik	7.0213	2.34171e-05
Chrm3	7.00807	1.14891e-07
Fat4	6.99018	0.000487142
Adgrb2	6.98998	5.41612e-08
ENSMUSG00002076103	6.98417	0.00258644
Adgrv1	6.97505	0.000379238
Gm8425	6.95535	0.000693538
Plekhg4	6.94485	1.12518e-13
Cd1d2	6.90376	2.04583e-05
Trav10	6.90288	3.92193e-08
Map2	6.89421	3.90069e-08
C78859	6.86996	0.0295208
Gm16010	6.86066	0.000630729
Zfp365	6.86024	4.14143e-31
Trav16n	6.85451	1.27169e-06
Gm43182	6.84236	0.0141904
Gabrb1	6.84114	0.00270378
Gm44258	6.82982	0.000253096
Klra5	6.82727	1.22277e-15
Gm45114	6.81326	0.0177912
1600022D10Rik	6.81009	0.00117044
Alas2	6.8003	3.68147e-10
Serpinb9b	6.79533	2.33377e-07
Gm29629	6.78118	8.44511e-06
Rnf212b	6.78011	0.00135609
Gm14964	6.76169	0.00244178
Gm45626	6.74908	0.0323375
Nos2	6.7456	0.000855814
Spin2c	6.7356	1.81085e-12
A230028O05Rik	6.72157	7.5435e-12
Traj32	6.70077	3.60216e-17
Tmem150c	6.68664	0.000935186
Gm5652	6.67488	0.000557455
Enho	6.67486	4.18247e-12
Ripor3	6.6633	8.80289e-11
2210406O10Rik	6.64983	0.000758603
Gm5900	6.64248	1.59372e-17
Il21	6.64085	2.66543e-11
Trav3-3	6.63716	4.0208e-24
Gm9568	6.63177	0.0203407
Galnt3	6.61531	3.74018e-28
Gm13669	6.61094	0.0263753
Asb16	6.60946	0.000829966
Gm14328	6.59795	2.49139e-05
Pcolce2	6.58974	4.17646e-12
Gm42503	6.57248	0.0233841
Stox1	6.5582	0.00014917
Gm12866	6.55351	0.0171397
Il17re	6.54334	0.000485234
Galr3	6.54041	0.000153983
Gm6061	6.54031	2.01908e-09
Gm37909	6.53068	2.07564e-23
Gm12596	6.52522	8.7513e-10
Gm14379	6.51629	1.43309e-09
Tldc2	6.51085	0.000335727
Gm42531	6.5027	0.00543105
Tnr	6.50255	0.0140098
Ces2b	6.49553	0.00222307
Gm16217	6.49079	0.000214237
Gucy2f	6.48745	0.0213724
Gm38357	6.48647	2.25586e-17
C430049B03Rik	6.4739	1.46685e-06
Gm20412	6.46998	1.00974e-70
Gm11212	6.45542	8.36117e-22
Trav7-5	6.45291	1.68195e-07
Acod1	6.45165	2.29559e-22
Tgm2	6.44927	2.40709e-50
Traj49	6.44278	3.87516e-14
Gzmb	6.44143	4.45013e-46
Adamdec1	6.44142	2.2982e-12
Msrb3	6.43951	1.53606e-10
Slco4c1	6.42764	2.36716e-16
Gm15928	6.42133	0.00255452
Dao	6.41691	0.000251002
Vsnl1	6.41663	2.91968e-05
Prg2	6.3914	3.07857e-11
Gm44013	6.38973	0.000261272
Gm807	6.37624	5.38897e-06
Gm52981	6.37141	0.000269053
Aqp1	6.36399	5.47628e-06
Tmc1	6.36257	0.000569428
Anp32-ps	6.35873	7.36121e-07
2010013B24Rik	6.35746	1.73399e-06
Lad1	6.35533	4.80612e-16
Gm8189	6.34015	4.29759e-21
2610528A11Rik	6.33961	2.13704e-05
Gm49884	6.33295	0.0196169
Mboat4	6.32936	0.0026607
Syt17	6.32759	1.70201e-08
Iqschfp	6.32115	0.00198101
Schip1	6.32111	0.00196847
Syt6	6.31728	0.00108316
Gm12892	6.29576	3.32371e-05
Gm42866	6.28183	0.00940379
Gm29114	6.27747	8.11742e-05
Trav8-2	6.2736	0.00039992
Khdc1c	6.27013	0.000803487
Gm3739	6.26854	6.79314e-05
1700040D17Rik	6.25015	0.00190981
Heatr4	6.24227	0.00351887
Serping1	6.23131	1.89014e-14
Gm16617	6.22957	0.0347492
Plek2	6.22915	0.00468931
Uchl1	6.22892	8.32269e-07
Trap1a	6.21282	0.00289685
Gm44432	6.21064	0.00492901
Treml1	6.20927	1.15516e-14
A930041C12Rik	6.20442	0.00425517
Gpnmb	6.19282	1.91792e-53
Gm44430	6.17106	0.00737293
Gm45719	6.16141	0.00110395
Ighg2c	6.16108	3.03506e-06
Gm29539	6.15374	0.000816352
Itgb5	6.14876	1.69588e-57
Lman1l	6.14848	1.665e-06
Gm6185	6.14299	0.0251408
Traj34	6.14124	2.6433e-05
Cmbl	6.13231	4.55407e-05
Matn1	6.13101	0.00204714
Lca5l	6.13066	0.000263106
1700020G17Rik	6.1003	0.00167553
Plac9a	6.09999	5.19712e-05
ENSMUSG00000115801	6.09396	0.0114991
Ermap	6.08835	1.53874e-05
Camp	6.0864	0.00231911
Gm37347	6.06431	0.00301051
Tshz2	6.06231	6.21457e-05
Gm5138	6.04684	0.00230712
Gm29668	6.04371	1.12624e-14
Gm17819	6.03642	0.0253173
Dnajb6-ps	6.03622	3.17138e-06
Csf2	6.03116	1.16955e-06
Bglap	6.02735	0.0452324
Gm550	6.01709	0.0416769
Ano1	6.01421	0.00446325
Gm50218	6.01151	1.29989e-10
Gm28577	6.01072	0.000274948
Klk9	6.01067	2.62122e-05
Atp6v0e2	6.00708	0.00160958
Muc16	6.00611	0.000729136
Ccl8	6.00572	0.000149187
Cep112it	6.00504	0.0136777
Tas1r1	5.99078	0.00632485
Slc4a5	5.98559	1.21447e-13
Prune2	5.98434	1.33559e-12
Samd4	5.98313	2.61846e-09
Gm50383	5.96493	1.80476e-07
Gm27038	5.93652	1.06855e-05
Gm43815	5.93474	0.00463518
Gm5621	5.93238	3.84055e-06
Rplp1-ps1	5.91945	0.0205984
Gm44243	5.91673	0.000227051
Ankrd2	5.9127	0.0198643
Gm13583	5.90974	0.00348111
Gm22107	5.90541	1.67633e-09
Ddo	5.90418	2.21273e-06
Gm23119	5.89728	0.000107197
Gm29667	5.89352	0.023656
Ly6g	5.88362	0.00109341
Rgs8	5.87248	9.22921e-06
Gm42922	5.85539	0.000487226
Wsb2-ps	5.84954	1.15328e-18
Gm11185	5.84594	0.000913429
Gm49625	5.82403	7.91181e-05
Gm4217	5.81461	0.00298
Gm7162	5.81421	0.00639981
Grik4	5.81062	0.00701738
Gm6652	5.81001	8.79539e-05
AA467197	5.79309	4.15374e-16
Gm42555	5.7881	0.000101543
Apoo-ps	5.7874	0.000465263
Ptgs2	5.78706	1.99382e-08
Gm20703	5.78376	0.0163989
S100a14	5.76264	1.52361e-07
Gm43584	5.75844	4.17442e-11
Gm45112	5.75781	0.0249274
Traj56	5.75595	4.76127e-07
Gm5841	5.74734	0.00709803
Rps6-ps1	5.74697	4.85259e-13
Gja6	5.74558	0.0112758
Gm10614	5.74168	1.3527e-06
Gzma	5.73731	3.427e-46
Gm49249	5.73144	0.000679277
9430069I07Rik	5.73097	0.000459691
Muc6	5.72264	0.000151261
Gm3809	5.71577	0.00149857
Gm5523	5.71453	0.000965992
Gm43652	5.71222	2.10626e-08
Slco2b1	5.69293	6.11328e-17
Gatm	5.69214	7.55986e-25
Gm36932	5.69197	0.000957363
Gm7115	5.6909	3.78425e-06
Smtnl2	5.68002	0.00410841
Pla2g2d	5.67907	9.8105e-09
Areg	5.67046	0.000410855
Gm5611	5.64802	6.17263e-08
Filip1	5.64664	1.05429e-05
Gm16098	5.63923	0.00901113
Trav7-4	5.63509	2.73524e-05
Gm6740	5.63342	0.000422453
Sectm1a	5.63186	3.53121e-11
Acot10	5.62294	0.00120435
Gm22059	5.6224	2.94596e-07
Pdgfc	5.62073	3.05143e-10
Pald1	5.61157	2.8577e-28
Plin1	5.61091	6.43884e-23
Dusp13	5.60883	0.000171481
Klra9	5.59938	1.47648e-22
Gdap1l1	5.58274	0.0241278
Gm6581	5.57046	0.00043395
Gm20715	5.52423	0.00160718
Gm15935	5.52207	0.0431738
5730414N17Rik	5.50497	2.14222e-07
Il22ra2	5.50465	0.00211497
Dmkn	5.50381	0.00188557
Trem1	5.4948	9.00099e-42
Tmprss4	5.48693	5.87592e-13
Klhl4	5.4706	5.49359e-06
Gm11972	5.45647	0.000997249
Gm7424	5.4443	0.00042738
Ear1	5.44014	0.0127857
Gpr25	5.43964	3.10901e-05
Ucp1	5.43465	9.18167e-23
Usp2	5.42937	1.21438e-26
Hba-a2	5.42748	0.00494893
Gm36981	5.41453	1.95448e-11
Gm28424	5.41006	0.000149756
Gm12403	5.40517	5.17633e-05
Tmem41b-ps	5.39401	0.00404617
Upk1b	5.39162	0.00353733
Gm44950	5.38275	0.00069613
Aox4	5.38004	0.0492379
Gm30373	5.36103	4.3838e-05
Stab2	5.35487	9.54385e-07
Tspan10	5.35441	0.0280833
Mmp14	5.35182	1.18585e-43
Wdr31	5.34457	3.49472e-06
Gm16068	5.34128	0.0253286
Gm17068	5.33394	0.0115782
Hpdl	5.32997	0.0016506
Gm15903	5.32124	0.00185118
Ppp2r2c	5.31393	0.0011039
Gm49579	5.31125	0.0131267
Traj43	5.30856	0.00355887
6820402A03Rik	5.29972	6.26783e-07
Six1	5.29728	0.00546454
Klra4	5.29507	1.61833e-31
Gm5507	5.29117	0.0093805
Gm37088	5.29014	0.011483
Lhfpl2	5.27649	5.58454e-21
Gm11557	5.27068	0.000442219
Gm5510	5.2675	0.00357642
Gm8825	5.23335	0.0209136
Gpr135	5.21707	0.00111389
Adcy1	5.19604	0.000125961
Atp1b2	5.19081	2.93155e-07
Gm17622	5.1904	0.00174127
Foxj1	5.18325	0.000543297
Gm44550	5.17423	8.50023e-05
Pla2g4f	5.17243	2.03107e-05
Gpr84	5.16342	2.33164e-14
Spp1	5.15759	1.32881e-29
Hey1	5.15539	0.00389518
Chil3	5.15412	9.83801e-06
Abca13	5.14792	0.00680587
Zfp469	5.14256	0.00179449
Rpl10-ps6	5.13494	0.0297203
Btn2a2	5.12979	0.0164271
Ifi44	5.12517	1.03265e-17
Gm7099	5.1218	0.0412205
Cxcr2	5.11998	1.29056e-25
Mab21l3	5.10726	3.66358e-07
Gm12435	5.10201	0.000474305
Gm11598	5.0894	0.00300748
Gm4777	5.08776	0.0347423
Lrrc4	5.081	0.000439173
Gm13053	5.07875	0.00325533
Rab3il1	5.07054	1.45072e-28
Rhoj	5.06337	0.000876402
Gm6944	5.06049	0.0020394
Gm6637	5.04395	3.89985e-13
Coch	5.03991	0.00772115
Gm47050	5.03418	2.31411e-05
Gm18541	5.0291	0.000133829
S100a8	5.02403	5.21699e-17
Gm6745	5.01031	0.00146798
Gm9042	5.00772	0.0253758
Glp1r	5.00089	0.0362667
Ankdd1a	4.99071	0.000861204
Angptl2	4.98561	1.76094e-15
Catsper3	4.9761	0.0121535
Gm49728	4.97471	0.00104683
1700112J16Rik	4.96465	0.00450005
Gm43313	4.96381	0.00249043
Gm25604	4.95588	0.000129713
Patl2	4.95538	0.00032676
Gm37176	4.9502	1.6444e-05
Gdf3	4.9418	4.00598e-14
Gm29776	4.93664	0.00230151
Gm43637	4.93623	0.000153312
Klra7	4.9239	5.80235e-36
Pth1r	4.90374	0.0283372
Traj57	4.89538	1.22759e-05
Rbm11	4.88837	0.00158335
1700029H14Rik	4.88466	0.00885805
Cd248	4.88295	0.000648297
Gm5535	4.87963	0.0203751
Gm2467	4.86898	0.0181826
Gm4997	4.86822	0.0414758
Ltf	4.83929	4.33731e-06
Fndc1	4.82278	0.00949905
Klrg1	4.81386	6.09002e-35
5430434F05Rik	4.80923	0.00614379
4930596I21Rik	4.80697	0.000328709
Gm35189	4.80045	0.0141063
Nexmif	4.795	9.70503e-14
Tnfrsf9	4.79266	5.98842e-35
Gm13216	4.78271	0.0224871
Gm46519	4.77604	3.29575e-06
A430108G06Rik	4.77522	0.00488001
Irs3	4.77209	0.0164608
Olfml3	4.76276	2.14819e-26
Gm5492	4.74775	0.000481144
Slc36a2	4.74246	8.54406e-07
Trav10n	4.73915	1.49401e-05
Synpo2l	4.73898	0.00165224
Spon1	4.73177	7.91717e-14
Ocstamp	4.72855	2.56796e-06
Gm12534	4.7208	0.0244354
Gm5270	4.69948	0.00285104
Hnrnpa1l2-ps2	4.68039	0.000629302
Traj44	4.67827	0.00528987
Gzmk	4.67114	1.7239e-21
A730090N16Rik	4.65545	0.00814114
D330050G23Rik	4.65492	0.0248353
Gm26180	4.64213	0.00543413
Gm15918	4.62748	0.001331
Ly6i	4.62158	2.12263e-24
Flrt2	4.60309	2.59182e-09
Nrg1	4.59766	3.4386e-09
Ifng	4.59484	1.36256e-23
Gm43823	4.59392	0.00077063
Ifi205	4.58501	1.59714e-19
Gm37082	4.57395	0.0286474
D7Ertd128e	4.56884	3.13261e-06
Iigp1	4.56555	3.56014e-14
Tigit	4.54929	5.50479e-26
Mpo	4.54587	0.0424048
Gm15420	4.54411	0.00312771
Cox6a2	4.53518	6.92829e-12
Cstdc4	4.53518	0.0293924
Traj45	4.52682	0.00716714
Gm49482	4.52082	1.79507e-11
Gm10145	4.50859	0.0454875
Pnpla3	4.49834	0.00806555
Ms4a4d	4.49827	0.00262363
Thegl	4.4958	0.000903274
Mir7084	4.48855	0.00623146
Gm7541	4.48844	0.00939149
Slc9b2	4.47023	0.00141269
Fhl2	4.46355	1.98078e-10
Gm47724	4.46211	0.0472426
Gm14038	4.45998	0.00178419
Il6	4.44301	1.43586e-05
Cacnb2	4.43562	0.00213169
Clec12a	4.42856	2.93943e-42
Gm36172	4.42464	2.82612e-09
Gm48495	4.42294	0.00729702
Igf1os	4.42136	0.0182334
C1s1	4.42104	1.04744e-11
Gm8317	4.41541	0.00103819
Gm17828	4.41517	0.0484367
Car4	4.41311	0.0400063
Ifngas1	4.39721	3.70698e-16
Ckmt1	4.39486	0.0207617
Gm11841	4.38798	0.0110955
Il1rn	4.38379	6.48151e-36
ENSMUSG00002075171	4.36312	0.0484316
Parva	4.35803	0.0472828
Spint1	4.35506	3.82534e-21
H4c6	4.35392	0.0135946
Rhbg	4.3507	0.0464664
P2ry13	4.34589	1.52223e-18
Ccl7	4.34558	2.93487e-14
Rnf180	4.33804	2.34769e-10
Rep15	4.33533	0.0450111
Hbb-bs	4.3351	0.000171273
Gm11453	4.32669	0.0155377
Gm16421	4.3244	0.00146916
Echdc2	4.30269	0.000912917
ENSMUSG00002075848	4.30059	0.0387544
Gm31683	4.29926	0.00836519
Abcc9	4.29266	0.00444985
Cxcl10	4.28798	1.08624e-07
Cd209e	4.28393	0.0465764
Cdh15	4.28268	0.0276013
Gm15523	4.2686	0.000900307
Trdd2	4.2489	0.0297287
Ggt1	4.24881	1.56997e-17
Rpl15-ps5	4.24643	0.0301437
Rps11-ps4	4.23818	0.0497559
Il10	4.21703	1.58505e-06
Epb41l3	4.20829	3.33267e-15
Gm43109	4.19018	0.000521933
Gm50295	4.18745	0.00946385
Xcl1	4.1841	2.08783e-22
Aif1	4.18245	2.81764e-21
Gm8318	4.17684	0.00481564
Npnt	4.15024	0.000207157
Il13	4.1376	0.0204744
Flt1	4.13744	1.12553e-15
Gm12469	4.13296	0.00825275
Gm8741	4.12569	0.0035547
Clec7a	4.12087	4.23295e-25
1700016F12Rik	4.1178	5.79261e-09
Gm45700	4.1143	6.90458e-33
H2ac7	4.09946	0.00504514
Apold1	4.08088	0.00202393
Bcl2l15	4.07878	0.00682472
Ccl4	4.06852	6.74136e-13
Upp1	4.06499	6.74555e-19
Gm9416	4.05663	0.0368551
Chil4	4.05291	0.0453835
Vegfc	4.04374	0.000200575
H1f5	4.03799	0.00454504
Tspan18	4.03773	0.00035208
Spsb1	4.03006	2.29088e-14
Tmem86a	4.02858	1.77726e-40
Ldhal6b	4.02121	0.0107725
Fcgr4	4.01605	7.80543e-24
Ncr1	4.00702	1.38986e-20
Gm13357	4.00487	0.00840855
Bcl2a1a	3.99412	1.14722e-27
ENSMUSG00002075344	3.99353	0.00334659
Klra8	3.99185	8.55626e-19
AI606473	3.99071	6.78104e-07
Clip3	3.98897	2.78931e-05
Siglec1	3.98778	8.20384e-12
Aldoart2	3.98082	0.0201985
Axl	3.96991	5.28401e-24
Cdh1	3.96886	9.20956e-16
Fcgr1	3.9649	5.29274e-24
Lag3	3.95789	2.91026e-28
Gm20302	3.94782	0.00746011
Clec2l	3.94199	0.00176566
Clec4n	3.93594	2.49646e-22
Vegfa	3.923	9.51692e-25
Klra3	3.91694	3.03006e-13
Gng4	3.91585	0.0279101
Htr7	3.90928	1.93694e-07
Rasl12	3.90748	7.45956e-09
Lair1	3.90103	3.1937e-43
Basp1	3.9004	6.06705e-43
Vdr	3.89911	9.03925e-13
Tie1	3.8891	0.00602373
Trav7-6	3.87929	0.00903316
6330403K07Rik	3.87092	3.90095e-06
Sapcd2	3.86976	2.08718e-10
B230216N24Rik	3.86606	4.36065e-06
Gm2629	3.86336	5.01216e-11
Mir1932	3.84608	0.0181425
P2ry6	3.84019	1.39935e-34
Havcr2	3.83954	1.1312e-32
Gm49751	3.83454	6.00158e-13
Adgrg1	3.80765	1.2035e-11
Npas4	3.80521	0.000229615
Pdgfrl	3.79593	2.29232e-05
Marco	3.79311	7.08161e-07
Pla2r1	3.79214	1.16318e-06
Mmp2	3.77844	2.05144e-11
Il1r2	3.77004	2.21955e-12
Gm43990	3.76599	0.0107148
Pdcd1	3.74672	4.59789e-19
Tfec	3.7465	9.67073e-33
Muc20	3.74252	1.54813e-06
4930474H06Rik	3.74216	0.0115042
Gm13135	3.73675	0.0209578
A230059L01Rik	3.72935	0.0415832
Cd160	3.72932	1.79765e-18
Gm4459	3.72825	0.0311509
Dhrs9	3.72122	1.59212e-07
Sh2d1a	3.72116	7.98422e-37
Trav12-3	3.72097	0.000738312
Cd300c2	3.71995	5.42222e-67
Lgi4	3.70746	0.000553451
F3	3.70514	0.000565422
Pls3	3.70382	5.81047e-27
Traj24	3.70185	0.0124048
Saa1	3.68609	1.49009e-05
Msantd3	3.68322	9.19397e-08
Aunip	3.68073	7.27475e-10
Ly6c2	3.67793	1.74295e-25
Tgtp1	3.67053	1.03872e-15
Aloxe3	3.65604	2.25737e-08
Klrb1c	3.64772	1.09509e-27
Gm5787	3.64637	0.0466787
C1ra	3.63463	8.63897e-40
Epx	3.62738	0.0171299
Apol9b	3.62071	2.08466e-06
Clu	3.61558	1.96608e-09
Rnf128	3.59637	2.05209e-18
Kif14	3.59201	1.05408e-15
Gm25128	3.59066	0.0343956
Igf2bp2	3.58972	8.72106e-11
Adam33	3.5748	4.50742e-09
Gm15533	3.57319	0.000992768
Cd109	3.57227	1.73398e-09
Chst2	3.56944	2.80706e-14
Met	3.56233	3.82425e-10
Traj39	3.56222	0.0166865
Misp	3.5608	0.000935124
Gm42743	3.55885	0.021729
Gm9115	3.55369	0.0112403
Gpr141	3.55167	8.97958e-16
ENSMUSG00002075797	3.55066	4.08427e-06
Gm19522	3.54662	0.0402926
Ccr5	3.53889	4.16537e-15
Rgs16	3.52464	2.14822e-09
Gpr85	3.51746	0.00044666
Iqgap3	3.4973	2.45749e-18
Gm17815	3.49725	0.0103509
Clrn3	3.49709	2.98138e-06
C3	3.48103	1.20536e-14
Rnd1	3.47896	7.02464e-11
Gm16567	3.47326	8.82968e-05
Col1a2	3.46358	4.62413e-05
Ms4a7	3.45689	2.28622e-16
Gm15473	3.44195	0.019553
Mapk13	3.43698	7.52452e-07
Qrfp	3.43448	3.50522e-09
Gpc1	3.42441	7.76346e-22
Popdc2	3.41647	3.18946e-06
Gm39302	3.4136	0.0409868
Gm5086	3.41337	0.000318456
Fasl	3.40887	3.97505e-15
Ffar2	3.39901	5.87313e-17
Cxcl14	3.39481	5.70344e-14
Cdk1	3.38987	3.65983e-21
Treml4	3.38663	4.4361e-15
Dnajc6	3.38606	0.00172246
Gm44369	3.38416	0.0129057
Fam167b	3.37748	6.94513e-07
Anpep	3.36921	8.11452e-33
H2bc9	3.35808	0.0440962
Prf1	3.3579	1.91297e-28
Pdgfb	3.3561	1.73201e-22
AW112010	3.35135	4.61488e-26
Prr15	3.34789	1.48211e-08
Gm12013	3.3465	0.042478
Klra6	3.3463	6.89473e-10
Padi6	3.34477	0.0375715
Traj23	3.34254	0.00483496
Cd300ld5	3.34213	0.0373951
Fpr3	3.34027	1.50948e-09
Cdk18	3.32849	1.45741e-14
Slc6a8	3.32746	1.5527e-12
Adrb1	3.3259	1.39886e-09
Adap2	3.31568	8.77883e-13
Adap2os	3.31259	1.36132e-06
Sostdc1	3.31149	0.0274805
Rgs1	3.30959	6.63334e-06
Nkg7	3.30721	1.91084e-31
Mindy4	3.30575	0.0107504
Pcp4	3.28904	0.0314365
Nr1h3	3.28371	2.2946e-18
Mb21d2	3.2836	0.0393191
Trav13-2	3.27991	0.00184881
Cenpf	3.27751	4.74374e-20
Troap	3.27685	3.32104e-10
Clmn	3.27292	7.85644e-23
4930544D05Rik	3.27269	0.0350101
Depdc1a	3.26499	3.758e-07
Procr	3.26331	4.11006e-09
Gm47819	3.25814	0.00325054
Trem3	3.24945	1.02027e-10
Traj27	3.24332	0.00022266
Hoga1	3.23275	0.018634
Retnlg	3.23039	1.04332e-06
Gm5763	3.22545	0.0159195
Kif2c	3.2188	1.29649e-15
Trem2	3.21252	7.90781e-12
Gbp8	3.21104	5.87075e-21
ENSMUSG00002075675	3.20295	0.0436791
Pif1	3.20229	1.25525e-09
Hmmr	3.20087	2.0326e-12
Hlf	3.19991	0.0143723
Prkar1b	3.19194	1.17336e-08
Cenpe	3.187	1.04761e-21
Gpr15	3.18256	4.12156e-10
Trav9-4	3.18157	0.00131589
Clec5a	3.17695	5.77693e-11
Ccnb1	3.17679	3.55865e-11
Kif1a	3.17674	2.83327e-05
Pdgfa	3.17616	9.33187e-16
Col3a1	3.17294	1.70196e-05
Slc7a2	3.16775	3.62812e-07
Leap2	3.16361	0.0339561
Gm37553	3.15444	0.0386788
Ddx43	3.1514	2.48307e-08
Tst	3.14956	5.42314e-16
Klra14-ps	3.14483	1.40076e-07
Farp1	3.14174	1.54696e-10
Nectin2	3.14005	2.79352e-13
Gm33782	3.13903	0.045726
Gpr27	3.13733	0.000688201
Trpm1	3.13683	0.00077274
Gm43024	3.13596	0.0421583
Wnt6	3.13479	9.24942e-05
Slc15a3	3.13324	6.75972e-53
Gcnt2	3.12304	2.28306e-20
Zfp532	3.11828	1.14067e-09
Srl	3.10658	4.97818e-08
Hk2	3.10499	2.10204e-27
Trav14n-3	3.10311	0.00311522
Trbj1-3	3.10157	4.57957e-07
Hebp1	3.09299	1.41728e-15
Lst1	3.09138	6.55582e-28
Myh10	3.08913	7.99122e-11
Ms4a4a	3.0881	1.75519e-13
Gstt1	3.08371	5.20155e-05
Cyb561	3.08078	2.60275e-06
Styk1	3.07962	5.8404e-08
Trav14-3	3.07573	0.000763709
Gm2788	3.06059	1.52764e-08
Pir	3.06049	0.000266935
Papss2	3.06015	2.4813e-15
Sirpb1c	3.05808	9.18284e-17
Ifi211	3.04725	7.52574e-21
Plekhg6	3.04605	3.15616e-05
Slamf8	3.04537	2.02361e-26
Klri2	3.04123	7.73999e-16
Rpl35a-ps2	3.04006	0.00056592
Gm50115	3.03538	8.45657e-06
Gbp10	3.03529	5.07535e-10
Cd63-ps	3.02892	0.000791287
Stk39	3.02638	9.06743e-19
Aoah	3.02173	1.38677e-21
Trbj1-2	3.02172	7.14665e-08
Ccdc80	3.01294	3.40347e-06
Rhov	3.00157	0.00642355
Gpd1	2.99086	6.4035e-08
Gas2l3	2.99001	1.11406e-16
Bub1	2.98945	1.87763e-13
Tmem132a	2.98653	1.28869e-31
Mir935	2.98074	0.0103033
Cx3cr1	2.97546	3.10086e-16
Vcan	2.97501	3.79423e-11
Perp	2.9728	0.000190656
Gm5150	2.96373	1.10113e-11
Birc5	2.95684	5.51395e-17
Gla	2.95606	2.60332e-34
Gm49774	2.9547	6.48208e-06
Dram1	2.95448	1.74641e-25
4933401L05Rik	2.9527	0.00300046
Enpp2	2.94757	0.00298
Rhou	2.94578	1.61894e-08
Fam83d	2.94497	2.31289e-08
Fads1	2.94463	4.82213e-23
Pmch	2.93972	4.12709e-05
Ms4a6d	2.93189	2.16743e-31
Pabpc1l	2.93116	7.50626e-07
Trbv30	2.92846	0.000493342
Ccl5	2.92801	1.59986e-16
Irf7	2.92649	4.51465e-14
Gbp6	2.92477	2.91982e-21
Clec4a2	2.91517	1.45767e-17
Cdc25c	2.91354	1.27444e-07
Pclaf	2.91349	8.63084e-16
Mir6978	2.90166	1.13862e-05
Gm43302	2.89789	3.95904e-20
Trdv1	2.89506	0.00611261
Gm1848	2.89429	3.12278e-05
Pwwp2b	2.89196	1.19701e-17
Il18bp	2.88937	3.06275e-27
Gm15931	2.88638	1.74377e-14
Hba-a1	2.88615	0.00973103
Bcl2a1b	2.88561	2.08783e-22
Kif18b	2.88543	6.1521e-12
H2-M2	2.8847	0.000149765
Trim72	2.88265	2.523e-07
Chil1	2.8791	0.00153826
Crb2	2.87817	2.28533e-05
Fpr2	2.87777	1.7553e-15
Ifit1	2.86901	4.48652e-12
Trav19	2.86794	0.00818269
Fth1-ps	2.86775	0.00230852
Tgtp2	2.86533	1.35085e-12
Glrx	2.86129	3.55186e-35
Creb3l3	2.85985	4.62013e-05
Klra2	2.8598	2.41818e-35
Crybb1	2.85941	1.28686e-07
Cdh5	2.85849	6.27433e-07
Cfb	2.85153	3.38827e-11
Gm44705	2.85092	0.00204193
Ctsd	2.84366	2.96714e-25
Gm49369	2.84314	2.79644e-25
Gm48582	2.84122	0.00396418
Gm20547	2.83972	2.78282e-11
Casp12	2.83899	1.95882e-07
Pls1	2.83565	0.00477322
Enpp5	2.83449	7.25099e-23
Ropn1l	2.83341	4.38287e-09
Oasl1	2.83312	1.58807e-21
Spsb4	2.83238	1.85772e-07
Clic5	2.83044	2.66112e-10
Gm15635	2.82897	0.023701
Rhoc	2.82506	4.64717e-27
Ldhb	2.82484	1.27469e-26
Gm42882	2.81916	0.0117149
Klra13-ps	2.81716	8.32693e-19
Ctsl	2.81492	1.85088e-18
Shcbp1	2.81439	1.81295e-10
Fsbp	2.81392	6.37038e-06
Ska1	2.81005	6.87036e-07
Gm44805	2.8095	1.25505e-09
Mir6972	2.80671	0.0449805
Apoc2	2.80363	1.51601e-09
Melk	2.79912	8.54886e-10
Slc16a3	2.79664	5.66788e-27
Il1a	2.79626	7.56845e-11
ENSMUSG00002075520	2.78698	8.97135e-08
Ccnb2	2.78216	6.1402e-11
Lepr	2.77717	0.00474526
Lctl	2.77265	4.44598e-07
Gm16096	2.77217	5.91311e-06
Gm26674	2.77084	6.45638e-07
Aldh1b1	2.76827	1.02436e-17
Comp	2.76663	3.63452e-07
Ube2c	2.7604	3.11965e-13
Slc16a9	2.75935	9.56993e-06
Syt8	2.75827	0.00249046
Klrc2	2.75582	1.29562e-08
Sh3pxd2b	2.75483	1.38006e-18
Prr11	2.75453	6.9654e-09
Pde7b	2.75381	7.49229e-16
Klrc1	2.75364	5.38602e-09
Gm11802	2.75286	3.10855e-06
Ccrl2	2.75165	0.000210813
Arhgap19	2.75162	2.46465e-27
Samd3	2.75076	3.29818e-14
Folr2	2.75033	6.68982e-06
Rnase4	2.74865	6.74554e-19
Calhm6	2.74255	7.18191e-26
Plk1	2.74068	7.73843e-17
Bcl2l1	2.73936	3.35893e-41
Gm32089	2.73548	1.08706e-05
Gm47754	2.7321	7.22482e-08
Gm42462	2.72522	6.71738e-05
Gm7785	2.72268	3.72388e-05
Gm26813	2.72069	0.00165851
Tesmin	2.71954	2.07923e-08
Mtfr2	2.71947	1.33545e-08
Gm29094	2.71863	3.22971e-23
Ctsw	2.71844	4.45996e-34
Gm20658	2.71623	3.51459e-09
Spag5	2.70645	3.23368e-13
Cxcl16	2.70206	2.70843e-21
Gm42577	2.70114	0.000336451
Ang	2.69872	2.66655e-09
1700023B13Rik	2.6986	2.06346e-10
Trarg1	2.69369	6.80659e-05
Cdkn1a	2.6926	1.89738e-12
Slco2a1	2.68887	2.76931e-10
Slc18a1	2.68434	0.0345777
Ncaph	2.68386	3.93417e-16
Cdkn3	2.68377	1.9389e-07
Gm12589	2.67987	0.0454318
Emp1	2.67702	1.89424e-08
Fam189a2	2.67346	6.43103e-08
Tlr2	2.67225	1.94745e-11
Gm8093	2.66927	8.32269e-07
Gm28535	2.66637	0.000113755
Exoc3l4	2.66552	0.00033646
Ighg1	2.66521	0.0144691
C1rl	2.66243	1.03649e-16
Htra4	2.66122	0.000993538
Trav6-7-dv9	2.66108	0.0202539
Trp53inp2	2.66013	2.60087e-31
Gm5430	2.65958	0.0124386
Cstb	2.65941	8.81712e-30
Gm4956	2.65798	8.29848e-06
Parpbp	2.65531	3.57257e-09
Isg15	2.65194	5.72443e-09
Snx24	2.6511	1.18911e-09
Oasl2	2.64865	1.00348e-17
4931431B13Rik	2.647	7.24034e-05
1700020L13Rik	2.64655	0.000248871
Ftl2-ps	2.64598	0.00174477
Top2a	2.64566	3.57086e-12
Gm11946	2.64219	1.08669e-05
Ncapg	2.64139	1.87e-10
Ska3	2.64021	8.89736e-10
Noct	2.6381	2.42966e-28
Rsad2	2.63637	1.59358e-09
Gm44861	2.63173	7.50162e-05
Tox	2.62896	1.14716e-11
Mis18bp1	2.62809	8.23482e-12
Gpx3	2.62537	1.80857e-11
Prr36	2.62416	2.41842e-06
Zfp503	2.6226	1.94343e-06
Serpinb7	2.61892	5.61001e-10
Gm12972	2.61879	0.000684094
Gm12250	2.61858	4.09821e-21
Mzf1	2.61622	2.48544e-06
Zmynd15	2.61485	7.51368e-22
Slc7a8	2.61158	3.49496e-29
Itpka	2.61034	1.57037e-05
Clip4	2.60887	0.0210175
Zbp1	2.60731	4.69379e-15
Tnfaip8l1	2.60491	1.68489e-10
Itgad	2.6048	1.48625e-08
Ccl2	2.60472	9.65969e-10
Cdc20	2.6038	2.00922e-10
Cst7	2.60276	8.15504e-18
Gm17055	2.60131	0.00033546
AI847159	2.59825	0.000108013
Neil3	2.59619	4.30283e-10
Tnfrsf11a	2.59584	1.67825e-13
Gm14024	2.59503	1.97243e-06
Rtp4	2.59385	3.04574e-19
Clspn	2.59144	5.54816e-15
Cd200r4	2.58854	2.78695e-14
G530011O06Rik	2.58735	4.98192e-05
Nlrp1b	2.5866	6.67201e-12
Slc8a1	2.58056	1.03649e-16
Rarres1	2.57562	4.95471e-05
Angptl7	2.57526	0.0329392
C1qtnf6	2.5746	5.18811e-10
Lilra5	2.57211	2.13859e-07
Bcat1	2.5715	0.00051982
Gucy1b1	2.56669	0.0157984
Cystm1	2.56564	8.74318e-09
E2f8	2.56434	9.43344e-15
Izumo1r	2.55579	3.67934e-16
Pla2g4a	2.55438	6.62567e-17
Mdga1	2.5509	1.50985e-07
Klra1	2.54988	1.00479e-06
Gm20069	2.54852	0.00162195
Nr4a2	2.54659	1.55236e-05
Nlrp1a	2.5461	1.53453e-07
Stil	2.54583	1.05755e-07
1500009L16Rik	2.54427	9.21581e-05
Eomes	2.54131	1.85466e-19
Gm44981	2.53911	0.000437409
Gm4900	2.53866	0.0240715
Bub1b	2.53435	8.72177e-18
Usp46os1	2.5303	0.000252599
Mki67	2.52977	1.27333e-11
Alox8	2.5295	0.00329255
G0s2	2.52925	1.11908e-06
Mpzl1	2.52798	0.000857721
Tpx2	2.5256	1.93015e-13
Cks1b	2.52514	2.02301e-12
Car9	2.52463	1.62728e-09
Adcyap1r1	2.52329	0.000133985
Mcm10	2.52042	2.81691e-14
Gm10602	2.51856	4.018e-07
Saa3	2.51853	0.000951314
Ifi204	2.51759	1.63374e-18
Gm30042	2.5135	9.13947e-05
A930038B10Rik	2.51342	0.000860409
Slc39a8	2.51229	5.13934e-10
Cp	2.51187	5.95581e-16
Cdca3	2.50967	3.11965e-13
Gm15701	2.50848	3.90353e-11
Zfp93	2.50321	3.65815e-07
Mvb12b	2.50286	1.7496e-31
Fam3b	2.50082	1.98543e-06
BC023105	2.50076	0.000633205
Igtp	2.5003	7.93397e-13
Gm4707	2.50019	0.0238106
Trdv2-2	2.4979	0.0129566
Kif11	2.49733	5.06206e-12
Phlda3	2.49627	1.59495e-11
Gm13179	2.49606	1.9669e-05
Pcsk1	2.49545	0.000418051
F830016B08Rik	2.49414	4.37998e-05
Ttc39c	2.4929	1.33547e-18
Stat1	2.49243	5.6981e-14
Nrap	2.48813	0.0271463
Adamts14	2.48791	1.84732e-17
Hrob	2.48553	1.08951e-07
Fmnl2	2.48436	3.9362e-12
Arhgap28	2.48249	2.97745e-05
Ltbp3	2.4821	3.57473e-25
Mlkl	2.47798	6.2584e-15
Klf5	2.47427	0.0101673
9330159M07Rik	2.46952	4.30415e-05
Spc24	2.46908	1.73407e-09
Ctss	2.46539	1.06601e-19
Gtse1	2.46495	3.50095e-11
Ctla2a	2.46432	1.37423e-21
Cryba4	2.46286	6.42906e-06
Trim43a	2.46251	0.0452484
Ticrr	2.45975	5.48572e-10
Armcx4	2.45967	0.00244629
Gm34084	2.45505	4.36048e-08
Tnnt1	2.45372	1.09949e-06
Gbp11	2.45246	7.83869e-09
Tmem119	2.45052	2.27599e-06
Tbc1d2	2.44602	1.23611e-08
Gm11775	2.44596	3.84299e-14
Angptl4	2.44505	1.08171e-08
Cep55	2.44158	1.55011e-09
Cela1	2.43717	1.06606e-05
Esco2	2.43656	1.13943e-06
Nnmt	2.4351	0.000982828
Nusap1	2.43245	4.41164e-12
Lif	2.43129	0.00180615
Mcpt8	2.43042	0.0204708
Hk3	2.42955	5.61896e-18
Sash1	2.42908	5.73414e-17
Gm49032	2.42795	0.00153498
Sdk1	2.4263	0.0198558
Rasa4	2.42508	3.38968e-23
Gm42793	2.4226	0.000163886
Rad54b	2.42121	2.40866e-08
Ttk	2.42069	7.28371e-08
Kif15	2.41706	2.51848e-10
Palld	2.41654	1.27382e-07
Mt2	2.41544	1.20426e-05
Dennd2a	2.41345	1.00209e-07
Stab1	2.41148	2.57691e-07
Pbk	2.40851	9.68516e-07
Nlrp1c-ps	2.40613	0.000450422
Ccl3	2.404	1.82123e-06
Gm47813	2.40259	0.00163682
Snx7	2.4021	2.99651e-11
Sytl4	2.39928	0.00124355
Kifc1	2.39431	8.03871e-12
Rrm2	2.38988	9.09502e-15
Car12	2.38431	7.27195e-07
Gm47863	2.38387	1.04699e-05
Nuak1	2.38088	2.98868e-09
Cd59a	2.37927	5.30121e-07
Trbv16	2.3783	7.64737e-09
Gm37818	2.37812	0.00219932
P2ry12	2.37636	8.8786e-08
Asprv1	2.37362	0.00107581
Gng11	2.37358	0.000121413
Olfr56	2.37337	1.28433e-13
Gm49342	2.37306	6.4752e-37
Slc9a4	2.37276	0.000190692
Kitl	2.36969	2.1947e-05
Lrmda	2.36638	1.09862e-12
Gm28177	2.3661	6.92168e-13
Fabp5	2.36515	8.69937e-16
Mlf1	2.36429	1.39848e-05
Mir5625	2.36309	2.2101e-06
Gm49393	2.36121	1.37178e-11
Tbx21	2.36039	5.84075e-24
Nuf2	2.35779	9.5618e-11
Hmox1	2.35399	5.31481e-14
Gm38316	2.35345	1.09065e-27
Zwilch	2.35214	1.00392e-11
Abcg2	2.35171	1.2744e-10
Mansc1	2.3461	2.92946e-08
Usp18	2.34529	8.88675e-16
Lpcat2	2.34211	2.00345e-21
Ctnnbip1	2.34165	3.35143e-10
Cttn	2.34114	2.56277e-15
Rab13	2.34089	3.06291e-08
Smad6	2.33991	0.000211796
Gm45774	2.33629	3.6503e-05
Pnp	2.33348	3.07719e-19
Lonrf3	2.33127	4.04048e-07
5430437J10Rik	2.32932	0.00359336
Dach1	2.32921	0.0156865
Gm12185	2.32746	3.91758e-10
Scnn1a	2.32606	5.16666e-07
Ifit2	2.32444	1.23224e-16
Fuom	2.32364	2.65002e-07
Batf2	2.32315	4.10629e-18
Ctsb	2.31874	9.46058e-15
Cttnbp2nl	2.31694	1.18008e-15
Ambp	2.31336	0.00275453
Ckap2l	2.31216	6.39111e-12
Gm33104	2.30843	1.19167e-05
Gm50322	2.30431	0.000103544
Sox4	2.30391	1.27338e-05
Stmn1	2.30213	7.46024e-13
Il1b	2.30139	2.28491e-08
Anln	2.29872	1.98721e-10
Il13ra1	2.29834	6.6711e-18
Cd7	2.29784	7.00352e-21
Aldh1l1	2.29777	3.85971e-12
Gstp3	2.28867	1.79833e-10
Myom1	2.28692	0.00018015
Knl1	2.28555	1.45935e-07
Tnfaip2	2.28514	7.44699e-18
Prc1	2.28326	8.03871e-12
Col4a5	2.28255	0.00154835
Gm26473	2.28066	0.00862802
Lrrc32	2.27731	9.56056e-08
Mgam	2.27633	0.0164681
Lrp12	2.27328	1.02928e-13
Ldha-ps2	2.26904	0.0422252
Gsg1	2.26744	0.018644
Smox	2.26365	1.07361e-23
Anxa3	2.26144	2.57326e-11
Mag	2.26103	1.72068e-09
Trbv3	2.25967	9.64683e-10
Apoc1	2.25874	6.86793e-05
Ckap2	2.25629	1.11142e-07
Gm8203	2.25402	3.13303e-06
Rxrg	2.25217	0.0126336
Enc1	2.25135	2.59983e-20
Lgals3bp	2.24898	4.48839e-11
Pparg	2.24349	1.98303e-05
Gm21188	2.2434	2.55692e-26
Septin4	2.2417	0.000304703
Srxn1	2.24012	3.5753e-15
Klre1	2.23966	1.98922e-08
Serpina11	2.2392	0.0366669
Tarm1	2.23907	0.00119377
Phldb1	2.23542	6.51904e-12
Lap3	2.23532	1.31363e-22
Pex11a	2.23432	1.56391e-13
Sirpb1b	2.23299	2.5435e-11
Cd302	2.23273	1.38273e-16
Atp6v0c-ps2	2.23235	3.80165e-05
Fads3	2.23151	1.58344e-05
Myof	2.23059	4.14851e-12
Irgm1	2.22934	5.10911e-13
Fcer1g	2.22905	6.16331e-13
Pimreg	2.2284	1.96033e-06
Nrp1	2.22522	2.96651e-15
Ksr2	2.22208	3.77904e-06
Cox5b-ps	2.22075	7.47443e-06
Serpinb6b	2.22028	2.84893e-13
Gm12523	2.21913	0.00299116
Asf1b	2.21687	9.65016e-13
Gm45223	2.2162	0.0261357
Nrarp	2.21385	1.35533e-06
Ccl6	2.21169	3.94636e-10
Itga1	2.20879	1.13943e-06
Gm31544	2.20831	2.63346e-14
Adcy4	2.2062	6.13794e-13
Copz2	2.20499	4.00278e-09
Slco3a1	2.20432	4.45824e-18
Nqo1	2.20427	0.00679917
Clmp	2.20125	9.42601e-05
Dhx58os	2.20105	7.00905e-14
C5ar1	2.20082	3.10387e-12
Lgals3	2.19668	7.2737e-15
Gas6	2.1963	0.00074913
Sema4c	2.19395	1.5215e-10
Nudt12	2.18906	0.0028117
Lyplal1	2.18327	1.29147e-05
Clec4a1	2.18168	6.36161e-10
A730081D07Rik	2.18132	6.34795e-08
Aurka	2.18111	5.77273e-13
Smtn	2.18097	1.08338e-07
Podnl1	2.17968	1.24943e-10
Thnsl2	2.1765	9.47272e-05
Abcg1	2.17611	2.39958e-14
Chaf1b	2.1758	2.26821e-17
Kctd17	2.17503	6.74136e-13
Tsku	2.17452	4.1949e-10
Plk2	2.17445	2.08268e-05
Rtkn2	2.16972	0.0177612
Tcea3	2.16806	2.39113e-17
Wars	2.16727	5.88734e-13
Dapk2	2.16591	3.43994e-06
Scarf1	2.16122	5.2427e-16
Oas3	2.16081	5.02973e-16
Chdh	2.15955	1.51014e-06
Wdr62	2.15949	6.54526e-18
Gm13822	2.15929	0.00533623
Dchs1	2.15467	4.35171e-06
Il27	2.15416	3.23564e-12
Ctsc	2.15221	1.1126e-14
Bambi-ps1	2.1517	8.39191e-10
Clec4a3	2.15149	2.76655e-12
Gm48780	2.15091	0.000659153
Ncald	2.14988	1.3463e-07
H4c8	2.14946	0.00403391
Cav1	2.14919	7.64701e-07
Pnp2	2.14519	3.68299e-05
Ifitm10	2.14442	1.29264e-08
Paox	2.14424	1.26458e-15
Kcnh2	2.14361	0.0247847
Clec1b	2.1431	7.11942e-05
Pcyt1b	2.14222	1.51865e-06
Snai3	2.14126	3.47786e-05
C3ar1	2.14033	2.00468e-11
Tmem144	2.14016	3.64629e-06
Acvrl1	2.13889	3.14427e-14
Brip1	2.138	7.67025e-10
Ms4a6c	2.13407	2.04286e-14
E2f7	2.13357	7.21462e-07
Sgk1	2.1329	2.66112e-10
Gm4841	2.13204	6.78188e-06
Trpm2	2.13051	1.7886e-16
Fmn1	2.12931	4.12429e-08
Luzp1	2.12764	1.45741e-14
Depdc1b	2.12652	7.84818e-07
Spink2	2.12624	2.39066e-06
Bst1	2.12287	5.46603e-11
Parp12	2.1192	5.20742e-19
Slc46a1	2.11875	1.99394e-08
Ifi47	2.1165	4.23358e-12
Gm33370	2.11632	1.66832e-07
Gm15915	2.11605	0.00629413
Bcl2a1d	2.11584	6.97723e-22
Gbp4	2.11065	2.42238e-07
Gm5431	2.10986	1.29985e-10
Reps2	2.10892	2.73727e-07
Phf11d	2.10813	1.07861e-16
Fbn1	2.10763	1.83391e-06
Ackr3	2.10468	1.11696e-06
Slc52a3	2.10397	3.98596e-08
Cpq	2.10362	5.69667e-27
Hfe	2.10311	5.03821e-17
Cd300e	2.10304	0.000733039
Cdca5	2.09847	1.80622e-07
Mastl	2.09712	2.70705e-05
Gm28513	2.09689	0.022665
Arrdc4	2.09523	6.78874e-18
Prdx5	2.09282	1.07431e-11
Chst1	2.09051	1.45779e-07
Gm11464	2.08707	0.000107533
Nt5dc2	2.08623	1.48082e-08
Pak1	2.08338	1.26527e-28
Epb41l1	2.08277	6.2347e-11
Trbv4	2.08214	8.9064e-05
Tbxas1	2.07887	6.7658e-11
Lcn2	2.0784	0.0102631
Hivep3	2.07119	2.61571e-20
Cxcl1	2.06677	0.038
H4f16	2.06617	0.0316963
Ctf2	2.06015	0.00426124
Tnf	2.05991	0.000151801
Diaph3	2.05889	7.29174e-08
Lrrc34	2.05827	0.0111478
Rad51ap1	2.05685	7.50092e-07
Trdj1	2.05551	0.0159555
Gm13066	2.05444	9.29677e-06
Ltbr	2.05223	7.03596e-24
Gm47251	2.0521	0.00130898
AI839979	2.05026	6.61602e-07
Maff	2.04698	0.000948449
Ccnf	2.0465	5.61268e-11
Gm38043	2.04247	0.00812748
Gm15569	2.0422	7.42047e-05
Tlr13	2.03984	1.12204e-11
Scin	2.03885	0.0476306
Gm44036	2.03842	2.44094e-11
Baiap3	2.03798	4.12537e-13
Tifab	2.03577	1.7647e-13
Eepd1	2.0336	1.78982e-15
D430040D24Rik	2.03264	0.0306814
Cenpm	2.03098	8.20198e-05
Plcl1	2.03079	3.53396e-07
Gm11868	2.03043	0.0105749
Gm2546	2.02884	0.00640368
Cacna1d	2.02656	3.15414e-08
Ube2l6	2.02605	9.6216e-16
Lgmn	2.02517	6.68883e-12
Gm41556	2.02344	0.00811737
Fhdc1	2.02165	0.0241644
Gm36161	2.02157	2.03599e-15
Tspan3	2.02113	2.18869e-24
Gm44148	2.02046	4.30668e-06
Pld3	2.01967	9.96359e-17
Cd5l	2.01682	3.83976e-08
Scarb1	2.01675	6.98646e-26
Gm16537	2.01564	0.000872001
Ttll11	2.01554	0.000619589
Cd8b1	2.01552	4.85845e-11
Psat1	2.01315	8.81292e-19
Acp2	2.01183	2.10288e-16
Ccr3	2.01158	0.0046968
Prtn3	2.01132	0.00245051
Scamp5	2.00869	3.01572e-12
Tnfaip3	2.00775	0.000797994
Nfil3	2.0066	1.21788e-07
Tmem221	2.00554	4.97818e-08
Layn	2.00487	6.11262e-08
Rskr	2.0047	0.000561362
Smpdl3b	2.00404	5.62325e-11
Gm38287	2.004	4.47872e-05
Trip13	2.00284	7.3906e-08
Trav13-1	2.00225	0.0154355
Slc35f5	2.00212	8.29225e-16
Gm3788	2.00133	1.93409e-06
E230013L22Rik	2.00055	5.95574e-05
Sort1	1.99976	4.53331e-12
Msrb1	1.99767	1.18061e-14
4930486L24Rik	1.99406	2.4137e-05
Pmepa1	1.99402	2.35875e-21
Cd8a	1.99093	8.73438e-12
Dock4	1.98958	3.36408e-08
Cdca2	1.98947	1.85376e-08
Atf3	1.98766	0.00212723
Mir5131	1.98715	0.0145399
Siglecf	1.98702	0.00638302
Rnf149	1.98479	2.2334e-31
Gm5620	1.98467	0.00365258
Gm2296	1.98102	0.00267846
Gm49391	1.98089	4.57115e-20
Cpne2	1.98085	6.47492e-16
Igsf23	1.9804	0.00567188
Ifitm3	1.9798	1.38427e-09
Macroh2a2	1.97203	1.88998e-06
2510009E07Rik	1.9717	2.7722e-11
Lpl	1.97153	6.47648e-07
Dtl	1.97078	2.07076e-07
Best1	1.97031	6.13612e-05
Tmem273	1.96991	3.54127e-10
Gm48653	1.96808	6.49965e-06
B3galnt1	1.96661	3.0032e-06
Gm35154	1.96604	2.08268e-05
Gm49392	1.96385	2.86259e-12
Rab38	1.96324	0.00377147
Sgo2a	1.96228	2.14477e-07
C1qb	1.96196	4.34614e-08
Col14a1	1.96052	0.000211629
Gm40645	1.95872	1.55394e-18
Ascl2	1.95824	6.47659e-05
Oas1a	1.95785	1.58542e-16
Tmem37	1.95658	1.06268e-08
Mir8113	1.95414	3.47801e-06
Spire1	1.95357	4.91778e-07
Creb5	1.95294	0.0116234
Ophn1	1.94674	0.0042582
Gm49226	1.94609	0.00375434
Gm4951	1.94602	2.10649e-08
Fnip2	1.94397	2.54089e-13
Ube2e2	1.94217	2.30194e-07
Ociad2	1.94127	0.00585996
Metrnl	1.94028	6.34148e-11
Tspo	1.93978	3.79045e-12
Art2b	1.93909	8.07205e-09
Slc5a11	1.93887	0.00428728
Nrgn	1.93874	1.97844e-05
Fblim1	1.93859	5.03821e-17
Gm37468	1.93838	0.000709665
P2ry14	1.93663	2.72132e-16
Gm50130	1.93633	0.00203859
Gm37660	1.93628	0.0050068
F10	1.93625	1.13949e-10
Slc31a1	1.93388	1.93414e-23
Mybl2	1.93354	3.03625e-07
Nampt	1.9323	1.28527e-14
Mad2l1	1.93159	2.10133e-16
Gm40578	1.93154	2.32168e-09
Mir692-3	1.92866	0.00874246
Cyp26b1	1.92761	5.97792e-05
Grn	1.92393	3.99481e-12
Sytl2	1.92336	9.54211e-08
Slc43a3	1.92179	1.07638e-13
Gm22972	1.92095	0.0059774
Gm21370	1.92046	4.07106e-11
Trav8-1	1.91862	0.0245143
Gvin-ps4	1.91826	0.000424652
Gm15832	1.91824	1.34734e-16
Ubtd2	1.91751	9.39661e-06
Gm45472	1.91711	5.69425e-07
Sgo1	1.91563	1.09806e-05
Vwf	1.91544	2.99405e-06
Cd68	1.9153	7.7437e-14
Mir7058	1.91449	7.57255e-05
C1qa	1.9123	3.47491e-08
Ifih1	1.912	1.79148e-13
Pgk1	1.90932	1.08396e-13
Dab2	1.90928	1.42789e-06
Pam	1.90916	5.13424e-15
Gna15	1.90807	2.71128e-33
Nphp1	1.90775	3.51459e-09
Sema4a	1.90543	2.22302e-09
Car6	1.90322	1.44767e-08
Fgr	1.9023	2.76895e-13
Lrp4	1.90208	2.02036e-06
Klrb1f	1.89828	3.14598e-05
Morrbid	1.89625	7.15169e-09
Ifit3	1.89586	4.2571e-07
Txn1	1.89336	2.27984e-10
2900026A02Rik	1.89324	4.07243e-06
Egr2	1.89216	4.87861e-07
Arl4c	1.8915	1.09818e-10
Hcar2	1.89136	5.85133e-09
Psap	1.89108	5.68922e-13
4930592A05Rik	1.89097	3.8438e-13
Mpeg1	1.89005	7.49878e-12
F2r	1.88985	7.82376e-10
Arhgef39	1.88889	5.78109e-07
Gm31105	1.88843	0.000240852
Ifi207	1.88842	1.17947e-12
Irgm2	1.88325	7.34362e-11
Adam8	1.88047	5.78653e-09
Myo1b	1.8801	4.10385e-05
Lbp	1.87923	1.04266e-05
Cndp2	1.87862	4.95166e-13
A530064D06Rik	1.87816	0.000304407
Gk	1.87702	2.78407e-13
Gm4739	1.87595	0.000617331
Tgm1	1.87538	4.03405e-06
Gm12844	1.87534	0.000767019
Sulf2	1.87372	3.68377e-11
Oas1g	1.87209	3.50686e-11
Ntn4	1.87092	1.64089e-06
Kif4	1.86995	5.37331e-09
Naaa	1.86928	1.37141e-13
Guca1a	1.86793	1.85693e-08
Gm50461	1.86792	2.01416e-08
B4galt4	1.86588	9.4268e-06
Ppp1r3d	1.8636	5.04022e-06
Mybpc3	1.86256	0.00113208
Gm6560	1.86123	4.65e-06
Slfn9	1.86078	1.20088e-12
Arhgap31	1.86005	7.77102e-11
Zfp947	1.85934	0.0242915
Vat1	1.8571	3.36279e-12
C1qc	1.85478	3.46008e-08
Gm13274	1.85467	0.0111681
Oaf	1.85307	2.50177e-06
Kntc1	1.85239	1.99304e-07
Fam217b	1.84843	1.34954e-10
Tpmt	1.84679	1.8256e-05
Abhd3	1.84573	0.000133524
Gm48719	1.84441	2.98842e-12
Prr5l	1.84374	4.18144e-13
Bnip3	1.84267	1.49139e-10
Dlgap5	1.84003	4.91074e-08
Tmem106a	1.83934	3.90673e-12
Clba1	1.83886	0.00177374
Cemip2	1.83815	6.57054e-15
Bex6	1.83754	0.00448981
Plau	1.83746	5.20885e-12
Plod1	1.83692	9.38809e-17
Dtx4	1.83607	6.35221e-11
Fam72a	1.83518	6.53665e-05
Marcks	1.83517	5.76685e-10
Epb41l4b	1.83227	0.00787673
Msr1	1.83049	2.51319e-08
Aspm	1.82995	2.38107e-06
Ccl9	1.8298	1.73123e-06
Riiad1	1.82878	0.0413256
P2ry2	1.82838	1.3829e-09
Myl4	1.82782	0.000487262
Spc25	1.82558	1.94116e-06
S1pr2	1.82555	1.45096e-11
Iqgap2	1.82487	4.70936e-10
Kif23	1.8248	1.58863e-10
Tyms	1.82401	2.06594e-10
Uhrf1bp1	1.82212	6.08319e-14
Myo10	1.82179	1.0909e-08
Gm11223	1.82045	0.0125393
1600014C10Rik	1.82017	3.65319e-29
Incenp	1.82011	2.93841e-16
Gm47123	1.81806	0.000550007
Rbm3-ps	1.81648	0.000127812
Gm14023	1.81636	0.000180356
Plaat3	1.81567	5.20653e-23
Gbp2b	1.81531	3.02962e-05
Rnd2	1.81504	5.33069e-09
Myo1f	1.81369	1.33222e-12
Cd9	1.81362	3.92389e-11
Mitf	1.81147	1.49773e-11
Jchain	1.81079	0.0368961
Csrp2	1.81034	1.21594e-06
Rps4l	1.80916	4.44966e-06
Galm	1.80908	4.42658e-10
Dkk3	1.80892	0.0135261
Dscc1	1.80843	5.14694e-05
Cdc42ep4	1.80754	3.09215e-21
Gm4799	1.80621	0.03711
Lcp2	1.80264	2.26814e-11
Gm45205	1.80233	4.15168e-14
Ctla2b	1.80204	4.66169e-13
Cks2	1.79865	7.66676e-13
Plxna4os1	1.79852	1.79334e-08
Gins1	1.79839	3.13943e-07
Etv5	1.7974	3.13245e-07
Cdca8	1.79734	3.59746e-10
Dnaaf3	1.79645	4.21565e-10
Il1rl2	1.7958	0.00033247
Gyg	1.79294	5.14985e-16
Ninl	1.79288	8.31788e-05
Gm10293	1.79218	0.0110399
Lrp5	1.79069	7.12996e-15
Epor	1.79058	0.0146923
Eng	1.78752	7.78417e-13
Rab32	1.78746	9.33738e-14
Rprd1b	1.7849	2.91982e-21
Slc35f6	1.78282	2.25281e-21
Prkra	1.78268	6.21704e-12
Gm11788	1.78181	0.000143074
Fcgr3	1.78148	5.24048e-10
Ccna2	1.78033	3.20659e-10
1700003F12Rik	1.77735	0.0263528
Myrf	1.77684	0.0107433
Slc12a7	1.77678	2.0326e-12
Cip2a	1.77655	1.61995e-06
P4ha1	1.77559	8.21334e-14
Slc2a6	1.77523	1.50749e-12
Wnk2	1.77484	4.94842e-06
Gata1	1.77408	0.0110049
Bhlhe40	1.77149	1.80581e-09
Atp8b4	1.77114	8.92696e-12
Hbegf	1.77106	0.000553451
Gm5452	1.76932	0.00276119
Dagla	1.76545	1.02523e-09
Gm28809	1.76201	0.00020437
Pycard	1.75911	1.10876e-11
Tnfrsf21	1.75749	5.44823e-14
Klrk1	1.75639	6.13794e-13
Gm13703	1.75463	0.00936852
Dok2	1.75156	4.99186e-10
Snx10	1.75118	1.61545e-15
Cd33	1.75044	1.1658e-12
Acer3	1.75042	3.36903e-19
Ptgr1	1.74925	5.98895e-09
Mx1	1.74918	4.96295e-12
Tuba1c	1.74636	6.62136e-18
Myl6b	1.74486	0.000744525
Agtrap	1.74478	4.31589e-12
Gm28914	1.74457	9.052e-10
Arhgef37	1.7423	3.69856e-07
Arsi	1.74175	0.00188692
Atcay	1.74154	0.00195288
Gmnn	1.74129	8.8722e-14
Mertk	1.74029	7.39957e-09
Gm49601	1.73793	0.00137575
Gm26728	1.73538	1.73321e-14
Kif22	1.73487	1.20881e-10
Zap70	1.7337	1.35681e-14
Bfsp1	1.73364	1.62623e-05
Mefv	1.73286	9.71551e-07
Frmd4a	1.73173	2.80838e-12
Serp2	1.73144	0.00156155
Hexb	1.7301	6.39525e-12
Klrb1a	1.72993	0.000573114
Fzd7	1.7292	8.60057e-10
Ceacam19	1.72803	0.00468893
Prkch	1.7273	1.81295e-10
Plxdc1	1.72713	3.98717e-07
Trbj1-1	1.72709	0.00126429
Cdc6	1.72669	2.41972e-07
Fam110b	1.72665	0.000872406
Rnf217	1.72639	0.000169721
Acy3	1.72617	8.45264e-05
B430306N03Rik	1.72508	9.92688e-13
Sirpa	1.7242	4.32963e-11
Tcf23	1.72358	0.000130142
Litaf	1.72323	2.21818e-10
Atp1a3	1.72287	1.07997e-09
Gab2	1.7227	3.06377e-17
Cd300ld	1.72226	6.17848e-08
Gm33699	1.71958	0.00464263
Idh1	1.71761	6.05642e-09
Gm19705	1.71733	0.00091513
Art2a	1.71718	0.000403705
Tspan4	1.71689	9.47641e-08
Plin2	1.71687	7.44752e-10
Cgas	1.71675	5.40297e-10
Rab20	1.71573	8.56826e-08
Plxnb2	1.71378	1.27483e-08
Nckap5l	1.71361	2.6521e-18
Gm26738	1.71286	8.41869e-06
D530033B14Rik	1.71254	1.04189e-06
Egln3	1.71249	6.83871e-12
Anxa4	1.7117	2.44015e-12
Palm	1.70956	1.05392e-21
Tshz3	1.70541	0.00922695
Efhd2	1.70489	2.25437e-12
Gm37486	1.70355	0.0132832
Gm40117	1.70352	0.00162714
Phospho1	1.70298	1.30364e-12
Ctsk	1.70236	0.00313079
Adam9	1.70101	2.99708e-10
Bambi	1.70015	3.68681e-05
Gm44428	1.69952	0.0235548
Pgam1	1.69861	3.62728e-14
Cbr2	1.69788	0.00138994
Steap3	1.6961	1.76464e-09
Rap2a	1.6958	1.50125e-15
Pvrig	1.69348	9.18785e-05
Pigz	1.69233	5.59305e-06
Hic1	1.68953	0.000179461
Tcf7l2	1.68718	1.3877e-13
H2-Q2	1.68657	0.00580196
Gbp5	1.68656	1.51757e-09
Angptl3	1.68601	0.00322717
Tnfrsf12a	1.68563	4.57925e-06
Osm	1.68512	0.000147301
Pram1	1.68292	5.61197e-10
Gstm5	1.68202	0.0018306
Mrc1	1.6819	0.000321528
Tnip3	1.68154	2.69955e-05
Cxcr3	1.681	2.25994e-12
Htra1	1.6803	0.0163991
Gm16437	1.68019	0.007851
Dcbld2	1.67936	3.76199e-06
Arnt2	1.67827	0.00469443
Cebpe	1.67699	0.0354294
Prokr1	1.67642	0.024042
Cdc45	1.67574	1.12561e-07
Cd14	1.67553	0.000485426
F11r	1.67527	2.97745e-05
Gm11651	1.6746	0.0205475
Cpd	1.67388	1.02084e-13
Gm5063	1.67376	0.0104529
Car5b	1.67173	1.51058e-05
Ncapg2	1.67122	1.8391e-06
Kcnrg	1.67114	0.0109443
Gm48065	1.66942	0.024704
Zfp467	1.66826	9.59712e-19
Serpinb2	1.66777	9.34577e-05
Ctsz	1.66765	5.37869e-11
Gm12606	1.66743	0.00817913
Gm7694	1.66665	0.00035227
Gm15873	1.66585	4.47997e-05
Aph1c	1.66347	1.98922e-08
Fcgrt	1.6632	7.04284e-07
Stxbp1	1.66316	1.62106e-11
Gm48441	1.66247	0.0165315
Smim3	1.66208	2.34845e-09
Rasl11b	1.66124	0.034481
Vamp5	1.66066	1.20665e-12
A830052D11Rik	1.66017	2.67826e-05
Cebpb	1.65983	3.81677e-05
Fignl1	1.65921	4.19469e-08
Arf2	1.65898	1.49252e-15
Gsap	1.6577	7.58779e-22
Ggh	1.65755	5.69879e-17
Lacc1	1.6574	6.71209e-22
Aldoa	1.65627	1.24477e-10
Eef1akmt1	1.65604	2.15999e-12
Arhgef10l	1.65415	7.78249e-14
Gm19437	1.65385	0.0161568
9630013D21Rik	1.65358	0.0127857
Snord89	1.65247	0.0375384
Spo11	1.65242	0.000333529
Adhfe1	1.65112	0.000235915
B020010K11Rik	1.64999	0.000625649
1700097N02Rik	1.64984	0.0123665
Gm17383	1.64978	0.000673236
Nrg2	1.64841	0.00228141
Cd3g	1.64595	5.25455e-09
Creg1	1.64438	2.17404e-10
Rab7b	1.64431	1.73068e-09
Itga5	1.64396	3.32913e-15
Tceal8	1.64274	1.76529e-07
Mtmr7	1.64178	0.00151756
Lrp1	1.64039	3.15718e-08
Mir1903	1.63911	0.00137611
Gpr157	1.63907	1.28979e-07
Hpcal1	1.63803	6.91859e-13
B4galnt4	1.63729	0.000163935
Abca1	1.63726	3.00128e-06
Gm15539	1.63592	0.00147935
Klrg2	1.63361	0.000252086
Acpp	1.63235	1.20598e-09
Nrn1l	1.63005	0.0382471
Hnrnpll	1.62817	2.51097e-14
Tmem38b	1.62774	8.39738e-08
Aurkb	1.62737	3.43901e-12
Slc22a4	1.62643	0.00138876
Gm50270	1.62625	0.0162804
Rgl1	1.62586	2.61923e-09
Cebpa	1.62555	3.89393e-09
Satb2	1.6237	0.00285718
Eif4e3	1.62159	2.29559e-22
Poc1a	1.62143	1.02743e-06
Dhx58	1.62093	5.07053e-16
Bst2	1.62067	9.6464e-09
Cmpk2	1.62051	7.90529e-12
Bend4	1.61869	1.75533e-07
Ahrr	1.61851	0.00125885
Slc16a10	1.61833	9.59611e-10
Il21r	1.61816	2.00626e-09
Trac	1.6181	6.6636e-10
Rai14	1.61637	4.31784e-13
Xkr5	1.61516	0.0256412
Gm44511	1.61493	3.51449e-05
Sirpb1a	1.61415	2.33965e-06
Gpt2	1.61249	0.000378039
Tafa3	1.61235	0.00225513
ENSMUSG00002075420	1.61027	0.000109649
Rgs2	1.60995	0.000681864
Ralb	1.60885	2.26718e-18
Cercam	1.60578	9.87703e-05
Arl11	1.60568	7.97951e-11
Ms4a8a	1.60512	4.52803e-09
Lrr1	1.60471	0.0235068
Ifi27l2a	1.60406	2.46157e-05
Trbv31	1.60125	0.00154955
Fam78b	1.60032	1.54407e-07
Rgcc	1.6002	8.55261e-09
Fam241a	1.59982	2.12654e-09
Csf1r	1.59857	3.02053e-07
Wipi1	1.59796	5.21e-06
Phf11a	1.59792	2.93545e-10
Gm27186	1.59746	0.00952114
Phox2a	1.59745	0.0158762
Tmem53	1.597	0.00308876
Ap1s1	1.59511	2.24702e-16
Il12rb2	1.59503	5.27587e-05
Cacna1f	1.5946	0.00204432
Ftl1-ps1	1.59456	4.05547e-05
Sh2d2a	1.59264	1.10445e-10
Wwp1	1.59222	8.62467e-14
Icos	1.59084	2.35143e-11
Lmtk3	1.59021	0.0137475
Lamp1	1.58936	1.69732e-09
Csrp1	1.58934	2.74151e-15
Slc11a1	1.58865	1.10795e-08
Lamp2	1.58727	1.68607e-07
B3gnt3	1.58703	1.33735e-07
Irf1	1.58691	1.05697e-06
Ofcc1	1.58687	0.00425992
Prelid2	1.58664	0.000274948
Trgc2	1.58651	0.00104425
Tnfrsf1a	1.58565	6.73461e-10
Gm49067	1.58521	0.0302115
Ms4a6b	1.58517	1.28368e-08
Mcf2l	1.58482	0.00806507
Fabp7	1.58459	6.46465e-05
Gpr35	1.58367	1.95949e-12
Hrh2	1.5821	1.13305e-10
Gm42987	1.58204	0.000540569
Mfsd4b3-ps	1.58173	0.0117538
Gm15417	1.58071	0.000113739
Rps15a-ps4	1.58019	0.0180049
Gstp2	1.57939	0.0276013
Gbp2	1.57729	1.01442e-05
Siglech	1.577	0.00911159
Gnb5	1.57613	0.00088171
4930519F09Rik	1.57602	0.0111708
Rilpl2	1.57384	1.42073e-06
Pdlim4	1.57378	4.49427e-10
Il12rb1	1.57272	1.45935e-07
B3gnt7	1.57243	1.52559e-05
Alas1	1.57025	1.99478e-18
Prxl2b	1.5683	1.42546e-06
Gm49544	1.56716	0.00221242
Peli2	1.56705	1.71617e-08
Ptges	1.56677	0.000119382
Ift43	1.56655	0.000138453
Mdk	1.56628	0.000336639
Tspoap1	1.56498	2.88651e-08
Brca1	1.56314	4.96918e-06
Fpr1	1.56306	0.000158914
B2m	1.56284	1.10178e-08
Blvra	1.56238	3.24964e-14
Igf1	1.56142	0.00257365
Plekhf1	1.56125	0.000153736
Sdcbp	1.5612	1.48265e-09
Cenpn	1.55977	8.4006e-05
Mcub	1.5589	2.23789e-10
Xdh	1.55868	5.493e-08
Cenph	1.5578	0.000248332
C130050O18Rik	1.55771	2.78267e-11
Ttyh2	1.55731	6.66602e-06
Jdp2	1.55698	1.09154e-07
Foxm1	1.55686	8.23702e-08
Bard1	1.55565	1.1313e-06
Gm45507	1.55531	3.83834e-05
Cds1	1.55408	1.16447e-05
St7	1.55339	1.6809e-10
Ccdc122	1.5532	0.000109648
Kcnk7	1.55083	0.0265287
Sqor	1.54982	1.70276e-10
Tpi1	1.54966	2.33563e-08
Stom	1.54906	9.7434e-09
Prss30	1.54797	0.00979934
Trib1	1.54705	0.000809745
Pkm	1.54695	3.82832e-09
Efcab11	1.54656	0.0121487
Rab3d	1.54646	2.40791e-15
Ldha	1.54615	1.08671e-08
Ect2	1.54597	0.00028926
Espl1	1.54476	1.27317e-09
App	1.54471	1.41314e-07
Nos1ap	1.54449	0.0124873
Gm22871	1.54378	0.000201845
Ppt2	1.54377	3.16271e-20
Clec4e	1.54337	1.99502e-05
Dbi	1.54305	7.40712e-09
Il2rb	1.54295	2.31405e-07
Gad1-ps	1.54283	0.0246777
Gm27194	1.54261	0.0488189
Aifm2	1.54168	2.12697e-10
Wfdc17	1.54102	2.91101e-05
Gm10134	1.53973	1.02403e-06
Ceacam2	1.53906	0.0127087
Gm49339	1.53876	8.55662e-09
Sap30	1.53865	1.1352e-10
Mir702	1.53774	2.25098e-11
Npl	1.53758	0.000337604
Dync2li1	1.53675	0.000691617
Mical2	1.53634	0.000109648
Fam20c	1.53592	7.00702e-06
Ptgir	1.53586	1.53313e-08
Rnaset2a	1.53563	2.83634e-14
Gm45753	1.535	4.4065e-11
Itgax	1.53457	1.89335e-14
BC022960	1.53386	0.023926
Marcksl1	1.53375	0.000769617
Akap7	1.53342	1.11533e-09
Car2	1.53268	0.000106975
Gm5822	1.53234	0.00126856
Cd3d	1.53219	2.10626e-08
Car13	1.53144	1.35649e-05
Tmem51	1.52988	1.0613e-12
Dpysl2	1.52912	2.53131e-12
Cfap77	1.52795	0.00354334
Stra6l	1.52793	0.0248592
Gm49673	1.52785	4.55768e-14
Asb2	1.52778	3.16994e-08
Grtp1	1.52777	3.43164e-10
Enah	1.52749	0.00189814
Emid1	1.52694	3.10901e-05
Itgav	1.52611	1.64555e-12
Septin10	1.52269	2.62122e-05
Gm47815	1.52249	3.38002e-05
Maged2	1.52225	1.96401e-05
Tmem26	1.5209	0.00923192
Gm10643	1.52036	0.0043007
Gm26716	1.52008	1.18281e-07
Fam149a	1.5194	0.000339645
Nln	1.51927	7.23941e-16
Ppfia4	1.51919	2.62085e-11
Rufy4	1.51732	0.000249246
Mir7674	1.51628	0.0468544
Bak1	1.51487	1.30424e-09
Apol7e	1.51405	4.018e-07
Gm6012	1.51398	0.0462128
Mafb	1.51382	6.36573e-07
Fabp3	1.51292	0.0208191
2210406H18Rik	1.51275	0.000604978
Gm47428	1.51271	0.0224409
Ptrh1	1.51266	0.000209449
Radx	1.51157	0.0073595
F530104D19Rik	1.51084	0.00490452
Skap1	1.51011	2.24911e-11
Gcsh	1.50931	1.62395e-12
Gm5345	1.50888	0.00485483
Iqsec2	1.50824	7.08317e-12
Fdft1	1.50796	3.23159e-14
Cd3e	1.50732	5.99164e-07
Selenon	1.5065	2.73818e-12
Rnpep	1.50546	4.17382e-10
Prdx4	1.50491	1.10872e-06
Trbv20	1.50485	0.00964964
0610040F04Rik	1.50436	1.22819e-05
Gm26811	1.50249	0.00387538
Sycp3	1.50228	0.0434666
Lrrc25	1.50219	7.23664e-10
Ubtd1	1.50218	6.2614e-10
Syce2	1.50203	5.61349e-06
Anxa5	1.50197	2.17466e-07
Plod2	1.50099	0.00812109
Insrr	1.49875	0.0148084
Itgam	1.49857	1.51539e-06
Kcnn3	1.49844	0.000133333
1600010M07Rik	1.49775	2.79115e-05
Gm20460	1.49732	4.552e-16
Kcnk13	1.49717	5.55546e-09
Tlr3	1.49698	2.17895e-06
Hilpda	1.49689	0.000873144
Adgre1	1.49682	2.14624e-06
Gm47079	1.49646	1.19798e-10
Rufy3	1.49541	8.79846e-20
Cotl1	1.49526	1.63492e-08
Mapkapk2	1.49445	4.0772e-08
Alms1	1.49431	0.000131566
Lrrc9	1.49151	0.017698
Hp	1.48973	0.0032717
Icam1	1.48909	1.99791e-09
Ifitm2	1.48826	5.51288e-06
Gm44985	1.48774	0.00307008
Trbv13-3	1.48698	0.000477909
Nek6	1.4863	2.91272e-19
Tnfrsf1b	1.48581	9.13969e-09
Gm8399	1.48485	0.00274931
Pgd	1.48465	1.72068e-09
Ctdspl	1.48423	2.74192e-11
Gm15657	1.48421	0.000649356
Osbpl1a	1.48217	3.74257e-05
Igfbp6	1.48189	0.0314056
Mboat1	1.48102	1.46918e-06
Dhfr	1.4798	1.35161e-07
Mmp19	1.47945	2.13121e-10
Gsn	1.47931	5.44278e-12
Rab8b	1.47809	1.19504e-07
Slc45a4	1.47772	2.47184e-12
Gm30411	1.47623	0.0461781
Lima1	1.47407	2.18485e-07
Jam2	1.47284	1.67395e-05
Dynlt4	1.4706	0.0058618
Gna12	1.47012	3.25299e-11
Gm45717	1.46853	3.2241e-06
Tanc1	1.46833	5.84366e-07
Akr1c13	1.46778	1.27629e-07
Tpcn2	1.4672	4.59796e-08
Slc25a10	1.4659	4.93529e-10
Dbf4	1.46576	1.66963e-10
Aplp1	1.46551	0.00129491
Nfkbiz	1.46226	0.013344
Spats2	1.46225	0.0044193
Ldlr	1.46214	4.13156e-06
Glb1	1.46189	3.49248e-08
Gm16229	1.46186	3.24894e-11
H2-DMb1	1.4604	3.80929e-08
Igf2r	1.46002	1.73008e-08
Gm16028	1.45917	0.000149536
Saraf	1.45714	1.60012e-09
Gm22394	1.45711	0.000537801
Pon3	1.45634	4.57042e-06
Dipk2a	1.45632	7.66125e-08
Gapdh	1.45576	2.36005e-07
Gm49368	1.4557	2.70129e-05
Septin8	1.45554	1.59477e-09
Tmem268	1.45356	2.63204e-19
Fuca2	1.45345	7.62349e-22
[truncated: 7,752 more rows]
